# Supplementary material for: Comparison of Mechanical Properties of Natural Gut and Synthetic Polymer Harp Strings
Source: Materials (Basel). 2018 Nov 1;11(11):2160. doi: 10.3390/ma11112160 (PMC6266393; doi:10.3390/ma11112160)
Supplement: Supplementary file 1 [file materials-11-02160-s001.zip]

Archive with 18 entries (18 files):
- _README_data_file_guide.txt
- Figures for comparison paper.ipynb
- Figures for extended gut tests.ipynb
- Figures+for+comparison+paper.html
- Figures+for+extended+gut+tests.html
- fluorocarbon master data file.xls
- gut master data file.xls
- NLTP master data file.xls
- string_test_data_2015.09.03.08.19.csv
- string_test_data_2015.09.07.19.23.csv
- string_test_data_2017.11.12.10.51.csv
- string_test_data_2017.12.13.13.00.csv
- string_test_data_2017.12.28.09.14.csv
- string_test_data_2018.02.20.14.44.csv
- string_test_data_2018.03.11.08.52.csv
- string_test_data_2018.03.19.14.59.csv
- string_test_data_2018.04.09.15.15.csv
- string_test_data_2018.04.18.09.33.csv
