# Supplementary material for: Comparison of Mechanical Properties of Natural Gut and Synthetic Polymer Harp Strings
Source: Materials (Basel). 2018 Nov 1;11(11):2160. doi: 10.3390/ma11112160 (PMC6266393; doi:10.3390/ma11112160)
Supplement: Supplementary file 1 [file materials-11-02160-s001.zip › _README_data_file_guide.txt]

This file describes the contents of the accompanying data files.


The following three files contain the summary data sets for each of the three string materials, with the various parameter values that were obtained from the string tests:

Rectified Nylon:  NLTP master data file.xls
Fluorocarbon:     fluorocarbon master data file.xls
Natural Gut:      gut master data file.xls

The files "Figures for comparison paper.ipynb" and "Figures+for+comparison+paper.html" show how these files were processed in Python to produce the plots for Figures 1 to 7, and 9 to 11.


The CSV files contain raw output data from the test rig control program, for the extended constant-length tests run with the G5b and G5C gut strings, and the C5b fluorocarbon string. The file names indicate the date and time when the corresponding test runs began:

string_test_data_2015.09.03.08.19.csv  ) G5b at 324 Hz
string_test_data_2015.09.07.19.23.csv  )

string_test_data_2017.11.12.10.51.csv    G5c at 324 Hz

string_test_data_2017.12.13.13.00.csv  ) G5c at 324 Hz, with reduced humidity
string_test_data_2017.12.28.09.14.csv  )

string_test_data_2018.02.20.14.44.csv    G5c at 235 Hz

string_test_data_2018.03.19.14.59.csv    G5c at 288 Hz

string_test_data_2018.04.09.15.15.csv  ) G5c at 306 Hz
string_test_data_2018.04.18.09.33.csv  )

string_test_data_2018.03.11.08.52.csv    C5b at 375 Hz

The files "Figures for extended gut tests.ipynb" and "Figures+for+extended+gut+tests.html" show how these files were processed in Python to produce the plots for Figures 8, and 12 to 15.
