# Supplementary material for: Comparison of Mechanical Properties of Natural Gut and Synthetic Polymer Harp Strings
Source: Materials (Basel). 2018 Nov 1;11(11):2160. doi: 10.3390/ma11112160 (PMC6266393; doi:10.3390/ma11112160)
Supplement: Supplementary file 1 [file materials-11-02160-s001.zip › fluorocarbon master data file.xls]

## Sheet: lin-lin & graphs
string C1	Savarez 0.57 mm, A6				Lv:	0.5		Unstretched									L	0.553	Stretched
						velocity/2				diameter	area	lin.density	density	Notional	Notional		offset	-0.0109911			diameter	area	Tension	Stress	1/Stress	Strain	E_slow	lin.density	density	density	density			Estimated								d(AE)			F.d(AE)	stress	1/stress	const. L	const. L
step	note	brand	temp.	humidity	frequency	Lf	(Lf)^2	1/A0	1/d0	d0	A0	mu0	rho0	Tension	Stress	Len.Adj.	D.Len.Adj	strain	1/AF	1/dF	dF	AF	F0 (N)	(Mpa)		from mu	from mu	muF0	rhoF0	error plus	error minus	Es	Es strain	E		dE/dT		Eb manual	Eb prog.	dEb/dT	Eb select	AE.dT	alpha	AE.alpha	AE.dT	from F0	from F0	dF/dT	F0
			T0		f	(m/s)		(1/mm^2)	(1/mm)	(mm)	(mm^2)	(g/m)	(kg/m^3)	(N)	(Mpa)	@E (m)	@E (mm)	@E (%)	(1/mm^2)	(1/mm)	(mm)	(mm^2)					(Gpa)	(g/m)				(Gpa)		(GPa)	E0	-E.phi	phi	(Gpa)	(Gpa)	(GPa/deg.)	(GPa)	(= -phi)
			(deg.C)		(Hz)													0			0.5775	0.261935	0	0		0			1818.69																	0		-0.000181401	0
1	A6	Savarez	20	high	173.85	86.925	7555.96	3.81774	1.7316	0.5775	0.261935	0.476378	1818.69	14.398	54.9677	0.01505	26.0411	0.0482169	3.98853	1.76991	0.565	0.250719	14.05	56.0389	0.0178447	0.0273564	2.04847	0.463693	1849.45	33.1734	32.3043	1.16222	0.0241085	3.38562	4.29245	-0.027976	0.00651748	5.97333	7.13182	-0.0803645	7.13182	-0.00651748	-8.44938e-05	-0.0909321	-0.0909581	55.6641	0.0179649	-2.60897e-05	13.956
2			20	high	235	117.5	13806.2	3.81774	1.7316	0.5775	0.261935	0.476378	1818.69	26.308	100.437	0.029163	40.1541	0.0753126	4.06008	1.78571	0.56	0.246301	24.45	99.2688	0.0100737	0.0791912	1.25353	0.441421	1792.2	32.4374	31.5801	1.59546	0.0617648	5.04217	6.01969	-0.0372837	0.00619363	8.05667	9.08549	-0.0810177	9.08549	-0.00619363	-0.000104259	-0.15458	-0.150766	98.8308	0.0101183	0.00381361	24.3421
3			20	high	287	143.5	20592.2	3.81774	1.7316	0.5775	0.261935	0.476378	1818.69	39.2388	149.803	0.039491	50.4821	0.0955841	4.13356	1.8018	0.555	0.241922	35.71	147.609	0.00677464	0.106106	1.39115	0.43068	1780.24	32.5152	31.6481	2.38465	0.0854483	6.84071	7.50346	-0.00738701	0.000984481	11.1977	10.7848	-0.076375	10.7848	-0.000984481	-2.23562e-05	-0.0405821	-0.0348674	146.398	0.00683068	0.00571476	35.417
4			20	high	323	161.5	26082.2	3.81774	1.7316	0.5775	0.261935	0.476378	1818.69	49.7	189.742	0.048352	59.3431	0.113281	4.20906	1.81818	0.55	0.237583	44.42	186.966	0.00534856	0.119987	1.55822	0.425342	1790.29	33	32.1122	2.22399	0.104432	8.29575	9.07237	-0.0209102	0.00230482	13.0275	13.0349	-0.0732513	13.0349	-0.00230482	-4.56496e-05	-0.0983949	-0.102277	186.778	0.00535394	-0.00388228	44.3754
5			20	high	375	187.5	35156.2	3.81774	1.7316	0.5775	0.261935	0.476378	1818.69	66.9906	255.753	0.061205	72.1961	0.139459	4.28664	1.83486	0.545	0.233283	58.56	251.026	0.00398366	0.145413	1.7263	0.415901	1782.82	33.168	32.2675	2.44705	0.12637	10.7007	11.3382	-0.0219429	0.00193531	16.3791	15.6971	-0.0917313	15.6971	-0.00193531	-4.04544e-05	-0.107002	-0.113082	250.472	0.00399246	-0.00607961	58.4309
string C3	Savarez 0.81 mm, A5				Lv:	0.5		Unstretched									L	0.553	Stretched
						velocity/2				diameter	area	lin.density	density	Notional	Notional		offset	0.0017533			diameter	area	Tension	Stress	1/Stress	Strain	E_slow	lin.density	density	density	density			Estimated								d(AE)			F.d(AE)	stress	1/stress	const. L	const. L
step	note	brand	temp.	humidity	frequency	Lf	(Lf)^2	1/A0	1/d0	d0	A0	mu0	rho0	Tension	Stress	Len.Adj.	D.Len.Adj	strain	1/AF	1/dF	dF	AF	F0 (N)	(Mpa)		from mu	from mu	muF0	rhoF0	error plus	error minus	Es	Es strain	E		dE/dT		Eb manual	Eb prog.	dEb/dT	Eb select	AE.dT	alpha	AE.alpha	AE.dT	from F0	from F0	dF/dT	F0
			T0		f	(m/s)		(1/mm^2)	(1/mm)	(mm)	(mm^2)	(g/m)	(kg/m^3)	(N)	(Mpa)	@E (m)	@E (mm)	@E (%)	(1/mm^2)	(1/mm)	(mm)	(mm^2)					(Gpa)	(g/m)				(Gpa)		(GPa)	E0	-E.phi	phi	(Gpa)	(Gpa)	(GPa/deg.)	(GPa)	(= -phi)
			(deg.C)		(Hz)													0			0.819091	0.526931	0	0		0			1812.45																	0		0.000265958	0
1		Savarez	20	high	173.85	86.925	7555.96	1.89778	1.22087	0.819091	0.526931	0.955034	1812.45	28.8648	54.779	0.032896	31.1427	0.0579318	2.04012	1.26582	0.79	0.490167	26.49	54.0428	0.0185039	0.0925652	0.583835	0.874121	1783.31	22.7897	22.3611	0.932869	0.0289659	3.37874	3.32402	-0.0297678	0.00895535	6.105	5.55883	-0.0565831	5.55883	-0.00895535	-0.00015917	-0.259341	-0.23662	53.9044	0.0185514	0.0227211	26.4221
2			20	high	235	117.5	13806.2	1.89778	1.22087	0.819091	0.526931	0.955034	1812.45	52.7418	100.092	0.051557	49.8037	0.094241	2.11986	1.29032	0.775	0.47173	46.94	99.5061	0.0100496	0.131793	0.755021	0.843824	1788.79	23.3064	22.8597	1.25212	0.0760864	5.02961	4.70702	-0.0123868	0.00263155	9.67823	7.4658	-0.0592145	7.4658	-0.00263155	-7.03799e-05	-0.156274	-0.122699	98.8404	0.0101173	0.0335758	46.6259
3			20	high	287	143.5	20592.2	1.89778	1.22087	0.819091	0.526931	0.955034	1812.45	78.6652	149.289	0.06602	64.2667	0.123237	2.17564	1.30719	0.765	0.459635	68.26	148.509	0.00673359	0.152516	0.973731	0.828652	1802.85	23.7997	23.3376	1.69	0.108739	6.82198	6.67621	-0.0381511	0.00571448	10.7808	10.1431	-0.0827519	10.1431	-0.00571448	-0.000139775	-0.428917	-0.388912	148.068	0.00675365	0.0400052	68.0572
4			20	high	323	161.5	26082.2	1.89778	1.22087	0.819091	0.526931	0.955034	1812.45	99.6378	189.091	0.075078	73.3247	0.141787	2.20436	1.31579	0.76	0.453646	85.16	187.723	0.00532698	0.172704	1.08697	0.814387	1795.2	23.8563	23.39	2.11399	0.132512	8.27203	8.07423	-0.0141954	0.00175811	12.0738	11.6447	-0.067581	11.6447	-0.00175811	-5.14754e-05	-0.188546	-0.149221	187.097	0.00534483	0.0393254	84.8757
5			20	high	375	187.5	35156.2	1.89778	1.22087	0.819091	0.526931	0.955034	1812.45	134.302	254.875	0.089014	87.2607	0.170926	2.26354	1.33333	0.75	0.441786	111.99	253.494	0.00394487	0.20267	1.25077	0.794095	1797.46	24.208	23.7286	2.25708	0.156357	10.6687	10.7576	-0.0282173	0.00262302	15.1236	13.9483	-0.130483	13.9483	-0.00262302	-7.15381e-05	-0.339989	-0.292531	252.44	0.00396134	0.0474579	111.524
																	use mu strain	1
string C5a	Savarez 1.08 mm, A4				Lv:	0.5		Unstretched									L	0.553	Stretched
						velocity/2				diameter	area	lin.density	density	Notional	Notional		offset	0.0246			diameter	area	Tension	Stress	1/Stress	Strain	E_slow	lin.density	density	density	density			Estimated								d(AE)			F.d(AE)	stress	1/stress	const. L	const. L
step	note	brand	temp.	humidity	frequency	Lf	(Lf)^2	1/A0	1/d0	d0	A0	mu0	rho0	Tension	Stress	Len.Adj.	D.Len.Adj	strain	1/AF	1/dF	dF	AF	F0 (N)	(Mpa)		from mu	from mu	muF0	rhoF0	error plus	error minus	Es	Es strain	E		dE/dT		Eb manual	Eb prog.	dEb/dT	Eb select	AE.dT	alpha	AE.alpha	AE.dT	from F0	from F0	dF/dT	F0
			T0		f	(m/s)		(1/mm^2)	(1/mm)	(mm)	(mm^2)	(g/m)	(kg/m^3)	(N)	(Mpa)	@E (m)	@E (mm)	@E (%)	(1/mm^2)	(1/mm)	(mm)	(mm^2)					(Gpa)	(g/m)				(Gpa)		(GPa)	E0	-E.phi	phi	(Gpa)	(Gpa)	(GPa/deg.)	(GPa)	(= -phi)
			(deg.C)		(Hz)													0			1.031	0.834848	0	0		0			1735.93																	0		0.00041583	0
1		Savarez	20	high	173.85	86.925	7555.96	1.19782	0.969932	1.031	0.834848	1.44924	1735.93	43.8015	52.4665	0.023376	-1.22397	0.0707822	1.2606	0.995025	1.005	0.793272	41.22	51.962	0.0192448	0.0707822	0.734112	1.35344	1706.15	17.1041	16.8507	0.734112	0.0353911	3.29449	3.45478	-0.0201317	0.0058272	5.33378	4.80206	-0.0396239	4.80206	-0.0058272	-7.49242e-05	-0.205336	-0.238519	51.599	0.0193802	-0.0331834	40.9321
2			20	high	235	117.5	13806.2	1.19782	0.969932	1.031	0.834848	1.44924	1735.93	80.0342	95.8668	0.074911	50.311	0.107097	1.29909	1.0101	0.99	0.769769	72.24	93.8464	0.0106557	0.107097	0.876272	1.30904	1700.57	17.3085	17.0482	1.15336	0.0889397	4.87567	4.71482	-0.0207651	0.00440421	5.66091	6.35547	-0.0523097	6.35547	-0.00440421	-8.48477e-05	-0.307939	-0.317557	93.6686	0.0106759	-0.00961813	72.1031
3			20	high	287	143.5	20592.2	1.19782	0.969932	1.031	0.834848	1.44924	1735.93	119.372	142.987	0.089142	64.542	0.127414	1.32574	1.02041	0.98	0.754296	105.74	140.184	0.0071335	0.127414	1.10022	1.28545	1704.18	17.5235	17.2574	2.28073	0.117256	6.59237	6.26746	-0.0288822	0.00460829	7.38642	7.67634	-0.0771995	7.67634	-0.00460829	-0.000101169	-0.478277	-0.487087	140.128	0.00713633	-0.00881062	105.698
4			20	high	323	161.5	26082.2	1.19782	0.969932	1.031	0.834848	1.44924	1735.93	151.198	181.108	0.096149	71.549	0.150649	1.35321	1.03093	0.97	0.738981	131.43	177.853	0.00562262	0.150649	1.18058	1.2595	1704.37	17.7076	17.4359	1.62128	0.139031	7.98121	7.69963	-0.0321347	0.00417354	8.63386	9.55014	-0.0732936	9.55014	-0.00417354	-9.81896e-05	-0.558688	-0.54737	177.477	0.00563452	0.0113178	131.152
5			20	high	375	187.5	35156.2	1.19782	0.969932	1.031	0.834848	1.44924	1735.93	203.799	244.115	0.112329	87.729	0.181425	1.38155	1.04167	0.96	0.723823	173.06	239.092	0.0041825	0.181425	1.31785	1.22669	1694.73	17.7923	17.5165	1.98977	0.166037	10.2767	10.0086	-0.0379751	0.00379424	10.786	10.691	-0.0319244	10.691	-0.00379424	-9.35591e-05	-0.677786	-0.653968	238.122	0.00419953	0.0238184	172.358
string C5b	Savarez 1.08 mm, A4				Lv:	0.5		Unstretched									L	0.553	Stretched
						velocity/2				diameter	area	lin.density	density	Notional	Notional		offset	0.000779418			diameter	area	Tension	Stress	1/Stress	Strain	E_slow	lin.density	density	density	density			Estimated								d(AE)			F.d(AE)	stress	1/stress	const. L	const. L
step	note	brand	temp.	humidity	frequency	Lf	(Lf)^2	1/A0	1/d0	d0	A0	mu0	rho0	Tension	Stress	Len.Adj.	D.Len.Adj	strain	1/AF	1/dF	dF	AF	F0 (N)	(Mpa)		from mu	from mu	muF0	rhoF0	error plus	error minus	Es	Es strain	E		dE/dT		Eb manual	Eb prog.	dEb/dT	Eb select	AE.dT	alpha	AE.alpha	AE.dT	from F0	from F0	dF/dT	F0
			T0		f	(m/s)		(1/mm^2)	(1/mm)	(mm)	(mm^2)	(g/m)	(kg/m^3)	(N)	(Mpa)	@E (m)	@E (mm)	@E (%)	(1/mm^2)	(1/mm)	(mm)	(mm^2)					(Gpa)	(g/m)				(Gpa)		(GPa)	E0	-E.phi	phi	(Gpa)	(Gpa)	(GPa/deg.)	(GPa)	(= -phi)
			(deg.C)		(Hz)													0			1.031	0.834848	0	0		0			1735.93																	0		0.000399558	0
1		Savarez	20	high	173.85	86.925	7555.96	1.19782	0.969932	1.031	0.834848	1.44924	1735.93	43.8015	52.4665	0.022756	21.9766	0.0405409	1.27324	1	1	0.785398	40.86	52.0246	0.0192217	0.0682321	0.762465	1.35667	1727.37	17.4041	17.145	1.28326	0.0202704	3.29449	3.39276	-0.0296477	0.00873853	5.94191	5.09972	-0.0463135	5.09972	-0.00873853	-0.00012019	-0.320266	-0.357499	52.0891	0.0191979	-0.0372338	40.9107
2			20	high	235	117.5	13806.2	1.19782	0.969932	1.031	0.834848	1.44924	1735.93	80.0342	95.8668	0.038156	37.3766	0.0699252	1.28607	1.00503	0.995	0.777564	72.77	93.5872	0.0106852	0.100132	0.934642	1.31733	1694.18	17.1561	16.8994	1.41445	0.055233	4.87567	4.39391	-0.0244967	0.00557515	6.81001	6.24818	-0.0533942	6.24818	-0.00557515	-0.000113133	-0.386524	-0.403751	93.1369	0.0107369	-0.0172277	72.4199
3			20	high	287	143.5	20592.2	1.19782	0.969932	1.031	0.834848	1.44924	1735.93	119.372	142.987	0.05246	51.6806	0.0979611	1.32574	1.02041	0.98	0.754296	105.78	140.237	0.0071308	0.128026	1.09538	1.28476	1703.25	17.514	17.248	1.66392	0.0839432	6.59237	5.92352	-0.0330318	0.00557638	8.2524	7.9074	-0.048911	7.9074	-0.00557638	-0.000128764	-0.575331	-0.588368	139.88	0.00714899	-0.0130372	105.511
4			20	high	323	161.5	26082.2	1.19782	0.969932	1.031	0.834848	1.44924	1735.93	151.198	181.108	0.06245	61.6706	0.117976	1.33937	1.02564	0.975	0.746619	132.03	176.837	0.00565492	0.14754	1.19857	1.26291	1691.5	17.4831	17.2162	1.82865	0.107969	7.98121	7.33961	-0.0465297	0.00633953	9.66745	9.12232	-0.0909184	9.12232	-0.00633953	-0.000152967	-0.838245	-0.833922	176.185	0.00567585	0.0043229	131.543
5			20	high	375	187.5	35156.2	1.19782	0.969932	1.031	0.834848	1.44924	1735.93	203.799	244.115	0.075665	74.8856	0.145014	1.36727	1.03627	0.965	0.731382	173.92	237.796	0.00420528	0.175757	1.35299	1.2326	1685.3	17.601	17.3295	2.25457	0.131495	10.2767	9.74906	-0.0433945	0.00445115	11.0773	10.8362	-0.118787	10.8362	-0.00445115	-0.000110463	-0.787636	-0.77062	236.714	0.00422451	0.0170167	173.128
string C7a	Savarez 1.50 mm, A3				Lv:	0.5		Unstretched									L	0.553	Stretched
						velocity/2				diameter	area	lin.density	density	Notional	Notional		offset	-0.00622877			diameter	area	Tension	Stress	1/Stress	Strain	E_slow	lin.density	density	density	density			Estimated								d(AE)			F.d(AE)	stress	1/stress	const. L	const. L
step	note	brand	temp.	humidity	frequency	Lf	(Lf)^2	1/A0	1/d0	d0	A0	mu0	rho0	Tension	Stress	Len.Adj.	D.Len.Adj	strain	1/AF	1/dF	dF	AF	F0 (N)	(Mpa)		from mu	from mu	muF0	rhoF0	error plus	error minus	Es	Es strain	E		dE/dT		Eb manual	Eb prog.	dEb/dT	Eb select	AE.dT	alpha	AE.alpha	AE.dT	from F0	from F0	dF/dT	F0
			T0		f	(m/s)		(1/mm^2)	(1/mm)	(mm)	(mm^2)	(g/m)	(kg/m^3)	(N)	(Mpa)	@E (m)	@E (mm)	@E (%)	(1/mm^2)	(1/mm)	(mm)	(mm^2)					(Gpa)	(g/m)				(Gpa)		(GPa)	E0	-E.phi	phi	(Gpa)	(Gpa)	(GPa/deg.)	(GPa)	(= -phi)
			(deg.C)		(Hz)													0			1.49477	1.75485	0	0		0			1728.58																	0		0.000336504	0
1		Savarez	20	high	173.85	86.925	7555.96	0.569849	0.668998	1.49477	1.75485	3.0334	1728.58	91.6809	52.2442	0.026556	32.7848	0.0610779	0.609782	0.692042	1.445	1.63993	83.9	51.1607	0.0195463	0.0979779	0.522166	2.76271	1684.65	11.7193	11.5983	0.83763	0.030539	3.2864	3.05028	-0.0263793	0.00864816	4.39595	4.79479	-0.0330855	4.79479	-0.00864816	-0.000141767	-0.709154	-0.71749	50.5902	0.0197667	-0.00833616	82.9645
2			20	high	235	117.5	13806.2	0.569849	0.668998	1.49477	1.75485	3.0334	1728.58	167.519	95.4607	0.046001	52.2298	0.0990521	0.627019	0.701754	1.425	1.59485	148.03	92.8176	0.0107738	0.135804	0.683466	2.6707	1674.58	11.8136	11.6899	1.09698	0.080065	4.86087	4.31561	-0.0271378	0.00628829	6.13109	5.81683	-0.0109816	5.81683	-0.00628829	-0.00013647	-0.93929	-0.924802	92.2139	0.0108443	0.0144878	147.067
3			20	high	287	143.5	20592.2	0.569849	0.668998	1.49477	1.75485	3.0334	1728.58	249.858	142.381	0.061239	67.4678	0.129758	0.644997	0.711744	1.405	1.5504	215.67	139.106	0.00718874	0.15904	0.874666	2.61716	1688.06	12.0791	11.9508	1.5075	0.114405	6.5703	5.99306	-0.0305309	0.00509437	7.79935	8.08462	-0.0560647	8.08462	-0.00509437	-0.000123603	-1.14847	-1.09412	138.526	0.00721884	0.0543515	214.771
4			20	high	323	161.5	26082.2	0.569849	0.668998	1.49477	1.75485	3.0334	1728.58	316.471	180.341	0.071491	77.7198	0.150898	0.654277	0.716846	1.395	1.5284	269.84	176.55	0.00566411	0.175823	1.00414	2.57981	1687.91	12.1651	12.035	1.77124	0.140328	7.95326	7.24129	-0.0375679	0.00518801	9.67575	9.44027	-0.0571637	9.44027	-0.00518801	-0.000130307	-1.44219	-1.3949	175.915	0.00568456	0.0472873	268.87
0	1	2	3	4	5	6	7	8	9	10	11	12	13	14	15	16	17	18	19	20	21	22	23	24	25	26	27	28	29	30	31	32	33	34	35	36	37	38	39	40	41	42	43	44	45	46	47	48	49
[truncated: 23 more columns]

## Sheet: E
E = a + b.sigma_N
E	sigma_N		source	est. value
(Gpa)	(Mpa)
4.29245	54.9677		C1	3.38562		a	1.38301
6.01969	100.437			5.04217		b	0.0364324
7.50346	149.803			6.84071		r^2	0.959508
9.07237	189.742			8.29575
11.3382	255.753			10.7007
3.32402	54.779		C3	3.37874
4.70702	100.092			5.02961
6.67621	149.289			6.82198
8.07423	189.091			8.27203
10.7576	254.875			10.6687
3.45478	52.4665		C5a	3.29449
4.71482	95.8668			4.87567
6.26746	142.987			6.59237
7.69963	181.108			7.98121
10.0086	244.115			10.2767
3.39276	52.4665		C5b	3.29449
4.39391	95.8668			4.87567
3.05028	52.2442		C7a	3.2864
4.31561	95.4607			4.86087
5.99306	142.381			6.5703
7.24129	180.341			7.95326
				0.959508
