# Supplementary material for: Comparison of Mechanical Properties of Natural Gut and Synthetic Polymer Harp Strings
Source: Materials (Basel). 2018 Nov 1;11(11):2160. doi: 10.3390/ma11112160 (PMC6266393; doi:10.3390/ma11112160)
Supplement: Supplementary file 1 [file materials-11-02160-s001.zip › gut master data file.xls]

## Sheet: lin-lin & graphs
KEY
fitted quadratic
different treatment
estimated values
																																	8	55							psi coeff
				Lv:	0.4985												L	0.562		d error (mm)	0.005												12	66							-1
0	1	2	3	4	5	6	7	8	9	10	11	12	13	14	15	16	17	18	19	20	21	22	23	24	25	26	27	28	29	30	31	32	33	34	35	36	37	38	39	40	41	42	43	44	45	46	47	48	49
G2b	A5						Unstretched												Stretched
					velocity/2				diameter	area	lin.density	density	Notional	Notional	1/Notional		offset	-0.00319872			diameter	area	Tension	Stress	1/Stress	lin.density	density						Abs.Humidity	Rel.Humidity						d(AE)			F.d(AE)	const. L	const. L	Abs.Humidity	Rel.Humidity	Rel.Humidity	Abs.Humidity
step	note	brand	temp.	frequency	Lf	(Lf)^2	1/A0	1/d0	d0	A0	mu0	rho0	Tension	Stress	Stress	Len.Adj.	D.Len.Adj	strain	1/AF	1/dF	dF	AF	F0			muF0	rhoF0	Es tangent	Es strain	E0	dE/dT	phi	@ 20 deg.C	@ 20 deg.C	Eb manual	Eb min	Eb max	Minimum	Minimum	AE.dT	alpha	AE.alpha	AE.dT	dF/dT	F0	@ 20 deg.C	@ 20 deg.C	average	average
			T0	f	(m/s)		(1/mm^2)	(1/mm)	(mm)	(mm^2)	(g/m)	(kg/m^3)	(N)	(Mpa)		@E (m)	@E (mm)	@E (%)	(1/mm^2)	(1/mm)	(mm)	(mm^2)	(N)	(Mpa)	(1/Mpa)	(g/m)	(kg/m^3)	(GPa)		(GPa)	-E.phi		(g/m^3)	(%)	(Gpa)	(Gpa)	(Gpa)	no. points	r^2	(= -phi)						(g/m^3)	(%)	(%)	(g/m^3)
			(deg.C)	(Hz)														0			0.844468		0	0
Gut A5 (G2b)	A5	Bowbrand	20	173.85	86.6642	7510.69	1.78543	1.18418	0.844468	0.560088	0.739165	1319.73	22.2066	39.6483	0.0252217	0.005928	9.12672	0.0163723	1.80448	1.19048	0.84	0.554177	21.65	39.0669	0.0255971	0.717801	1295.26	2.38616	0.00818615	4.85263	-0.0257003	0.00529616	10.2397	61.8592	7.06038	6.8014	7.39323	8	0.9952	-0.00529616	-1.41789e-05	-0.0381302	-0.113612	-0.0816798	21.4517	10.6586	61.885	59.034	16.0897
2			20	235	117.147	13723.5	1.78543	1.18418	0.844468	0.560088	0.739165	1319.73	40.5758	72.4455	0.0138035	0.014108	17.3067	0.0312739	1.82615	1.1976	0.835	0.547599	39.26	71.6948	0.013948	0.71597	1307.47	2.18954	0.0238231	4.81029	-0.0216132	0.00449312	10.5947	62.5823	6.47812	6.2902	6.58378	7	0.99128	-0.00449312	-3.90677e-05	-0.102909	-0.177149	-0.0957509	39.4267	11.1755	65.7558	63.0721	17.2172
3			20	288	143.568	20611.8	1.78543	1.18418	0.844468	0.560088	0.739165	1319.73	60.942	108.808	0.00919051	0.023784	26.9827	0.0491832	1.84822	1.20482	0.83	0.541061	58.43	107.992	0.00925998	0.708581	1309.61	2.02671	0.0402286	4.74282	-0.020588	0.00434087	10.4146	62.8887	6.33431	6.12682	6.49443	10	0.9977	-0.00434087	-6.79674e-05	-0.174415	-0.252942	-0.120358	58.2699	10.8588	61.6671	59.746	14.8996
4			20	324	161.514	26086.8	1.78543	1.18418	0.844468	0.560088	0.739165	1319.73	77.1297	137.71	0.00726164	0.029948	33.1467	0.0607539	1.87069	1.21212	0.825	0.534562	73.26	137.047	0.00729677	0.696831	1303.56	2.5111	0.0549686	4.81961	-0.0246765	0.00512003	10.8737	61.3172	7.09993	7.01018	7.18987	11	0.98158	-0.00512003	-0.000114244	-0.294335	-0.370452	-0.122008	72.3536	10.8872	62.8036	60.3608	16.4081
5			20	376	187.436	35132.3	1.78543	1.18418	0.844468	0.560088	0.739165	1319.73	103.874	185.46	0.00539199	0.042201	45.3997	0.084135	1.89357	1.21951	0.82	0.528102	97.4	184.434	0.00542199	0.688566	1303.85	2.02674	0.0724445	4.92953	-0.0234962	0.00476643	10.8915	61.245	6.60611	6.58057	6.62802	13	0.99759	-0.00476643	-0.000145498	-0.378773	-0.460084	-0.154709	96.5259	11.183	62.789	61.0325	14.5549
6			20	404.44	201.613	40647.9	1.78543	1.18418	0.844468	0.560088	0.739165	1319.73	120.182	214.577	0.00466033	0.048582	51.7807	0.0965145	1.94062	1.23457	0.81	0.5153	111.29	215.971	0.00463024	0.682004	1323.51	2.54753	0.0903247	5.09293	-0.0228726	0.00449105	10.9854	61.6352	6.75052	6.70121	6.81781	11	0.99709	-0.00449105	-0.000163635	-0.429442	-0.497819	-0.180458	110.847	11.3495	62.8501	61.8834	13.1815
																																a	2.05805	11.2551
																																b	0.264055	-0.103041
																																r^2	0.410904	0.31992
																																lo	4.1705	5.58781
																																hi	5.22672	4.45435
G3b	A4						Unstretched												Stretched
					velocity/2				diameter	area	lin.density	density	Notional	Notional	1/Notional		offset	-0.00231413			diameter	area	Tension	Stress	1/Stress	lin.density	density						Abs.Humidity	Rel.Humidity						d(AE)			F.d(AE)	const. L	const. L	Abs.Humidity	Rel.Humidity	Rel.Humidity	Abs.Humidity
step	note	brand	temp.	frequency	Lf	(Lf)^2	1/A0	1/d0	d0	A0	mu0	rho0	Tension	Stress	Stress	Len.Adj.	D.Len.Adj	strain	1/AF	1/dF	dF	AF	F0			muF0	rhoF0	Es tangent	Es strain	E0	dE/dT	phi	@ 20 deg.C	@ 20 deg.C	Eb manual	Eb min	Eb max	Minimum	Minimum	AE.dT	alpha	AE.alpha	AE.dT	dF/dT	F0	@ 20 deg.C	@ 20 deg.C	average	average
			T0	f	(m/s)		(1/mm^2)	(1/mm)	(mm)	(mm^2)	(g/m)	(kg/m^3)	(N)	(Mpa)		@E (m)	@E (mm)	@E (%)	(1/mm^2)	(1/mm)	(mm)	(mm^2)	(N)	(Mpa)	(1/Mpa)	(g/m)	(kg/m^3)	(GPa)		(GPa)	-E.phi		(g/m^3)	(%)	(Gpa)	(Gpa)	(Gpa)	no. points	r^2	(= -phi)						(g/m^3)	(%)	(%)	(g/m^3)
			(deg.C)	(Hz)														0			1.16712		0	0
Gut A4 (G3b)	A4	Bowbrand	20	173.85	86.6642	7510.69	0.934707	0.856806	1.16712	1.06985	1.41765	1325.09	42.5901	39.8092	0.0251198	0.006981	9.29513	0.0166769	0.93812	0.858369	1.165	1.06596	42.09	39.4855	0.0253258	1.39169	1305.57	2.36767	0.00833846	4.71109	-0.0420675	0.00892947	11.0272	59.1565	6.2855	6.24366	6.32545	4	0.99072	-0.00892947	-5.88277e-05	-0.295423	-0.37068	-0.108101	41.5119	11.5208	61.987	61.9595	11.567
2			20	235	117.147	13723.5	0.934707	0.856806	1.16712	1.06985	1.41765	1325.09	77.8206	72.7395	0.0137477	0.015923	18.2371	0.0329827	0.954435	0.865801	1.155	1.04774	76.81	73.3101	0.0136407	1.40307	1339.14	2.0744	0.0248298	4.40078	-0.0249704	0.00567409	10.9965	59.8984	6.53575	6.47886	6.62734	7	0.96439	-0.00567409	-7.83338e-05	-0.361188	-0.43518	-0.234742	76.6959	11.2412	60.5515	60.7858	10.9001
3			20	288	143.568	20611.8	0.934707	0.856806	1.16712	1.06985	1.41765	1325.09	116.881	109.249	0.00915336	0.026541	28.8551	0.0526846	0.979716	0.877193	1.14	1.0207	113.23	110.933	0.00901443	1.35907	1331.5	1.90962	0.0428336	4.24213	-0.0128299	0.00302441	11.2917	61.0274	5.98717	5.92536	6.06455	6	0.99984	-0.00302441	-6.25575e-05	-0.270871	-0.338391	-0.267451	111.887	11.7473	62.1174	61.4102	13.1761
4			20	324	161.514	26086.8	0.934707	0.856806	1.16712	1.06985	1.41765	1325.09	147.928	138.269	0.00723229	0.034133	36.4471	0.0670017	0.988367	0.881057	1.135	1.01177	139.05	137.432	0.0072763	1.32538	1309.96	1.85088	0.0598431	4.21805	-0.00996206	0.00236177	11.2325	60.6556	6.05469	5.97702	6.17157	9	0.99882	-0.00236177	-6.46679e-05	-0.275983	-0.326578	-0.248653	138.277	11.208	59.7262	58.5809	13.9099
5			20	376	187.436	35132.3	0.934707	0.856806	1.16712	1.06985	1.41765	1325.09	199.221	186.213	0.00537019	0.047003	49.3171	0.0917183	1.01502	0.892857	1.12	0.985203	180.23	182.937	0.00546637	1.2815	1300.75	1.84104	0.07936	4.31541	-0.00194274	0.000450186	11.1139	59.9545	6.24706	6.21606	6.27847	9	0.99398	-0.000450186	-1.05604e-05	-0.0448983	-0.0809181	-0.146831	179.744	11.2817	62.0189	60.2129	15.3753
6			20	404.44	201.613	40647.9	0.934707	0.856806	1.16712	1.06985	1.41765	1325.09	230.498	215.448	0.00464149	0.055144	57.4581	0.107648	1.04276	0.904977	1.105	0.958991	204.78	213.537	0.00468303	1.25293	1306.51	1.92098	0.0996831	4.61551	-0.00710146	0.00153861	10.7011	62.6426	6.16035	6.1252	6.21925	11	0.99652	-0.00153861	-6.57958e-05	-0.291228	-0.313413	-0.0774548	203.699	11.2309	60.804	59.3065	14.6921
7			20	431	214.853	46162	0.934707	0.856806	1.16712	1.06985	1.41765	1325.09	261.766	244.675	0.00408706	0.06233	64.6441	0.121902	1.05226	0.909091	1.1	0.950332	229.99	242.01	0.00413206	1.24798	1313.21	1.99758	0.114775	4.79687	-0.00272566	0.000568216	10.8181	62.4416	6.53742	6.42755	6.61189	10	0.99272	-0.000568216	-3.65756e-05	-0.166734	-0.130342	-0.0796192	229.388	11.1115	64.1007	61.3947	17.2567
																																a	14.2128	1.04035
																																b	-0.883509	0.0564084
																																r^2	0.639637	0.100086
																																lo	7.14477	4.14281
																																hi	3.61074	4.76331
G3c	A4						Unstretched												Stretched
					velocity/2				diameter	area	lin.density	density	Notional	Notional	1/Notional		offset	-0.00426649			diameter	area	Tension	Stress	1/Stress	lin.density	density						Abs.Humidity	Rel.Humidity						d(AE)			F.d(AE)	const. L	const. L	Abs.Humidity	Rel.Humidity	Rel.Humidity	Abs.Humidity
step	note	brand	temp.	frequency	Lf	(Lf)^2	1/A0	1/d0	d0	A0	mu0	rho0	Tension	Stress	Stress	Len.Adj.	D.Len.Adj	strain	1/AF	1/dF	dF	AF	F0			muF0	rhoF0	Es tangent	Es strain	E0	dE/dT	phi	@ 20 deg.C	@ 20 deg.C	Eb manual	Eb min	Eb max	Minimum	Minimum	AE.dT	alpha	AE.alpha	AE.dT	dF/dT	F0	@ 20 deg.C	@ 20 deg.C	average	average
			T0	f	(m/s)		(1/mm^2)	(1/mm)	(mm)	(mm^2)	(g/m)	(kg/m^3)	(N)	(Mpa)		@E (m)	@E (mm)	@E (%)	(1/mm^2)	(1/mm)	(mm)	(mm^2)	(N)	(Mpa)	(1/Mpa)	(g/m)	(kg/m^3)	(GPa)		(GPa)	-E.phi		(g/m^3)	(%)	(Gpa)	(Gpa)	(Gpa)	no. points	r^2	(= -phi)						(g/m^3)	(%)	(%)	(g/m^3)
			(deg.C)	(Hz)														0			1.16712		0	0
Gut A4 (G3c)	A4	Bowbrand	20	173.85	86.6642	7510.69	0.934707	0.856806	1.16712	1.06985	1.41765	1325.09	42.5901	39.8092	0.0251198	0.007742	12.0085	0.0215973	0.946224	0.862069	1.16	1.05683	41.31	39.0885	0.025583	1.37858	1304.45	1.80988	0.0107987	4.48116	-0.014776	0.00329735	11.094	64.7835	5.9879	5.5003	6.49712	6	0.97167	-0.00329735	-2.09472e-05	-0.0992024	-0.134132	-0.0743212	40.6787	10.9974	67.7593	64.9255	19.9121
2			20	235	117.147	13723.5	0.934707	0.856806	1.16712	1.06985	1.41765	1325.09	77.8206	72.7395	0.0137477	0.018111	22.3775	0.0406209	0.946224	0.862069	1.16	1.05683	75.4	71.3453	0.0140163	1.36523	1291.82	1.69562	0.0311091	4.00111	-0.0123055	0.00307551	11.012	66.1608	6.25185	6.12396	6.48256	5	0.96095	-0.00307551	-4.32165e-05	-0.182741	-0.229991	-0.101251	74.7813	10.9791	67.0739	64.4558	19.3326
3			20	288	143.568	20611.8	0.934707	0.856806	1.16712	1.06985	1.41765	1325.09	116.881	109.249	0.00915336	0.029247	33.5135	0.0614464	0.979716	0.877193	1.14	1.0207	110.58	108.337	0.00923045	1.34614	1318.84	1.77627	0.0510337	4.17467	-0.0127952	0.00306496	10.8383	65.534	5.68677	5.53722	5.76826	5	0.99778	-0.00306496	-6.80558e-05	-0.289993	-0.339254	-0.117311	110.688	10.8407	67.9457	65.2318	20.18
4			20	324	161.514	26086.8	0.934707	0.856806	1.16712	1.06985	1.41765	1325.09	147.928	138.269	0.00723229	0.037059	41.3255	0.0763039	0.979716	0.877193	1.14	1.0207	138.88	136.063	0.00734954	1.32538	1298.5	1.86613	0.0688752	4.1425	-0.0134575	0.00324863	10.7145	66.8232	5.51651	5.42256	5.62097	8	0.99915	-0.00324863	-0.000103262	-0.436618	-0.448547	-0.132504	138.072	11.3189	67.7585	65.1314	18.8117
5			20	376	187.436	35132.3	0.934707	0.856806	1.16712	1.06985	1.41765	1325.09	199.221	186.213	0.00537019	0.051268	55.5345	0.103863	1.00602	0.888889	1.125	0.99402	182.44	183.538	0.00544847	1.29572	1303.52	1.72265	0.0900835	4.38646	-0.0121293	0.00276516	10.8383	65.534	5.77152	5.75785	5.78918	12	0.99881	-0.00276516	-0.000111316	-0.485362	-0.50208	-0.144333	181.573	11.646	68.7114	66.8526	15.3374
6			20	404.44	201.613	40647.9	0.934707	0.856806	1.16712	1.06985	1.41765	1325.09	230.498	215.448	0.00464149	0.058864	63.1305	0.118884	1.02414	0.896861	1.115	0.976427	208.01	213.032	0.00469413	1.27901	1309.89	1.96352	0.111374	4.53219	-0.020863	0.00460328	11.0229	67.6921	6.13938	5.9411	6.2597	10	0.99504	-0.00460328	-0.000213635	-0.945408	-0.957073	-0.149991	207.911	10.833	68.8524	66.5964	20.6756
																																a	-2.31757	4.04191
																																b	0.604754	0.00369866
																																r^2	0.172099	0.000333495
																																lo	2.52046	4.24534
																																hi	4.93948	4.28602
G5b	A3						Unstretched												Stretched
					velocity/2				diameter	area	lin.density	density	Notional	Notional	1/Notional		offset	-0.00388424			diameter	area	Tension	Stress	1/Stress	lin.density	density						Abs.Humidity	Rel.Humidity						d(AE)			F.d(AE)	const. L	const. L	Abs.Humidity	Rel.Humidity	Rel.Humidity	Abs.Humidity
step	note	brand	temp.	frequency	Lf	(Lf)^2	1/A0	1/d0	d0	A0	mu0	rho0	Tension	Stress	Stress	Len.Adj.	D.Len.Adj	strain	1/AF	1/dF	dF	AF	F0			muF0	rhoF0	Es tangent	Es strain	E0	dE/dT	phi	@ 20 deg.C	@ 20 deg.C	Eb manual	Eb min	Eb max	Minimum	Minimum	AE.dT	alpha	AE.alpha	AE.dT	dF/dT	F0	@ 20 deg.C	@ 20 deg.C	average	average
			T0	f	(m/s)		(1/mm^2)	(1/mm)	(mm)	(mm^2)	(g/m)	(kg/m^3)	(N)	(Mpa)		@E (m)	@E (mm)	@E (%)	(1/mm^2)	(1/mm)	(mm)	(mm^2)	(N)	(Mpa)	(1/Mpa)	(g/m)	(kg/m^3)	(GPa)		(GPa)	-E.phi		(g/m^3)	(%)	(Gpa)	(Gpa)	(Gpa)	no. points	r^2	(= -phi)						(g/m^3)	(%)	(%)	(g/m^3)
			(deg.C)	(Hz)														0			1.62931		0	0
Gut A3 (G5b)	A3	Bowbrand	20	173.85	86.6642	7510.69	0.479626	0.613757	1.62931	2.08496	2.75111	1319.5	82.6509	39.6415	0.0252261	0.007618	11.5022	0.0206775	0.476293	0.611621	1.635	2.09955	80.82	38.494	0.0259781	2.68421	1278.47	1.86164	0.0103387	4.01849	-0.0207365	0.00516027	10.4024	65.3008	5.67052	5.58627	5.77503	5	0.99343	-0.00516027	-1.27094e-05	-0.107229	-0.419457	-0.335546	81.2859	10.7777	66.3378	63.7815	19.055
2			20	235	117.147	13723.5	0.479626	0.613757	1.62931	2.08496	2.75111	1319.5	151.02	72.433	0.0138059	0.016952	20.8362	0.037771	0.488163	0.619195	1.615	2.0485	145.42	70.9887	0.0140867	2.64605	1291.71	1.90099	0.0292243	3.9583	-0.0186982	0.0047238	10.7223	64.4662	5.31212	5.22665	5.42468	5	0.99923	-0.0047238	-4.50273e-05	-0.365106	-0.690053	-0.356935	146.08	10.6075	66.7337	63.5317	19.7307
3			20	288	143.568	20611.8	0.479626	0.613757	1.62931	2.08496	2.75111	1319.5	226.821	108.789	0.00919209	0.027167	31.0512	0.0568062	0.497359	0.625	1.6	2.01062	215.15	107.007	0.0093452	2.60181	1294.03	1.89219	0.0472886	3.95102	-0.0187053	0.0047343	10.8014	65.289	5.16377	5.14555	5.18998	9	0.99869	-0.0047343	-8.55526e-05	-0.679629	-1.01694	-0.374772	214.803	10.7135	68.5413	64.5129	20.7831
4			20	324	161.514	26086.8	0.479626	0.613757	1.62931	2.08496	2.75111	1319.5	287.07	137.686	0.00726289	0.035006	38.8902	0.0716502	0.500482	0.626959	1.595	1.99807	269.32	134.79	0.00741895	2.54314	1272.8	1.87167	0.0642282	3.96125	-0.0203718	0.00514278	10.7962	66.8317	5.11529	5.09852	5.12561	10	0.99981	-0.00514278	-0.000130287	-1.0312	-1.36572	-0.250709	265.56	11.3504	65.3747	63.0557	17.065
																																a	5.69594	4.08342
																																b	-0.161384	-0.00169771
																																r^2	0.960202	0.0029009
																																lo	4.40487	3.99004
																																hi	3.75933	3.97137
G5c	A3						Unstretched												Stretched
					velocity/2				diameter	area	lin.density	density	Notional	Notional	1/Notional		offset	-0.00678034			diameter	area	Tension	Stress	1/Stress	lin.density	density						Abs.Humidity	Rel.Humidity						d(AE)			F.d(AE)	const. L	const. L	Abs.Humidity	Rel.Humidity	Rel.Humidity	Abs.Humidity
step	note	brand	temp.	frequency	Lf	(Lf)^2	1/A0	1/d0	d0	A0	mu0	rho0	Tension	Stress	Stress	Len.Adj.	D.Len.Adj	strain	1/AF	1/dF	dF	AF	F0			muF0	rhoF0	Es tangent	Es strain	E0	dE/dT	phi	@ 20 deg.C	@ 20 deg.C	Eb manual	Eb min	Eb max	Minimum	Minimum	AE.dT	alpha	AE.alpha	AE.dT	dF/dT	F0	@ 20 deg.C	@ 20 deg.C	average	average
			T0	f	(m/s)		(1/mm^2)	(1/mm)	(mm)	(mm^2)	(g/m)	(kg/m^3)	(N)	(Mpa)		@E (m)	@E (mm)	@E (%)	(1/mm^2)	(1/mm)	(mm)	(mm^2)	(N)	(Mpa)	(1/Mpa)	(g/m)	(kg/m^3)	(GPa)		(GPa)	-E.phi		(g/m^3)	(%)	(Gpa)	(Gpa)	(Gpa)	no. points	r^2	(= -phi)						(g/m^3)	(%)	(%)	(g/m^3)
			(deg.C)	(Hz)														0			1.62931		0	0
Gut A3 (G5c)	A3	Bowbrand	20	173.85	86.6642	7510.69	0.479626	0.613757	1.62931	2.08496	2.75111	1319.5	82.6509	39.6415	0.0252261	0.006331	13.1113	0.0236041	0.47922	0.613497	1.63	2.08672	79.65	38.1699	0.0261987	2.62796	1259.37	1.61709	0.011802	4.07802	-0.0130797	0.00320737	11.4796	64.6799	5.29006	5.19315	5.41671	4	0.99588	-0.00320737	3.62843e-06	0.0308769	-0.253032	-0.322474	78.8907	11.6384	67.0954	64.8689	17.3931
2			20	235	117.147	13723.5	0.479626	0.613757	1.62931	2.08496	2.75111	1319.5	151.02	72.433	0.0138059	0.016364	23.1443	0.0420418	0.485155	0.617284	1.62	2.0612	144.18	69.9496	0.014296	2.61971	1270.96	1.72362	0.0328229	3.88218	-0.00803689	0.0020702	11.4796	64.6799	4.93858	4.79283	5.0762	6	0.99549	-0.0020702	1.70721e-06	0.013661	-0.297569	-0.351352	143.739	11.7159	66.9688	64.8539	17.0606
3			20	288	143.568	20611.8	0.479626	0.613757	1.62931	2.08496	2.75111	1319.5	226.821	108.789	0.00919209	0.026601	33.3813	0.0611969	0.494265	0.623053	1.605	2.02321	213.83	105.689	0.00946175	2.56903	1269.78	1.86578	0.0516194	3.83409	-0.00820534	0.0021401	11.6026	64.8716	5.06549	4.96264	5.2117	6	0.99907	-0.0021401	-1.5688e-05	-0.121694	-0.453852	-0.299707	212.07	11.7351	65.6899	64.2448	15.2942
4			20	324	161.514	26086.8	0.479626	0.613757	1.62931	2.08496	2.75111	1319.5	287.07	137.686	0.00726289	0.033652	40.4323	0.0745948	0.500482	0.626959	1.595	1.99807	260.57	130.411	0.00766808	2.51154	1256.98	1.84521	0.0678958	3.69231	0.00151217	-0.000409547	11.4796	64.6799	5.30119	5.0624	5.44436	9	0.99848	0.000409547	5.93456e-05	0.437822	0.107226	-0.157749	261.816	11.9099	65.8856	64.8407	14.1694
4a			20	324	161.514	26086.8	0.479626	0.613757	1.62931	2.08496	2.75111	1319.5	287.07	137.686	0.00726289	0.033652	40.4323	0.0745948	0.500482	0.626959	1.595	1.99807	260.57	130.411	0.00766808	2.46874	1235.56			3.69231	0.00151217	-0.000409547	11.4796	64.6799	5.30119	5.0624	5.44436	9	0.99848	0.000409547	5.82259e-05	0.429562	0.105385	0.134533	257.321	11.6936	64.0261	64.3983	10.9678
																																a	8.56145	20.7814
																																b	-0.407441	-0.261244
																																r^2	0.0246654	0.0246654
																																lo	5.30192	6.41299
																																hi	3.67216	3.53931
							Unstretched												Stretched
					velocity/2				diameter	area	lin.density	density	Notional	Notional	1/Notional						diameter	area	Tension	Stress	1/Stress	lin.density	density						Abs.Humidity	Rel.Humidity						d(AE)			F.d(AE)	const. L	const. L	Abs.Humidity	Rel.Humidity	Rel.Humidity	Abs.Humidity
string	note	brand	temp.	frequency	Lf	(Lf)^2	1/A0	1/d0	d0	A0	mu0	rho0	Tension	Stress	Stress				1/AF	1/dF	dF	AF	F0			muF0	rhoF0			E0	dE/dT	phi	@ 20 deg.C	@ 20 deg.C	Eb manual	Eb min	Eb max	Minimum	Minimum	AE.dT	alpha	AE.alpha	AE.dT	dF/dT	F0	@ 20 deg.C	@ 20 deg.C	average	average
			T0	f	(m/s)		(1/mm^2)	(1/mm)	(mm)	(mm^2)	(g/m)	(kg/m^3)	(N)	(Mpa)					(1/mm^2)	(1/mm)	(mm)	(mm^2)	(N)	(Mpa)	(1/Mpa)	(g/m)	(kg/m^3)			(GPa)	-E.phi		(g/m^3)	(%)	(Gpa)	(Gpa)	(Gpa)	no. points	r^2	(= -phi)						(g/m^3)	(%)	(%)	(g/m^3)
			(deg.C)	(Hz)
G2a (A5)	A5	Bowbrand	20	376	187.436	35132.3	1.78543	1.18418	0.844468	0.560088	0.739165	1319.73	103.874	185.46	0.00539199				1.94062	1.23457	0.81	0.5153	96.47	187.211	0.00534155	0.686652	1332.53			5.19604	-0.0216082	0.00415859	10.2458	60.476						-0.00415859	-0.000119224	-0.319223	-0.401643	-0.128443	96.5815	10.3511	60.6922	57.4699	16.1895
G2b (A5)	A5	Bowbrand	20	376	187.436	35132.3	1.78543	1.18418	0.844468	0.560088	0.739165	1319.73	103.874	185.46	0.00539199				1.89357	1.21951	0.82	0.528102	97.4	184.434	0.00542199	0.688566	1303.85			4.92953	-0.0234962	0.00476643	10.8915	61.245	6.60611	6.58057	6.62802	13	0.99759	-0.00476643	-0.000145498	-0.378773	-0.460084	-0.154709	96.5259	11.183	62.789	61.0325	14.5549
G3a (A4)	A4	Bowbrand	20	324	161.514	26086.8	0.934707	0.856806	1.16712	1.06985	1.41765	1325.09	147.928	138.269	0.00723229				0.988367	0.881057	1.135	1.01177	138.47	136.859	0.00730678	1.32858	1313.13			4.42714	-0.0118422	0.00267491	10.6478	57.4928						-0.00267491	-6.94022e-05	-0.310869	-0.370835	-0.242257	138.634	10.7698	57.9275	56.8161	12.2339
G3b (A4)	A4	Bowbrand	20	324	161.514	26086.8	0.934707	0.856806	1.16712	1.06985	1.41765	1325.09	147.928	138.269	0.00723229				0.988367	0.881057	1.135	1.01177	139.05	137.432	0.0072763	1.32538	1309.96			4.21805	-0.00996206	0.00236177	11.2325	60.6556	6.05469	5.97702	6.17157	9	0.99882	-0.00236177	-6.46679e-05	-0.275983	-0.326578	-0.248653	138.277	11.208	59.7262	58.5809	13.9099
G3c (A4)	A4	Bowbrand	20	324	161.514	26086.8	0.934707	0.856806	1.16712	1.06985	1.41765	1325.09	147.928	138.269	0.00723229				0.979716	0.877193	1.14	1.0207	138.88	136.063	0.00734954	1.32538	1298.5			4.1425	-0.0134575	0.00324863	10.7145	66.8232	5.51651	5.42256	5.62097	8	0.99915	-0.00324863	-0.000103262	-0.436618	-0.448547	-0.132504	138.072	11.3189	67.7585	65.1314	18.8117
G5a (A3)	A3	Bowbrand	20	288	143.568	20611.8	0.479626	0.613757	1.62931	2.08496	2.75111	1319.5	226.821	108.789	0.00919209				0.500482	0.626959	1.595	1.99807	211.02	105.612	0.00946864	2.55705	1279.76			4.14964	-0.0162332	0.00391195	10.2383	59.3209						-0.00391195	-6.05971e-05	-0.502428	-0.822745	-0.319663	210.316	10.5327	59.8416	57.7133	14.195
G5b (A3)	A3	Bowbrand	20	288	143.568	20611.8	0.479626	0.613757	1.62931	2.08496	2.75111	1319.5	226.821	108.789	0.00919209				0.497359	0.625	1.6	2.01062	215.15	107.007	0.0093452	2.60181	1294.03			3.95102	-0.0187053	0.0047343	10.8014	65.289	5.16377	5.14555	5.18998	9	0.99869	-0.0047343	-8.55526e-05	-0.679629	-1.01694	-0.374772	214.803	10.7135	68.5413	64.5129	20.7831
G5c (A3)	A3	Bowbrand	20	288	143.568	20611.8	0.479626	0.613757	1.62931	2.08496	2.75111	1319.5	226.821	108.789	0.00919209				0.494265	0.623053	1.605	2.02321	213.83	105.689	0.00946175	2.56903	1269.78			3.83409	-0.00820534	0.0021401	11.6026	64.8716	5.06549	4.96264	5.2117	6	0.99907	-0.0021401	-1.5688e-05	-0.121694	-0.453852	-0.299707	212.07	11.7351	65.6899	64.2448	15.2942
			range	0	80	0	0	0	0	0	0	1316	0	0	0.005				0	0	0	0	0	0		0	1200			2	-0.1	0								0
				2000	260	70000	4	2	2.5	4.5	6	1328	300	300	0.01				4	2	2.5	4.5	300	300		5	1400			14	0	0.05								100
unstretched		unstretched	a	4.15234	4.15234	2.67026					0.596542	41.889	0.216336	2.67573	-0.310774						0.030676		0.225227	2.60625		0.598539	19.5057			3.95569	1.69783	1.48412
diameter		diameter	b	-0.00894144	-0.0179367	-5.36405e-05					0.37941	-0.0307412	0.00626696	-0.0101858	209.208						0.999272		0.00661971	-0.00978976		0.404353	-0.0140332			-0.618895	28.3732	-64.1059
			r^2	0.952162	0.952162	0.933641					0.992708	0.0685673	0.996219	0.938194	0.99224						0.999848		0.995874	0.937681		0.992686	0.682651			0.777102	0.220208	0.0401258
			lo	4.15234	2.7174	2.67026					0.596542	1.43357	0.216336	2.67573	0.735267						0.030676		0.225227	2.60625		0.598539	2.66581			2.7179	-1.13949	1.48412
			hi	-13.7305	-0.511203	-1.08458					2.873	1.06468	2.09642	-0.380013	1.78131						2.52886		2.21114	-0.330679		2.62031	-0.140835			-4.70885	1.69783	-1.72117
tension		tension	a	585.585	585.585	365.08	241.313	330.732	-33.2384	56.247	55.9923	7621.18	0	366.017	-78.7369				238.942	325.991	-28.6712	58.4578				56.2715	2920.02			553.462	216.387	183.072
			b	-1.32705	-2.66209	-0.00794054	-87.0546	-205.837	150.441	75.6092	57.3725	-5.64815	0.939272	-1.50874	31306.3				-79.8367	-194.831	150.37	77.3363				61.1581	-2.12564			-91.1795	3893.02	-7654.66
			r^2	0.922882	0.922882	0.90026	0.877982	0.933788	0.995874	0.998634	0.998813	0.10185	0.99995	0.905747	0.97768				0.873999	0.931974	0.996237	0.99863				0.999246	0.689186			0.742185	0.182416	0.025174
			lo	585.585	372.618	365.08	241.313	330.732	-33.2384	56.247	55.9923	188.215	0	366.017	77.7945				238.942	325.991	-28.6712	58.4578				56.2715	369.257			371.103	-172.915	183.072
			hi	-2068.52	-106.558	-190.757	-106.906	-80.9424	342.863	396.488	400.227	120.437	281.782	-86.6061	234.326				-80.4046	-63.6706	347.254	406.471				362.062	-55.8702			-723.052	216.387	-199.661
stress		stress	a	-155.424	-155.424	-6.78597	78.0821	19.2923	258.203	199.446	199.67	-79.9101	235.904	0	0				79.6082	22.3432	255.243	198.007	235.094			199.491	-1582.98			-149.917	80.0006	98.2094
			b	0.905602	1.81665	0.00548866	60.8727	139.523	-95.7819	-46.7905	-35.5428	0.164528	-0.590789	0.991599	16855.5				55.9527	132.249	-95.695	-47.8033	-0.62422			-37.8846	1.32328			65.9908	-3726.85	11238.2
			r^2	0.998295	0.998295	0.999114	0.997154	0.996562	0.937681	0.888358	0.89042	0.000200744	0.904887	0.999854	0.973036				0.997154	0.997438	0.937204	0.886275	0.905086			0.890643	0.620405			0.903024	0.388319	0.12604
			lo	-155.424	-10.0914	-6.78597	78.0821	19.2923	258.203	199.446	199.67	136.608	235.904	0	84.2775				79.6082	22.3432	255.243	198.007	235.094			199.491	4.95568			-17.9358	452.685	98.2094
			hi	1655.78	316.906	377.42	321.573	298.337	18.7479	-11.1115	-13.5869	138.583	58.6677	297.48	168.555				303.419	286.841	16.0058	-17.1079	47.8279			10.0685	269.611			773.954	80.0006	660.119
linear		linear	a	8.60205	8.60205	5.02004	3.01233	4.46785	-1.45745	-0.000698475	-0.00473226	132.438	-0.939679	5.03608	-2.19159				2.97353	4.39027	-1.38265	0.0355461	-0.918171	4.86875			46.7171			8.02306	2.57054	2.01977
density		density	b	-0.0215355	-0.0432007	-0.000128721	-1.40983	-3.34222	2.455	1.23651	0.938196	-0.0989688	0.0154654	-0.0244639	509.768				-1.29255	-3.1628	2.45362	1.26469	0.0163387	-0.0235094			-0.0346732			-1.46643	60.577	-109.86
			r^2	0.90974	0.90974	0.885534	0.861927	0.921521	0.992686	0.999751	0.99977	0.117053	0.999254	0.89138	0.97032				0.857498	0.919323	0.992869	0.999636	0.999246	0.890643			0.686407			0.718578	0.165326	0.0194097
			lo	8.60205	5.146	5.02004	3.01233	4.46785	-1.45745	-0.000698475	-0.00473226	2.19481	-0.939679	5.03608	0.357246				2.97353	4.39027	-1.38265	0.0355461	-0.918171	4.86875			5.10931			5.09021	-3.48716	2.01977
			hi	-34.469	-2.63012	-3.99046	-2.62698	-2.21658	4.68004	5.56362	5.62445	1.00718	3.69996	-2.30309	2.90609				-2.19665	-1.93534	4.75141	5.72665	3.98345	-2.18406			-1.82533			-12.5069	2.57054	-3.47324
stretched		stretched	a	1163.61	1163.61	1233.97	1273.3	1244.6	1361.48	1332.74		0	1351.36	1233.62	1375.71				1273.74	1245.6	1360.37	1332.19	1350.86	1235.71
density		density	b	0.422213	0.846967	0.00251841	27.5308	65.596	-48.6454	-24.6015		0.983767	-0.307314	0.478865	-10059.3				25.5529	62.6794	-48.9231	-25.2958	-0.324226	0.46884
			r^2	0.612455	0.612455	0.593694	0.575679	0.621723	0.682651	0.693142		0.999814	0.691069	0.598195	0.66178				0.586987	0.632382	0.691369	0.700448	0.689186	0.620405
			lo	1163.61	1231.36	1233.97	1273.3	1244.6	1361.48	1332.74		1294.64	1351.36	1233.62	1325.41				1273.74	1245.6	1360.37	1332.19	1350.86	1235.71
			hi	2008.03	1383.82	1410.26	1383.43	1375.79	1239.86	1222.04		1306.44	1259.17	1377.28	1275.12				1375.95	1370.95	1238.06	1218.36	1253.6	1376.36
E		E	a	0.377433	0.377433	2.38395	3.53917	2.75541	5.93781	5.15502	5.15839	33.3912	5.63181	2.38382	6.40228				3.55631	2.79029	5.90378	5.13869	5.62812	2.47391		5.15733	-20.5318
			b	0.0122985	0.024671	7.49972e-05	0.836292	1.88859	-1.25563	-0.603911	-0.459015	-0.0219689	-0.00766259	0.0141871	-272.578				0.772388	1.7975	-1.25836	-0.618759	-0.00813982	0.0136841		-0.49002	0.0191416
			r^2	0.887886	0.887886	0.899582	0.907613	0.880561	0.777102	0.713651	0.716165	0.0172603	0.734088	0.897115	0.830228				0.916345	0.888601	0.781502	0.716084	0.742185	0.903024		0.718578	0.626035
			lo	0.377433	2.35111	2.38395	3.53917	2.75541	5.93781	5.15502	5.15839	4.4802	5.63181	2.38382	5.03939				3.55631	2.79029	5.90378	5.13869	5.62812	2.47391		5.15733	2.43815
			hi	24.9744	6.7919	7.63375	6.88433	6.53259	2.79875	2.43742	2.4043	4.21657	3.33304	6.63996	3.6765				6.64586	6.38528	2.75789	2.35428	3.18617	6.57914		2.70723	6.26647
[truncated: 25 more columns]

## Sheet: Bell.Firth
diameter	number	twist ratio	density	breaking strength	S.D.	E	S.D.		1/d	1/A	breaking tension
(mm)	of strings		(kg/m^3)	(Mpa)	(Mpa)	(Gpa)	(Gpa)		(mm^-1)	(mm^-2)	(N)
0.52	9		1220	722	86	4.47	0.62		1.92308	4.70873	153.332
0.81	8	7	1470	621	25	3.5	0.14		1.23457	1.94062	320.001
1	8	8.6	1780	478	51	2.83	0.28		1	1.27324	375.42
1.27	8		1340	488	31	2.86	0.32		0.787402	0.78941	618.183		dyed strings
1.49	8		1360	686	27	3.43	0.32		0.671141	0.573505	1196.15		dyed strings
1.99	3	6.5	1180	366	23	3.39	0.65		0.502513	0.321517	1138.35
2.35	5	5.6	1680	299	6	2.52	0.31		0.425532	0.230555	1296.87
2.51	5	6.2	1480	241	48	2.07	0.2		0.398406	0.202098	1192.49
								a	2.13292	2.64329
								b	1.15326	0.390814
								r^2	0.659972	0.656371
								0	2.13292	2.64329
								5	7.89922	4.59736
