# Supplementary material for: Comparison of Mechanical Properties of Natural Gut and Synthetic Polymer Harp Strings
Source: Materials (Basel). 2018 Nov 1;11(11):2160. doi: 10.3390/ma11112160 (PMC6266393; doi:10.3390/ma11112160)
Supplement: Supplementary file 1 [file materials-11-02160-s001.zip › string_test_data_2015.09.03.08.19.csv]

Date	Time	+-	f0	Frequency	Tension	LengthAdj	Temp	Rel.Hm	Abs.Hm	Pk.Magnitude	Harmonics	Fitted.f0	Bend.Stiff	Fit.Error
>>>>>_Pre-tuning_in_Constant_Frequency_mode_<<<<<
2015/09/03	08:19:27	--	ok	325.6160	268.664	0.000000	27.07	51.793	13.352	322983566.209514	7	325.0627	1.69021e-03	1.23278e-03
2015/09/03	08:19:37	ok	ok	323.8240	266.557	-0.000187	27.09	51.795	13.367	336489580.503582	7	323.5545	1.63372e-03	1.04344e-03
2015/09/03	08:24:36	ok	ok	323.8400	266.475	-0.000187	27.56	53.926	14.283	327869816.644703	7	323.5279	1.67431e-03	1.07100e-03
2015/09/03	08:29:36	ok	ok	323.8020	266.398	-0.000187	27.85	55.391	14.908	340255228.339785	8	323.4971	1.64934e-03	1.01023e-03
2015/09/03	08:34:36	--	ok	323.7780	266.356	-0.000187	28.10	56.374	15.382	341788984.415576	3	323.7770	-5.97723e-04	4.45742e-05
2015/09/03	08:34:45	--	ok	323.7640	266.360	-0.000162	28.17	56.258	15.410	314684654.121409	6	323.3579	1.54317e-03	1.02134e-03
2015/09/03	08:34:55	ok	ok	324.1080	266.752	-0.000135	28.06	56.305	15.330	338288500.861619	7	323.7934	1.64138e-03	1.08822e-03
2015/09/03	08:39:54	ok	ok	324.0300	266.645	-0.000135	28.25	57.057	15.697	344235277.202155	8	323.6774	1.68008e-03	9.76566e-04
2015/09/03	08:44:54	ok	ok	324.0080	266.607	-0.000135	28.36	57.576	15.936	341215323.158457	8	323.4297	1.60487e-03	1.53266e-03
2015/09/03	08:49:54	ok	ok	323.9940	266.589	-0.000135	28.55	58.044	16.233	379513280.065315	7	323.5038	1.85175e-03	9.62969e-04
2015/09/03	08:54:54	ok	ok	323.9780	266.556	-0.000135	28.62	58.368	16.387	366887721.978076	7	323.4155	1.85418e-03	1.17063e-03
2015/09/03	08:59:54	ok	ok	323.9720	266.534	-0.000135	28.78	58.612	16.600	341485646.240031	6	323.8394	-5.30976e-05	4.21194e-04
2015/09/03	09:04:54	ok	ok	323.9580	266.520	-0.000135	28.87	58.845	16.748	365004286.558826	6	323.4687	1.80226e-03	1.05634e-03
2015/09/03	09:09:54	ok	ok	323.9440	266.501	-0.000135	29.02	59.025	16.937	373131966.735534	6	323.3851	1.71275e-03	9.09463e-04
2015/09/03	09:14:54	ok	ok	323.9180	266.474	-0.000135	29.08	59.159	17.031	367553899.690771	6	323.6711	9.47625e-05	5.03119e-04
2015/09/03	09:19:54	ok	ok	323.9000	266.463	-0.000135	29.22	59.337	17.213	390690313.139256	6	323.8464	-4.81256e-05	6.60222e-04
2015/09/03	09:24:54	ok	ok	323.8960	266.460	-0.000135	29.27	59.439	17.290	381402155.504613	7	323.4134	1.66367e-03	9.04069e-04
2015/09/03	09:29:54	ok	ok	323.8760	266.439	-0.000135	29.37	59.517	17.407	381992445.369535	7	323.4629	1.30871e-03	1.96548e-03
2015/09/03	09:34:54	ok	ok	323.8760	266.433	-0.000135	29.50	59.725	17.591	396506358.250821	7	323.4187	1.71331e-03	9.73342e-04
2015/09/03	09:39:54	ok	ok	323.8600	266.424	-0.000135	29.51	59.757	17.611	385788820.341197	7	323.2562	1.71885e-03	8.71601e-04
2015/09/03	09:44:54	ok	ok	323.8460	266.405	-0.000135	29.62	59.837	17.740	388301712.301874	7	323.2573	1.75860e-03	8.52617e-04
2015/09/03	09:49:54	ok	ok	323.8360	266.395	-0.000135	29.68	59.909	17.819	369498782.129342	6	323.7103	-4.45069e-05	4.45239e-04
2015/09/03	09:54:54	ok	ok	323.8160	266.368	-0.000135	29.84	59.902	17.972	401874268.333137	7	323.2439	1.68921e-03	8.14012e-04
2015/09/03	09:59:54	--	ok	323.7620	266.281	-0.000135	30.00	59.833	18.108	371243062.163212	8	323.2666	1.61257e-03	1.03797e-03
2015/09/03	10:00:03	ok	ok	324.0600	266.648	-0.000108	30.05	59.716	18.121	376985586.140179	7	323.5783	1.66674e-03	9.23906e-04
2015/09/03	10:05:03	--	ok	323.7720	266.198	-0.000108	31.02	58.321	18.648	364711609.787374	8	323.2624	1.74001e-03	9.80125e-04
2015/09/03	10:05:12	ok	ok	324.0340	266.553	-0.000081	31.03	58.196	18.618	354640125.326962	8	323.6571	1.67119e-03	1.08873e-03
2015/09/03	10:10:12	ok	ok	323.8860	266.322	-0.000081	31.47	57.946	18.981	370290096.901433	7	323.5075	1.72647e-03	1.17826e-03
2015/09/03	10:15:12	ok	ok	323.8120	266.205	-0.000081	31.82	57.840	19.304	366525414.716606	9	323.3272	1.65101e-03	1.48426e-03
2015/09/03	10:20:12	--	ok	323.7520	266.096	-0.000081	32.12	57.821	19.609	368437482.299324	8	323.2768	1.58906e-03	1.60754e-03
2015/09/03	10:20:21	ok	ok	324.1100	266.500	-0.000053	32.08	57.815	19.565	410748812.940336	8	323.8648	1.56785e-03	1.57587e-03
2015/09/03	10:25:21	ok	ok	324.0220	266.360	-0.000053	32.42	57.770	19.907	421504312.072313	7	323.4577	1.78267e-03	1.07620e-03
2015/09/03	10:30:21	ok	ok	323.9800	266.295	-0.000053	32.71	57.877	20.253	417744913.119444	9	323.3129	1.71362e-03	1.40388e-03
2015/09/03	10:35:21	ok	ok	323.9460	266.241	-0.000053	32.91	57.938	20.490	419416084.599161	8	323.2795	1.71090e-03	1.51657e-03
2015/09/03	10:40:21	ok	ok	323.9140	266.205	-0.000053	33.09	57.997	20.708	417059413.229682	8	323.5194	1.63773e-03	1.19062e-03
2015/09/03	10:45:21	ok	ok	323.8840	266.174	-0.000053	33.31	58.030	20.961	421982153.461358	9	323.2308	1.70108e-03	1.44941e-03
2015/09/03	10:50:21	ok	ok	323.8640	266.135	-0.000053	33.45	58.178	21.171	407253570.124526	9	323.3459	1.66501e-03	1.54065e-03
2015/09/03	10:55:21	ok	ok	323.8460	266.117	-0.000053	33.53	58.222	21.276	396231479.069069	9	323.1312	1.69100e-03	1.27080e-03
2015/09/03	11:00:21	ok	ok	323.8140	266.085	-0.000053	33.78	58.227	21.560	407291474.300420	6	323.0084	1.76974e-03	4.05485e-04
2015/09/03	11:05:21	--	ok	323.7980	266.052	-0.000053	33.92	58.343	21.763	412634952.863585	8	323.0578	1.66092e-03	1.28484e-03
2015/09/03	11:05:30	ok	ok	324.0460	266.370	-0.000030	33.92	58.280	21.739	416656679.112945	8	323.5950	1.66127e-03	1.11483e-03
2015/09/03	11:10:30	ok	ok	323.9960	266.300	-0.000030	34.10	58.370	21.980	422046213.785960	8	323.5345	1.56066e-03	1.25496e-03
2015/09/03	11:15:30	ok	ok	323.9720	266.275	-0.000030	34.23	58.390	22.138	413492908.746632	7	323.5420	1.58643e-03	1.06899e-03
2015/09/03	11:20:30	ok	ok	323.9400	266.226	-0.000030	34.40	58.415	22.345	414229192.647690	9	323.3512	1.63682e-03	9.35979e-04
2015/09/03	11:25:30	ok	ok	323.9220	266.208	-0.000030	34.55	58.437	22.530	410579488.442288	9	323.4247	1.59349e-03	1.19535e-03
2015/09/03	11:30:30	ok	ok	323.8960	266.175	-0.000030	34.69	58.490	22.716	407436427.883023	6	323.1238	1.74141e-03	3.40279e-04
2015/09/03	11:35:30	ok	ok	323.8940	266.179	-0.000030	34.75	58.627	22.841	413736789.629730	7	323.4815	1.54523e-03	1.11957e-03
2015/09/03	11:40:30	ok	ok	323.8880	266.167	-0.000030	34.85	58.706	22.991	411329974.864789	8	323.3901	1.48448e-03	1.53582e-03
2015/09/03	11:45:30	ok	ok	323.8540	266.113	-0.000030	35.00	58.664	23.155	389739836.312886	8	323.4076	1.66368e-03	9.97345e-04
2015/09/03	11:50:30	ok	ok	323.8540	266.103	-0.000030	35.12	58.746	23.333	423172716.557035	7	323.5214	1.51664e-03	1.34241e-03
2015/09/03	11:55:30	ok	ok	323.8520	266.097	-0.000030	35.14	58.845	23.397	419529240.390875	7	323.2183	1.70179e-03	9.63404e-04
2015/09/03	12:00:30	ok	ok	323.8400	266.071	-0.000030	35.30	58.869	23.602	413593692.570580	7	323.3795	1.69480e-03	1.06332e-03
2015/09/03	12:05:30	ok	ok	323.8280	266.044	-0.000030	35.34	58.907	23.667	428196515.656842	7	323.3859	1.65874e-03	1.00767e-03
2015/09/03	12:10:30	ok	ok	323.8280	266.041	-0.000030	35.41	58.981	23.783	406849351.494128	3	323.2176	1.02038e-03	6.04904e-05
2015/09/03	12:15:30	ok	ok	323.8080	266.003	-0.000030	35.59	58.944	23.991	430147907.841108	6	323.5674	1.53347e-03	1.35106e-03
2015/09/03	12:20:30	ok	ok	323.8100	265.994	-0.000030	35.63	59.014	24.070	408356329.945542	8	323.2969	1.59062e-03	1.50252e-03
2015/09/03	12:25:30	ok	ok	323.8140	265.985	-0.000030	35.67	59.148	24.174	412031035.475983	8	323.3877	1.39152e-03	1.78185e-03
2015/09/03	12:30:30	--	ok	323.7880	265.946	-0.000030	35.87	59.050	24.386	404527002.850429	7	323.3191	1.67896e-03	1.03402e-03
2015/09/03	12:30:39	ok	ok	324.0440	266.264	-0.000005	35.87	58.954	24.346	406293793.599484	8	323.7664	1.48549e-03	1.08663e-03
2015/09/03	12:35:39	ok	ok	324.0240	266.235	-0.000005	35.88	59.116	24.426	387957052.818888	8	323.5443	1.59572e-03	1.10870e-03
2015/09/03	12:40:39	ok	ok	324.0040	266.202	-0.000005	35.96	59.096	24.519	394274715.154897	7	323.5331	1.69042e-03	1.09749e-03
2015/09/03	12:45:39	ok	ok	323.9980	266.184	-0.000005	36.04	59.204	24.665	385825943.019345	7	323.3954	1.78476e-03	1.28644e-03
2015/09/03	12:50:39	ok	ok	323.9820	266.157	-0.000005	36.12	59.216	24.773	382808234.642237	8	323.6589	1.41278e-03	1.89305e-03
2015/09/03	12:55:39	ok	ok	323.9700	266.140	-0.000005	36.19	59.226	24.867	390556936.664579	8	323.4208	1.58707e-03	1.54811e-03
2015/09/03	13:00:39	ok	ok	324.0620	266.283	-0.000005	35.97	59.832	24.837	395578975.272822	7	323.9601	1.40588e-03	1.53839e-03
2015/09/03	13:05:39	--	ok	324.2460	266.594	-0.000005	35.35	61.073	24.549	429421405.091473	7	323.6125	1.64177e-03	9.33446e-04
2015/09/03	13:05:48	--	ok	324.2540	266.555	-0.000035	35.40	60.985	24.578	543951675.177228	7	323.8471	1.62418e-03	1.01725e-03
2015/09/03	13:05:57	ok	ok	323.9700	266.236	-0.000064	35.37	60.949	24.525	513193281.694694	7	323.7035	1.50994e-03	1.20493e-03
2015/09/03	13:10:57	ok	ok	324.0360	266.357	-0.000064	35.05	61.533	24.351	521079731.398442	7	323.7842	1.48916e-03	1.24250e-03
2015/09/03	13:15:57	ok	ok	324.0900	266.468	-0.000064	34.89	61.634	24.189	526529215.686996	8	323.8164	1.40690e-03	2.23679e-03
2015/09/03	13:20:57	ok	ok	324.1240	266.542	-0.000064	34.70	61.731	23.987	517638356.124662	9	323.7081	1.51828e-03	1.56272e-03
2015/09/03	13:25:57	ok	ok	324.1480	266.594	-0.000064	34.61	61.780	23.894	517812292.575789	7	323.6467	1.59769e-03	1.12489e-03
2015/09/03	13:30:57	ok	ok	324.1640	266.631	-0.000064	34.52	61.797	23.788	516853142.311772	6	323.7235	1.48175e-03	1.22670e-03
2015/09/03	13:35:57	ok	ok	324.1880	266.664	-0.000064	34.45	61.881	23.733	510244924.796145	8	323.7238	1.48934e-03	2.05021e-03
2015/09/03	13:40:57	ok	ok	324.1940	266.684	-0.000064	34.48	61.885	23.772	505483579.973495	7	323.7751	1.53409e-03	1.24758e-03
2015/09/03	13:45:57	--	ok	324.2060	266.695	-0.000064	34.36	61.898	23.628	512556719.772985	7	323.8084	1.53074e-03	1.44561e-03
2015/09/03	13:46:06	ok	ok	323.9540	266.408	-0.000088	34.44	61.848	23.708	493847542.506455	7	323.4595	1.62088e-03	1.09707e-03
2015/09/03	13:51:06	ok	ok	323.9640	266.422	-0.000088	34.33	61.862	23.577	503641604.887284	7	323.6857	1.51986e-03	1.18284e-03
2015/09/03	13:56:06	ok	ok	323.9760	266.435	-0.000088	34.28	61.885	23.525	501368406.247677	7	323.5187	1.55271e-03	1.23860e-03
2015/09/03	14:01:06	ok	ok	323.9800	266.458	-0.000088	34.24	61.879	23.473	503209040.951711	7	323.6455	1.51866e-03	1.60576e-03
2015/09/03	14:06:06	ok	ok	323.9780	266.446	-0.000088	34.28	61.854	23.513	509686858.726414	7	323.5661	1.55373e-03	1.24873e-03
2015/09/03	14:11:06	ok	ok	323.9760	266.443	-0.000088	34.26	61.851	23.487	508467323.999252	7	323.5531	1.53046e-03	1.28815e-03
2015/09/03	14:16:06	ok	ok	323.9860	266.461	-0.000088	34.21	61.843	23.422	496997210.253584	6	323.1411	1.74911e-03	3.81237e-04
2015/09/03	14:21:06	ok	ok	323.9840	266.449	-0.000088	34.27	61.821	23.488	473140995.887928	7	323.4877	1.61427e-03	1.03776e-03
2015/09/03	14:26:06	ok	ok	323.9820	266.449	-0.000088	34.28	61.759	23.477	497292639.815955	7	323.5562	1.54321e-03	1.27729e-03
2015/09/03	14:31:06	ok	ok	323.9760	266.446	-0.000088	34.27	61.758	23.464	506575899.424535	7	323.5480	1.54865e-03	1.29534e-03
2015/09/03	14:36:06	ok	ok	324.0100	266.495	-0.000088	34.17	61.994	23.430	507242761.137236	7	323.6965	1.54462e-03	1.16404e-03
2015/09/03	14:41:06	ok	ok	323.9880	266.464	-0.000088	34.24	61.784	23.437	495131480.641716	9	323.4072	1.47494e-03	2.28088e-03
2015/09/03	14:46:06	ok	ok	323.9760	266.449	-0.000088	34.29	61.729	23.477	498482339.138450	7	323.6270	1.50136e-03	1.97500e-03
2015/09/03	14:51:06	ok	ok	323.9780	266.448	-0.000088	34.27	61.695	23.440	497325447.140657	8	323.0438	1.72309e-03	1.55332e-03
2015/09/03	14:56:06	ok	ok	323.9840	266.447	-0.000088	34.28	61.696	23.453	475319199.548537	8	323.3538	1.61707e-03	1.45198e-03
2015/09/03	15:01:06	ok	ok	323.9800	266.441	-0.000088	34.27	61.695	23.440	500869625.730111	7	323.5487	1.54496e-03	1.29446e-03
2015/09/03	15:06:06	ok	ok	323.9780	266.445	-0.000088	34.34	61.769	23.554	512328452.888859	7	323.5470	1.55661e-03	1.30043e-03
2015/09/03	15:11:06	ok	ok	323.9720	266.433	-0.000088	34.33	61.704	23.517	502862858.762486	6	323.1346	1.74945e-03	4.16788e-04
2015/09/03	15:16:06	ok	ok	323.9720	266.433	-0.000088	34.34	61.737	23.542	515489475.763219	7	323.8203	1.46214e-03	1.53862e-03
2015/09/03	15:21:06	ok	ok	323.9720	266.428	-0.000088	34.33	61.672	23.505	472609518.772384	7	323.4901	1.64061e-03	1.07957e-03
2015/09/03	15:26:06	ok	ok	323.9640	266.420	-0.000088	34.39	61.682	23.583	489216673.144446	9	323.4216	1.56479e-03	1.65273e-03
2015/09/03	15:31:06	ok	ok	323.9680	266.417	-0.000088	34.35	61.676	23.531	493751233.722640	7	323.8233	1.44826e-03	1.58537e-03
2015/09/03	15:36:06	ok	ok	323.9640	266.417	-0.000088	34.36	61.677	23.544	496245646.036403	5	324.0409	-8.40959e-04	6.76508e-04
2015/09/03	15:41:06	ok	ok	323.9640	266.419	-0.000088	34.38	61.680	23.570	491494639.681123	7	323.8131	1.45957e-03	1.52582e-03
2015/09/03	15:46:06	ok	ok	323.9620	266.409	-0.000088	34.42	61.718	23.634	499375935.692949	7	323.7107	1.50428e-03	1.23907e-03
2015/09/03	15:51:06	ok	ok	323.9660	266.420	-0.000088	34.38	61.743	23.594	491697092.740630	7	323.4983	1.60067e-03	1.02953e-03
2015/09/03	15:56:06	ok	ok	323.9660	266.407	-0.000088	34.42	61.718	23.634	492937356.615903	7	323.5266	1.53898e-03	1.20871e-03
2015/09/03	16:01:06	ok	ok	323.9660	266.414	-0.000088	34.40	61.747	23.620	492393691.037874	7	323.3582	1.62114e-03	1.20063e-03
2015/09/03	16:06:06	ok	ok	323.9720	266.426	-0.000088	34.42	61.750	23.646	480057089.209654	7	323.7187	1.50983e-03	1.25799e-03
2015/09/03	16:11:06	ok	ok	323.9740	266.409	-0.000088	34.45	61.754	23.685	472603538.157440	9	323.5413	1.53478e-03	1.66572e-03
2015/09/03	16:16:06	ok	ok	323.9680	266.407	-0.000088	34.45	61.723	23.673	481324249.049912	7	323.4902	1.62955e-03	1.07698e-03
2015/09/03	16:21:06	ok	ok	323.9700	266.419	-0.000088	34.42	61.750	23.646	484387915.616795	7	323.4629	1.56400e-03	1.43101e-03
2015/09/03	16:26:06	ok	ok	323.9780	266.416	-0.000088	34.43	61.783	23.671	500572277.264638	8	323.4939	1.57781e-03	1.34657e-03
2015/09/03	16:31:06	ok	ok	323.9780	266.410	-0.000088	34.41	61.780	23.645	476318359.171900	7	323.8284	1.40660e-03	1.51205e-03
2015/09/03	16:36:06	ok	ok	323.9780	266.412	-0.000088	34.39	61.808	23.631	489377967.562663	7	323.5208	1.56577e-03	1.22519e-03
2015/09/03	16:41:06	ok	ok	323.9860	266.415	-0.000088	34.40	61.841	23.656	469704571.515356	7	323.6642	1.33294e-03	1.99841e-03
2015/09/03	16:46:06	ok	ok	323.9920	266.422	-0.000088	34.40	61.873	23.668	488296891.195859	7	323.4940	1.56730e-03	1.48881e-03
2015/09/03	16:51:06	ok	ok	324.0060	266.440	-0.000088	34.34	61.958	23.626	477880274.682236	8	323.6553	1.52498e-03	1.83014e-03
2015/09/03	16:56:06	ok	ok	324.0160	266.451	-0.000088	34.26	61.945	23.523	481343306.233532	8	323.3392	1.57780e-03	1.85120e-03
2015/09/03	17:01:06	ok	ok	324.0140	266.452	-0.000088	34.28	61.917	23.537	481729516.740605	7	323.7526	1.50375e-03	1.19683e-03
2015/09/03	17:06:06	ok	ok	324.0280	266.462	-0.000088	34.27	61.978	23.548	477270615.154707	8	323.4511	1.54731e-03	1.78499e-03
2015/09/03	17:11:06	ok	ok	324.0280	266.462	-0.000088	34.20	61.904	23.433	483939231.314941	7	323.5915	1.56140e-03	1.24262e-03
2015/09/03	17:16:06	ok	ok	324.0360	266.475	-0.000088	34.19	61.966	23.444	493688894.141138	8	323.4733	1.56758e-03	1.43331e-03
2015/09/03	17:21:06	ok	ok	324.0420	266.477	-0.000088	34.16	61.961	23.406	494002294.042724	7	323.6193	1.55549e-03	1.32705e-03
2015/09/03	17:26:06	ok	ok	324.0540	266.485	-0.000088	34.12	61.986	23.366	474975698.684137	8	323.1767	1.69878e-03	1.46392e-03
2015/09/03	17:31:06	ok	ok	324.0600	266.483	-0.000088	34.05	62.007	23.288	482208114.937785	8	323.3808	1.65244e-03	1.63239e-03
2015/09/03	17:36:06	ok	ok	324.0660	266.485	-0.000088	34.08	61.980	23.315	485119379.486787	7	323.6534	1.53792e-03	1.69816e-03
2015/09/03	17:41:06	ok	ok	324.0680	266.494	-0.000088	34.03	62.035	23.274	475453531.628282	7	323.6340	1.55411e-03	1.31311e-03
2015/09/03	17:46:06	ok	ok	324.0740	266.495	-0.000088	34.00	61.999	23.224	479214928.154690	8	323.6341	1.52338e-03	1.82757e-03
2015/09/03	17:51:06	ok	ok	324.0840	266.503	-0.000088	33.97	62.057	23.209	472561708.031061	7	323.3758	1.67659e-03	1.02786e-03
2015/09/03	17:56:06	ok	ok	324.0900	266.507	-0.000088	33.97	62.057	23.209	482183393.371656	7	323.6256	1.59609e-03	1.22500e-03
2015/09/03	18:01:06	ok	ok	324.0980	266.520	-0.000088	33.89	62.076	23.119	484958773.186819	8	323.4935	1.58922e-03	1.77618e-03
2015/09/03	18:06:06	ok	ok	324.1100	266.531	-0.000088	33.87	62.104	23.105	487734564.990556	7	323.6698	1.56471e-03	1.27282e-03
2015/09/03	18:11:06	ok	ok	324.1280	266.550	-0.000088	33.81	62.157	23.052	473888695.868341	7	323.7509	1.53708e-03	1.49779e-03
2015/09/03	18:16:06	ok	ok	324.1220	266.548	-0.000088	33.79	62.091	23.003	473515318.010950	9	323.5730	1.56252e-03	1.96104e-03
2015/09/03	18:21:06	ok	ok	324.1520	266.567	-0.000088	33.72	62.175	22.949	441314386.391411	8	323.3917	1.66019e-03	1.28456e-03
2015/09/03	18:26:06	ok	ok	324.1460	266.564	-0.000088	33.70	62.108	22.901	468132491.133647	7	323.6976	1.56943e-03	1.25413e-03
2015/09/03	18:31:06	ok	ok	324.1580	266.575	-0.000088	33.72	62.143	22.938	465881856.508073	8	323.5579	1.71553e-03	1.05734e-03
2015/09/03	18:36:06	ok	ok	324.1640	266.579	-0.000088	33.64	62.130	22.837	475375607.700591	8	323.8454	1.56552e-03	1.51930e-03
2015/09/03	18:41:06	ok	ok	324.1760	266.598	-0.000088	33.59	62.154	22.785	465163552.239701	8	323.8067	1.58597e-03	1.27697e-03
2015/09/03	18:46:06	ok	ok	324.1820	266.607	-0.000088	33.58	62.184	22.784	470212864.022699	9	323.5562	1.68323e-03	1.07549e-03
2015/09/03	18:51:06	ok	ok	324.1980	266.627	-0.000088	33.53	62.239	22.744	469317785.425768	8	323.8345	1.59361e-03	1.49299e-03
2015/09/03	18:56:06	--	ok	324.2120	266.635	-0.000088	33.48	62.262	22.693	461915427.057066	7	323.8996	1.53454e-03	1.69314e-03
2015/09/03	18:56:15	ok	ok	323.9420	266.329	-0.000113	33.52	62.174	22.709	466389453.486056	7	323.4495	1.62337e-03	1.06251e-03
2015/09/03	19:01:15	ok	ok	324.0140	266.437	-0.000113	33.20	62.688	22.513	442399637.894786	9	323.6373	1.56172e-03	1.68455e-03
2015/09/03	19:06:15	ok	ok	324.1220	266.648	-0.000113	32.78	63.309	22.236	414707893.923303	8	323.8205	1.57356e-03	1.45521e-03
2015/09/03	19:11:15	ok	ok	324.1780	266.737	-0.000113	32.57	63.524	22.065	413316110.757104	7	323.5767	1.78678e-03	1.04841e-03
2015/09/03	19:16:15	--	ok	324.2200	266.822	-0.000113	32.35	63.645	21.849	400315672.302360	8	323.6537	1.69961e-03	1.03614e-03
2015/09/03	19:16:24	ok	ok	323.9240	266.490	-0.000138	32.36	63.584	21.840	379275902.271606	8	323.3717	1.67502e-03	1.28253e-03
2015/09/03	19:21:23	ok	ok	323.9680	266.554	-0.000138	32.23	63.656	21.714	370730964.150498	9	323.5456	1.68968e-03	1.27489e-03
2015/09/03	19:26:23	ok	ok	324.0040	266.612	-0.000138	32.08	63.756	21.575	353868359.989224	9	323.7300	1.62850e-03	1.17298e-03
2015/09/03	19:31:23	ok	ok	324.0380	266.666	-0.000138	31.89	63.818	21.379	351081759.729602	7	323.5260	1.73246e-03	1.14394e-03
2015/09/03	19:36:23	ok	ok	324.0540	266.686	-0.000138	31.82	63.776	21.285	352235665.718097	8	323.3876	1.67184e-03	1.77220e-03
2015/09/03	19:41:23	ok	ok	324.0620	266.709	-0.000138	31.75	63.826	21.222	341016488.299415	8	323.4148	1.70071e-03	1.63868e-03
2015/09/03	19:46:23	ok	ok	324.0900	266.737	-0.000138	31.61	63.866	21.077	325603099.467689	8	323.4651	1.70991e-03	1.64356e-03
2015/09/03	19:51:23	ok	ok	324.1200	266.770	-0.000138	31.48	63.937	20.954	332452643.822907	8	323.7686	1.64322e-03	1.28249e-03
2015/09/03	19:56:23	ok	ok	324.1260	266.793	-0.000138	31.36	63.949	20.824	342731179.087759	8	323.6145	1.66436e-03	8.33774e-04
2015/09/03	20:01:23	ok	ok	324.1440	266.798	-0.000138	31.31	63.941	20.766	328606731.615524	7	323.6136	1.81764e-03	1.23035e-03
2015/09/03	20:06:23	ok	ok	324.1680	266.847	-0.000138	31.21	64.017	20.679	325769951.664826	9	323.6511	1.67454e-03	7.92541e-04
2015/09/03	20:11:23	ok	ok	324.1800	266.849	-0.000138	31.15	64.007	20.610	317608434.089044	9	323.6331	1.66107e-03	9.59433e-04
2015/09/03	20:16:23	ok	ok	324.1880	266.859	-0.000138	31.07	64.025	20.527	329995262.863615	7	323.6793	1.68937e-03	9.42535e-04
2015/09/03	20:21:23	ok	ok	324.1920	266.868	-0.000138	31.00	63.983	20.436	319607693.208950	7	323.6822	1.66801e-03	9.30550e-04
2015/09/03	20:26:23	--	ok	324.2320	266.906	-0.000138	30.84	64.142	20.312	317609783.648911	7	323.7378	1.67443e-03	8.60773e-04
2015/09/03	20:26:32	ok	ok	323.9120	266.536	-0.000165	30.89	64.119	20.359	296192494.092008	9	323.4747	1.70086e-03	9.66987e-04
2015/09/03	20:31:32	ok	ok	323.9340	266.558	-0.000165	30.78	64.070	20.224	326906013.954127	9	323.5094	1.70103e-03	1.19519e-03
2015/09/03	20:36:32	ok	ok	323.9560	266.572	-0.000165	30.75	64.127	20.209	316179753.908586	8	323.4607	1.68315e-03	9.19551e-04
2015/09/03	20:41:32	ok	ok	323.9640	266.578	-0.000165	30.70	64.150	20.162	318906457.596441	8	323.4497	1.68388e-03	8.77350e-04
2015/09/03	20:46:32	ok	ok	323.9880	266.595	-0.000165	30.50	64.179	19.955	327154940.928373	8	323.5804	1.68631e-03	8.94913e-04
2015/09/03	20:51:32	ok	ok	324.0060	266.596	-0.000165	30.50	64.148	19.945	309640334.612754	9	323.4903	1.66997e-03	1.47386e-03
2015/09/03	20:56:32	ok	ok	324.0140	266.603	-0.000165	30.45	64.170	19.898	326896474.035502	8	323.5315	1.66036e-03	8.26253e-04
2015/09/03	21:01:32	ok	ok	324.1540	266.813	-0.000165	29.81	65.451	19.605	307534443.289747	8	323.5895	1.47475e-03	1.82841e-03
2015/09/03	21:06:32	--	ok	324.3300	267.081	-0.000165	29.14	66.562	19.225	287695491.770198	7	324.1711	1.04575e-05	5.88245e-04
2015/09/03	21:06:41	ok	ok	323.9220	266.557	-0.000204	29.17	66.507	19.240	313305723.344102	7	323.1378	1.83592e-03	3.25149e-04
2015/09/03	21:11:41	ok	ok	324.0340	266.745	-0.000204	28.75	66.922	18.922	323360133.855152	7	323.7118	1.05602e-03	1.82717e-03
2015/09/03	21:16:41	ok	ok	324.1100	266.842	-0.000204	28.44	67.051	18.640	313490654.603435	6	323.8178	9.40622e-05	5.80462e-04
2015/09/03	21:21:41	ok	ok	324.1660	266.935	-0.000204	28.20	67.040	18.393	304526984.943401	5	323.9797	-2.18176e-05	5.01608e-04
2015/09/03	21:26:41	--	ok	324.2080	267.015	-0.000204	27.97	67.030	18.160	309166475.897908	7	323.8432	1.64112e-03	1.08104e-03
2015/09/03	21:26:50	ok	ok	323.9240	266.667	-0.000228	28.02	66.948	18.187	294140059.508157	6	323.7698	4.49449e-05	6.18755e-04
2015/09/03	21:31:50	ok	ok	323.9880	266.756	-0.000228	27.78	66.997	17.962	286252309.878738	6	323.7172	1.62001e-04	7.70478e-04
2015/09/03	21:36:50	ok	ok	324.0200	266.808	-0.000228	27.60	66.936	17.768	312737483.238288	8	323.2833	1.71274e-03	1.47606e-03
2015/09/03	21:41:50	ok	ok	324.0460	266.851	-0.000228	27.46	66.911	17.625	308123314.630571	6	323.5052	1.64964e-03	9.57679e-04
2015/09/03	21:46:50	ok	ok	324.0720	266.881	-0.000228	27.29	66.791	17.429	314695897.861787	8	323.4507	1.66710e-03	1.39269e-03
2015/09/03	21:51:50	ok	ok	324.1040	266.907	-0.000228	27.16	66.768	17.298	291584440.964163	8	323.5835	1.58265e-03	1.76851e-03
2015/09/03	21:56:50	ok	ok	324.1220	266.939	-0.000228	27.06	66.660	17.175	305604103.488209	8	323.6282	1.61688e-03	1.59481e-03
2015/09/03	22:01:50	ok	ok	324.1300	266.951	-0.000228	26.94	66.548	17.033	307895303.619064	6	323.8215	2.33043e-04	5.86954e-04
2015/09/03	22:06:50	ok	ok	324.1560	266.966	-0.000228	26.84	66.439	16.911	301271711.061862	6	323.8516	2.49272e-04	5.94421e-04
2015/09/03	22:11:50	ok	ok	324.1700	266.982	-0.000228	26.75	66.363	16.807	298534758.900673	7	323.6475	1.66725e-03	9.60736e-04
2015/09/03	22:16:50	ok	ok	324.1840	267.002	-0.000228	26.63	66.373	16.698	296845274.336248	7	323.6810	1.60651e-03	1.75713e-03
2015/09/03	22:21:50	ok	ok	324.1980	267.019	-0.000228	26.55	66.298	16.605	322495595.080934	3	323.6629	6.24240e-04	7.26345e-06
2015/09/03	22:26:50	--	ok	324.2160	267.024	-0.000228	26.47	66.224	16.513	296365031.248915	6	323.9068	2.42659e-04	5.78272e-04
2015/09/03	22:26:59	ok	ok	323.8900	266.702	-0.000252	26.52	66.141	16.539	268828481.466536	7	323.3964	1.55253e-03	2.17353e-03
2015/09/03	22:31:59	ok	ok	323.9220	266.733	-0.000252	26.37	66.085	16.387	271126266.168009	7	323.6024	1.67307e-03	1.06417e-03
2015/09/03	22:36:59	ok	ok	323.9320	266.744	-0.000252	26.32	66.077	16.340	279472878.226069	8	323.4908	1.63332e-03	1.61112e-03
2015/09/03	22:41:59	ok	ok	323.9560	266.767	-0.000252	26.20	65.995	16.211	280801908.150930	6	323.8372	4.68987e-05	5.04861e-04
2015/09/03	22:46:59	ok	ok	323.9560	266.765	-0.000252	26.15	65.926	16.149	267739189.101244	6	323.7954	1.85583e-04	5.90920e-04
2015/09/03	22:51:59	ok	ok	323.9720	266.772	-0.000252	26.09	65.855	16.077	282731171.991381	8	323.3648	1.55526e-03	2.30117e-03
2015/09/03	22:56:59	ok	ok	323.9900	266.781	-0.000252	25.99	65.807	15.976	275868614.616377	8	323.3451	1.68869e-03	1.43140e-03
2015/09/03	23:01:59	--	ok	324.2760	267.182	-0.000252	24.96	67.860	15.551	296478586.062739	8	323.6855	1.58315e-03	1.45680e-03
2015/09/03	23:02:08	ok	ok	323.8980	266.753	-0.000284	25.01	67.869	15.597	287119698.125939	8	323.1106	1.75295e-03	1.75074e-03
2015/09/03	23:07:08	ok	ok	324.1840	267.181	-0.000284	23.98	69.387	15.045	310550218.603026	8	323.5646	1.66377e-03	1.41241e-03
2015/09/03	23:12:08	--	ok	324.3460	267.439	-0.000284	23.37	69.928	14.646	308067729.108454	7	323.7483	1.63569e-03	1.49867e-03
2015/09/03	23:12:17	ok	ok	323.8740	266.891	-0.000323	23.39	69.843	14.645	295997024.995071	9	323.2430	1.77077e-03	1.11266e-03
2015/09/03	23:17:16	ok	ok	324.0220	267.107	-0.000323	22.86	70.160	14.273	328484164.938325	9	323.2761	1.78085e-03	1.53116e-03
2015/09/03	23:22:16	ok	ok	324.1140	267.246	-0.000323	22.46	70.174	13.952	346789771.959838	7	323.6225	1.74309e-03	9.18526e-04
2015/09/03	23:27:16	ok	ok	324.1880	267.356	-0.000323	22.12	70.141	13.676	339416321.556612	6	323.6959	1.74766e-03	9.86449e-04
2015/09/03	23:32:16	--	ok	324.2540	267.439	-0.000323	21.80	70.081	13.415	332691985.945153	7	323.7623	1.75548e-03	9.22019e-04
2015/09/03	23:32:25	ok	ok	323.9100	267.037	-0.000352	21.84	70.030	13.436	312626452.903654	8	323.2851	1.80321e-03	1.04069e-03
2015/09/03	23:37:25	ok	ok	323.9820	267.124	-0.000352	21.54	70.004	13.201	331687241.980181	8	323.4235	1.72132e-03	1.75643e-03
2015/09/03	23:42:25	ok	ok	324.0360	267.189	-0.000352	21.31	69.932	13.013	336369382.961861	8	323.5596	1.73259e-03	1.16651e-03
2015/09/03	23:47:25	ok	ok	324.0780	267.231	-0.000352	21.08	69.801	12.817	331437108.476138	6	323.6041	1.75260e-03	1.01220e-03
2015/09/03	23:52:25	ok	ok	324.1120	267.275	-0.000352	20.86	69.702	12.636	342478217.025609	7	323.6551	1.74652e-03	1.22843e-03
2015/09/03	23:57:25	ok	ok	324.1500	267.303	-0.000352	20.68	69.610	12.488	322520010.046241	7	323.8441	1.70086e-03	1.19696e-03
2015/09/04	00:02:25	ok	ok	324.1820	267.355	-0.000352	20.48	69.514	12.327	331315237.366814	7	323.7485	1.72230e-03	1.36253e-03
2015/09/04	00:07:25	--	ok	324.2120	267.383	-0.000352	20.34	69.400	12.206	325057048.247493	7	323.8179	1.67350e-03	1.24759e-03
2015/09/04	00:07:34	ok	ok	323.9320	267.049	-0.000376	20.36	69.345	12.211	303393380.167957	6	323.4088	1.85643e-03	9.42993e-04
2015/09/04	00:12:34	ok	ok	323.9740	267.090	-0.000376	20.18	69.282	12.073	335245969.128911	7	323.3341	1.82761e-03	1.42423e-03
2015/09/04	00:17:34	ok	ok	323.9960	267.107	-0.000376	20.01	69.163	11.933	331683396.553022	7	323.5778	1.70398e-03	1.32841e-03
2015/09/04	00:22:34	ok	ok	324.0300	267.135	-0.000376	19.86	69.047	11.809	310243764.453385	8	323.4740	1.78813e-03	9.34989e-04
>>>>>_No_Adjustment_mode_<<<<<
2015/09/04	00:22:43	ok	ok	324.0240	267.129	0.000000	19.91	68.998	11.835	307011045.475735	8	323.6128	1.76119e-03	9.98555e-04
2015/09/04	00:27:42	ok	ok	324.0480	267.158	0.000000	19.74	68.967	11.712	324318341.979809	7	323.7813	1.71164e-03	1.39668e-03
2015/09/04	00:32:42	ok	ok	324.0720	267.173	0.000000	19.61	68.855	11.604	304726310.282994	8	323.5245	1.80232e-03	8.80874e-04
2015/09/04	00:37:42	ok	ok	324.0900	267.183	0.000000	19.50	68.746	11.512	326917511.235061	9	323.4838	1.73781e-03	1.82374e-03
2015/09/04	00:42:42	ok	ok	324.1100	267.199	0.000000	19.38	68.636	11.413	319545642.151006	8	323.6818	1.71724e-03	1.22793e-03
2015/09/04	00:47:42	ok	ok	324.1220	267.210	0.000000	19.27	68.528	11.321	329857683.668940	7	323.8950	1.66894e-03	1.36480e-03
2015/09/04	00:52:42	ok	ok	324.1500	267.218	0.000000	19.18	68.424	11.244	316459673.922834	7	323.7264	1.70757e-03	1.36065e-03
2015/09/04	00:57:42	ok	ok	324.1680	267.242	0.000000	19.06	68.373	11.157	305072594.393871	8	323.6036	1.69691e-03	1.78035e-03
2015/09/04	01:02:42	ok	ok	324.1840	267.247	0.000000	18.96	68.237	11.069	312926281.002395	7	323.7664	1.69658e-03	1.28280e-03
2015/09/04	01:07:42	ok	ok	324.1980	267.245	0.000000	18.86	68.189	10.996	310109808.448693	6	323.7445	1.69086e-03	1.39764e-03
2015/09/04	01:12:42	ok	ok	324.2140	267.267	0.000000	18.77	68.085	10.921	309925198.497833	8	323.7849	1.73094e-03	1.16594e-03
2015/09/04	01:17:42	ok	ok	324.2260	267.270	0.000000	18.68	67.981	10.847	313120428.113864	6	323.6472	1.77448e-03	1.05088e-03
2015/09/04	01:22:42	ok	ok	324.2500	267.270	0.000000	18.60	67.907	10.784	289003027.646421	7	323.6794	1.76186e-03	8.78848e-04
2015/09/04	01:27:42	ok	ok	324.2520	267.284	0.000000	18.52	67.805	10.717	309065037.679564	7	323.8340	1.71625e-03	1.28342e-03
2015/09/04	01:32:42	ok	ok	324.2660	267.284	0.000000	18.42	67.728	10.642	297225152.598162	7	323.8399	1.74903e-03	1.27423e-03
2015/09/04	01:37:42	ok	ok	324.2740	267.284	0.000000	18.35	67.627	10.582	315213227.272997	7	324.0306	1.68918e-03	1.38964e-03
2015/09/04	01:42:42	ok	ok	324.2900	267.295	0.000000	18.28	67.585	10.532	301838804.219338	8	323.8956	1.78226e-03	1.38463e-03
2015/09/04	01:47:42	ok	ok	324.2960	267.292	0.000000	18.22	67.486	10.479	295840953.512004	8	323.7909	1.81974e-03	1.62621e-03
2015/09/04	01:52:42	ok	ok	324.3100	267.310	0.000000	18.13	67.411	10.411	307075395.112771	8	323.9216	1.76168e-03	1.30911e-03
2015/09/04	01:57:42	ok	ok	324.3160	267.308	0.000000	18.06	67.340	10.357	305669945.776012	7	323.8598	1.75456e-03	1.79768e-03
2015/09/04	02:02:42	ok	ok	324.3300	267.321	0.000000	18.00	67.300	10.314	308093088.601330	8	323.9219	1.79750e-03	1.34371e-03
2015/09/04	02:07:42	ok	ok	324.3360	267.312	0.000000	17.92	67.197	10.250	297789273.385310	8	324.0942	1.75438e-03	1.27075e-03
2015/09/04	02:12:42	ok	ok	324.3560	267.307	0.000000	17.86	67.128	10.203	282535707.832065	8	323.9421	1.78418e-03	1.20900e-03
2015/09/04	02:17:42	ok	ok	324.3560	267.301	0.000000	17.83	67.064	10.175	297340423.719413	7	323.8759	1.81661e-03	1.77451e-03
2015/09/04	02:22:42	ok	ok	324.3700	267.319	0.000000	17.75	66.991	10.115	277715718.272969	7	323.8642	1.80000e-03	1.85443e-03
2015/09/04	02:27:42	ok	ok	324.3780	267.309	0.000000	17.70	66.952	10.080	287819084.185274	7	323.9892	1.80543e-03	1.44012e-03
2015/09/04	02:32:42	ok	ok	324.3900	267.299	0.000000	17.64	66.853	10.029	285731107.284250	7	323.9875	1.77745e-03	1.42216e-03
2015/09/04	02:37:42	ok	ok	324.3960	267.314	0.000000	17.56	66.810	9.975	282650731.793537	7	323.9998	1.77639e-03	1.43404e-03
2015/09/04	02:42:42	ok	ok	324.4040	267.305	0.000000	17.52	66.744	9.941	286477892.290412	7	324.0048	1.78498e-03	1.39268e-03
2015/09/04	02:47:42	ok	ok	324.4120	267.296	0.000000	17.48	66.707	9.912	283644351.817040	7	324.0325	1.79182e-03	1.36269e-03
2015/09/04	02:52:42	ok	ok	324.4220	267.308	0.000000	17.44	66.641	9.879	278586310.529954	8	324.0322	1.77216e-03	1.25696e-03
2015/09/04	02:57:42	ok	ok	324.4300	267.290	0.000000	17.38	66.601	9.837	283774442.589246	7	324.0403	1.79833e-03	1.32287e-03
2015/09/04	03:02:42	ok	ok	324.4340	267.279	0.000000	17.33	66.534	9.798	281209344.877490	7	324.0605	1.80256e-03	1.29508e-03
2015/09/04	03:07:42	ok	ok	324.4400	267.264	0.000000	17.29	66.497	9.769	284589874.715265	7	323.9813	1.72288e-03	1.61842e-03
2015/09/04	03:12:42	ok	ok	324.4500	267.258	0.000000	17.22	66.426	9.718	301259571.814502	7	323.9154	1.89463e-03	1.18417e-03
2015/09/04	03:17:42	ok	ok	324.4600	267.262	0.000000	17.18	66.389	9.690	282729460.604718	7	324.0785	1.80109e-03	1.46300e-03
2015/09/04	03:22:42	ok	ok	324.4640	267.252	0.000000	17.15	66.355	9.667	275021687.059785	7	324.0646	1.83193e-03	1.34438e-03
2015/09/04	03:27:42	ok	ok	324.4680	267.257	0.000000	17.08	66.313	9.621	265850610.546381	7	323.8312	1.92934e-03	1.56740e-03
2015/09/04	03:32:42	ok	ok	324.4780	267.241	0.000000	17.05	66.219	9.590	272061598.333730	7	323.9582	1.68622e-03	1.49126e-03
2015/09/04	03:37:42	ok	ok	324.4840	267.251	0.000000	17.01	66.212	9.566	288476569.558327	6	324.0566	1.67103e-03	1.27427e-03
2015/09/04	03:42:42	ok	ok	324.4920	267.236	0.000000	16.96	66.145	9.528	280889733.468429	6	324.0672	1.69932e-03	1.38853e-03
2015/09/04	03:47:42	ok	ok	324.4920	267.241	0.000000	16.91	66.136	9.498	282029304.240534	6	324.1111	1.68829e-03	1.29065e-03
2015/09/04	03:52:42	ok	ok	324.4960	267.228	0.000000	16.87	66.070	9.466	285310044.965095	6	324.0978	1.72467e-03	1.31633e-03
2015/09/04	03:57:42	ok	ok	324.5080	267.241	0.000000	16.85	66.037	9.450	287291954.531142	6	324.1156	1.66186e-03	1.29426e-03
2015/09/04	04:29:34	ok	ok	323.5860	265.795	0.000000	20.39	61.540	10.856	269608005.877119	8	323.0646	1.82099e-03	8.48105e-04
2015/09/04	04:34:34	ok	ok	323.5540	265.729	0.000000	20.57	61.599	10.981	277860756.343828	7	323.2281	1.69559e-03	1.12165e-03
2015/09/04	04:39:34	ok	ok	323.5240	265.669	0.000000	20.78	61.633	11.122	291478534.172451	8	322.9979	1.80317e-03	9.03136e-04
2015/09/04	04:44:34	ok	ok	323.4800	265.629	0.000000	20.92	61.687	11.222	278751039.506679	9	322.9849	1.79696e-03	8.06241e-04
2015/09/04	04:49:34	ok	ok	323.4560	265.597	0.000000	21.04	61.706	11.304	275913470.165166	8	322.9233	1.80098e-03	8.80964e-04
2015/09/04	04:54:34	ok	ok	323.4300	265.551	0.000000	21.21	61.734	11.421	289892354.590979	8	322.9851	1.73543e-03	1.03449e-03
2015/09/04	04:59:34	ok	ok	323.4020	265.519	0.000000	21.33	61.784	11.510	277667727.656170	9	322.7831	1.76718e-03	1.48500e-03
2015/09/04	05:04:34	ok	ok	323.3880	265.502	0.000000	21.40	61.856	11.570	263748816.622498	8	322.8742	1.77968e-03	8.26571e-04
2015/09/04	05:09:34	ok	ok	323.3680	265.465	0.000000	21.53	61.847	11.656	294083947.914984	8	322.9163	1.76085e-03	1.28359e-03
2015/09/04	05:14:34	ok	ok	323.3580	265.451	0.000000	21.56	61.912	11.688	285725194.449975	7	322.9253	1.80460e-03	1.27684e-03
2015/09/04	05:19:34	ok	ok	323.3460	265.436	0.000000	21.66	61.959	11.765	280210433.850114	7	322.9984	1.71459e-03	1.09632e-03
2015/09/04	05:24:34	ok	ok	323.3320	265.424	0.000000	21.72	61.999	11.813	286383009.268828	7	322.8794	1.82327e-03	1.27478e-03
2015/09/04	05:29:34	ok	ok	323.3200	265.382	0.000000	21.80	62.073	11.882	281491862.092655	7	322.8442	1.86020e-03	1.28465e-03
2015/09/04	05:34:34	ok	ok	323.3060	265.371	0.000000	21.84	62.140	11.922	285407205.000300	7	322.9894	1.82820e-03	1.30124e-03
2015/09/04	05:39:34	ok	ok	323.3060	265.367	0.000000	21.90	62.150	11.966	287896020.654682	8	322.7580	1.70881e-03	1.73208e-03
2015/09/04	05:44:34	ok	ok	323.3000	265.366	0.000000	21.96	62.220	12.021	284599996.298451	8	322.9155	1.83982e-03	1.43519e-03
2015/09/04	05:49:34	ok	ok	323.2880	265.357	0.000000	22.01	62.198	12.051	281430128.212852	7	322.8191	1.80279e-03	1.35736e-03
2015/09/04	05:54:34	ok	ok	323.2800	265.341	0.000000	22.02	62.230	12.064	280572758.300559	6	322.9061	1.81096e-03	1.23055e-03
2015/09/04	06:29:34	ok	ok	322.7380	264.467	0.000000	24.52	60.066	13.428	369229542.172825	7	322.2569	1.52671e-03	2.31713e-03
2015/09/04	06:34:34	ok	ok	322.7040	264.412	0.000000	24.74	60.223	13.631	369047450.548333	7	322.2113	1.70429e-03	1.04085e-03
2015/09/04	06:39:34	ok	ok	322.6760	264.370	0.000000	24.83	60.299	13.718	371147927.959609	7	322.1660	1.72626e-03	1.12040e-03
2015/09/04	06:44:34	ok	ok	322.6500	264.344	0.000000	24.97	60.444	13.859	386759489.570031	7	322.1796	1.68629e-03	1.05896e-03
2015/09/04	06:49:34	ok	ok	322.6280	264.319	0.000000	25.09	60.587	13.986	380993304.060478	6	322.1689	1.63096e-03	1.18236e-03
2015/09/04	06:54:34	ok	ok	322.6100	264.289	0.000000	25.20	60.666	14.091	373808521.623220	9	321.9532	1.74120e-03	1.61440e-03
2015/09/04	06:59:34	ok	ok	322.6000	264.281	0.000000	25.27	60.831	14.185	375601428.347377	6	322.1035	1.68955e-03	1.17177e-03
2015/09/04	07:04:34	ok	ok	322.5840	264.273	0.000000	25.38	60.940	14.299	386860295.021743	7	322.0959	1.70280e-03	1.04388e-03
2015/09/04	07:09:34	ok	ok	322.5600	264.234	0.000000	25.51	60.961	14.408	366606035.336352	8	322.0721	1.72384e-03	9.83361e-04
2015/09/04	07:14:34	ok	ok	322.5400	264.219	0.000000	25.63	61.042	14.524	362160195.125261	7	322.0293	1.71119e-03	1.01363e-03
2015/09/04	07:19:34	ok	ok	322.5240	264.206	0.000000	25.70	61.053	14.584	376175808.301486	7	322.0456	1.70175e-03	1.07720e-03
2015/09/04	07:24:34	ok	ok	322.5000	264.167	0.000000	25.84	61.168	14.726	378790933.218001	7	322.0171	1.70020e-03	1.09086e-03
2015/09/04	07:29:34	ok	ok	322.4860	264.155	0.000000	25.94	61.215	14.820	377682203.607937	7	322.0143	1.68895e-03	1.10294e-03
2015/09/04	07:34:34	ok	ok	322.4640	264.134	0.000000	26.09	61.300	14.965	380708673.331240	6	322.0559	1.52316e-03	1.15128e-03
2015/09/04	07:39:34	ok	ok	322.4580	264.136	0.000000	26.14	61.339	15.017	386297924.125295	7	321.9934	1.68822e-03	1.11457e-03
2015/09/04	07:44:34	ok	ok	322.4360	264.125	0.000000	26.24	61.324	15.097	379381159.567755	7	321.9635	1.71540e-03	1.02814e-03
2015/09/04	07:49:34	ok	ok	322.4220	264.115	0.000000	26.30	61.365	15.158	356482921.715053	7	321.9385	1.71884e-03	9.85188e-04
2015/09/04	07:54:34	ok	ok	322.4080	264.106	0.000000	26.33	61.554	15.230	389785229.167675	7	321.9454	1.71504e-03	1.24750e-03
2015/09/04	08:42:41	ok	ok	322.1640	263.797	0.000000	27.83	57.246	15.390	414294209.684391	7	321.6391	1.77455e-03	1.20604e-03
2015/09/04	08:47:41	ok	ok	322.1320	263.750	0.000000	27.94	57.670	15.598	402232995.530821	8	321.6153	1.73985e-03	1.11414e-03
2015/09/04	08:52:41	ok	ok	322.0920	263.703	0.000000	28.14	57.982	15.856	425256641.509200	9	321.4561	1.70122e-03	1.70659e-03
2015/09/04	08:57:41	ok	ok	322.0620	263.663	0.000000	28.36	58.266	16.127	425769413.998766	9	321.4383	1.70788e-03	1.64304e-03
2015/09/04	09:02:41	ok	ok	322.0260	263.636	0.000000	28.50	58.444	16.301	447855905.972500	9	321.4113	1.70176e-03	1.72579e-03
2015/09/04	09:07:41	ok	ok	322.0000	263.601	0.000000	28.70	58.631	16.533	436090059.298922	7	321.5329	1.69610e-03	1.25531e-03
2015/09/04	09:12:41	ok	ok	321.9700	263.569	0.000000	28.88	58.753	16.731	420978423.083239	7	321.4381	1.77328e-03	1.17537e-03
2015/09/04	09:17:41	ok	ok	321.9400	263.539	0.000000	28.98	58.893	16.862	450712242.812024	8	321.4035	1.60489e-03	1.78923e-03
2015/09/04	09:22:41	ok	ok	321.9200	263.510	0.000000	29.18	58.986	17.074	444567902.740524	7	321.2961	1.83687e-03	1.25380e-03
2015/09/04	09:27:41	ok	ok	321.8980	263.485	0.000000	29.31	59.100	17.229	440880185.312644	6	321.4074	1.60139e-03	1.16931e-03
2015/09/04	09:32:41	ok	ok	321.8740	263.461	0.000000	29.46	59.186	17.395	446277403.559293	8	321.0741	1.73045e-03	1.43960e-03
2015/09/04	09:37:41	ok	ok	321.8600	263.456	0.000000	29.57	59.360	17.551	442973084.885007	8	321.0701	1.71624e-03	1.43453e-03
2015/09/04	09:42:41	ok	ok	321.8360	263.440	0.000000	29.65	59.466	17.658	442432957.088942	7	321.3537	1.67451e-03	1.03247e-03
2015/09/04	09:47:41	ok	ok	321.8160	263.426	0.000000	29.75	59.544	17.778	461442924.122088	8	321.2498	1.61889e-03	1.78381e-03
2015/09/04	09:52:41	ok	ok	321.8020	263.415	0.000000	29.84	59.589	17.878	449271197.396143	6	320.9340	1.82675e-03	2.91621e-04
2015/09/04	09:57:41	ok	ok	321.7880	263.410	0.000000	29.95	59.669	18.009	458056282.396929	8	321.1842	1.61421e-03	1.80163e-03
2015/09/04	10:30:11	ok	ok	321.1840	262.384	0.000000	32.70	57.907	20.253	530494158.515055	8	320.8778	1.56817e-03	1.09900e-03
2015/09/04	10:35:11	ok	ok	321.1480	262.340	0.000000	32.90	57.969	20.490	529896977.423156	8	320.8447	1.57128e-03	1.06503e-03
2015/09/04	10:40:11	ok	ok	321.1140	262.281	0.000000	33.08	57.995	20.696	558587072.272688	8	320.8300	1.54732e-03	1.14205e-03
2015/09/04	10:45:11	ok	ok	321.0940	262.237	0.000000	33.32	58.063	20.985	551339140.742370	8	320.9369	1.49511e-03	1.41848e-03
2015/09/04	10:50:11	ok	ok	321.0680	262.191	0.000000	33.42	58.110	21.113	556344136.296939	8	320.4705	1.70969e-03	1.33587e-03
2015/09/04	10:55:11	ok	ok	321.0480	262.166	0.000000	33.60	58.200	21.347	571280792.144943	6	320.7851	1.52928e-03	1.33606e-03
2015/09/04	11:00:11	ok	ok	321.0320	262.149	0.000000	33.72	58.282	21.512	569070816.075086	7	320.7909	1.53837e-03	1.28972e-03
2015/09/04	11:05:11	ok	ok	321.0160	262.122	0.000000	33.93	58.377	21.787	571017519.877941	7	320.7514	1.53628e-03	1.26632e-03
2015/09/04	11:10:11	ok	ok	320.9900	262.081	0.000000	34.03	58.360	21.895	574951783.747096	8	320.6956	1.55245e-03	1.06665e-03
2015/09/04	11:15:11	ok	ok	320.9820	262.053	0.000000	34.16	58.475	22.089	566285397.334798	8	320.6853	1.54090e-03	1.02898e-03
2015/09/04	11:20:11	ok	ok	320.9700	262.028	0.000000	34.24	58.487	22.186	568399002.486441	7	320.6749	1.55101e-03	1.09389e-03
2015/09/04	11:25:11	ok	ok	320.9640	262.027	0.000000	34.37	58.666	22.406	574571568.934706	9	320.5176	1.57677e-03	1.63873e-03
2015/09/04	11:30:11	ok	ok	320.9540	262.016	0.000000	34.42	58.673	22.468	567189233.081417	7	320.6491	1.54261e-03	1.14188e-03
2015/09/04	11:35:11	ok	ok	320.9500	262.002	0.000000	34.55	58.788	22.665	548837286.528060	7	320.6611	1.54122e-03	1.18077e-03
2015/09/04	11:40:11	ok	ok	320.9360	261.974	0.000000	34.65	58.835	22.802	560994542.372161	7	320.4741	1.61961e-03	1.09847e-03
2015/09/04	11:45:11	ok	ok	320.9140	261.932	0.000000	34.80	58.794	22.966	561736113.913609	8	320.4642	1.54896e-03	1.71030e-03
2015/09/04	11:50:11	ok	ok	320.9040	261.911	0.000000	34.95	58.816	23.155	571076269.475545	7	320.6395	1.52798e-03	1.18183e-03
2015/09/04	11:55:11	ok	ok	320.8960	261.906	0.000000	35.02	58.891	23.269	580977993.576610	7	320.6120	1.54452e-03	1.13531e-03
2015/09/04	12:00:11	ok	ok	320.8880	261.880	0.000000	35.12	58.906	23.397	571204174.276622	7	320.4064	1.62483e-03	1.10331e-03
2015/09/04	12:05:11	ok	ok	320.8720	261.841	0.000000	35.21	58.887	23.499	571343914.246515	7	320.5839	1.51865e-03	1.17731e-03
2015/09/04	12:10:11	ok	ok	320.8640	261.813	0.000000	35.34	58.907	23.667	601558758.914765	8	320.4125	1.45768e-03	2.16920e-03
2015/09/04	12:15:11	ok	ok	320.8560	261.798	0.000000	35.44	58.986	23.822	575724889.925145	9	320.2750	1.46626e-03	2.27976e-03
2015/09/04	12:20:11	ok	ok	320.8480	261.787	0.000000	35.50	59.059	23.926	581488618.203900	8	320.4268	1.46484e-03	2.21162e-03
2015/09/04	12:25:11	ok	ok	320.8480	261.773	0.000000	35.59	59.136	24.069	578557979.007386	8	320.3814	1.46713e-03	2.11667e-03
2015/09/04	12:30:11	ok	ok	320.8340	261.752	0.000000	35.71	59.122	24.214	577863778.304319	8	320.2030	1.55052e-03	2.01775e-03
2015/09/04	12:35:11	ok	ok	320.8260	261.733	0.000000	35.78	59.101	24.293	579289232.458961	8	320.4182	1.44250e-03	2.25875e-03
2015/09/04	12:40:11	ok	ok	320.8180	261.709	0.000000	35.86	59.177	24.425	550723813.529429	8	320.2072	1.53735e-03	1.94427e-03
2015/09/04	12:45:11	ok	ok	320.8140	261.696	0.000000	35.94	59.189	24.532	558108417.023177	8	320.4879	1.53976e-03	1.03893e-03
2015/09/04	12:50:11	ok	ok	320.8100	261.684	0.000000	35.96	59.256	24.585	572982338.678595	9	320.3606	1.52610e-03	1.60631e-03
2015/09/04	12:55:11	ok	ok	320.7960	261.655	0.000000	36.10	59.213	24.746	585010173.279162	8	320.5238	1.51660e-03	1.14442e-03
2015/09/04	13:30:11	ok	ok	321.2940	262.623	0.000000	34.42	62.002	23.742	569791067.056112	8	320.7978	1.48246e-03	2.10604e-03
2015/09/04	13:35:11	ok	ok	321.3020	262.645	0.000000	34.34	61.958	23.626	574822251.719865	8	320.8682	1.45421e-03	2.18411e-03
2015/09/04	13:40:11	ok	ok	321.3140	262.668	0.000000	34.31	61.953	23.587	576777963.889383	8	320.8326	1.47074e-03	2.12292e-03
2015/09/04	13:45:11	ok	ok	321.3280	262.686	0.000000	34.19	61.966	23.444	556351098.386223	8	320.8742	1.45435e-03	2.19317e-03
2015/09/04	13:50:11	ok	ok	321.3260	262.698	0.000000	34.15	61.928	23.381	566708718.536843	9	320.8118	1.47473e-03	2.14314e-03
2015/09/04	13:55:11	ok	ok	321.3280	262.704	0.000000	34.18	61.901	23.407	569633683.387279	8	320.8400	1.53888e-03	1.85226e-03
2015/09/04	14:00:11	ok	ok	321.3280	262.708	0.000000	34.21	61.874	23.434	574775025.403538	9	320.7559	1.49085e-03	2.32641e-03
2015/09/04	14:05:11	ok	ok	321.3520	262.741	0.000000	34.06	62.040	23.313	555279526.179143	8	320.9925	1.05644e-03	2.32074e-03
2015/09/04	14:10:11	ok	ok	321.3460	262.737	0.000000	34.07	61.884	23.266	566869227.289469	9	320.7769	1.46771e-03	2.27590e-03
2015/09/04	14:15:11	ok	ok	321.3480	262.739	0.000000	34.08	61.854	23.267	536442576.823659	8	320.8599	1.46544e-03	2.08237e-03
2015/09/04	14:20:11	ok	ok	321.3360	262.720	0.000000	34.10	61.762	23.257	544188054.140053	8	320.9028	1.45652e-03	2.13142e-03
2015/09/04	14:25:11	ok	ok	321.3320	262.712	0.000000	34.17	61.773	23.347	567500816.374947	8	320.8778	1.45233e-03	2.13118e-03
2015/09/04	14:30:11	ok	ok	321.3280	262.704	0.000000	34.14	61.737	23.297	540258826.310094	8	320.8377	1.48477e-03	2.04645e-03
2015/09/04	14:35:11	ok	ok	321.3240	262.703	0.000000	34.21	61.717	23.374	545077850.246734	8	320.8288	1.48601e-03	2.05295e-03
2015/09/04	14:40:11	ok	ok	321.3160	262.687	0.000000	34.22	61.687	23.375	552914874.090672	8	320.8773	1.46585e-03	2.12770e-03
2015/09/04	14:45:11	ok	ok	321.3100	262.682	0.000000	34.21	61.654	23.351	564331350.346759	8	320.8277	1.49148e-03	2.08174e-03
2015/09/04	14:50:11	ok	ok	321.3080	262.674	0.000000	34.19	61.682	23.337	567050506.659999	8	320.8039	1.50411e-03	2.12383e-03
2015/09/04	14:55:11	ok	ok	321.3040	262.668	0.000000	34.26	61.661	23.415	565554973.028103	8	320.8389	1.47689e-03	2.18411e-03
2015/09/04	15:00:11	ok	ok	321.3040	262.662	0.000000	34.26	61.725	23.439	561208111.998124	8	320.8410	1.47507e-03	2.18358e-03
2015/09/04	15:05:11	ok	ok	321.2980	262.643	0.000000	34.30	61.668	23.466	554676769.735958	8	320.8819	1.44375e-03	2.29964e-03
2015/09/04	15:10:11	ok	ok	321.2900	262.635	0.000000	34.37	61.616	23.533	559784450.378521	8	320.8076	1.48752e-03	2.19881e-03
2015/09/04	15:15:11	ok	ok	321.2920	262.639	0.000000	34.33	61.672	23.505	562277663.377429	8	320.8426	1.46369e-03	2.16970e-03
2015/09/04	15:20:11	ok	ok	321.2980	262.639	0.000000	34.35	61.739	23.555	542286963.922741	7	320.9709	1.16173e-03	2.19479e-03
2015/09/04	15:25:11	ok	ok	321.2920	262.633	0.000000	34.32	61.702	23.504	552318874.433329	8	320.8640	1.45930e-03	2.14716e-03
2015/09/04	15:30:12	ok	ok	321.2940	262.626	0.000000	34.32	61.671	23.492	548634940.181531	8	320.8410	1.45241e-03	2.14527e-03
2015/09/04	15:35:11	ok	ok	321.2920	262.633	0.000000	34.37	61.679	23.557	552942852.050268	8	320.8680	1.45357e-03	2.18132e-03
2015/09/04	15:40:11	ok	ok	321.2860	262.619	0.000000	34.41	61.653	23.597	556937652.549009	8	320.8390	1.46913e-03	2.17213e-03
2015/09/04	15:45:11	ok	ok	321.2880	262.619	0.000000	34.37	61.647	23.545	541565906.850540	8	320.7902	1.49372e-03	2.07153e-03
2015/09/04	15:50:11	ok	ok	321.2900	262.621	0.000000	34.38	61.712	23.582	547041308.196718	8	320.7929	1.50142e-03	2.09458e-03
2015/09/04	15:55:11	ok	ok	321.2960	262.631	0.000000	34.39	61.682	23.583	544178151.829117	8	320.7275	1.52059e-03	2.08041e-03
2015/09/04	16:00:11	ok	ok	321.2980	262.635	0.000000	34.40	61.715	23.608	541794381.392501	8	320.8130	1.48371e-03	2.07759e-03
2015/09/04	16:05:11	ok	ok	321.2980	262.623	0.000000	34.36	61.677	23.544	540517362.266317	8	320.8458	1.45226e-03	2.18851e-03
2015/09/04	16:10:11	ok	ok	321.2960	262.625	0.000000	34.39	61.682	23.583	551024370.320455	9	320.7270	1.46223e-03	2.39807e-03
2015/09/04	16:15:11	ok	ok	321.2920	262.619	0.000000	34.38	61.680	23.570	561197356.041121	8	320.8318	1.46820e-03	2.08462e-03
2015/09/04	16:20:11	ok	ok	321.2960	262.617	0.000000	34.41	61.717	23.621	550086324.062408	8	320.7960	1.49005e-03	2.11381e-03
2015/09/04	16:25:11	ok	ok	321.3000	262.613	0.000000	34.40	61.747	23.620	554176064.386076	8	320.8716	1.43883e-03	2.19655e-03
2015/09/04	16:30:11	ok	ok	321.3020	262.620	0.000000	34.39	61.777	23.619	543082381.179461	8	320.8044	1.48674e-03	2.09065e-03
2015/09/04	16:35:11	ok	ok	321.3080	262.631	0.000000	34.39	61.777	23.619	544253485.922521	9	320.7761	1.48693e-03	2.09375e-03
2015/09/04	16:40:11	ok	ok	321.3160	262.639	0.000000	34.37	61.837	23.617	545914726.259055	8	320.8011	1.49965e-03	2.10499e-03
2015/09/04	16:45:11	ok	ok	321.3180	262.635	0.000000	34.40	61.841	23.656	532002300.445651	8	320.8151	1.48033e-03	2.10830e-03
2015/09/04	16:50:11	ok	ok	321.3200	262.644	0.000000	34.38	61.870	23.642	547982853.526726	8	320.8707	1.45831e-03	2.16045e-03
2015/09/04	16:55:11	ok	ok	321.3280	262.649	0.000000	34.38	61.838	23.630	538376290.830128	8	320.8687	1.46978e-03	2.14570e-03
2015/09/04	17:30:11	ok	ok	321.3860	262.742	0.000000	34.14	62.115	23.439	543677153.164661	8	320.9396	1.48535e-03	2.26617e-03
2015/09/04	17:35:11	ok	ok	321.3980	262.754	0.000000	34.06	62.103	23.336	543131319.336804	7	321.0262	1.23200e-03	2.21314e-03
2015/09/04	17:40:11	ok	ok	321.3980	262.755	0.000000	34.12	62.081	23.402	541685261.457279	8	320.9658	1.46282e-03	2.18997e-03
2015/09/04	17:45:11	ok	ok	321.4040	262.760	0.000000	34.10	62.046	23.364	533984467.187098	7	321.0896	1.17325e-03	2.15728e-03
2015/09/04	17:50:11	ok	ok	321.4140	262.765	0.000000	34.05	62.038	23.300	526069219.845456	9	320.7617	1.49447e-03	2.34820e-03
2015/09/04	17:55:11	ok	ok	321.4160	262.767	0.000000	34.07	62.073	23.337	536159514.603709	7	321.0437	1.21783e-03	2.13591e-03
2015/09/04	18:00:11	ok	ok	321.4180	262.767	0.000000	34.05	62.007	23.288	534644480.440525	9	320.8888	1.43678e-03	2.38987e-03
2015/09/04	18:05:11	ok	ok	321.4300	262.774	0.000000	33.98	62.058	23.222	519858845.654821	8	320.9703	1.48176e-03	2.12996e-03
2015/09/04	18:10:11	ok	ok	321.4360	262.776	0.000000	33.98	62.121	23.245	533740515.402368	7	321.0429	1.23352e-03	2.16065e-03
2015/09/04	18:15:11	ok	ok	321.4420	262.780	0.000000	33.88	62.106	23.118	526828993.728933	8	321.0370	1.11387e-03	2.37409e-03
2015/09/04	18:20:11	ok	ok	321.4560	262.808	0.000000	33.86	62.134	23.104	539847776.901185	8	321.0294	1.19438e-03	2.10392e-03
2015/09/04	18:25:11	ok	ok	321.4680	262.806	0.000000	33.86	62.134	23.104	517783955.675956	8	321.0414	1.46265e-03	2.20036e-03
2015/09/04	18:30:11	ok	ok	321.4760	262.825	0.000000	33.80	62.187	23.051	524800173.024519	7	321.1392	1.20939e-03	2.17153e-03
2015/09/04	18:35:11	ok	ok	321.4840	262.826	0.000000	33.80	62.187	23.051	512374205.916216	8	321.0847	1.12460e-03	2.30160e-03
2015/09/04	18:40:11	ok	ok	321.4920	262.832	0.000000	33.70	62.140	22.912	513865206.611876	9	320.9016	1.49684e-03	2.32302e-03
2015/09/04	18:45:11	ok	ok	321.4960	262.837	0.000000	33.69	62.170	22.911	523799171.037503	8	321.1047	1.13918e-03	2.30902e-03
2015/09/04	18:50:11	ok	ok	321.5140	262.861	0.000000	33.62	62.221	22.846	508398787.066314	7	321.2029	1.19468e-03	2.23129e-03
2015/09/04	18:55:11	ok	ok	321.5200	262.866	0.000000	33.62	62.221	22.846	524687231.609468	8	321.1200	1.19515e-03	2.06731e-03
2015/09/04	19:30:11	ok	ok	321.8660	263.542	0.000000	32.15	63.550	21.586	405298938.834224	8	321.4860	1.43513e-03	1.81840e-03
2015/09/04	19:35:11	ok	ok	321.8860	263.566	0.000000	32.14	63.579	21.584	404233135.177071	8	321.3187	1.57933e-03	1.68950e-03
2015/09/04	19:40:11	ok	ok	321.8980	263.599	0.000000	31.98	63.553	21.392	394483557.716512	8	321.2740	1.65954e-03	1.71247e-03
2015/09/04	19:45:11	ok	ok	321.9180	263.619	0.000000	31.84	63.561	21.236	391352923.012574	8	321.4172	1.55223e-03	1.69018e-03
2015/09/04	19:50:11	ok	ok	321.9340	263.633	0.000000	31.77	63.612	21.174	390808476.399445	9	321.5034	1.57905e-03	1.73634e-03
2015/09/04	19:55:11	ok	ok	321.9520	263.657	0.000000	31.66	63.625	21.054	397299075.161939	9	321.5156	1.58238e-03	1.73136e-03
2015/09/04	20:00:11	ok	ok	321.9560	263.657	0.000000	31.66	63.532	21.023	388911702.370108	9	321.3561	1.65172e-03	1.57994e-03
2015/09/04	20:05:11	ok	ok	321.9660	263.671	0.000000	31.56	63.484	20.895	378858334.250637	8	321.5202	1.55664e-03	1.84083e-03
2015/09/04	20:10:11	ok	ok	321.9880	263.698	0.000000	31.51	63.601	20.878	377404709.170220	8	321.3309	1.69164e-03	1.68355e-03
2015/09/04	20:15:11	ok	ok	322.0000	263.712	0.000000	31.39	63.612	20.748	389027235.839456	8	321.3778	1.64692e-03	1.61795e-03
2015/09/04	20:20:11	ok	ok	322.0020	263.724	0.000000	31.33	63.602	20.678	369943462.595139	9	321.5975	1.55912e-03	1.70524e-03
2015/09/04	20:25:11	ok	ok	322.0120	263.731	0.000000	31.33	63.509	20.648	391566016.672470	7	321.5412	1.65711e-03	1.10644e-03
2015/09/04	20:30:11	ok	ok	322.0320	263.748	0.000000	31.22	63.615	20.560	367148111.111714	8	321.6127	1.56960e-03	1.90813e-03
2015/09/04	20:35:11	ok	ok	322.0400	263.776	0.000000	31.14	63.664	20.488	378104819.445075	8	321.7519	1.54450e-03	1.76787e-03
2015/09/04	20:40:11	ok	ok	322.0380	263.758	0.000000	31.16	63.512	20.461	389688168.454523	8	321.4771	1.66245e-03	1.23994e-03
2015/09/04	20:45:11	ok	ok	322.0480	263.764	0.000000	31.11	63.535	20.414	354554114.023871	8	321.4019	1.67139e-03	1.65825e-03
2015/09/04	20:50:11	ok	ok	322.0520	263.771	0.000000	31.08	63.530	20.379	379902611.648522	8	321.2559	1.69822e-03	1.41827e-03
2015/09/04	20:55:11	ok	ok	322.0600	263.778	0.000000	30.97	63.574	20.273	370477064.203185	8	321.3314	1.68041e-03	1.51600e-03
2015/09/04	21:00:11	ok	ok	322.0620	263.779	0.000000	30.93	63.568	20.228	367451311.552726	8	321.6215	1.57757e-03	1.89622e-03
2015/09/04	21:30:21	ok	ok	322.6180	264.699	0.000000	28.52	66.334	18.521	313571965.399394	9	321.8409	1.83285e-03	1.60972e-03
2015/09/04	21:35:21	ok	ok	322.6280	264.724	0.000000	28.45	66.199	18.413	328897407.249154	7	322.0918	1.76545e-03	1.16685e-03
2015/09/04	21:40:21	ok	ok	322.6560	264.783	0.000000	28.23	66.223	18.199	326173572.725849	8	322.0557	1.60769e-03	1.50840e-03
2015/09/04	21:45:21	ok	ok	322.6820	264.819	0.000000	28.12	66.143	18.067	307028143.201221	8	321.9195	1.72258e-03	1.45310e-03
2015/09/04	21:50:21	ok	ok	322.7040	264.856	0.000000	27.97	66.148	17.920	311377835.655020	7	322.5527	-4.31338e-05	5.21713e-04
2015/09/04	21:55:21	ok	ok	322.7260	264.886	0.000000	27.86	66.037	17.783	306853745.665031	7	322.5720	-3.84945e-05	4.79534e-04
2015/09/04	22:00:21	ok	ok	322.7480	264.924	0.000000	27.73	65.984	17.642	313306278.704336	6	322.5952	2.50478e-05	6.29721e-04
2015/09/04	22:05:21	ok	ok	322.7600	264.950	0.000000	27.65	65.940	17.552	310468995.286555	9	321.9484	1.65591e-03	2.07256e-03
2015/09/04	22:10:21	ok	ok	322.7760	264.966	0.000000	27.51	65.916	17.411	304676037.831017	9	321.9621	1.63433e-03	2.03456e-03
2015/09/04	22:15:21	ok	ok	322.7920	264.987	0.000000	27.44	65.813	17.317	308878060.304521	8	322.0798	1.64761e-03	1.92282e-03
2015/09/04	22:20:21	ok	ok	322.8060	265.009	0.000000	27.34	65.765	17.209	322812066.601452	8	322.0895	1.65959e-03	1.95054e-03
2015/09/04	22:25:21	ok	ok	322.8220	265.015	0.000000	27.26	65.691	17.114	304632537.556715	8	322.1070	1.62524e-03	1.89444e-03
2015/09/04	22:30:21	ok	ok	322.8280	265.024	0.000000	27.20	65.589	17.031	286591526.022813	9	321.9666	1.67649e-03	2.06369e-03
2015/09/04	22:35:21	ok	ok	322.8400	265.039	0.000000	27.10	65.572	16.932	297077065.777703	9	322.0134	1.63633e-03	2.00250e-03
2015/09/04	22:40:21	ok	ok	322.8440	265.048	0.000000	27.04	65.501	16.858	311091024.515584	7	322.3229	1.69261e-03	9.60390e-04
2015/09/04	22:45:21	ok	ok	322.8680	265.075	0.000000	26.94	65.484	16.760	303389472.669544	8	322.1534	1.65712e-03	1.96743e-03
2015/09/04	22:50:21	ok	ok	322.8760	265.082	0.000000	26.88	65.382	16.679	306056110.897321	9	322.0488	1.66099e-03	2.10528e-03
2015/09/04	22:55:21	ok	ok	322.8860	265.097	0.000000	26.82	65.311	16.605	298640942.901790	6	322.7362	3.99017e-06	5.18858e-04
2015/09/04	23:30:21	ok	ok	323.8680	266.713	0.000000	22.77	69.699	14.106	309178088.679285	6	323.6347	-2.20577e-04	5.78693e-04
2015/09/04	23:35:21	ok	ok	323.9180	266.800	0.000000	22.48	69.616	13.857	328080313.146806	5	323.7395	-1.12948e-04	4.73008e-04
2015/09/04	23:40:21	ok	ok	323.9700	266.864	0.000000	22.21	69.567	13.635	315246811.885531	7	323.4978	1.55252e-03	1.84353e-03
2015/09/04	23:45:21	ok	ok	324.0100	266.931	0.000000	21.95	69.460	13.412	319997331.827162	7	323.5481	1.57688e-03	1.89432e-03
2015/09/04	23:50:21	ok	ok	324.0500	266.981	0.000000	21.75	69.394	13.245	324720851.074929	6	323.5384	1.76953e-03	1.01949e-03
2015/09/04	23:55:21	ok	ok	324.0820	267.030	0.000000	21.54	69.267	13.062	320465734.286013	6	323.7458	1.66638e-03	1.29791e-03
2015/09/05	00:00:21	ok	ok	324.1220	267.071	0.000000	21.34	69.171	12.894	309768958.570730	7	323.7438	1.65445e-03	1.30921e-03
2015/09/05	00:05:21	ok	ok	324.1420	267.109	0.000000	21.15	69.077	12.735	328128695.124293	7	323.6810	1.72461e-03	1.40372e-03
2015/09/05	00:10:21	ok	ok	324.1760	267.142	0.000000	21.00	68.991	12.609	322916632.296819	7	323.6313	1.74105e-03	1.62874e-03
2015/09/05	00:15:21	ok	ok	324.2020	267.160	0.000000	20.84	68.932	12.482	313774596.618177	8	323.7041	1.59925e-03	1.82340e-03
2015/09/05	00:20:21	ok	ok	324.2260	267.189	0.000000	20.69	68.787	12.348	323802040.505548	7	323.9145	1.73589e-03	1.25399e-03
2015/09/05	00:25:21	ok	ok	324.2620	267.216	0.000000	20.51	68.754	12.213	290887919.267253	7	323.6710	1.83057e-03	9.58150e-04
2015/09/05	00:30:21	ok	ok	324.2760	267.225	0.000000	20.38	68.642	12.101	315314733.779066	7	323.7637	1.73588e-03	1.68405e-03
2015/09/05	00:35:21	ok	ok	324.3040	267.246	0.000000	20.22	68.554	11.974	313811746.365326	8	323.8385	1.72389e-03	1.19386e-03
2015/09/05	00:40:21	ok	ok	324.3200	267.257	0.000000	20.09	68.472	11.869	326914213.790504	8	323.6648	1.83073e-03	1.38724e-03
2015/09/05	00:45:21	ok	ok	324.3460	267.279	0.000000	19.96	68.419	11.770	305442389.339293	7	324.0683	1.66761e-03	1.29506e-03
2015/09/05	00:50:21	ok	ok	324.3640	267.283	0.000000	19.84	68.338	11.674	307777154.087167	7	324.0869	1.66994e-03	1.33681e-03
2015/09/05	00:55:21	ok	ok	324.3860	267.281	0.000000	19.70	68.283	11.569	310477080.066594	7	323.9646	1.70407e-03	1.30344e-03
2015/09/05	01:00:21	ok	ok	324.3980	267.283	0.000000	19.58	68.173	11.469	304973981.763737	7	324.1397	1.68796e-03	1.40532e-03
2015/09/05	01:05:21	ok	ok	324.4260	267.296	0.000000	19.46	68.092	11.375	309361108.171828	6	323.9831	1.68207e-03	1.32844e-03
2015/09/05	01:10:21	ok	ok	324.4440	267.312	0.000000	19.36	68.015	11.296	279233330.860792	6	324.0596	1.73218e-03	1.14389e-03
2015/09/05	01:15:21	ok	ok	324.4560	267.309	0.000000	19.25	67.937	11.210	310470440.519452	6	324.0260	1.68639e-03	1.26557e-03
2015/09/05	01:20:21	ok	ok	324.4720	267.315	0.000000	19.14	67.887	11.130	307956889.920434	6	324.2415	1.67595e-03	1.51434e-03
2015/09/05	01:25:21	ok	ok	324.4920	267.315	0.000000	19.02	67.777	11.034	304310614.448779	7	324.0351	1.73181e-03	1.30776e-03
2015/09/05	01:30:21	ok	ok	324.5020	267.326	0.000000	18.92	67.700	10.956	304952556.617604	7	324.2643	1.67247e-03	1.39142e-03
2015/09/05	01:35:21	ok	ok	324.5180	267.330	0.000000	18.82	67.653	10.884	310994850.429263	6	324.1279	1.62015e-03	1.42812e-03
2015/09/05	01:40:21	ok	ok	324.5380	267.322	0.000000	18.72	67.576	10.808	298212134.163334	8	323.9568	1.71476e-03	1.75131e-03
2015/09/05	01:45:21	ok	ok	324.5520	267.333	0.000000	18.64	67.532	10.750	299132135.052327	8	324.1725	1.75687e-03	1.30460e-03
2015/09/05	01:50:21	ok	ok	324.5660	267.339	0.000000	18.55	67.457	10.681	294955367.504100	8	324.1063	1.77596e-03	1.98594e-03
2015/09/05	01:55:21	ok	ok	324.5800	267.323	0.000000	18.45	67.381	10.606	298770570.533368	9	324.0124	1.77684e-03	1.83406e-03
2015/09/05	02:00:21	ok	ok	324.5920	267.322	0.000000	18.36	67.335	10.542	291761559.187909	8	324.3800	1.82148e-03	1.44210e-03
2015/09/05	02:05:21	ok	ok	324.6060	267.322	0.000000	18.29	67.264	10.488	299194079.812473	7	324.4014	1.75299e-03	1.54131e-03
2015/09/05	02:10:21	ok	ok	324.6180	267.310	0.000000	18.20	67.189	10.420	291804321.763099	7	324.2517	1.77506e-03	1.38799e-03
2015/09/05	02:15:21	ok	ok	324.6280	267.308	0.000000	18.12	67.145	10.364	307315948.826595	7	324.0727	1.90268e-03	1.22840e-03
2015/09/05	02:20:21	ok	ok	324.6440	267.307	0.000000	18.02	67.068	10.291	306244117.228893	7	324.2315	1.81007e-03	1.35965e-03
2015/09/05	02:25:21	ok	ok	324.6540	267.290	0.000000	17.94	67.025	10.236	296208001.874705	7	324.1576	1.79732e-03	1.78369e-03
2015/09/05	02:30:21	ok	ok	324.6680	267.287	0.000000	17.89	66.957	10.195	295051895.880472	7	324.2807	1.78676e-03	1.39484e-03
2015/09/05	02:35:21	ok	ok	324.6800	267.263	0.000000	17.81	66.913	10.140	295056596.440049	7	324.2809	1.79405e-03	1.39874e-03
2015/09/05	02:40:21	ok	ok	324.6880	267.263	0.000000	17.75	66.844	10.093	295296401.325420	8	324.3568	1.82355e-03	1.51186e-03
2015/09/05	02:45:21	ok	ok	324.7000	267.264	0.000000	17.66	66.798	10.032	295179123.307282	7	324.3097	1.79510e-03	1.37080e-03
2015/09/05	02:50:21	ok	ok	324.7120	267.240	0.000000	17.59	66.727	9.980	283511269.339888	7	324.3098	1.80239e-03	1.37429e-03
2015/09/05	02:55:21	ok	ok	324.7240	267.235	0.000000	17.52	66.685	9.932	279663405.207790	7	324.3263	1.80548e-03	1.36357e-03
2015/09/05	03:00:21	ok	ok	324.7360	267.232	0.000000	17.46	66.645	9.891	287397890.428051	6	324.3123	1.68652e-03	1.32162e-03
2015/09/05	03:05:21	ok	ok	324.7420	267.221	0.000000	17.41	66.577	9.851	290864163.708148	5	324.8528	-1.03078e-03	6.54308e-04
2015/09/05	03:10:21	ok	ok	324.7500	267.218	0.000000	17.32	66.502	9.788	292413977.056675	6	324.3451	1.69590e-03	1.40181e-03
2015/09/05	03:15:21	ok	ok	324.7560	267.202	0.000000	17.26	66.462	9.747	283597446.690518	6	324.3659	1.68018e-03	1.35297e-03
2015/09/05	03:20:21	ok	ok	324.7640	267.190	0.000000	17.21	66.395	9.708	288028459.702031	6	324.3619	1.67765e-03	1.36914e-03
2015/09/05	03:25:21	ok	ok	324.7720	267.175	0.000000	17.15	66.355	9.667	288356185.412775	6	324.3907	1.68341e-03	1.44957e-03
2015/09/05	03:30:21	ok	ok	324.7820	267.167	0.000000	17.10	66.316	9.633	280209123.802935	6	324.3711	1.71359e-03	1.37006e-03
2015/09/05	03:35:21	ok	ok	324.7920	267.177	0.000000	17.05	66.249	9.594	282497433.237940	6	324.3701	1.67372e-03	1.38967e-03
2015/09/05	03:40:21	ok	ok	324.7960	267.166	0.000000	17.00	66.211	9.560	292092265.111855	3	324.7933	-6.35142e-04	1.05584e-04
2015/09/05	03:45:21	ok	ok	324.8020	267.150	0.000000	16.96	66.145	9.528	292614980.142832	6	324.4099	1.70085e-03	1.42971e-03
2015/09/05	03:50:21	ok	ok	324.8080	267.161	0.000000	16.90	66.105	9.488	288753563.572943	8	324.2635	1.81202e-03	1.96102e-03
2015/09/05	03:55:21	ok	ok	324.8140	267.143	0.000000	16.87	66.070	9.466	261188184.413049	6	324.6687	-3.28504e-04	3.37746e-04
2015/09/05	04:30:21	ok	ok	323.9100	265.705	0.000000	20.30	61.585	10.807	285622413.726520	8	323.5108	1.82273e-03	1.01217e-03
2015/09/05	04:35:21	ok	ok	323.8680	265.636	0.000000	20.50	61.558	10.928	293298889.235544	7	323.6137	1.74027e-03	1.31553e-03
2015/09/05	04:40:21	ok	ok	323.8300	265.552	0.000000	20.74	61.597	11.089	294313584.856684	7	323.3182	1.80719e-03	1.00512e-03
2015/09/05	04:45:21	ok	ok	323.7960	265.525	0.000000	20.82	61.640	11.149	287866335.831273	7	323.2866	1.79473e-03	9.36419e-04
2015/09/05	04:50:21	ok	ok	323.7680	265.488	0.000000	20.98	61.636	11.252	287065829.642022	7	323.2605	1.77719e-03	9.59894e-04
2015/09/05	04:55:21	ok	ok	323.7420	265.447	0.000000	21.08	61.743	11.337	272438495.960872	8	323.2269	1.81065e-03	8.83734e-04
2015/09/05	05:00:21	ok	ok	323.7240	265.428	0.000000	21.20	61.762	11.420	293713826.020077	8	323.2106	1.77529e-03	8.79600e-04
2015/09/05	05:05:21	ok	ok	323.7060	265.402	0.000000	21.29	61.777	11.482	296331246.986550	8	323.1728	1.81530e-03	9.11838e-04
2015/09/05	05:10:21	ok	ok	323.6860	265.381	0.000000	21.38	61.822	11.551	291453708.436244	6	323.2697	1.73921e-03	1.08376e-03
2015/09/05	05:15:21	ok	ok	323.6660	265.344	0.000000	21.43	61.891	11.597	289979592.445434	8	323.1825	1.75629e-03	9.66261e-04
2015/09/05	05:20:21	ok	ok	323.6580	265.335	0.000000	21.53	61.907	11.667	285840104.315837	8	323.1523	1.76619e-03	9.27352e-04
2015/09/05	05:25:21	ok	ok	323.6400	265.320	0.000000	21.61	61.951	11.729	291304391.996246	7	323.2555	1.73602e-03	1.02676e-03
2015/09/05	05:30:21	ok	ok	323.6300	265.300	0.000000	21.64	62.016	11.762	286603107.515071	8	323.1322	1.76090e-03	9.28949e-04
2015/09/05	05:35:21	ok	ok	323.6200	265.292	0.000000	21.72	61.999	11.813	296579952.197524	7	323.1203	1.84813e-03	1.22885e-03
2015/09/05	05:40:21	ok	ok	323.6100	265.279	0.000000	21.78	62.039	11.862	296023663.871572	6	323.2089	1.81986e-03	1.18769e-03
2015/09/05	05:45:21	ok	ok	323.6000	265.276	0.000000	21.83	62.078	11.904	292957359.425824	7	323.0944	1.84555e-03	1.17592e-03
2015/09/05	05:50:21	ok	ok	323.5940	265.263	0.000000	21.85	62.081	11.918	297522375.405876	7	323.1036	1.82666e-03	1.17959e-03
2015/09/05	05:55:21	ok	ok	323.5820	265.253	0.000000	21.92	62.092	11.968	303725854.685665	8	323.1306	1.78656e-03	1.16996e-03
2015/09/05	06:30:21	ok	ok	323.0060	264.382	0.000000	24.44	59.930	13.337	378624501.395464	6	322.7271	1.63383e-03	1.34628e-03
2015/09/05	06:35:21	ok	ok	322.9780	264.335	0.000000	24.64	60.084	13.523	374241448.342976	7	322.6626	1.66675e-03	1.12669e-03
2015/09/05	06:40:21	ok	ok	322.9380	264.304	0.000000	24.78	60.107	13.635	382252599.353984	7	322.6341	1.66482e-03	1.19568e-03
2015/09/05	06:45:21	ok	ok	322.9180	264.285	0.000000	24.92	60.283	13.783	373586628.696863	7	322.6424	1.65670e-03	1.18764e-03
2015/09/05	06:50:21	ok	ok	322.8940	264.264	0.000000	25.02	60.391	13.886	385545541.784258	8	322.4260	1.71687e-03	1.02141e-03
2015/09/05	06:55:21	ok	ok	322.8720	264.236	0.000000	25.15	60.473	14.007	381480191.345864	7	322.3784	1.73253e-03	1.03647e-03
2015/09/05	07:00:21	ok	ok	322.8460	264.206	0.000000	25.35	60.566	14.187	379827813.078290	7	322.3603	1.76780e-03	1.07925e-03
2015/09/05	07:05:21	ok	ok	322.8380	264.219	0.000000	25.34	60.719	14.215	388226713.323353	7	322.3651	1.74335e-03	1.03059e-03
2015/09/05	07:10:21	ok	ok	322.8120	264.178	0.000000	25.49	60.773	14.347	371047346.185842	7	322.2895	1.74579e-03	9.64936e-04
2015/09/05	07:15:21	ok	ok	322.8080	264.192	0.000000	25.54	60.935	14.426	379028773.856845	7	322.3249	1.69525e-03	1.11129e-03
2015/09/05	07:20:21	ok	ok	322.7900	264.165	0.000000	25.66	60.954	14.528	374005112.141077	7	322.3344	1.68266e-03	1.05540e-03
2015/09/05	07:25:21	ok	ok	322.7700	264.146	0.000000	25.72	61.025	14.594	379820249.386671	7	322.3053	1.70085e-03	1.08525e-03
2015/09/05	07:30:21	ok	ok	322.7560	264.124	0.000000	25.76	61.063	14.635	372201260.452861	7	322.2743	1.69221e-03	1.02549e-03
2015/09/05	07:35:21	ok	ok	322.7420	264.117	0.000000	25.87	61.173	14.752	373245944.011797	7	322.2545	1.73566e-03	1.07185e-03
2015/09/05	07:40:21	ok	ok	322.7280	264.097	0.000000	25.96	61.218	14.837	373902981.450807	6	322.2456	1.64600e-03	1.09996e-03
2015/09/05	07:45:21	ok	ok	322.7180	264.101	0.000000	26.01	61.349	14.911	374145516.550227	7	322.2284	1.67510e-03	1.09278e-03
2015/09/05	07:50:21	ok	ok	322.7060	264.098	0.000000	26.06	61.419	14.969	382199343.029395	6	322.2324	1.64157e-03	1.11262e-03
2015/09/05	07:55:21	ok	ok	322.6920	264.075	0.000000	26.19	61.470	15.091	387220104.987075	7	322.2177	1.70964e-03	1.06977e-03
2015/09/05	08:30:21	ok	ok	322.3460	263.554	0.000000	27.70	60.690	16.199	383451292.072040	7	321.8543	1.73431e-03	1.13131e-03
2015/09/05	08:35:21	ok	ok	322.3180	263.513	0.000000	27.90	60.722	16.387	381724515.470235	8	321.6982	1.66149e-03	1.75583e-03
2015/09/05	08:40:21	ok	ok	322.2820	263.479	0.000000	28.04	60.682	16.503	386440075.759468	9	321.6064	1.76083e-03	1.66722e-03
2015/09/05	08:45:21	ok	ok	322.2600	263.461	0.000000	28.15	60.792	16.633	405071776.319323	9	321.6105	1.73322e-03	1.67439e-03
2015/09/05	08:50:21	ok	ok	322.2420	263.449	0.000000	28.28	60.782	16.749	391671869.100096	9	321.5547	1.73548e-03	1.72459e-03
2015/09/05	08:55:21	ok	ok	322.2240	263.440	0.000000	28.36	60.825	16.835	414920225.015948	8	321.7135	1.71151e-03	1.08888e-03
2015/09/05	09:00:21	ok	ok	322.2040	263.431	0.000000	28.48	60.813	16.943	428265022.747550	9	321.5734	1.70236e-03	1.56331e-03
2015/09/05	09:05:21	ok	ok	322.1880	263.417	0.000000	28.59	60.862	17.059	422802363.974831	7	321.6659	1.75801e-03	1.23297e-03
2015/09/05	09:10:21	ok	ok	322.1700	263.412	0.000000	28.68	60.845	17.138	410349208.255232	8	321.5212	1.68805e-03	1.71111e-03
2015/09/05	09:15:21	ok	ok	322.1800	263.448	0.000000	28.70	61.097	17.228	421213249.421764	8	321.5557	1.78865e-03	1.07954e-03
2015/09/05	09:20:21	ok	ok	322.1500	263.430	0.000000	28.82	60.991	17.311	427338713.899569	8	321.5243	1.66576e-03	1.71131e-03
2015/09/05	09:25:21	ok	ok	322.1160	263.379	0.000000	28.98	60.861	17.426	413248138.978166	7	321.4741	1.83937e-03	1.20239e-03
2015/09/05	09:30:21	ok	ok	322.0920	263.363	0.000000	29.08	60.845	17.517	426782386.454617	8	321.3616	1.74071e-03	1.73860e-03
2015/09/05	09:35:21	ok	ok	322.0620	263.326	0.000000	29.24	60.746	17.641	427634784.715610	8	321.4176	1.70348e-03	1.72571e-03
2015/09/05	09:40:21	ok	ok	322.0380	263.319	0.000000	29.36	60.796	17.771	425389147.591892	8	321.2953	1.77239e-03	1.71158e-03
2015/09/05	09:45:21	ok	ok	322.0140	263.285	0.000000	29.49	60.754	17.885	433460552.643067	3	321.3568	1.24800e-03	6.68626e-05
2015/09/05	09:50:21	ok	ok	321.9960	263.275	0.000000	29.56	60.796	17.966	435629565.592775	7	321.5464	1.61603e-03	1.18612e-03
2015/09/05	09:55:21	ok	ok	321.9680	263.258	0.000000	29.71	60.726	18.092	436859318.972886	6	321.6432	2.28944e-04	7.01526e-04
2015/09/05	10:30:21	ok	ok	321.2880	262.159	0.000000	32.67	58.442	20.408	514341520.853236	8	320.9803	1.57563e-03	1.12594e-03
2015/09/05	10:35:21	ok	ok	321.2480	262.110	0.000000	32.86	58.471	20.624	534564525.668550	7	320.9735	1.54940e-03	1.23687e-03
2015/09/05	10:40:21	ok	ok	321.2080	262.059	0.000000	33.15	58.419	20.925	540523695.912581	8	320.8998	1.46806e-03	1.51486e-03
2015/09/05	10:45:21	ok	ok	321.1680	261.997	0.000000	33.36	58.482	21.181	547602229.658469	7	320.8999	1.55296e-03	1.25295e-03
2015/09/05	10:50:21	ok	ok	321.1440	261.972	0.000000	33.52	58.538	21.381	549283394.206702	6	320.8495	1.51327e-03	1.22443e-03
2015/09/05	10:55:21	ok	ok	321.1080	261.923	0.000000	33.71	58.535	21.595	560884730.253070	6	320.8649	1.49054e-03	1.37027e-03
2015/09/05	11:00:21	ok	ok	321.0820	261.890	0.000000	33.86	58.557	21.774	558084304.947935	7	320.7711	1.52869e-03	1.16354e-03
2015/09/05	11:05:21	ok	ok	321.0720	261.874	0.000000	33.93	58.727	21.918	565281176.233509	6	320.7590	1.54005e-03	1.22810e-03
2015/09/05	11:10:21	ok	ok	321.0460	261.850	0.000000	34.13	58.757	22.160	557997119.111966	6	320.7460	1.53857e-03	1.31905e-03
2015/09/05	11:15:21	ok	ok	321.0240	261.832	0.000000	34.31	58.752	22.369	554401996.230323	7	320.7492	1.53985e-03	1.18252e-03
2015/09/05	11:20:21	ok	ok	321.0120	261.800	0.000000	34.46	58.838	22.578	560880061.203490	6	320.5464	1.65771e-03	1.20989e-03
2015/09/05	11:25:21	ok	ok	321.0020	261.780	0.000000	34.52	58.943	22.689	565752328.223763	6	320.7454	1.49914e-03	1.30408e-03
2015/09/05	11:30:21	ok	ok	320.9840	261.753	0.000000	34.66	58.932	22.852	561319552.012388	7	320.6653	1.56148e-03	1.13622e-03
2015/09/05	11:35:21	ok	ok	320.9620	261.725	0.000000	34.78	58.950	23.003	554353615.790307	7	320.7151	1.50697e-03	1.28626e-03
2015/09/05	11:40:21	ok	ok	320.9420	261.691	0.000000	34.94	58.911	23.180	553969607.390766	7	320.6602	1.51718e-03	1.21192e-03
2015/09/05	11:45:21	ok	ok	320.9200	261.659	0.000000	35.07	58.834	23.307	573138779.407470	8	320.4899	1.50181e-03	1.71114e-03
2015/09/05	11:50:21	ok	ok	320.9000	261.625	0.000000	35.19	58.916	23.486	577220536.052269	7	320.4034	1.61913e-03	1.16305e-03
2015/09/05	11:55:21	ok	ok	320.8760	261.588	0.000000	35.33	58.937	23.666	579840816.194695	7	320.5863	1.52940e-03	1.17975e-03
2015/09/05	12:00:21	ok	ok	320.8580	261.557	0.000000	35.46	58.893	23.809	566777319.423593	8	320.5079	1.51279e-03	1.50252e-03
2015/09/05	12:05:21	ok	ok	320.8400	261.523	0.000000	35.57	58.909	23.952	563413080.981181	7	320.3835	1.62208e-03	1.10236e-03
2015/09/05	12:10:21	ok	ok	320.8200	261.483	0.000000	35.73	58.901	24.148	571078259.360492	8	320.3240	1.48473e-03	2.12521e-03
2015/09/05	12:15:21	ok	ok	320.8080	261.475	0.000000	35.89	58.989	24.386	592482761.234415	8	320.5457	1.53190e-03	1.17311e-03
2015/09/05	12:20:21	ok	ok	320.7920	261.454	0.000000	35.94	58.933	24.426	584524104.734516	8	320.2981	1.47547e-03	2.10548e-03
2015/09/05	12:25:21	ok	ok	320.7760	261.430	0.000000	36.10	58.957	24.639	609130057.275149	8	320.4125	1.50808e-03	1.43142e-03
2015/09/05	12:30:21	ok	ok	320.7620	261.408	0.000000	36.20	59.004	24.786	600411797.911846	8	320.4488	1.52545e-03	1.12626e-03
2015/09/05	12:35:21	ok	ok	320.7400	261.370	0.000000	36.26	58.981	24.854	604672250.264967	7	320.4879	1.48150e-03	1.25959e-03
2015/09/05	12:40:21	ok	ok	320.7200	261.327	0.000000	36.42	58.941	25.043	608549818.030709	8	320.5071	1.49179e-03	1.30599e-03
2015/09/05	12:45:21	ok	ok	320.7180	261.316	0.000000	36.54	58.991	25.219	596640279.558088	9	320.2101	1.44616e-03	2.17741e-03
2015/09/05	12:50:21	ok	ok	320.7100	261.298	0.000000	36.58	59.093	25.315	593022718.256068	8	320.3980	1.50915e-03	1.13585e-03
2015/09/05	12:55:21	ok	ok	320.6900	261.258	0.000000	36.72	59.018	25.466	610664961.550100	9	320.3475	1.48009e-03	1.43331e-03
2015/09/05	13:30:21	ok	ok	321.1940	262.206	0.000000	35.06	61.819	24.477	552510506.100380	8	320.6822	1.46235e-03	2.08287e-03
2015/09/05	13:35:21	ok	ok	321.2000	262.231	0.000000	34.98	61.806	24.370	574158957.065337	9	320.6624	1.47752e-03	2.14794e-03
2015/09/05	13:40:21	ok	ok	321.2100	262.263	0.000000	34.92	61.797	24.290	569733098.856342	7	320.6439	1.33033e-03	2.09354e-03
2015/09/05	13:45:21	ok	ok	321.2180	262.289	0.000000	34.87	61.821	24.236	573698338.933119	8	320.7690	1.45178e-03	2.11237e-03
2015/09/05	13:50:21	ok	ok	321.2300	262.304	0.000000	34.87	61.821	24.236	571689134.659870	7	320.8938	1.55349e-03	1.13755e-03
2015/09/05	13:55:21	ok	ok	321.2320	262.317	0.000000	34.79	61.808	24.130	564245859.115128	8	320.8112	1.43653e-03	2.19584e-03
2015/09/05	14:00:22	ok	ok	321.2340	262.323	0.000000	34.80	61.778	24.131	578984445.204629	8	320.8515	1.42138e-03	2.34170e-03
2015/09/05	14:05:21	ok	ok	321.2320	262.326	0.000000	34.80	61.778	24.131	583340052.636650	8	320.7548	1.47710e-03	2.10197e-03
2015/09/05	14:10:21	ok	ok	321.2360	262.321	0.000000	34.77	61.742	24.079	577350797.400802	8	320.7331	1.49068e-03	2.07939e-03
2015/09/05	14:15:21	ok	ok	321.2500	262.340	0.000000	34.74	61.832	24.077	555314420.186503	8	320.5915	1.56509e-03	2.00728e-03
2015/09/05	14:20:21	ok	ok	321.2440	262.339	0.000000	34.74	61.769	24.052	564318093.018153	8	320.8051	1.45791e-03	2.17595e-03
2015/09/05	14:25:21	ok	ok	321.2440	262.331	0.000000	34.72	61.765	24.026	558956843.768726	6	320.9712	1.49867e-03	1.34949e-03
2015/09/05	14:30:21	ok	ok	321.2340	262.316	0.000000	34.82	61.686	24.121	573086618.216747	8	320.7386	1.48545e-03	2.13161e-03
2015/09/05	14:35:21	ok	ok	321.2380	262.322	0.000000	34.77	61.710	24.067	554244497.320582	8	320.7510	1.48879e-03	2.00549e-03
2015/09/05	14:40:21	ok	ok	321.2360	262.328	0.000000	34.76	61.772	24.079	579566298.774430	9	320.6675	1.46514e-03	2.30426e-03
2015/09/05	14:45:21	ok	ok	321.2400	262.318	0.000000	34.74	61.705	24.028	551273375.346804	9	320.7179	1.45394e-03	2.14104e-03
2015/09/05	14:50:21	ok	ok	321.2420	262.315	0.000000	34.76	61.740	24.066	564986960.896522	8	320.7998	1.45882e-03	2.20058e-03
2015/09/05	14:55:21	ok	ok	321.2380	262.318	0.000000	34.74	61.705	24.028	570138351.188726	8	320.8180	1.47253e-03	2.20802e-03
2015/09/05	15:00:21	ok	ok	321.2420	262.322	0.000000	34.72	61.702	24.001	564932699.362001	8	320.8095	1.45116e-03	2.14382e-03
2015/09/05	15:05:21	ok	ok	321.2460	262.320	0.000000	34.74	61.642	24.003	553857480.428823	8	320.5604	1.57637e-03	2.06091e-03
2015/09/05	15:10:21	ok	ok	321.2420	262.320	0.000000	34.75	61.644	24.016	569995492.074236	8	320.8094	1.44753e-03	2.13098e-03
2015/09/05	15:15:21	ok	ok	321.2460	262.314	0.000000	34.71	61.669	23.976	555584404.665799	8	320.8195	1.46272e-03	2.22704e-03
2015/09/05	15:20:21	ok	ok	321.2420	262.320	0.000000	34.76	61.677	24.042	546485218.136531	8	320.7253	1.48767e-03	2.08765e-03
2015/09/05	15:25:21	ok	ok	321.2460	262.322	0.000000	34.75	61.739	24.053	585917217.075619	9	320.5911	1.49752e-03	2.30744e-03
2015/09/05	15:30:22	ok	ok	321.2480	262.320	0.000000	34.77	61.679	24.055	557640214.792399	8	320.8047	1.46706e-03	2.12160e-03
2015/09/05	15:35:21	ok	ok	321.2460	262.314	0.000000	34.78	61.617	24.043	537943296.103848	9	320.6887	1.45468e-03	2.34548e-03
2015/09/05	15:40:21	ok	ok	321.2520	262.335	0.000000	34.69	61.666	23.950	549315743.694830	8	320.7578	1.48839e-03	2.09313e-03
2015/09/05	15:45:21	ok	ok	321.2500	262.320	0.000000	34.68	61.696	23.949	564038185.520614	8	320.8976	1.41866e-03	2.33075e-03
2015/09/05	15:50:21	ok	ok	321.2480	262.313	0.000000	34.72	61.639	23.977	549153478.770944	8	320.5866	1.57786e-03	2.01685e-03
2015/09/05	15:55:21	ok	ok	321.2480	262.317	0.000000	34.76	61.614	24.017	541903105.760028	8	320.7839	1.46807e-03	2.11495e-03
2015/09/05	16:00:21	ok	ok	321.2540	262.318	0.000000	34.71	61.669	23.976	544614756.154884	8	320.7654	1.48001e-03	2.25633e-03
2015/09/05	16:05:21	ok	ok	321.2540	262.327	0.000000	34.72	61.671	23.989	555088292.565245	8	320.8240	1.46280e-03	2.20449e-03
2015/09/05	16:10:21	ok	ok	321.2600	262.322	0.000000	34.75	61.675	24.028	542434282.010167	8	320.7877	1.45980e-03	2.01359e-03
2015/09/05	16:15:21	ok	ok	321.2640	262.338	0.000000	34.71	61.701	23.988	552069356.835894	8	320.9001	1.14794e-03	2.08823e-03
2015/09/05	16:20:21	ok	ok	321.2720	262.332	0.000000	34.70	61.699	23.975	539739660.302393	8	320.8078	1.46386e-03	2.16336e-03
2015/09/05	16:25:21	ok	ok	321.2820	262.356	0.000000	34.64	61.721	23.908	545860601.648187	8	320.8242	1.46560e-03	2.16356e-03
2015/09/05	16:30:21	ok	ok	321.2780	262.339	0.000000	34.68	61.664	23.936	537209594.363672	7	320.9752	1.14963e-03	2.26463e-03
2015/09/05	16:35:21	ok	ok	321.2760	262.336	0.000000	34.67	61.663	23.923	545341578.642707	9	320.6557	1.48060e-03	2.35166e-03
2015/09/05	16:40:21	ok	ok	321.2800	262.333	0.000000	34.66	61.661	23.910	546912178.616929	9	320.7086	1.45986e-03	2.27061e-03
2015/09/05	16:45:21	ok	ok	321.2900	262.344	0.000000	34.60	61.683	23.844	530771896.744092	8	320.6499	1.55037e-03	2.01849e-03
2015/09/05	16:50:21	ok	ok	321.2900	262.353	0.000000	34.60	61.683	23.844	548421764.887036	8	320.9207	1.12985e-03	2.15947e-03
2015/09/05	16:55:21	ok	ok	321.3000	262.363	0.000000	34.56	61.740	23.816	547677675.978738	9	320.7872	1.46877e-03	2.18215e-03
2015/09/05	17:00:21	ok	ok	321.3100	262.378	0.000000	34.56	61.740	23.816	531386706.511501	9	320.7323	1.49490e-03	2.05310e-03
2015/09/05	17:30:31	ok	ok	321.3560	262.433	0.000000	34.40	61.778	23.632	515829556.125996	8	320.9312	1.18787e-03	2.04267e-03
2015/09/05	17:35:31	ok	ok	321.3640	262.452	0.000000	34.37	61.805	23.605	528694756.404692	8	320.9391	1.46046e-03	2.19685e-03
2015/09/05	17:40:31	ok	ok	321.3720	262.467	0.000000	34.33	61.830	23.565	517736949.732583	8	321.0257	1.13619e-03	2.19078e-03
2015/09/05	17:45:31	ok	ok	321.3800	262.469	0.000000	34.30	61.825	23.526	528408886.624541	8	321.0247	1.12162e-03	2.13519e-03
2015/09/05	17:50:31	ok	ok	321.3920	262.483	0.000000	34.19	61.840	23.396	533574889.784405	7	321.0365	1.18714e-03	2.19598e-03
2015/09/05	17:55:31	ok	ok	321.4000	262.497	0.000000	34.21	61.843	23.422	524252359.273977	7	320.8331	1.37384e-03	2.06958e-03
2015/09/05	18:00:31	ok	ok	321.4120	262.510	0.000000	34.18	61.870	23.396	521519124.099768	7	321.0823	1.20016e-03	2.18870e-03
2015/09/05	18:05:31	ok	ok	321.4220	262.523	0.000000	34.11	61.922	23.329	539610116.178725	7	321.0820	1.19720e-03	2.12005e-03
2015/09/05	18:10:31	ok	ok	321.4440	262.549	0.000000	34.01	61.969	23.225	520455801.295772	7	321.0704	1.20715e-03	2.21101e-03
2015/09/05	18:15:31	ok	ok	321.4560	262.556	0.000000	33.95	61.959	23.148	520714058.411629	7	320.9025	1.35895e-03	2.13022e-03
2015/09/05	18:20:31	ok	ok	321.4720	262.580	0.000000	33.95	61.991	23.160	524026305.850384	8	321.0668	1.12480e-03	2.28436e-03
2015/09/05	18:25:31	ok	ok	321.4860	262.598	0.000000	33.86	62.039	23.069	527787949.322633	8	321.0777	1.12927e-03	2.20840e-03
2015/09/05	18:30:31	ok	ok	321.5440	262.702	0.000000	33.68	62.357	22.968	514877307.058639	8	321.1537	1.12165e-03	2.29345e-03
2015/09/05	18:35:31	ok	ok	321.5820	262.759	0.000000	33.52	62.488	22.824	499741903.529648	8	321.1708	1.45271e-03	1.74978e-03
2015/09/05	18:40:31	ok	ok	321.6000	262.789	0.000000	33.45	62.477	22.735	502972786.276538	8	321.1535	1.16637e-03	2.24705e-03
2015/09/05	18:45:31	ok	ok	321.5980	262.786	0.000000	33.46	62.290	22.679	494576321.027130	8	321.1526	1.15166e-03	2.33016e-03
2015/09/05	18:50:31	ok	ok	321.5960	262.770	0.000000	33.47	62.166	22.646	491598671.360096	7	321.1770	1.39955e-03	1.94668e-03
2015/09/05	18:55:31	ok	ok	321.5940	262.763	0.000000	33.40	62.124	22.547	492122760.657744	9	320.9714	1.52642e-03	2.28055e-03
2015/09/05	19:30:31	ok	ok	321.9300	263.368	0.000000	31.91	63.822	21.403	397014282.486425	8	321.3311	1.61154e-03	1.65868e-03
2015/09/05	19:35:31	ok	ok	321.9500	263.404	0.000000	31.78	63.831	21.258	397353660.620315	8	321.5935	1.46227e-03	1.72057e-03
2015/09/05	19:40:31	ok	ok	321.9680	263.444	0.000000	31.68	63.877	21.160	392015207.246570	6	321.4832	1.70894e-03	1.19485e-03
2015/09/05	19:45:31	ok	ok	321.9940	263.476	0.000000	31.55	63.887	21.016	368792618.903174	7	321.4088	1.62616e-03	1.66995e-03
2015/09/05	19:50:31	ok	ok	322.0140	263.514	0.000000	31.47	63.998	20.963	376268653.981998	8	321.3913	1.65521e-03	1.63187e-03
2015/09/05	19:55:31	ok	ok	322.0300	263.527	0.000000	31.38	63.983	20.857	379980522.329319	8	321.3908	1.65699e-03	1.63438e-03
2015/09/05	20:00:31	ok	ok	322.0640	263.557	0.000000	31.27	64.089	20.769	368125683.469400	8	321.4255	1.65711e-03	1.63008e-03
2015/09/05	20:05:31	ok	ok	322.0720	263.570	0.000000	31.10	64.123	20.592	370762015.066780	8	321.7071	1.57613e-03	1.52147e-03
2015/09/05	20:10:31	ok	ok	322.0980	263.594	0.000000	31.05	64.177	20.554	358007497.127021	8	321.6820	1.56161e-03	1.84047e-03
2015/09/05	20:15:31	ok	ok	322.1160	263.613	0.000000	30.87	64.240	20.376	375739121.694422	8	321.6754	1.58205e-03	1.84542e-03
2015/09/05	20:20:31	ok	ok	322.1260	263.623	0.000000	30.87	64.209	20.366	368815443.212244	8	321.6644	1.60822e-03	1.19647e-03
2015/09/05	20:25:31	ok	ok	322.1340	263.633	0.000000	30.76	64.191	20.240	378534157.593395	8	321.4899	1.67487e-03	1.63287e-03
2015/09/05	20:30:31	ok	ok	322.1440	263.644	0.000000	30.73	64.186	20.206	357284720.272621	8	321.4514	1.68229e-03	1.37787e-03
2015/09/05	20:35:31	ok	ok	322.1720	263.664	0.000000	30.60	64.226	20.077	352401344.494388	7	321.5615	1.58131e-03	1.67409e-03
2015/09/05	20:40:31	ok	ok	322.1680	263.652	0.000000	30.57	64.221	20.043	365647786.023102	8	321.6190	1.63354e-03	1.39757e-03
2015/09/05	20:45:31	ok	ok	322.1940	263.678	0.000000	30.46	64.296	19.948	368691716.061985	8	321.4150	1.70934e-03	1.33972e-03
2015/09/05	20:50:31	ok	ok	322.2000	263.671	0.000000	30.38	64.344	19.877	348871375.231090	8	321.5236	1.66750e-03	1.36924e-03
2015/09/05	20:55:31	ok	ok	322.2240	263.690	0.000000	30.30	64.362	19.797	343002943.679456	8	321.6662	1.64587e-03	1.55626e-03
2015/09/05	21:30:31	ok	ok	322.8040	264.565	0.000000	27.64	67.216	17.882	307099829.947570	6	322.6651	5.27027e-06	6.12547e-04
2015/09/05	21:35:31	ok	ok	322.8460	264.623	0.000000	27.43	67.179	17.666	300830246.706684	9	322.0645	1.75520e-03	1.36498e-03
2015/09/05	21:40:31	ok	ok	322.8780	264.672	0.000000	27.26	67.210	17.509	300760525.806231	8	322.2080	1.48024e-03	1.74687e-03
2015/09/05	21:45:31	ok	ok	322.8940	264.692	0.000000	27.13	67.096	17.355	309714070.860645	6	322.7540	9.61676e-07	6.18284e-04
2015/09/05	21:50:31	ok	ok	322.9240	264.734	0.000000	26.95	67.095	17.182	320681599.054910	6	322.7675	8.44097e-05	6.31721e-04
2015/09/05	21:55:31	ok	ok	322.9460	264.745	0.000000	26.84	66.985	17.050	307010223.204273	6	322.7945	2.58708e-05	6.28561e-04
2015/09/05	22:00:31	ok	ok	322.9700	264.770	0.000000	26.70	66.870	16.889	289159073.520459	4	322.2515	1.56609e-03	1.73820e-05
2015/09/05	22:05:31	ok	ok	322.9920	264.787	0.000000	26.55	66.874	16.750	286217827.364742	3	322.2526	1.57027e-03	1.33353e-05
2015/09/05	22:10:31	ok	ok	323.0140	264.813	0.000000	26.44	66.794	16.628	310488169.516116	6	322.8634	2.46865e-05	6.10885e-04
2015/09/05	22:15:31	ok	ok	323.0240	264.815	0.000000	26.32	66.683	16.489	299375267.629924	6	322.4509	1.81494e-03	1.08671e-03
2015/09/05	22:20:31	ok	ok	323.0440	264.831	0.000000	26.18	66.658	16.355	298854138.601214	6	322.9413	-1.52580e-05	6.70921e-04
2015/09/05	22:25:31	ok	ok	323.0600	264.839	0.000000	26.08	66.580	16.245	304178117.871749	7	322.9448	-8.84089e-05	6.30432e-04
2015/09/05	22:30:31	ok	ok	323.0760	264.839	0.000000	26.02	66.540	16.181	309744944.426025	6	322.9270	1.03416e-04	5.93177e-04
2015/09/05	22:35:31	ok	ok	323.0960	264.857	0.000000	25.88	66.425	16.028	300666525.221620	9	322.2861	1.64855e-03	2.08747e-03
2015/09/05	22:40:31	ok	ok	323.1120	264.861	0.000000	25.77	66.405	15.925	295569326.303693	9	322.3013	1.65842e-03	2.02679e-03
2015/09/05	22:45:31	ok	ok	323.1260	264.864	0.000000	25.68	66.299	15.819	293159521.489800	9	322.4811	1.72964e-03	1.37006e-03
2015/09/05	22:50:31	ok	ok	323.1300	264.855	0.000000	25.61	66.227	15.740	304593052.800272	7	322.6317	1.69669e-03	9.10936e-04
2015/09/05	22:55:31	ok	ok	323.1460	264.855	0.000000	25.57	66.159	15.689	291819609.692735	6	322.9642	1.38040e-04	6.10426e-04
2015/09/05	23:00:31	ok	ok	323.1520	264.860	0.000000	25.42	66.103	15.545	305024471.036641	7	322.6578	1.54757e-03	1.73607e-03
2015/09/05	23:30:41	ok	ok	324.1500	266.340	0.000000	21.32	70.639	13.152	333846731.289029	7	323.7447	1.66771e-03	1.21652e-03
2015/09/05	23:35:41	ok	ok	324.2120	266.416	0.000000	21.00	70.579	12.900	321675006.993407	7	323.9811	1.63088e-03	1.41466e-03
2015/09/05	23:40:41	ok	ok	324.2600	266.462	0.000000	20.72	70.497	12.677	321762079.973276	7	323.8565	1.69051e-03	1.32912e-03
2015/09/05	23:45:41	ok	ok	324.3060	266.495	0.000000	20.48	70.394	12.483	321028289.918191	7	323.8528	1.73547e-03	1.23593e-03
2015/09/05	23:50:41	ok	ok	324.3520	266.516	0.000000	20.25	70.322	12.304	315465151.559869	7	323.9220	1.71879e-03	1.26641e-03
2015/09/05	23:55:41	ok	ok	324.3900	266.536	0.000000	20.02	70.191	12.117	299391134.985005	8	323.9682	1.75706e-03	1.13008e-03
2015/09/06	00:00:41	ok	ok	324.4140	266.546	0.000000	19.82	70.095	11.960	328556066.973916	7	323.9813	1.71048e-03	1.29855e-03
2015/09/06	00:05:41	ok	ok	324.4500	266.570	0.000000	19.62	70.000	11.804	324060683.709051	7	323.9923	1.70776e-03	1.46175e-03
2015/09/06	00:10:41	ok	ok	324.4780	266.590	0.000000	19.44	69.849	11.655	320999438.755884	6	324.4998	-2.29211e-04	8.44636e-04
2015/09/06	00:15:41	ok	ok	324.5080	266.592	0.000000	19.28	69.732	11.527	315588736.526283	6	324.0534	1.67437e-03	1.51991e-03
2015/09/06	00:20:41	ok	ok	324.5280	266.610	0.000000	19.11	69.642	11.397	319334456.680768	6	324.1166	1.70202e-03	1.51869e-03
2015/09/06	00:25:41	ok	ok	324.5580	266.593	0.000000	18.95	69.524	11.271	311231730.223526	6	324.1277	1.70838e-03	1.39512e-03
2015/09/06	00:30:41	ok	ok	324.5820	266.614	0.000000	18.78	69.434	11.144	314510303.645387	6	324.1926	1.62898e-03	1.46039e-03
2015/09/06	00:35:41	ok	ok	324.6080	266.586	0.000000	18.68	69.328	11.062	300111035.968021	7	324.1030	1.53521e-03	1.78319e-03
2015/09/06	00:40:41	ok	ok	324.6240	266.607	0.000000	18.53	69.213	10.946	310115277.339892	6	324.2508	1.64033e-03	1.50418e-03
2015/09/06	00:45:41	ok	ok	324.6420	266.619	0.000000	18.39	69.129	10.842	307424122.207977	8	324.1701	1.67056e-03	1.98681e-03
2015/09/06	00:50:41	ok	ok	324.6640	266.604	0.000000	18.28	69.021	10.755	311365457.319499	7	324.2715	1.77936e-03	1.43954e-03
2015/09/06	00:55:41	ok	ok	324.6840	266.611	0.000000	18.13	68.905	10.642	309109935.399400	7	324.2885	1.77293e-03	1.55873e-03
2015/09/06	01:00:41	ok	ok	324.7080	266.612	0.000000	18.02	68.798	10.556	286977258.676649	7	324.3044	1.90816e-03	1.32162e-03
2015/09/06	01:05:41	ok	ok	324.7240	266.587	0.000000	17.90	68.746	10.474	302439421.384170	7	324.3082	1.80260e-03	1.41359e-03
2015/09/06	01:10:41	ok	ok	324.7400	266.591	0.000000	17.81	68.613	10.397	306535882.745826	7	324.3638	1.80871e-03	1.42669e-03
2015/09/06	01:15:41	ok	ok	324.7580	266.583	0.000000	17.69	68.503	10.307	291647591.033594	7	324.3385	1.80338e-03	1.36092e-03
2015/09/06	01:20:41	ok	ok	324.7640	266.584	0.000000	17.60	68.399	10.236	318912554.164788	7	324.2033	1.90252e-03	1.19825e-03
2015/09/06	01:25:41	ok	ok	324.7820	266.568	0.000000	17.51	68.295	10.166	305173147.356517	7	324.3734	1.79377e-03	1.29751e-03
2015/09/06	01:30:41	ok	ok	324.7920	266.558	0.000000	17.42	68.220	10.101	299960932.300787	7	324.3934	1.81988e-03	1.43884e-03
2015/09/06	01:35:41	ok	ok	324.8080	266.550	0.000000	17.33	68.116	10.031	298078111.791627	7	324.4057	1.82865e-03	1.30221e-03
2015/09/06	01:40:41	ok	ok	324.8240	266.551	0.000000	17.23	68.040	9.960	293746862.388849	7	324.4121	1.80880e-03	1.41986e-03
2015/09/06	01:45:41	ok	ok	324.8340	266.546	0.000000	17.15	67.937	9.898	299551480.526067	7	324.4469	1.78765e-03	1.46819e-03
2015/09/06	01:50:41	ok	ok	324.8460	266.530	0.000000	17.08	67.837	9.842	289397564.777171	6	324.4927	1.80385e-03	1.72900e-03
2015/09/06	01:55:41	ok	ok	324.8580	266.523	0.000000	16.99	67.762	9.778	296645050.500556	6	324.4569	1.69152e-03	1.38686e-03
2015/09/06	02:00:41	ok	ok	324.8740	266.523	0.000000	16.90	67.688	9.715	288225816.931935	5	324.8959	8.46810e-06	1.11054e-03
2015/09/06	02:05:41	ok	ok	324.8780	266.480	0.000000	16.82	67.615	9.658	297259562.716265	5	324.9005	3.16578e-05	1.08177e-03
2015/09/06	02:10:41	ok	ok	324.8900	266.474	0.000000	16.72	67.538	9.589	296187564.046461	6	324.4629	1.71045e-03	1.32961e-03
2015/09/06	02:15:41	ok	ok	324.9080	266.456	0.000000	16.65	67.467	9.539	284239031.162433	5	324.8493	2.61378e-04	1.06412e-03
2015/09/06	02:20:41	ok	ok	324.9180	266.446	0.000000	16.58	67.396	9.489	290996970.135852	5	324.8563	1.27368e-04	8.71473e-04
2015/09/06	02:25:41	ok	ok	324.9280	266.429	0.000000	16.52	67.297	9.441	291467210.623361	6	324.9645	-2.65707e-04	9.29302e-04
2015/09/06	02:30:41	ok	ok	324.9320	266.436	0.000000	16.46	67.228	9.397	297366191.924423	5	324.9444	-4.26883e-05	1.02955e-03
2015/09/06	02:35:41	ok	ok	324.9440	266.418	0.000000	16.38	67.126	9.338	266568732.668595	5	324.7986	-3.87286e-04	3.49233e-04
2015/09/06	02:40:41	ok	ok	324.9560	266.396	0.000000	16.32	67.086	9.299	279342817.219797	6	324.5292	1.73553e-03	1.37409e-03
2015/09/06	02:45:41	ok	ok	324.9580	266.399	0.000000	16.27	67.018	9.262	280180914.833076	5	324.7021	5.71487e-04	6.88915e-04
2015/09/06	02:50:41	ok	ok	324.9680	266.381	0.000000	16.21	66.920	9.215	289009560.246737	5	324.9395	1.30616e-04	1.06309e-03
2015/09/06	02:55:41	ok	ok	324.9780	266.363	0.000000	16.15	66.851	9.172	282420087.001373	5	325.0995	-9.64917e-04	7.52587e-04
2015/09/06	03:00:41	ok	ok	324.9780	266.369	0.000000	16.10	66.783	9.135	277957752.291764	6	324.6450	1.80058e-03	1.46620e-03
2015/09/06	03:05:41	ok	ok	324.9840	266.348	0.000000	16.05	66.745	9.102	296833373.951982	6	324.6226	1.76556e-03	1.37217e-03
2015/09/06	03:10:41	ok	ok	324.9900	266.356	0.000000	15.99	66.647	9.056	297595480.468322	3	324.9933	-7.66467e-04	4.38592e-05
2015/09/06	03:15:41	ok	ok	325.0020	266.331	0.000000	15.95	66.581	9.025	261763636.143816	7	324.1999	2.12652e-03	1.41226e-03
2015/09/06	03:20:41	ok	ok	325.0040	266.339	0.000000	15.90	66.543	8.993	282758190.473866	5	325.1127	-8.84635e-04	7.07507e-04
2015/09/06	03:25:41	ok	ok	325.0100	266.322	0.000000	15.84	66.474	8.951	279133220.382223	5	325.1072	-8.29444e-04	7.17835e-04
2015/09/06	03:30:41	ok	ok	325.0160	266.301	0.000000	15.80	66.437	8.925	281915161.027683	6	324.6606	1.76597e-03	1.46069e-03
2015/09/06	03:35:41	ok	ok	325.0280	266.316	0.000000	15.76	66.372	8.894	278369252.289321	6	324.7027	1.74185e-03	1.51945e-03
2015/09/06	03:40:41	ok	ok	325.0280	266.293	0.000000	15.70	66.302	8.853	278511082.866352	5	325.1482	-8.64538e-04	8.25350e-04
2015/09/06	03:45:41	ok	ok	325.0360	266.298	0.000000	15.66	66.266	8.827	294399625.543841	6	324.7099	1.93298e-03	1.47972e-03
2015/09/06	03:50:41	ok	ok	325.0420	266.283	0.000000	15.60	66.197	8.785	278980186.742365	6	324.6534	1.79008e-03	1.36417e-03
2015/09/06	03:55:41	ok	ok	325.0480	266.260	0.000000	15.57	66.192	8.769	281920527.562333	6	324.7247	1.96040e-03	1.32645e-03
2015/09/06	04:30:41	ok	ok	324.1440	264.925	0.000000	19.02	61.647	10.036	289139194.889852	8	323.9716	1.72407e-03	1.43096e-03
2015/09/06	04:35:41	ok	ok	324.1040	264.857	0.000000	19.23	61.652	10.161	299889927.592423	7	323.8699	1.69601e-03	1.35987e-03
2015/09/06	04:40:41	ok	ok	324.0660	264.815	0.000000	19.42	61.683	10.280	295475467.112561	8	323.8072	1.67484e-03	1.26719e-03
2015/09/06	04:45:41	ok	ok	324.0380	264.753	0.000000	19.61	61.714	10.401	275983101.352305	7	323.6499	1.74366e-03	1.14678e-03
2015/09/06	04:50:41	ok	ok	324.0080	264.720	0.000000	19.70	61.759	10.464	286084665.955418	7	323.6469	1.71158e-03	1.17747e-03
2015/09/06	04:55:41	ok	ok	323.9880	264.681	0.000000	19.82	61.839	10.551	295370059.398419	8	323.7355	1.70152e-03	1.21001e-03
2015/09/06	05:00:41	ok	ok	323.9640	264.665	0.000000	19.87	61.847	10.583	305111745.548359	8	323.3619	1.80080e-03	1.31436e-03
2015/09/06	05:05:41	ok	ok	323.9480	264.635	0.000000	19.97	61.924	10.659	300329178.363048	8	323.6766	1.71056e-03	1.20822e-03
2015/09/06	05:10:41	ok	ok	323.9300	264.607	0.000000	20.12	61.888	10.746	290656040.656366	8	323.3031	1.82547e-03	1.32842e-03
2015/09/06	05:15:41	ok	ok	323.9100	264.584	0.000000	20.13	61.980	10.769	281463941.090152	8	323.2821	1.80029e-03	1.26101e-03
2015/09/06	05:20:41	ok	ok	323.9000	264.560	0.000000	20.24	61.998	10.841	291682307.578718	7	323.4068	1.72650e-03	1.61961e-03
2015/09/06	05:25:41	ok	ok	323.8920	264.551	0.000000	20.26	62.032	10.860	286251155.678778	8	323.4017	1.75412e-03	8.48065e-04
2015/09/06	05:30:41	ok	ok	323.8760	264.519	0.000000	20.36	62.048	10.926	301865370.246228	7	323.3737	1.77162e-03	1.67547e-03
2015/09/06	05:35:41	ok	ok	323.8720	264.513	0.000000	20.42	62.118	10.977	284941416.872763	7	323.3487	1.82815e-03	9.09949e-04
2015/09/06	05:40:41	ok	ok	323.8620	264.484	0.000000	20.43	62.150	10.989	284545508.360527	7	323.3480	1.79031e-03	8.91689e-04
2015/09/06	05:45:41	ok	ok	323.8480	264.475	0.000000	20.47	62.127	11.010	288585415.436371	7	323.4936	1.72090e-03	1.22882e-03
2015/09/06	05:50:41	ok	ok	323.8420	264.450	0.000000	20.51	62.224	11.053	294008845.503021	7	323.3986	1.71115e-03	1.84943e-03
2015/09/06	05:55:41	ok	ok	323.8400	264.452	0.000000	20.49	62.190	11.034	303461446.664638	7	323.4163	1.80273e-03	1.23382e-03
2015/09/06	06:30:41	ok	ok	323.2820	263.619	0.000000	23.02	60.167	12.352	366455915.075884	6	322.7315	1.70094e-03	9.78281e-04
2015/09/06	06:35:41	ok	ok	323.2440	263.559	0.000000	23.23	60.231	12.514	373539300.350342	4	323.3705	-1.26024e-03	5.56643e-04
2015/09/06	06:40:41	ok	ok	323.2180	263.536	0.000000	23.33	60.369	12.615	377122532.309007	3	323.2620	-9.14898e-04	6.28340e-05
2015/09/06	06:45:41	ok	ok	323.1900	263.501	0.000000	23.48	60.485	12.747	377655024.474633	3	323.2200	-1.96468e-03	6.31533e-05
2015/09/06	06:50:41	ok	ok	323.1720	263.481	0.000000	23.56	60.620	12.834	380888255.509443	6	322.8140	1.69958e-03	1.26867e-03
2015/09/06	06:55:41	ok	ok	323.1540	263.469	0.000000	23.67	60.668	12.925	380116923.580519	6	322.7820	1.69922e-03	1.22082e-03
2015/09/06	07:00:41	ok	ok	323.1300	263.441	0.000000	23.81	60.782	13.053	377090190.991036	6	322.8604	1.64119e-03	1.39768e-03
2015/09/06	07:05:41	ok	ok	323.1100	263.420	0.000000	23.93	60.893	13.166	375294995.311824	6	322.7979	1.64659e-03	1.28710e-03
2015/09/06	07:10:41	ok	ok	323.0980	263.422	0.000000	23.99	61.056	13.246	387773193.246828	6	322.7757	1.66906e-03	1.22930e-03
2015/09/06	07:15:41	ok	ok	323.0720	263.388	0.000000	24.06	61.129	13.314	381162832.533946	6	322.7989	1.65898e-03	1.40709e-03
2015/09/06	07:20:41	ok	ok	323.0660	263.384	0.000000	24.12	61.200	13.375	379926937.071302	6	322.7239	1.67090e-03	1.26291e-03
2015/09/06	07:25:41	ok	ok	323.0420	263.356	0.000000	24.27	61.254	13.501	382140249.566217	6	322.6887	1.67767e-03	1.20241e-03
2015/09/06	07:30:41	ok	ok	323.0340	263.364	0.000000	24.32	61.354	13.562	367882659.039435	6	322.6803	1.68531e-03	1.17718e-03
2015/09/06	07:35:41	ok	ok	323.0220	263.354	0.000000	24.37	61.454	13.622	370347486.101641	6	322.6871	1.66679e-03	1.19486e-03
2015/09/06	07:40:41	ok	ok	323.0140	263.357	0.000000	24.38	61.578	13.657	385194196.825074	6	322.6733	1.67694e-03	1.23149e-03
2015/09/06	07:45:41	ok	ok	322.9940	263.332	0.000000	24.47	61.593	13.730	381161235.739249	6	322.6670	1.67704e-03	1.32559e-03
2015/09/06	07:50:41	ok	ok	322.9880	263.356	0.000000	24.53	61.694	13.800	387011242.650271	6	322.6459	1.65391e-03	1.20100e-03
2015/09/06	07:55:41	ok	ok	322.9720	263.364	0.000000	24.59	61.735	13.855	397542793.793841	6	322.6659	1.63452e-03	1.29219e-03
2015/09/06	08:30:41	ok	ok	322.6060	262.935	0.000000	26.25	60.894	14.999	378075223.878402	6	322.0457	1.70560e-03	1.10023e-03
2015/09/06	08:35:41	ok	ok	322.5860	262.933	0.000000	26.38	60.945	15.121	380048461.507883	6	322.0694	1.61467e-03	1.01834e-03
2015/09/06	08:40:41	ok	ok	322.5600	262.924	0.000000	26.50	60.995	15.235	392234386.705719	6	322.4249	-5.22330e-06	7.01400e-04
2015/09/06	08:45:41	ok	ok	322.5340	262.909	0.000000	26.61	61.044	15.340	394780907.822116	6	322.3846	4.05469e-05	6.82858e-04
2015/09/06	08:50:41	ok	ok	322.5080	262.913	0.000000	26.73	61.032	15.440	408380075.921372	3	322.5137	-9.44176e-04	5.02734e-05
2015/09/06	08:55:41	ok	ok	322.4860	262.900	0.000000	26.87	61.054	15.566	391492434.854627	6	321.9704	1.63446e-03	9.98528e-04
2015/09/06	09:00:41	ok	ok	322.4600	262.889	0.000000	27.02	61.047	15.694	403845120.003716	6	322.3069	3.85057e-05	5.89478e-04
2015/09/06	09:05:41	ok	ok	322.4440	262.905	0.000000	27.06	61.084	15.739	408666517.242271	6	321.9188	1.62584e-03	9.73674e-04
2015/09/06	09:10:41	ok	ok	322.4080	262.869	0.000000	27.27	60.994	15.899	412112489.208570	6	322.2445	4.25909e-05	5.43513e-04
2015/09/06	09:15:41	ok	ok	322.3840	262.868	0.000000	27.40	60.922	15.994	412574166.115477	6	321.8569	1.63880e-03	1.04671e-03
2015/09/06	09:20:41	ok	ok	322.3540	262.861	0.000000	27.49	60.936	16.078	420908598.085649	7	321.8484	1.76825e-03	1.16264e-03
2015/09/06	09:25:41	ok	ok	322.3360	262.863	0.000000	27.60	60.953	16.180	406985517.954441	7	321.8050	1.76688e-03	1.16690e-03
2015/09/06	09:30:41	ok	ok	322.3120	262.870	0.000000	27.72	60.941	16.284	419253898.564246	7	321.8126	1.77425e-03	1.11106e-03
2015/09/06	09:35:41	ok	ok	322.2920	262.861	0.000000	27.85	60.962	16.407	421155622.335408	9	321.6333	1.75880e-03	1.58758e-03
2015/09/06	09:40:41	ok	ok	322.2600	262.852	0.000000	27.95	60.885	16.476	421964478.091173	7	321.7045	1.78772e-03	1.32753e-03
2015/09/06	09:45:41	ok	ok	322.2340	262.838	0.000000	28.12	60.881	16.630	423798276.887575	9	321.5527	1.74173e-03	1.61864e-03
2015/09/06	09:50:41	ok	ok	322.2060	262.851	0.000000	28.24	60.837	16.728	437201706.928404	8	321.6734	1.73310e-03	1.16284e-03
2015/09/06	09:55:41	ok	ok	322.1740	262.846	0.000000	28.41	60.802	16.875	440030015.198999	9	321.5217	1.70749e-03	1.65516e-03
2015/09/06	10:30:41	ok	ok	321.5260	261.936	0.000000	31.28	58.739	19.046	505333519.126661	7	321.2846	1.53500e-03	1.34827e-03
2015/09/06	10:35:41	ok	ok	321.4900	261.887	0.000000	31.41	58.759	19.185	511997640.161606	3	320.9263	6.91170e-04	2.43689e-05
2015/09/06	10:40:41	ok	ok	321.4720	261.871	0.000000	31.63	58.856	19.444	496213552.480838	7	320.8920	1.55549e-03	1.61076e-03
2015/09/06	10:45:41	ok	ok	321.4440	261.840	0.000000	31.68	58.926	19.520	530851232.126928	6	321.2093	1.50208e-03	1.44991e-03
2015/09/06	10:50:41	ok	ok	321.4240	261.830	0.000000	31.83	58.949	19.684	537286627.275715	6	321.1084	1.61513e-03	1.28924e-03
2015/09/06	10:55:41	ok	ok	321.3960	261.793	0.000000	32.01	58.976	19.884	540495727.697513	6	321.0847	1.56448e-03	1.33307e-03
2015/09/06	11:00:41	ok	ok	321.3700	261.775	0.000000	32.15	58.934	20.018	533442843.242845	7	321.1004	1.55026e-03	1.25268e-03
2015/09/06	11:05:41	ok	ok	321.3620	261.781	0.000000	32.28	59.081	20.207	534370203.272588	7	320.8700	1.71760e-03	1.10344e-03
2015/09/06	11:10:41	ok	ok	321.3560	261.767	0.000000	32.40	59.257	20.397	533092622.337681	7	321.1095	1.54977e-03	1.28501e-03
2015/09/06	11:15:41	ok	ok	321.3380	261.745	0.000000	32.50	59.241	20.500	555093388.760235	6	321.0257	1.60229e-03	1.22337e-03
2015/09/06	11:20:41	ok	ok	321.3100	261.713	0.000000	32.68	59.173	20.674	540540485.159115	7	320.9922	1.59816e-03	1.17494e-03
2015/09/06	11:25:41	ok	ok	321.3040	261.723	0.000000	32.71	59.272	20.741	538664163.554641	7	321.0292	1.54163e-03	1.21746e-03
2015/09/06	11:30:41	ok	ok	321.2780	261.693	0.000000	32.94	59.244	20.986	555869092.279842	7	320.9760	1.59387e-03	1.20103e-03
2015/09/06	11:35:41	ok	ok	321.2660	261.692	0.000000	32.98	59.314	21.055	547274964.646038	7	321.0110	1.51404e-03	1.22194e-03
2015/09/06	11:40:41	ok	ok	321.2500	261.675	0.000000	33.09	59.330	21.184	547717450.288331	7	320.9909	1.53759e-03	1.32856e-03
2015/09/06	11:45:41	ok	ok	321.2360	261.676	0.000000	33.19	59.377	21.313	544108189.586101	9	320.8146	1.55114e-03	1.76248e-03
2015/09/06	11:50:41	ok	ok	321.2300	261.682	0.000000	33.26	59.483	21.430	540810059.560836	7	320.9545	1.54399e-03	1.18138e-03
2015/09/06	11:55:41	ok	ok	321.2160	261.678	0.000000	33.36	59.466	21.537	558782211.211121	7	320.8939	1.46978e-03	1.51743e-03
2015/09/06	12:00:41	ok	ok	321.1920	261.647	0.000000	33.49	59.423	21.670	542290011.311886	8	320.7988	1.45642e-03	1.68612e-03
2015/09/06	12:05:41	ok	ok	321.1680	261.616	0.000000	33.67	59.355	21.851	559555685.086380	7	320.8404	1.57743e-03	1.14317e-03
2015/09/06	12:10:41	ok	ok	321.1480	261.591	0.000000	33.84	59.381	22.057	569543097.120643	3	321.1237	-7.28620e-04	1.22621e-04
2015/09/06	12:15:41	ok	ok	321.1340	261.571	0.000000	33.91	59.391	22.142	553139258.430302	7	320.8387	1.51966e-03	1.10807e-03
2015/09/06	12:20:41	ok	ok	321.1220	261.572	0.000000	33.92	59.425	22.166	561267196.387663	7	320.7914	1.34860e-03	1.92976e-03
2015/09/06	12:25:41	ok	ok	321.1220	261.557	0.000000	33.96	59.526	22.251	580512037.398947	7	320.8530	1.51848e-03	1.18645e-03
2015/09/06	12:30:41	ok	ok	321.1880	261.684	0.000000	33.80	59.755	22.150	542304847.785255	7	320.6505	1.62926e-03	1.15031e-03
2015/09/06	12:35:41	ok	ok	321.0500	261.469	0.000000	34.34	59.266	22.600	556810921.495535	7	320.5635	1.66178e-03	1.07348e-03
2015/09/06	12:40:41	ok	ok	321.0220	261.430	0.000000	34.49	59.161	22.738	573459361.115375	7	320.7178	1.39067e-03	1.59464e-03
2015/09/06	12:45:41	ok	ok	320.9900	261.401	0.000000	34.66	59.155	22.938	561823800.238325	8	320.5633	1.55275e-03	1.36545e-03
2015/09/06	12:50:41	ok	ok	320.9580	261.366	0.000000	34.82	59.116	23.116	575787547.061453	7	320.5866	1.46203e-03	1.52010e-03
2015/09/06	12:55:41	ok	ok	320.9600	261.361	0.000000	34.83	59.308	23.203	581915625.664584	8	320.3745	1.60223e-03	1.33508e-03
2015/09/06	13:00:42	ok	ok	320.9500	261.356	0.000000	34.96	59.296	23.356	594166230.898989	7	320.5887	1.43792e-03	1.52859e-03
2015/09/06	13:05:41	ok	ok	320.9360	261.346	0.000000	35.08	59.346	23.522	587127716.077957	8	320.5199	1.55517e-03	1.38384e-03
2015/09/06	13:10:41	ok	ok	320.9140	261.331	0.000000	35.21	59.334	23.677	597314269.824244	8	320.4862	1.52458e-03	1.81142e-03
2015/09/06	13:15:41	ok	ok	320.8940	261.312	0.000000	35.32	59.319	23.807	592399460.043071	8	320.5014	1.50958e-03	1.45821e-03
2015/09/06	13:20:41	ok	ok	320.8900	261.293	0.000000	35.36	59.389	23.885	599675038.365132	7	320.6209	1.51663e-03	1.32020e-03
2015/09/06	13:25:41	ok	ok	320.8820	261.269	0.000000	35.48	59.407	24.042	597374050.174498	8	320.4437	1.51186e-03	1.76503e-03
2015/09/06	13:30:41	ok	ok	320.8660	261.254	0.000000	35.57	59.388	24.147	592941385.005021	8	320.4587	1.53229e-03	1.40986e-03
2015/09/06	13:35:41	ok	ok	320.8620	261.235	0.000000	35.65	59.432	24.265	603449909.693395	8	320.4892	1.49995e-03	1.46537e-03
2015/09/06	13:40:41	ok	ok	320.8460	261.224	0.000000	35.71	59.410	24.332	598695234.820848	8	320.4548	1.54388e-03	1.51740e-03
2015/09/06	13:45:41	ok	ok	320.8440	261.220	0.000000	35.77	59.514	24.450	600783575.856543	7	320.5432	1.53419e-03	1.22143e-03
2015/09/06	13:50:41	ok	ok	320.8380	261.213	0.000000	35.87	59.530	24.584	614822795.205927	9	320.3195	1.46495e-03	2.13853e-03
2015/09/06	13:55:41	ok	ok	320.8360	261.203	0.000000	35.88	59.563	24.610	606112822.258515	8	320.4380	1.50142e-03	2.09908e-03
2015/09/06	14:30:41	ok	ok	321.3480	262.200	0.000000	34.07	62.325	23.432	582574732.730204	8	320.9456	1.10406e-03	2.26648e-03
2015/09/06	14:35:41	ok	ok	321.3660	262.245	0.000000	33.98	62.310	23.316	568712629.860801	6	321.1130	1.47811e-03	1.40512e-03
2015/09/06	14:40:41	ok	ok	321.3720	262.268	0.000000	33.97	62.309	23.303	569216535.826437	6	321.0914	1.48240e-03	1.34665e-03
2015/09/06	14:45:41	ok	ok	321.3800	262.293	0.000000	33.90	62.266	23.202	578269872.130038	6	321.1421	1.48073e-03	1.41015e-03
2015/09/06	14:50:41	ok	ok	321.3900	262.318	0.000000	33.81	62.283	23.099	568143197.495662	8	320.9803	1.12194e-03	2.28800e-03
2015/09/06	14:55:41	ok	ok	321.3980	262.337	0.000000	33.75	62.274	23.022	580451868.707390	6	321.1252	1.51553e-03	1.31966e-03
2015/09/06	15:00:41	ok	ok	321.4080	262.355	0.000000	33.68	62.262	22.934	560660951.044209	6	321.1280	1.51362e-03	1.32258e-03
2015/09/06	15:05:41	ok	ok	321.4080	262.362	0.000000	33.73	62.208	22.974	565225908.647791	6	320.8867	1.69393e-03	1.22386e-03
2015/09/06	15:10:41	ok	ok	321.4140	262.374	0.000000	33.66	62.196	22.885	552216918.830727	7	321.0843	1.54821e-03	1.10808e-03
2015/09/06	15:15:41	ok	ok	321.4160	262.381	0.000000	33.70	62.203	22.936	565361917.628110	6	321.1402	1.50903e-03	1.28483e-03
2015/09/06	15:20:41	ok	ok	321.4240	262.396	0.000000	33.60	62.250	22.832	548447394.693126	8	320.9344	1.50286e-03	2.11761e-03
2015/09/06	15:25:41	ok	ok	321.4300	262.414	0.000000	33.58	62.247	22.807	546439891.266167	8	321.0641	1.08371e-03	2.33442e-03
2015/09/06	15:30:41	ok	ok	321.4300	262.414	0.000000	33.54	62.209	22.745	553775158.782816	7	320.9807	1.28462e-03	2.08883e-03
2015/09/06	15:35:41	ok	ok	321.4320	262.423	0.000000	33.46	62.196	22.645	551126010.672634	7	321.1006	1.42587e-03	1.56629e-03
2015/09/06	15:40:41	ok	ok	321.4440	262.438	0.000000	33.47	62.260	22.680	547496590.871079	8	321.0608	1.19200e-03	2.11510e-03
2015/09/06	15:45:41	ok	ok	321.4480	262.454	0.000000	33.45	62.257	22.655	570541463.515631	6	321.1113	1.56830e-03	1.25080e-03
2015/09/06	15:50:41	ok	ok	321.4540	262.461	0.000000	33.38	62.278	22.579	559714512.884698	6	321.1944	1.50308e-03	1.41433e-03
2015/09/06	15:55:41	ok	ok	321.4540	262.459	0.000000	33.42	62.221	22.606	549931389.649203	6	321.0407	1.62006e-03	1.19085e-03
2015/09/06	16:00:41	ok	ok	321.4660	262.470	0.000000	33.32	62.237	22.493	542690919.066134	7	321.1944	1.51713e-03	1.23904e-03
2015/09/06	16:05:41	ok	ok	321.4660	262.466	0.000000	33.36	62.243	22.543	543365819.293957	8	321.1240	1.15183e-03	2.12768e-03
2015/09/06	16:10:41	ok	ok	321.4660	262.474	0.000000	33.37	62.182	22.533	545720760.081195	7	321.1894	1.52765e-03	1.24009e-03
2015/09/06	16:15:41	ok	ok	321.4740	262.476	0.000000	33.33	62.270	22.517	548685774.831809	6	321.2032	1.54249e-03	1.32203e-03
2015/09/06	16:20:41	ok	ok	321.4860	262.497	0.000000	33.30	62.296	22.491	538563509.100133	7	320.9823	1.67924e-03	1.12587e-03
2015/09/06	16:25:41	ok	ok	321.4860	262.497	0.000000	33.26	62.258	22.430	549322865.559392	6	321.1833	1.54558e-03	1.27459e-03
2015/09/06	16:30:41	ok	ok	321.4880	262.499	0.000000	33.21	62.250	22.368	543626728.958479	8	321.1103	1.11995e-03	2.31373e-03
2015/09/06	16:35:41	ok	ok	321.4900	262.494	0.000000	33.19	62.184	22.320	544377855.734602	6	321.2077	1.53938e-03	1.32668e-03
2015/09/06	16:40:41	ok	ok	321.4920	262.497	0.000000	33.20	62.186	22.333	527716312.770652	6	321.2020	1.53816e-03	1.30767e-03
2015/09/06	16:45:41	ok	ok	321.5020	262.511	0.000000	33.22	62.252	22.380	532622833.190117	7	321.2311	1.54140e-03	1.28605e-03
2015/09/06	16:50:41	ok	ok	321.5100	262.514	0.000000	33.16	62.242	22.306	530814324.438433	6	321.2423	1.50612e-03	1.38808e-03
2015/09/06	16:55:41	ok	ok	321.5180	262.531	0.000000	33.20	62.280	22.367	515592359.546835	7	321.2760	1.13774e-03	2.34268e-03
2015/09/06	17:30:41	ok	ok	321.6000	262.632	0.000000	32.79	62.434	21.941	503108407.847215	6	321.3333	1.51900e-03	1.41492e-03
2015/09/06	17:35:41	ok	ok	321.6060	262.641	0.000000	32.74	62.426	21.880	506015306.050946	6	321.3349	1.51784e-03	1.41650e-03
2015/09/06	17:40:41	ok	ok	321.6040	262.626	0.000000	32.73	62.393	21.857	500315886.144519	7	321.1222	1.57253e-03	1.35248e-03
2015/09/06	17:45:41	ok	ok	321.6220	262.641	0.000000	32.66	62.413	21.783	493470851.854789	7	321.3792	1.50714e-03	1.33721e-03
2015/09/06	17:50:41	ok	ok	321.6280	262.652	0.000000	32.59	62.434	21.709	499543865.563773	7	321.3669	1.52420e-03	1.26356e-03
2015/09/06	17:55:41	ok	ok	321.6420	262.657	0.000000	32.56	62.397	21.662	490674160.135268	8	321.2928	1.42999e-03	1.83644e-03
2015/09/06	18:00:41	ok	ok	321.6680	262.691	0.000000	32.47	62.571	21.618	504361020.340254	7	321.3762	1.58034e-03	1.31501e-03
2015/09/06	18:05:41	ok	ok	321.6840	262.702	0.000000	32.42	62.594	21.569	490118521.020227	7	321.4385	1.52503e-03	1.29696e-03
2015/09/06	18:10:41	ok	ok	321.7100	262.724	0.000000	32.24	62.659	21.386	476547076.575252	7	321.2979	1.68167e-03	1.12185e-03
2015/09/06	18:15:41	ok	ok	321.7260	262.731	0.000000	32.20	62.684	21.349	490283318.493425	7	321.2189	1.70136e-03	1.14563e-03
2015/09/06	18:20:41	ok	ok	321.7500	262.756	0.000000	32.12	62.796	21.296	473619078.007692	7	321.4878	1.52816e-03	1.26257e-03
2015/09/06	18:25:41	ok	ok	321.7660	262.768	0.000000	32.04	62.752	21.190	476097772.728352	6	321.2623	1.69941e-03	1.22215e-03
2015/09/06	18:30:41	ok	ok	321.7880	262.783	0.000000	31.95	62.768	21.095	453262959.203599	8	321.1741	1.62107e-03	1.61909e-03
2015/09/06	18:35:41	ok	ok	321.8020	262.794	0.000000	31.82	62.841	20.973	474014473.681308	7	321.5111	1.42123e-03	1.61483e-03
2015/09/06	18:40:41	ok	ok	321.8240	262.803	0.000000	31.71	62.855	20.855	458500662.258320	8	321.4275	1.43462e-03	1.78227e-03
2015/09/06	18:45:41	ok	ok	321.8220	262.792	0.000000	31.71	62.761	20.823	448672484.061438	7	321.2845	1.72522e-03	1.11915e-03
2015/09/06	18:50:41	ok	ok	321.7960	262.757	0.000000	31.78	62.491	20.812	463056688.678762	6	321.5541	1.51193e-03	1.39404e-03
2015/09/06	18:55:41	ok	ok	321.7780	262.744	0.000000	31.88	62.382	20.887	463849413.976170	8	321.4185	1.43265e-03	1.84840e-03
2015/09/06	19:30:41	ok	ok	322.0180	263.257	0.000000	30.84	63.305	20.047	396799471.062777	8	321.4748	1.62709e-03	1.60080e-03
2015/09/06	19:35:41	ok	ok	322.0240	263.277	0.000000	30.79	63.297	19.990	380574526.871281	8	321.6108	1.58567e-03	1.54805e-03
2015/09/06	19:40:41	ok	ok	322.0300	263.281	0.000000	30.78	63.202	19.950	362994388.818905	8	321.3929	1.66033e-03	1.60947e-03
2015/09/06	19:45:41	ok	ok	322.0380	263.317	0.000000	30.77	63.262	19.958	390052313.417357	8	321.4287	1.62822e-03	1.69756e-03
2015/09/06	19:50:41	ok	ok	322.0520	263.331	0.000000	30.66	63.275	19.844	378052174.063555	8	321.4089	1.67589e-03	1.64386e-03
2015/09/06	19:55:41	ok	ok	322.0580	263.343	0.000000	30.54	63.287	19.720	378260232.444153	7	321.7669	1.59303e-03	1.24089e-03
2015/09/06	20:00:41	ok	ok	322.0680	263.350	0.000000	30.53	63.316	19.718	365622821.203718	8	321.5178	1.65492e-03	1.56618e-03
2015/09/06	20:05:41	ok	ok	322.0800	263.368	0.000000	30.48	63.246	19.644	378353797.203599	8	321.5237	1.60066e-03	1.74521e-03
2015/09/06	20:10:41	ok	ok	322.0840	263.366	0.000000	30.44	63.332	19.628	369278961.974198	8	321.4255	1.68936e-03	1.63231e-03
2015/09/06	20:15:41	ok	ok	322.1020	263.389	0.000000	30.30	63.341	19.483	364800252.708983	8	321.3803	1.70848e-03	1.47695e-03
2015/09/06	20:20:41	ok	ok	322.1040	263.390	0.000000	30.31	63.280	19.475	371812351.865656	8	321.3040	1.72675e-03	1.40376e-03
2015/09/06	20:25:41	ok	ok	322.1060	263.402	0.000000	30.26	63.303	19.429	375072170.015205	8	321.5041	1.65191e-03	1.71869e-03
2015/09/06	20:30:41	ok	ok	322.1160	263.414	0.000000	30.19	63.323	19.362	364697694.875462	8	321.3400	1.73739e-03	1.33190e-03
2015/09/06	20:35:41	ok	ok	322.1120	263.396	0.000000	30.20	63.231	19.344	356658111.719231	8	321.3243	1.73946e-03	1.38807e-03
2015/09/06	20:40:41	ok	ok	322.1220	263.406	0.000000	30.12	63.311	19.285	363560352.662325	8	321.5360	1.63850e-03	1.66841e-03
2015/09/06	20:45:41	ok	ok	322.1120	263.378	0.000000	30.18	63.197	19.313	348535170.591741	8	321.5575	1.67178e-03	1.55305e-03
2015/09/06	20:50:41	ok	ok	322.1280	263.393	0.000000	30.08	63.274	19.232	375771170.196358	8	321.4217	1.69331e-03	1.48001e-03
2015/09/06	20:55:41	ok	ok	322.1320	263.404	0.000000	30.07	63.303	19.231	366448349.357030	8	321.4415	1.69749e-03	1.40434e-03
2015/09/06	21:30:41	ok	ok	322.7100	264.308	0.000000	27.61	66.177	17.577	309762499.758382	8	321.9661	1.79162e-03	1.60866e-03
2015/09/06	21:35:41	ok	ok	322.7300	264.362	0.000000	27.42	66.144	17.385	316294933.667695	5	321.8733	1.88008e-03	3.29708e-04
2015/09/06	21:40:41	ok	ok	322.7600	264.408	0.000000	27.27	65.997	17.203	318995388.927474	5	321.8896	1.85396e-03	3.01697e-04
2015/09/06	21:45:41	ok	ok	322.7800	264.438	0.000000	27.13	65.942	17.056	325417144.382151	6	322.8010	-1.65114e-04	8.53291e-04
2015/09/06	21:50:41	ok	ok	322.8060	264.471	0.000000	27.00	65.951	16.936	326460826.097262	7	322.6436	3.36338e-04	1.09441e-03
2015/09/06	21:55:41	ok	ok	322.8280	264.499	0.000000	26.87	65.867	16.793	294934382.631484	6	322.5331	1.97774e-04	8.09162e-04
2015/09/06	22:00:41	ok	ok	322.8480	264.519	0.000000	26.76	65.788	16.671	290072405.098639	6	322.5852	1.31728e-04	6.97989e-04
2015/09/06	22:05:41	ok	ok	322.8560	264.542	0.000000	26.66	65.710	16.559	314952725.432834	7	322.5776	1.55411e-04	6.79763e-04
2015/09/06	22:10:41	ok	ok	322.8720	264.572	0.000000	26.55	65.630	16.438	323689989.272007	6	322.9285	-1.89125e-04	9.84676e-04
2015/09/06	22:15:41	ok	ok	322.8820	264.583	0.000000	26.47	65.586	16.354	309172225.952108	6	322.6122	2.02989e-04	8.60249e-04
2015/09/06	22:20:41	ok	ok	322.9040	264.594	0.000000	26.38	65.510	16.254	304473057.665842	6	322.7799	-4.15303e-05	5.80512e-04
2015/09/06	22:25:41	ok	ok	322.9160	264.608	0.000000	26.27	65.461	16.142	317024408.724974	6	322.6484	1.40336e-04	6.93621e-04
2015/09/06	22:30:41	ok	ok	322.9220	264.609	0.000000	26.19	65.356	16.045	309469889.812598	6	322.7914	1.24383e-05	6.26309e-04
2015/09/06	22:35:41	ok	ok	322.9380	264.639	0.000000	26.13	65.315	15.981	315446700.274353	3	322.2428	1.44190e-03	5.33430e-05
2015/09/06	22:40:41	ok	ok	322.9500	264.633	0.000000	26.02	65.266	15.872	296364198.664269	6	322.7782	5.31611e-05	5.95183e-04
2015/09/06	22:45:41	ok	ok	322.9520	264.634	0.000000	25.95	65.193	15.792	310203898.025438	6	322.8385	-4.21904e-05	5.26007e-04
2015/09/06	22:50:41	ok	ok	322.9700	264.647	0.000000	25.92	65.128	15.750	314055660.694027	7	322.3488	1.79016e-03	9.06865e-04
2015/09/06	22:55:41	ok	ok	322.9800	264.659	0.000000	25.84	65.084	15.669	312260081.563848	6	322.8548	-3.81096e-05	6.02972e-04
2015/09/06	23:30:41	ok	ok	323.9660	266.195	0.000000	21.79	69.431	13.283	323754734.036600	7	323.4631	1.70376e-03	1.64875e-03
2015/09/06	23:35:41	ok	ok	324.0300	266.275	0.000000	21.48	69.374	13.037	311553188.602674	7	323.5097	1.77753e-03	9.09080e-04
2015/09/06	23:40:41	ok	ok	324.0760	266.337	0.000000	21.23	69.299	12.836	317490501.736754	7	323.6900	1.69904e-03	1.28145e-03
2015/09/06	23:45:41	ok	ok	324.1140	266.387	0.000000	20.97	69.192	12.624	333662297.620202	7	323.7131	1.69658e-03	1.36220e-03
2015/09/06	23:50:41	ok	ok	324.1500	266.426	0.000000	20.77	69.096	12.461	329384666.647704	6	323.7617	1.74405e-03	1.31775e-03
2015/09/06	23:55:41	ok	ok	324.1920	266.465	0.000000	20.57	69.001	12.300	318844526.153823	7	323.7252	1.73301e-03	1.30060e-03
2015/09/07	00:00:41	ok	ok	324.2220	266.504	0.000000	20.38	68.907	12.148	316320207.081634	7	323.5489	1.88879e-03	1.46661e-03
2015/09/07	00:05:41	ok	ok	324.2540	266.535	0.000000	20.18	68.812	11.991	324482702.584250	7	323.8028	1.82937e-03	1.27079e-03
2015/09/07	00:10:41	ok	ok	324.2780	266.551	0.000000	20.02	68.724	11.864	314436386.108899	8	323.7516	1.67908e-03	1.79136e-03
2015/09/07	00:15:41	ok	ok	324.3000	266.574	0.000000	19.85	68.575	11.721	326657507.939896	8	323.6933	1.70836e-03	1.70598e-03
2015/09/07	00:20:41	ok	ok	324.3280	266.592	0.000000	19.70	68.518	11.609	322193076.915497	7	323.8916	1.70919e-03	1.29219e-03
2015/09/07	00:25:41	ok	ok	324.3560	266.606	0.000000	19.55	68.403	11.488	315815442.129447	7	323.8576	1.71977e-03	1.93163e-03
2015/09/07	00:30:41	ok	ok	324.3760	266.620	0.000000	19.42	68.291	11.382	318768430.136540	7	323.9049	1.73193e-03	1.33054e-03
2015/09/07	00:35:41	ok	ok	324.3980	266.634	0.000000	19.29	68.209	11.282	322736958.708658	5	324.4983	-9.55518e-04	7.66309e-04
2015/09/07	00:40:41	ok	ok	324.4120	266.645	0.000000	19.16	68.126	11.182	316830548.014499	7	323.9704	1.65747e-03	2.06320e-03
2015/09/07	00:45:41	ok	ok	324.4340	266.655	0.000000	19.04	68.016	11.085	324497285.254267	6	324.0039	1.68680e-03	1.42101e-03
2015/09/07	00:50:41	ok	ok	324.4520	266.666	0.000000	18.92	67.936	10.994	319815388.227375	6	324.4584	-1.72210e-04	8.70256e-04
2015/09/07	00:55:41	ok	ok	324.4660	266.670	0.000000	18.82	67.830	10.913	319668296.997567	6	324.2368	1.68581e-03	1.51392e-03
2015/09/07	01:00:41	ok	ok	324.4900	266.677	0.000000	18.68	67.745	10.809	309382657.270566	7	323.9659	1.75266e-03	1.65563e-03
2015/09/07	01:05:41	ok	ok	324.5000	266.677	0.000000	18.58	67.639	10.729	328063975.279193	7	324.1534	1.79584e-03	1.32997e-03
2015/09/07	01:10:41	ok	ok	324.5220	266.683	0.000000	18.47	67.561	10.647	303703695.946350	7	324.0851	1.81729e-03	1.36432e-03
2015/09/07	01:15:41	ok	ok	324.5340	266.676	0.000000	18.38	67.486	10.578	318506766.443795	7	324.0208	1.80975e-03	1.79244e-03
2015/09/07	01:20:41	ok	ok	324.5500	266.669	0.000000	18.28	67.409	10.504	300492711.660478	8	324.3191	1.75328e-03	1.32102e-03
2015/09/07	01:25:41	ok	ok	324.5640	266.670	0.000000	18.19	67.334	10.437	305718418.464168	7	324.1669	1.79057e-03	1.43684e-03
2015/09/07	01:30:41	ok	ok	324.5760	266.669	0.000000	18.09	67.257	10.363	309607323.666470	7	324.1779	1.77954e-03	1.43885e-03
2015/09/07	01:35:41	ok	ok	324.5920	266.671	0.000000	18.02	67.156	10.305	307580832.261776	7	324.1990	1.78489e-03	1.36203e-03
2015/09/07	01:40:41	ok	ok	324.6000	266.669	0.000000	17.92	67.080	10.232	311981572.811773	7	324.1800	1.80634e-03	1.48120e-03
2015/09/07	01:45:41	ok	ok	324.6160	266.662	0.000000	17.84	67.007	10.172	306532336.707063	7	324.1612	1.85513e-03	1.37281e-03
2015/09/07	01:50:41	ok	ok	324.6280	266.661	0.000000	17.76	66.934	10.113	293732100.997005	7	324.2255	1.90696e-03	1.35363e-03
2015/09/07	01:55:41	ok	ok	324.6380	266.658	0.000000	17.68	66.890	10.058	304231244.811765	7	324.3677	1.79404e-03	1.42168e-03
2015/09/07	02:00:41	ok	ok	324.6500	266.647	0.000000	17.60	66.787	9.995	300752777.667664	7	324.2363	1.81857e-03	1.32766e-03
2015/09/07	02:05:41	ok	ok	324.6620	266.642	0.000000	17.54	66.718	9.949	300625131.155254	7	324.2523	1.79695e-03	1.31940e-03
2015/09/07	02:10:41	ok	ok	324.6700	266.641	0.000000	17.46	66.645	9.891	310794148.585346	7	324.1015	1.91996e-03	1.18881e-03
2015/09/07	02:15:41	ok	ok	324.6820	266.637	0.000000	17.39	66.574	9.839	307904455.306971	7	324.1170	1.91205e-03	1.19592e-03
2015/09/07	02:20:41	ok	ok	324.7020	266.619	0.000000	17.32	66.502	9.788	269595431.338803	8	324.0418	1.93010e-03	1.48273e-03
2015/09/07	02:25:41	ok	ok	324.7020	266.619	0.000000	17.24	66.459	9.735	297338154.971545	8	324.2182	1.77285e-03	1.66250e-03
2015/09/07	02:30:41	ok	ok	324.7140	266.587	0.000000	17.18	66.389	9.690	303172370.994834	7	324.3044	1.81883e-03	1.37939e-03
2015/09/07	02:35:41	ok	ok	324.7200	266.609	0.000000	17.13	66.322	9.651	305981195.306347	7	324.3054	1.82410e-03	1.43838e-03
2015/09/07	02:40:41	ok	ok	324.7340	266.620	0.000000	17.04	66.276	9.592	291586084.850733	6	324.2898	1.70949e-03	1.38174e-03
2015/09/07	02:45:41	ok	ok	324.7420	266.613	0.000000	16.99	66.209	9.554	297806044.461649	7	324.0947	1.97946e-03	1.55208e-03
2015/09/07	02:50:41	ok	ok	324.7540	266.603	0.000000	16.94	66.141	9.516	293112899.785311	5	324.7063	7.22269e-05	9.72501e-04
2015/09/07	02:55:41	ok	ok	324.7640	266.599	0.000000	16.86	66.098	9.464	298106508.214329	3	324.7593	-1.20867e-03	9.76569e-05
2015/09/07	03:00:41	ok	ok	324.7740	266.588	0.000000	16.82	66.032	9.432	281333673.564329	5	324.7085	3.71797e-04	1.15299e-03
2015/09/07	03:05:41	ok	ok	324.7780	266.580	0.000000	16.74	65.988	9.381	296564894.593989	5	324.7871	-8.06754e-05	9.49635e-04
2015/09/07	03:10:41	ok	ok	324.7900	266.569	0.000000	16.68	65.948	9.341	278395583.469256	6	324.3683	1.83592e-03	1.24156e-03
2015/09/07	03:15:41	ok	ok	324.7960	266.547	0.000000	16.62	65.908	9.302	296894981.368585	5	324.7621	1.46977e-04	1.03726e-03
2015/09/07	03:20:41	ok	ok	324.8060	266.538	0.000000	16.58	65.842	9.270	303054705.943274	6	324.3415	1.89435e-03	1.43952e-03
2015/09/07	03:25:41	ok	ok	324.8160	266.526	0.000000	16.52	65.802	9.231	289740016.194099	6	324.3970	1.88221e-03	1.59393e-03
2015/09/07	03:30:41	ok	ok	324.8220	266.509	0.000000	16.48	65.766	9.204	301573536.755022	6	324.3468	1.94077e-03	1.43630e-03
2015/09/07	03:35:41	ok	ok	324.8340	266.488	0.000000	16.42	65.726	9.165	292174190.837099	6	324.8393	-1.55043e-04	9.45739e-04
2015/09/07	03:40:41	ok	ok	324.8360	266.477	0.000000	16.37	65.688	9.133	289313748.049548	6	324.3822	1.92498e-03	1.36160e-03
2015/09/07	03:45:41	ok	ok	324.8460	266.464	0.000000	16.30	65.617	9.084	290975530.426097	5	324.8067	1.04568e-04	9.58347e-04
2015/09/07	03:50:41	ok	ok	324.8520	266.452	0.000000	16.26	65.610	9.062	305338743.320424	6	324.4848	1.66424e-03	1.48960e-03
2015/09/07	03:55:41	ok	ok	324.8600	266.440	0.000000	16.21	65.542	9.025	292931202.755708	3	324.8510	-6.12512e-04	1.40035e-04
2015/09/07	04:30:41	ok	ok	323.9660	264.980	0.000000	19.66	61.119	10.331	303955696.217280	8	323.7434	1.66034e-03	1.25646e-03
2015/09/07	04:35:41	ok	ok	323.9280	264.932	0.000000	19.81	61.143	10.426	295736278.560199	7	323.6811	1.68470e-03	1.36525e-03
2015/09/07	04:40:41	ok	ok	323.8880	264.867	0.000000	20.04	61.150	10.569	283699519.942779	8	323.4807	1.87520e-03	1.07514e-03
2015/09/07	04:45:41	ok	ok	323.8580	264.830	0.000000	20.18	61.173	10.659	307279579.728406	7	323.5856	1.77161e-03	1.33390e-03
2015/09/07	04:50:41	ok	ok	323.8360	264.798	0.000000	20.27	61.248	10.729	299512164.854417	7	323.2992	1.85743e-03	9.37430e-04
2015/09/07	04:55:41	ok	ok	323.8160	264.776	0.000000	20.39	61.267	10.808	317184519.028864	7	323.1666	1.84519e-03	1.42299e-03
2015/09/07	05:00:41	ok	ok	323.7940	264.750	0.000000	20.44	61.336	10.851	306738444.680012	7	323.1355	1.86570e-03	1.51152e-03
2015/09/07	05:05:41	ok	ok	323.7740	264.730	0.000000	20.58	61.359	10.944	309802603.437202	7	323.2466	1.76708e-03	1.78420e-03
2015/09/07	05:10:41	ok	ok	323.7640	264.697	0.000000	20.62	61.365	10.971	308273324.438310	7	323.1477	1.81013e-03	1.41583e-03
2015/09/07	05:15:41	ok	ok	323.7460	264.685	0.000000	20.74	61.445	11.062	313031047.212053	7	323.2068	1.77091e-03	1.71509e-03
2015/09/07	05:20:41	ok	ok	323.7300	264.648	0.000000	20.81	61.396	11.098	299852636.359438	7	323.1893	1.82226e-03	9.73178e-04
2015/09/07	05:25:41	ok	ok	323.7120	264.644	0.000000	20.86	61.465	11.143	299927533.148677	7	323.3579	1.75162e-03	1.27155e-03
2015/09/07	05:30:41	ok	ok	323.7100	264.617	0.000000	20.92	61.505	11.189	293260555.546954	7	323.2142	1.80439e-03	9.03940e-04
2015/09/07	05:35:41	ok	ok	323.7020	264.622	0.000000	20.94	61.599	11.219	294197118.129921	8	323.1981	1.80640e-03	9.07803e-04
2015/09/07	05:40:41	ok	ok	323.6940	264.611	0.000000	21.00	61.609	11.260	315500691.237702	7	323.0775	1.77392e-03	1.47058e-03
2015/09/07	05:45:41	ok	ok	323.6840	264.578	0.000000	21.02	61.582	11.268	308573798.389924	7	323.0869	1.79040e-03	1.44669e-03
2015/09/07	05:50:41	ok	ok	323.6780	264.572	0.000000	21.08	61.652	11.320	302975253.700249	7	323.1560	1.78010e-03	9.02995e-04
2015/09/07	05:55:41	ok	ok	323.6700	264.560	0.000000	21.16	61.665	11.375	297998537.321110	7	323.1617	1.78798e-03	9.63611e-04
2015/09/07	06:00:41	ok	ok	323.6600	264.560	0.000000	21.14	61.692	11.367	309992173.869946	7	323.1336	1.73584e-03	1.69526e-03
2015/09/07	06:30:51	ok	ok	323.1100	263.737	0.000000	23.67	59.502	12.676	396618701.787736	6	322.7373	1.69425e-03	1.24111e-03
2015/09/07	06:35:51	ok	ok	323.0680	263.682	0.000000	23.80	59.522	12.775	395363723.887113	6	322.5147	1.70137e-03	1.06192e-03
2015/09/07	06:40:51	ok	ok	323.0420	263.657	0.000000	23.98	59.673	12.939	382398693.666157	6	322.8640	1.55815e-04	6.63573e-04
2015/09/07	06:45:51	ok	ok	323.0100	263.613	0.000000	24.11	59.755	13.052	396945883.338927	6	322.6320	1.70109e-03	1.24600e-03
2015/09/07	06:50:51	ok	ok	322.9920	263.597	0.000000	24.20	59.892	13.149	394577856.544024	7	322.5833	1.59219e-03	1.91057e-03
2015/09/07	06:55:51	ok	ok	322.9760	263.573	0.000000	24.23	60.081	13.213	398051369.183212	7	322.4902	1.61372e-03	1.85754e-03
2015/09/07	07:00:51	ok	ok	322.9480	263.551	0.000000	24.46	60.087	13.387	401589202.831173	6	322.6175	1.64147e-03	1.26216e-03
2015/09/07	07:05:51	ok	ok	322.9340	263.531	0.000000	24.48	60.213	13.430	387807246.054158	6	322.3805	1.68180e-03	9.92479e-04
2015/09/07	07:10:51	ok	ok	322.9200	263.518	0.000000	24.58	60.321	13.531	396394591.021954	6	322.5894	1.63540e-03	1.23811e-03
2015/09/07	07:15:51	ok	ok	322.8940	263.483	0.000000	24.73	60.406	13.665	395692226.731573	6	322.3859	1.67202e-03	1.03858e-03
2015/09/07	07:20:51	ok	ok	322.8860	263.477	0.000000	24.78	60.507	13.726	385420521.409119	7	322.3451	1.73246e-03	1.00507e-03
2015/09/07	07:25:51	ok	ok	322.8780	263.469	0.000000	24.82	60.605	13.779	391561896.857292	7	322.3563	1.72287e-03	1.06649e-03
2015/09/07	07:30:51	ok	ok	322.8540	263.455	0.000000	24.92	60.621	13.861	401291521.977510	6	322.3508	1.68634e-03	1.12244e-03
2015/09/07	07:35:51	ok	ok	322.8400	263.442	0.000000	25.03	60.669	13.958	389796364.470169	7	322.2742	1.73589e-03	9.73773e-04
2015/09/07	07:40:51	ok	ok	322.8240	263.425	0.000000	25.11	60.713	14.031	385363458.788717	6	322.3130	1.69676e-03	1.06373e-03
2015/09/07	07:45:51	ok	ok	322.8080	263.431	0.000000	25.16	60.782	14.086	397561858.325884	6	322.2890	1.71248e-03	1.09023e-03
2015/09/07	07:50:51	ok	ok	322.7940	263.435	0.000000	25.25	60.858	14.175	384907571.607138	6	322.2786	1.68969e-03	1.10519e-03
2015/09/07	07:55:51	ok	ok	322.7860	263.414	0.000000	25.34	60.934	14.265	390946947.606167	6	322.2763	1.69117e-03	1.09970e-03
2015/09/07	08:30:51	ok	ok	322.4100	262.926	0.000000	27.05	60.092	15.474	396590039.949655	6	321.8803	1.63162e-03	1.01529e-03
2015/09/07	08:35:51	ok	ok	322.3860	262.913	0.000000	27.21	60.148	15.626	384632390.861068	6	321.8160	1.66635e-03	1.05536e-03
2015/09/07	08:40:51	ok	ok	322.3520	262.893	0.000000	27.32	60.134	15.718	399851746.112500	6	322.1971	-4.79174e-05	5.40573e-04
2015/09/07	08:45:51	ok	ok	322.3260	262.888	0.000000	27.46	60.125	15.838	409371085.796880	8	321.7071	1.66936e-03	1.64215e-03
2015/09/07	08:50:51	ok	ok	322.2940	262.871	0.000000	27.59	60.114	15.949	410457276.056131	8	321.6663	1.68989e-03	1.72514e-03
2015/09/07	08:55:51	ok	ok	322.2680	262.866	0.000000	27.66	60.156	16.021	433315467.485477	9	321.6315	1.73974e-03	1.58403e-03
2015/09/07	09:00:51	ok	ok	322.2540	262.864	0.000000	27.83	60.214	16.188	420012977.835496	8	321.7286	1.73584e-03	1.13557e-03
2015/09/07	09:05:51	ok	ok	322.2280	262.848	0.000000	27.96	60.203	16.301	418810030.222863	8	321.5941	1.71027e-03	1.62798e-03
2015/09/07	09:10:51	ok	ok	322.2020	262.839	0.000000	28.09	60.130	16.398	440679404.175907	8	321.6891	1.72658e-03	1.13009e-03
2015/09/07	09:15:51	ok	ok	322.1760	262.829	0.000000	28.20	60.116	16.493	425232093.001971	8	321.5582	1.76540e-03	1.07923e-03
2015/09/07	09:20:51	ok	ok	322.1580	262.811	0.000000	28.34	60.169	16.635	425346887.497399	9	321.4905	1.74287e-03	1.56550e-03
2015/09/07	09:25:51	ok	ok	322.1360	262.815	0.000000	28.48	60.191	16.769	449815448.621703	7	321.5958	1.77721e-03	1.21134e-03
2015/09/07	09:30:51	ok	ok	322.1180	262.814	0.000000	28.54	60.200	16.827	452147709.496148	7	321.5827	1.76571e-03	1.17333e-03
2015/09/07	09:35:51	ok	ok	322.0980	262.797	0.000000	28.72	60.197	16.993	430982024.130990	7	321.4265	1.85788e-03	1.19770e-03
2015/09/07	09:40:51	ok	ok	322.0800	262.793	0.000000	28.78	60.206	17.051	454091360.700878	7	321.4515	1.83769e-03	1.22263e-03
2015/09/07	09:45:51	ok	ok	322.0580	262.782	0.000000	28.93	60.199	17.189	452006619.294127	7	321.5030	1.79115e-03	1.24802e-03
2015/09/07	09:50:51	ok	ok	322.0380	262.781	0.000000	28.96	60.234	17.228	448645599.781057	8	321.3877	1.71833e-03	1.72972e-03
2015/09/07	09:55:51	ok	ok	322.0160	262.771	0.000000	29.11	60.227	17.367	465809338.434178	7	321.4807	1.77909e-03	1.21288e-03
2015/09/07	10:30:51	ok	ok	321.3560	261.773	0.000000	31.99	58.024	19.542	508984543.330309	8	320.9689	1.46793e-03	1.81213e-03
2015/09/07	10:35:51	ok	ok	321.3080	261.706	0.000000	32.24	58.029	19.805	543879402.943174	6	321.0521	1.52444e-03	1.37058e-03
2015/09/07	10:40:51	ok	ok	321.2700	261.665	0.000000	32.50	58.036	20.084	554493493.104744	6	320.9817	1.53290e-03	1.26965e-03
2015/09/07	10:45:51	ok	ok	321.2440	261.638	0.000000	32.62	58.118	20.240	548544608.927391	8	320.6428	1.61984e-03	1.66007e-03
2015/09/07	10:50:51	ok	ok	321.2060	261.589	0.000000	32.87	58.091	20.501	562544517.185264	7	320.9146	1.56333e-03	1.22891e-03
2015/09/07	10:55:51	ok	ok	321.1860	261.572	0.000000	32.99	58.236	20.683	551131111.637147	8	320.8014	1.46044e-03	1.77158e-03
2015/09/07	11:00:51	ok	ok	321.1640	261.539	0.000000	33.17	58.263	20.891	556187596.680291	8	320.7788	1.48947e-03	1.75932e-03
2015/09/07	11:05:51	ok	ok	321.1440	261.534	0.000000	33.28	58.280	21.018	560740056.263695	7	320.8534	1.53874e-03	1.19421e-03
2015/09/07	11:10:51	ok	ok	321.1180	261.507	0.000000	33.50	58.313	21.276	558852608.397324	7	320.8025	1.55615e-03	1.17683e-03
2015/09/07	11:15:51	ok	ok	321.1040	261.489	0.000000	33.57	58.355	21.370	550171058.608032	6	320.6114	1.70744e-03	1.15748e-03
2015/09/07	11:20:51	ok	ok	321.0740	261.466	0.000000	33.74	58.380	21.572	565845525.414809	6	320.8250	1.46040e-03	1.32017e-03
2015/09/07	11:25:51	ok	ok	321.0420	261.419	0.000000	33.92	58.375	21.775	585187240.099798	7	320.7718	1.54669e-03	1.28964e-03
2015/09/07	11:30:51	ok	ok	321.0260	261.391	0.000000	34.09	58.401	21.980	575445654.361022	7	320.7161	1.55647e-03	1.17299e-03
2015/09/07	11:35:51	ok	ok	320.9980	261.353	0.000000	34.22	58.356	22.113	581854075.062705	7	320.7015	1.55471e-03	1.14172e-03
2015/09/07	11:40:51	ok	ok	320.9680	261.323	0.000000	34.42	58.354	22.346	586868956.110165	8	320.5600	1.56445e-03	1.40615e-03
2015/09/07	11:45:51	ok	ok	320.9580	261.309	0.000000	34.48	58.491	22.468	579336790.752240	7	320.6557	1.40437e-03	1.58878e-03
2015/09/07	11:50:51	ok	ok	320.9360	261.284	0.000000	34.65	58.452	22.654	574895109.229216	7	320.6266	1.55721e-03	1.16930e-03
2015/09/07	11:55:51	ok	ok	320.9060	261.246	0.000000	34.81	58.444	22.841	594561224.399260	6	320.6237	1.51438e-03	1.22785e-03
2015/09/07	12:00:51	ok	ok	320.8860	261.224	0.000000	34.97	58.436	23.029	607158484.500732	7	320.6405	1.57079e-03	1.30078e-03
2015/09/07	12:05:51	ok	ok	320.8720	261.190	0.000000	35.09	58.486	23.194	591661017.624467	6	320.5590	1.53699e-03	1.22886e-03
2015/09/07	12:10:51	ok	ok	320.8500	261.165	0.000000	35.24	58.508	23.384	601682225.647308	7	320.5633	1.54052e-03	1.27423e-03
2015/09/07	12:15:51	ok	ok	320.8300	261.141	0.000000	35.40	58.500	23.577	600078554.554194	8	320.3548	1.54962e-03	1.68614e-03
2015/09/07	12:20:51	ok	ok	320.8120	261.116	0.000000	35.43	58.537	23.628	626998362.501847	7	320.5138	1.54577e-03	1.23286e-03
2015/09/07	12:25:51	ok	ok	320.8000	261.102	0.000000	35.55	58.555	23.783	604558931.993829	7	320.4805	1.54205e-03	1.10592e-03
2015/09/07	12:30:51	ok	ok	320.7800	261.069	0.000000	35.69	58.576	23.965	618804380.240828	7	320.4932	1.53020e-03	1.17354e-03
2015/09/07	12:35:51	ok	ok	320.7660	261.056	0.000000	35.81	58.658	24.148	613690753.811704	7	320.4607	1.52648e-03	1.22030e-03
2015/09/07	12:40:51	ok	ok	320.7560	261.029	0.000000	35.88	58.668	24.240	611846235.739264	9	320.3044	1.53835e-03	1.66682e-03
2015/09/07	12:45:51	ok	ok	320.7340	260.985	0.000000	36.05	58.629	24.439	614105005.212494	9	320.3706	1.48569e-03	1.50120e-03
2015/09/07	12:50:51	ok	ok	320.7240	260.980	0.000000	36.12	58.704	24.558	606460589.712716	8	320.3999	1.53105e-03	1.13927e-03
2015/09/07	12:55:51	ok	ok	320.7100	260.946	0.000000	36.25	58.723	24.732	605491816.022681	9	320.3499	1.50305e-03	1.43217e-03
2015/09/07	13:30:51	ok	ok	321.1520	261.826	0.000000	34.77	61.299	23.907	593176686.249000	7	320.8630	1.55128e-03	1.24984e-03
2015/09/07	13:35:51	ok	ok	321.1560	261.840	0.000000	34.72	61.228	23.817	590342174.069255	8	320.7053	1.47071e-03	2.16947e-03
2015/09/07	13:40:51	ok	ok	321.1560	261.855	0.000000	34.71	61.226	23.804	587337044.832473	7	320.8193	1.53504e-03	1.08172e-03
2015/09/07	13:45:51	ok	ok	321.1540	261.868	0.000000	34.71	61.195	23.791	585327698.254927	8	320.6662	1.47268e-03	2.08572e-03
2015/09/07	13:50:51	ok	ok	321.1480	261.862	0.000000	34.70	61.193	23.778	597196010.915735	7	320.8222	1.55666e-03	1.15103e-03
2015/09/07	13:55:51	ok	ok	321.1500	261.869	0.000000	34.72	61.165	23.792	585037319.813171	7	320.8223	1.55330e-03	1.15196e-03
2015/09/07	14:00:51	ok	ok	321.1500	261.877	0.000000	34.74	61.168	23.818	589512623.356620	6	320.8534	1.52680e-03	1.28954e-03
2015/09/07	14:05:51	ok	ok	321.1400	261.861	0.000000	34.79	61.176	23.884	576099621.497113	9	320.6467	1.44356e-03	2.26618e-03
2015/09/07	14:10:51	ok	ok	321.1480	261.875	0.000000	34.78	61.206	23.883	581108803.862279	7	320.8806	1.52900e-03	1.33714e-03
2015/09/07	14:15:51	ok	ok	321.1500	261.886	0.000000	34.76	61.234	23.869	589403287.603423	7	320.8829	1.52202e-03	1.26261e-03
2015/09/07	14:20:51	ok	ok	321.1440	261.875	0.000000	34.75	61.233	23.856	578159205.201275	8	320.6878	1.46422e-03	2.14577e-03
2015/09/07	14:25:51	ok	ok	321.1780	261.925	0.000000	34.66	61.440	23.824	576371812.410915	7	320.8381	1.54387e-03	1.18263e-03
2015/09/07	14:30:51	ok	ok	321.1440	261.889	0.000000	34.75	61.264	23.868	574180362.167674	9	320.5603	1.49521e-03	2.11238e-03
2015/09/07	14:35:51	ok	ok	321.1300	261.855	0.000000	34.83	61.182	23.936	569684006.281508	8	320.6460	1.47296e-03	2.10825e-03
2015/09/07	14:40:51	ok	ok	321.1180	261.836	0.000000	34.89	61.128	23.990	567372163.628989	7	320.7868	1.54342e-03	1.19290e-03
2015/09/07	14:45:51	ok	ok	321.1060	261.827	0.000000	34.91	61.099	24.004	578593865.195856	8	320.6782	1.44877e-03	2.16545e-03
2015/09/07	14:50:51	ok	ok	321.0940	261.793	0.000000	34.99	61.017	24.071	571975248.934746	8	320.6733	1.44270e-03	2.15152e-03
2015/09/07	14:55:51	ok	ok	321.0820	261.774	0.000000	34.99	61.080	24.096	583812389.660978	7	320.7919	1.54314e-03	1.26520e-03
2015/09/07	15:00:51	ok	ok	321.0860	261.772	0.000000	35.00	61.113	24.122	582966624.682184	6	320.7509	1.55974e-03	1.21072e-03
2015/09/07	15:05:51	ok	ok	321.0780	261.772	0.000000	35.06	61.091	24.189	572738747.156764	9	320.5493	1.46205e-03	2.12719e-03
2015/09/07	15:10:51	ok	ok	321.0660	261.748	0.000000	35.12	61.069	24.256	579209034.452685	8	320.4903	1.51950e-03	2.06044e-03
2015/09/07	15:15:51	ok	ok	321.0560	261.735	0.000000	35.19	61.048	24.336	581893697.379891	8	320.5494	1.50498e-03	2.13849e-03
2015/09/07	15:20:51	ok	ok	321.0440	261.709	0.000000	35.24	60.992	24.377	582658545.738551	9	320.5207	1.46333e-03	2.15936e-03
2015/09/07	15:25:51	ok	ok	321.0440	261.715	0.000000	35.23	61.086	24.402	578366238.049623	8	320.6227	1.43221e-03	2.21531e-03
2015/09/07	16:00:51	ok	ok	321.2920	262.250	0.000000	34.27	62.451	23.727	470675278.482401	9	320.5175	1.59649e-03	2.12121e-03
2015/09/07	16:05:51	ok	ok	321.2940	262.266	0.000000	34.21	62.315	23.601	483719867.279374	6	321.0146	1.51423e-03	1.32717e-03
2015/09/07	16:10:51	ok	ok	321.3140	262.291	0.000000	34.08	62.421	23.480	465513247.944712	8	320.9713	1.06660e-03	2.38615e-03
2015/09/07	16:15:51	ok	ok	321.3140	262.296	0.000000	34.07	62.388	23.456	471705070.979722	8	320.8288	1.24554e-03	1.99528e-03
2015/09/07	16:20:51	ok	ok	321.3220	262.302	0.000000	34.05	62.416	23.442	458448106.866655	7	321.0181	1.17704e-03	2.20860e-03
2015/09/07	16:25:51	ok	ok	321.3360	262.340	0.000000	33.96	62.496	23.361	470871829.019968	8	320.8416	1.57839e-03	1.76439e-03
2015/09/07	16:30:51	ok	ok	321.3400	262.333	0.000000	33.94	62.493	23.335	461420742.066611	9	320.7783	1.50192e-03	2.41596e-03
2015/09/07	16:35:51	ok	ok	321.3360	262.329	0.000000	33.97	62.435	23.350	454355214.517092	8	320.9692	1.11759e-03	2.36834e-03
2015/09/07	16:40:51	ok	ok	321.3480	262.338	0.000000	33.95	62.494	23.348	442144749.413280	8	320.9891	1.09052e-03	2.33598e-03
2015/09/07	16:45:51	ok	ok	321.3500	262.338	0.000000	33.96	62.559	23.384	438628624.975397	9	320.7589	1.51228e-03	2.38518e-03
2015/09/07	16:50:51	ok	ok	321.3520	262.346	0.000000	33.90	62.486	23.284	448007712.931076	8	320.9777	1.10428e-03	2.38949e-03
2015/09/07	16:55:51	ok	ok	321.3620	262.365	0.000000	33.82	62.568	23.216	440260838.623835	8	320.9369	1.13827e-03	2.31612e-03
2015/09/07	17:00:51	ok	ok	321.3720	262.373	0.000000	33.79	62.626	23.201	436312367.901473	8	321.0220	1.09259e-03	2.38471e-03
2015/09/07	17:05:51	ok	ok	321.3760	262.387	0.000000	33.74	62.649	23.149	438060132.702258	8	321.0284	1.09625e-03	2.35636e-03
2015/09/07	17:10:51	ok	ok	321.3860	262.388	0.000000	33.74	62.681	23.161	426724794.859767	8	320.7344	1.30472e-03	2.24050e-03
2015/09/07	17:15:51	ok	ok	321.4060	262.432	0.000000	33.62	62.818	23.065	415106921.699638	7	320.8454	1.38141e-03	2.16264e-03
2015/09/07	17:20:51	ok	ok	321.4060	262.433	0.000000	33.61	62.754	23.029	421882309.965896	7	320.8528	1.39143e-03	2.13346e-03
2015/09/07	17:25:51	ok	ok	321.4020	262.430	0.000000	33.62	62.787	23.054	428291952.328920	8	321.0212	1.14267e-03	2.33962e-03
2015/09/07	17:30:51	ok	ok	321.4120	262.447	0.000000	33.59	62.751	23.004	434540245.686701	8	321.0421	1.12359e-03	2.38978e-03
2015/09/07	17:35:51	ok	ok	321.4180	262.450	0.000000	33.57	62.842	23.013	432065995.050636	8	321.0597	1.11521e-03	2.33661e-03
2015/09/07	17:40:51	ok	ok	321.4260	262.475	0.000000	33.47	62.794	22.875	434979769.457754	8	321.0622	1.09205e-03	2.37743e-03
2015/09/07	17:45:51	ok	ok	321.4320	262.482	0.000000	33.39	62.875	22.808	436612023.384514	8	321.0835	1.10480e-03	2.42092e-03
2015/09/07	17:50:51	ok	ok	321.4440	262.499	0.000000	33.36	62.933	22.793	428008285.125587	8	321.0136	1.17499e-03	2.21625e-03
2015/09/07	17:55:51	ok	ok	321.4760	262.548	0.000000	33.27	63.075	22.736	401545912.610493	8	320.8630	1.31548e-03	2.15808e-03
2015/09/07	18:00:51	ok	ok	321.5300	262.645	0.000000	32.99	63.468	22.541	415538007.560074	7	321.1816	1.40696e-03	1.97928e-03
2015/09/07	18:05:51	ok	ok	321.5300	262.630	0.000000	33.00	63.313	22.498	407388800.841323	8	320.9447	1.63313e-03	1.57960e-03
2015/09/07	18:10:51	ok	ok	321.5460	262.656	0.000000	32.94	63.397	22.457	416495518.613881	8	321.1638	1.47679e-03	1.83914e-03
2015/09/07	18:15:51	ok	ok	321.5340	262.641	0.000000	32.92	63.238	22.377	404672703.760030	8	321.1919	1.43177e-03	1.79037e-03
2015/09/07	18:20:51	ok	ok	321.5420	262.652	0.000000	32.86	63.197	22.291	403990123.497291	7	321.2779	1.53946e-03	1.25976e-03
2015/09/07	18:25:51	ok	ok	321.5420	262.652	0.000000	32.88	63.231	22.327	399195417.743746	8	321.1690	1.47032e-03	1.80780e-03
2015/09/07	18:30:51	ok	ok	321.5360	262.655	0.000000	32.87	63.198	22.303	414847184.132742	8	321.1787	1.45365e-03	1.78376e-03
2015/09/07	18:35:51	ok	ok	321.5580	262.680	0.000000	32.83	63.286	22.287	403867194.287751	8	321.2036	1.45923e-03	1.88471e-03
2015/09/07	18:40:51	ok	ok	321.5680	262.697	0.000000	32.72	63.299	22.162	397042888.470213	8	321.1854	1.46027e-03	1.79616e-03
