# Supplementary material for: Comparison of Mechanical Properties of Natural Gut and Synthetic Polymer Harp Strings
Source: Materials (Basel). 2018 Nov 1;11(11):2160. doi: 10.3390/ma11112160 (PMC6266393; doi:10.3390/ma11112160)
Supplement: Supplementary file 1 [file materials-11-02160-s001.zip › string_test_data_2015.09.07.19.23.csv]

Date	Time	+-	f0	Frequency	Tension	LengthAdj	Temp	Rel.Hm	Abs.Hm	Pk.Magnitude	Harmonics	Fitted.f0	Bend.Stiff	Fit.Error
>>>>>_Pre-tuning_in_Constant_Frequency_mode_<<<<<
2015/09/07	19:23:51	--	ok	323.0840	265.442	0.000000	26.43	69.504	17.293	327525479.308191	6	322.9348	-3.09886e-05	6.30788e-04
2015/09/07	19:24:01	ok	ok	323.9120	266.460	0.000106	26.45	69.537	17.320	272062379.079258	7	323.3646	1.71149e-03	8.62210e-04
2015/09/07	19:29:01	ok	ok	323.9120	266.482	0.000106	26.38	68.654	17.034	286025300.767692	7	323.3663	1.70936e-03	9.13944e-04
2015/09/07	19:34:01	ok	ok	323.9520	266.528	0.000106	25.93	68.663	16.614	294622656.321121	7	323.5670	1.68839e-03	1.14129e-03
2015/09/07	19:39:01	ok	ok	324.0040	266.622	0.000106	25.69	68.500	16.354	298949183.425445	7	323.4210	1.72112e-03	1.04735e-03
2015/09/07	19:44:01	ok	ok	324.0460	266.680	0.000106	25.49	68.344	16.135	306213359.792741	8	323.2731	1.69543e-03	1.92338e-03
2015/09/07	19:49:01	ok	ok	324.0940	266.757	0.000106	25.29	67.979	15.870	311772166.998851	6	323.5316	1.64758e-03	1.12782e-03
2015/09/07	19:54:01	ok	ok	324.1360	266.826	0.000106	25.07	68.119	15.707	297489878.372290	6	323.5508	1.67342e-03	1.12774e-03
2015/09/07	19:59:01	ok	ok	324.1780	266.883	0.000106	24.80	67.891	15.419	305387512.899193	6	323.5857	1.69063e-03	1.10725e-03
2015/09/07	20:04:01	--	ok	324.2020	266.943	0.000106	24.62	67.680	15.215	304413432.798882	3	324.2097	-9.41786e-04	4.34156e-05
2015/09/07	20:04:10	ok	ok	324.1560	266.898	0.000083	24.62	67.710	15.222	319738254.057823	5	323.9578	1.13518e-04	5.42457e-04
2015/09/07	20:09:09	ok	ok	324.1920	266.958	0.000083	24.41	67.732	15.048	315450563.587023	7	323.5623	1.72595e-03	1.38312e-03
2015/09/07	20:14:09	--	ok	324.2340	267.027	0.000083	24.20	67.755	14.875	331853326.904101	5	324.1076	-4.10446e-04	3.89651e-04
2015/09/07	20:14:18	ok	ok	324.0220	266.757	0.000056	24.23	67.550	14.855	347816403.185040	4	323.9929	-6.39444e-04	1.21044e-04
2015/09/07	20:19:18	ok	ok	324.0680	266.834	0.000056	23.89	67.789	14.624	343897198.370838	6	323.8404	-1.02244e-04	4.79033e-04
2015/09/07	20:24:18	ok	ok	324.1080	266.894	0.000056	23.82	67.657	14.537	360988662.358730	3	324.1137	-9.53739e-04	5.00252e-05
2015/09/07	20:29:18	ok	ok	324.1340	266.934	0.000056	23.65	67.478	14.359	360356510.375184	5	323.9948	-3.71990e-04	4.35311e-04
2015/09/07	20:34:18	ok	ok	324.1580	266.982	0.000056	23.41	67.465	14.162	360100302.814412	3	324.1303	-7.56489e-04	1.32477e-04
2015/09/07	20:39:18	ok	ok	324.1760	267.007	0.000056	23.30	67.386	14.057	355552836.987377	3	324.1423	-7.92087e-04	1.52261e-04
2015/09/07	20:44:18	--	ok	324.2060	267.040	0.000056	23.16	67.181	13.903	358610257.922533	3	324.2123	-9.50022e-04	4.78117e-05
2015/09/07	20:44:27	ok	ok	323.9560	266.736	0.000033	23.18	67.065	13.895	332772330.452429	3	323.9670	-2.10803e-03	1.40417e-04
2015/09/07	20:49:27	ok	ok	323.9960	266.785	0.000033	23.02	67.037	13.763	346498680.106667	5	323.7783	-4.96124e-05	4.88352e-04
2015/09/07	20:54:27	ok	ok	324.0080	266.798	0.000033	22.97	66.939	13.703	355099048.535819	3	324.0053	-8.05622e-04	6.37897e-05
2015/09/07	20:59:27	ok	ok	324.0360	266.816	0.000033	22.71	66.893	13.492	338740843.710491	7	323.6139	1.71810e-03	1.12408e-03
2015/09/07	21:04:27	ok	ok	324.0580	266.861	0.000033	22.62	66.817	13.407	342456007.532637	6	323.4938	1.73969e-03	9.61017e-04
2015/09/07	21:09:27	ok	ok	324.0780	266.879	0.000033	22.47	66.821	13.293	355331853.705437	3	324.0937	-8.94507e-04	1.70426e-05
2015/09/07	21:14:27	ok	ok	324.0960	266.894	0.000033	22.34	66.738	13.178	338788297.210694	6	323.5471	1.79854e-03	9.24442e-04
2015/09/07	21:19:27	ok	ok	324.1240	266.916	0.000033	22.17	66.828	13.068	327553149.835228	7	323.4973	1.79608e-03	1.03434e-03
2015/09/07	21:24:27	ok	ok	324.1340	266.946	0.000033	22.09	66.545	12.953	350921294.962892	7	323.4849	1.77585e-03	1.37353e-03
2015/09/07	21:29:27	ok	ok	324.1540	266.965	0.000033	22.01	66.441	12.873	350554513.687012	7	323.5587	1.78213e-03	1.11407e-03
2015/09/07	21:34:27	ok	ok	324.1680	266.986	0.000033	21.86	66.415	12.757	353558708.939692	7	323.5782	1.77054e-03	1.09297e-03
2015/09/07	21:39:27	ok	ok	324.1920	267.027	0.000033	21.74	66.304	12.648	341788838.267099	7	323.5750	1.80428e-03	1.02607e-03
2015/09/07	21:44:27	--	ok	324.2100	267.045	0.000033	21.66	66.231	12.576	348794617.882505	7	323.6144	1.78972e-03	1.15759e-03
2015/09/07	21:44:36	ok	ok	323.9540	266.729	0.000010	21.64	66.257	12.567	342747344.748579	7	323.3594	1.77525e-03	1.07400e-03
2015/09/07	21:49:36	ok	ok	323.9880	266.772	0.000010	21.53	66.178	12.472	332207447.089784	6	323.4503	1.78840e-03	9.44836e-04
2015/09/07	21:54:36	ok	ok	324.0020	266.777	0.000010	21.51	66.055	12.435	349368820.228731	6	323.4926	1.78214e-03	1.04802e-03
2015/09/07	21:59:36	ok	ok	324.0160	266.794	0.000010	21.33	66.113	12.317	345691306.471802	7	323.4525	1.78621e-03	1.05153e-03
2015/09/07	22:04:36	ok	ok	324.0420	266.850	0.000010	21.22	66.064	12.229	342931897.224536	7	323.4344	1.80500e-03	1.04680e-03
2015/09/07	22:09:36	ok	ok	324.0640	266.865	0.000010	21.20	65.882	12.181	327745796.494092	7	323.4592	1.80511e-03	9.98239e-04
2015/09/07	22:14:36	ok	ok	324.0720	266.882	0.000010	21.10	65.745	12.086	343405641.481182	7	323.3884	1.82693e-03	1.44823e-03
2015/09/07	22:19:36	ok	ok	324.0800	266.881	0.000010	21.03	65.673	12.024	346412740.422261	7	323.4755	1.82433e-03	1.07998e-03
2015/09/07	22:24:36	ok	ok	324.0980	266.906	0.000010	20.91	65.712	11.947	341091575.529118	7	323.5260	1.78778e-03	1.10964e-03
2015/09/07	22:29:36	ok	ok	324.1140	266.932	0.000010	20.83	65.698	11.890	342926912.939739	6	323.5842	1.82751e-03	9.88792e-04
2015/09/07	22:34:36	ok	ok	324.1320	266.947	0.000010	20.77	65.538	11.819	342713064.761640	7	323.5262	1.83650e-03	1.12422e-03
2015/09/07	22:39:36	ok	ok	324.1480	266.964	0.000010	20.70	65.347	11.737	322853958.419588	7	323.4660	1.85931e-03	1.40791e-03
2015/09/07	22:44:36	ok	ok	324.1520	266.968	0.000010	20.60	65.419	11.682	327307685.149766	7	323.7222	1.82203e-03	1.14876e-03
2015/09/07	22:49:36	ok	ok	324.1660	266.992	0.000010	20.48	65.428	11.602	341112986.440810	7	323.5572	1.87633e-03	1.11744e-03
2015/09/07	22:54:36	ok	ok	324.1780	267.007	0.000010	20.44	65.272	11.548	341473713.373952	7	323.7285	1.83500e-03	1.09076e-03
2015/09/07	22:59:36	ok	ok	324.1900	266.998	0.000010	20.43	65.062	11.504	327736605.461716	7	323.7334	1.86377e-03	1.21871e-03
2015/09/07	23:04:36	--	ok	324.2080	267.016	0.000010	20.31	65.041	11.420	317730625.696980	7	323.7525	1.87669e-03	1.16084e-03
2015/09/07	23:04:45	ok	ok	323.9220	266.693	-0.000014	20.34	65.076	11.446	305393470.530613	7	323.4529	1.89096e-03	1.13552e-03
2015/09/07	23:09:44	ok	ok	323.9580	266.728	-0.000014	20.24	65.029	11.371	323583638.142865	7	323.5108	1.82450e-03	1.12643e-03
2015/09/07	23:14:44	ok	ok	323.9740	266.740	-0.000014	20.15	64.983	11.304	334767677.841101	7	323.3803	1.83776e-03	1.06257e-03
2015/09/07	23:19:44	ok	ok	323.9820	266.750	-0.000014	20.07	64.880	11.233	342513650.841571	7	323.3952	1.84128e-03	1.02296e-03
2015/09/07	23:24:44	ok	ok	323.9960	266.761	-0.000014	20.00	64.838	11.180	338695689.495833	7	323.3902	1.82942e-03	1.07348e-03
>>>>>_No_Adjustment_mode_<<<<<
2015/09/07	23:24:53	ok	ok	323.9980	266.760	0.000000	19.95	64.889	11.156	315590846.610429	7	323.5444	1.83973e-03	1.08262e-03
2015/09/07	23:54:52	ok	ok	324.0620	266.812	0.000000	19.58	64.647	10.876	327702526.433091	7	323.6333	1.83881e-03	1.16112e-03
2015/09/08	00:24:52	ok	ok	324.1240	266.843	0.000000	19.29	64.180	10.615	319082234.782877	7	323.7339	1.74360e-03	1.16825e-03
2015/09/08	00:54:52	ok	ok	324.1780	266.874	0.000000	19.02	63.925	10.406	298626784.268920	3	324.1859	-2.21006e-03	1.60111e-04
2015/09/08	01:24:52	ok	ok	324.2260	266.875	0.000000	18.70	63.721	10.179	315033734.785010	3	324.2173	-8.40859e-04	8.35318e-05
2015/09/08	01:54:52	ok	ok	324.2660	266.894	0.000000	18.43	63.556	9.992	310547423.915869	7	323.8857	1.89099e-03	1.32325e-03
2015/09/08	02:24:52	ok	ok	324.3080	266.902	0.000000	18.18	63.424	9.825	303362179.795377	7	323.9001	1.89253e-03	1.28283e-03
2015/09/08	02:54:52	ok	ok	324.3400	266.882	0.000000	17.96	63.298	9.678	300024104.905741	9	324.0799	1.80250e-03	1.39941e-03
2015/09/08	03:24:52	ok	ok	324.3800	266.874	0.000000	17.70	63.254	9.523	291845450.784829	7	324.0307	1.76350e-03	1.55647e-03
2015/09/08	03:54:52	ok	ok	324.4080	266.879	0.000000	17.52	63.224	9.417	291927896.462176	7	323.8448	1.92411e-03	1.14146e-03
2015/09/08	04:24:52	ok	ok	324.4340	266.862	0.000000	17.34	62.985	9.281	289532064.469586	8	324.1079	1.94156e-03	1.42850e-03
2015/09/08	04:54:52	ok	ok	324.4620	266.855	0.000000	17.16	62.925	9.173	284566188.288418	7	323.9518	1.87930e-03	1.02026e-03
2015/09/08	05:24:52	ok	ok	324.4820	266.818	0.000000	17.04	62.726	9.079	290729975.811059	7	323.9884	1.92745e-03	1.43559e-03
2015/09/08	05:54:52	ok	ok	324.5020	266.797	0.000000	16.90	62.703	8.999	285498433.418804	3	323.6083	2.06723e-03	3.01396e-05
2015/09/08	06:24:52	ok	ok	324.5160	266.794	0.000000	16.78	62.534	8.911	270644526.034877	5	324.3871	-4.38897e-04	4.12808e-04
2015/09/08	06:54:52	ok	ok	324.5260	266.776	0.000000	16.69	62.370	8.840	268513525.943259	5	324.3786	-3.34050e-04	3.38010e-04
2015/09/08	07:24:52	ok	ok	324.5280	266.799	0.000000	16.67	62.218	8.807	263661735.786688	5	324.3881	-3.98299e-04	3.26540e-04
2015/09/08	07:54:52	ok	ok	324.5220	266.800	0.000000	16.66	62.037	8.777	280479697.284868	7	323.9737	1.92642e-03	1.16091e-03
2015/09/08	08:24:52	ok	ok	324.5080	266.819	0.000000	16.68	61.832	8.758	278485998.099603	7	323.9374	1.98312e-03	1.11730e-03
2015/09/08	08:54:52	ok	ok	324.4800	266.829	0.000000	16.76	61.636	8.772	282851937.858610	7	323.9265	1.94148e-03	1.07749e-03
2015/09/08	09:24:52	ok	ok	324.4560	266.864	0.000000	16.84	61.470	8.791	273389696.494472	7	323.6921	2.07731e-03	1.26958e-03
2015/09/08	09:54:52	ok	ok	324.4320	266.922	0.000000	16.98	61.223	8.829	279737851.474995	7	323.8718	1.88097e-03	1.24726e-03
2015/09/08	10:24:52	ok	ok	324.3880	266.957	0.000000	17.11	60.945	8.858	274669717.180878	7	323.8421	1.96261e-03	1.06968e-03
2015/09/08	10:54:52	ok	ok	324.3460	267.029	0.000000	17.30	60.826	8.941	268344308.085435	8	323.8654	1.98008e-03	1.37124e-03
2015/09/08	11:24:52	ok	ok	324.2960	267.075	0.000000	17.50	60.799	9.045	271145585.003797	7	323.7545	1.93609e-03	1.17711e-03
2015/09/08	11:54:52	ok	ok	324.2480	267.129	0.000000	17.70	60.771	9.149	266447142.399821	8	323.7425	1.86854e-03	1.04809e-03
2015/09/08	12:24:52	ok	ok	324.2000	267.172	0.000000	17.93	60.778	9.276	266176422.223773	8	323.8570	1.80654e-03	1.28780e-03
2015/09/08	12:54:52	ok	ok	324.1500	267.197	0.000000	18.16	60.815	9.409	269155043.350248	9	323.6154	1.86163e-03	1.11198e-03
2015/09/08	13:24:52	ok	ok	324.1000	267.193	0.000000	18.35	60.786	9.511	255902113.563372	8	323.4712	1.88184e-03	1.42866e-03
2015/09/08	13:54:52	ok	ok	324.0520	267.178	0.000000	18.53	60.845	9.623	274495694.169971	8	323.6982	1.78756e-03	1.22810e-03
2015/09/08	14:24:52	ok	ok	324.0140	267.179	0.000000	18.68	60.960	9.727	264822523.786326	5	323.8879	-4.42058e-04	3.51428e-04
2015/09/08	14:54:52	ok	ok	323.9840	267.167	0.000000	18.82	61.043	9.821	283374143.036743	3	323.9859	-7.11038e-04	4.13916e-05
2015/09/08	15:24:52	ok	ok	323.9560	267.155	0.000000	18.92	61.149	9.896	293034968.795199	3	323.8286	-4.02340e-04	5.18141e-05
2015/09/08	15:54:52	ok	ok	323.9400	267.153	0.000000	18.96	61.337	9.950	295290634.345729	8	323.3309	1.83864e-03	1.06307e-03
2015/09/08	16:24:52	ok	ok	323.9260	267.140	0.000000	18.96	61.517	9.979	300043490.959172	6	323.4057	1.66545e-03	1.09880e-03
2015/09/08	16:54:52	ok	ok	323.9240	267.130	0.000000	18.94	61.664	9.991	302486261.860421	4	323.8974	-6.73281e-04	1.10410e-04
2015/09/08	17:24:52	ok	ok	323.9260	267.131	0.000000	18.88	61.895	9.993	296275441.515250	3	323.9604	-2.33859e-03	7.74110e-05
2015/09/08	17:54:52	ok	ok	323.9380	267.128	0.000000	18.83	61.947	9.972	302403872.630403	4	323.8987	-6.29042e-04	1.47986e-04
2015/09/08	18:24:52	ok	ok	323.9500	267.122	0.000000	18.74	62.052	9.936	306039943.008117	7	323.3516	1.92124e-03	1.55327e-03
2015/09/08	18:54:52	ok	ok	323.9620	267.113	0.000000	18.63	62.154	9.888	311461168.524498	7	323.4410	1.83677e-03	1.25168e-03
2015/09/08	19:24:52	ok	ok	323.9860	267.109	0.000000	18.51	62.284	9.839	290400421.099160	6	323.4629	2.33071e-03	1.24061e-03
2015/09/08	19:54:52	ok	ok	324.0120	267.108	0.000000	18.40	62.356	9.786	294642619.319324	7	323.6086	1.89329e-03	1.27809e-03
2015/09/08	20:24:52	ok	ok	324.0360	267.089	0.000000	18.25	62.391	9.705	298834762.755934	8	323.4005	1.86655e-03	1.47764e-03
2015/09/08	20:54:52	ok	ok	324.0620	267.087	0.000000	18.13	62.490	9.651	314537667.512689	9	323.4156	1.88356e-03	1.38518e-03
2015/09/08	21:24:52	ok	ok	324.0920	267.071	0.000000	17.94	62.548	9.552	309603356.645168	7	323.4656	1.88525e-03	1.58096e-03
2015/09/08	21:54:52	ok	ok	324.1200	267.062	0.000000	17.80	62.615	9.483	298719131.102907	7	323.7136	1.91359e-03	1.20854e-03
2015/09/08	22:24:52	ok	ok	324.1540	267.026	0.000000	17.65	62.620	9.399	312892341.124795	7	323.5967	1.91515e-03	1.20686e-03
2015/09/08	22:54:52	ok	ok	324.1860	267.009	0.000000	17.48	62.740	9.322	313913248.747284	7	323.9132	1.77656e-03	1.46259e-03
2015/09/08	23:24:52	ok	ok	324.2140	266.991	0.000000	17.33	62.775	9.244	313020996.773613	7	323.6516	1.89742e-03	1.27782e-03
2015/09/08	23:54:52	ok	ok	324.2420	266.960	0.000000	17.16	62.806	9.156	307158129.818513	7	323.8321	1.91968e-03	1.23458e-03
2015/09/09	00:24:52	ok	ok	324.2700	266.922	0.000000	17.02	62.842	9.084	313468970.871988	7	323.7272	1.89434e-03	1.12997e-03
2015/09/09	00:54:52	ok	ok	324.2900	266.912	0.000000	16.89	62.820	9.011	290253322.881402	7	323.6539	1.91130e-03	1.45735e-03
2015/09/09	01:24:52	ok	ok	324.3120	266.874	0.000000	16.79	62.773	8.950	309874810.338108	7	323.7621	1.92128e-03	1.18795e-03
2015/09/09	01:54:52	ok	ok	324.3260	266.851	0.000000	16.66	62.811	8.886	297194066.040782	5	324.1982	-4.30749e-04	3.28648e-04
2015/09/09	02:24:52	ok	ok	324.3440	266.822	0.000000	16.58	62.738	8.833	307786122.868408	7	323.7747	1.96879e-03	1.19452e-03
2015/09/09	02:54:52	ok	ok	324.3520	266.806	0.000000	16.47	62.690	8.768	309861368.955957	7	323.8216	1.92308e-03	1.11118e-03
2015/09/09	03:24:52	ok	ok	324.3640	266.775	0.000000	16.40	62.678	8.730	307802127.790301	7	323.7967	2.03574e-03	1.07380e-03
2015/09/09	03:54:52	ok	ok	324.3820	266.746	0.000000	16.29	62.749	8.682	298834445.473246	7	323.6133	2.02391e-03	1.47889e-03
2015/09/09	04:24:52	ok	ok	324.3920	266.718	0.000000	16.22	62.648	8.632	306778207.360716	7	323.8330	2.02968e-03	1.00626e-03
2015/09/09	04:54:52	ok	ok	324.3980	266.700	0.000000	16.16	62.638	8.599	294275973.351750	7	323.6845	2.04836e-03	1.65781e-03
2015/09/09	05:24:52	ok	ok	324.4080	266.671	0.000000	16.08	62.625	8.556	299330104.395674	7	323.7296	2.12576e-03	9.86285e-04
2015/09/09	05:54:52	ok	ok	324.4180	266.647	0.000000	16.05	62.560	8.532	301413582.455584	7	324.1358	1.86976e-03	1.63050e-03
2015/09/09	06:24:52	ok	ok	324.4120	266.643	0.000000	16.02	62.496	8.507	290264882.972399	8	323.4808	2.04477e-03	2.09651e-03
2015/09/09	06:54:52	ok	ok	324.4120	266.641	0.000000	16.00	62.403	8.485	300685670.717419	6	323.8478	1.99999e-03	1.21169e-03
2015/09/09	07:24:52	ok	ok	324.4000	266.645	0.000000	16.02	62.347	8.487	283683867.279203	5	324.2783	-4.52823e-04	3.22110e-04
2015/09/09	07:54:52	ok	ok	324.3820	266.663	0.000000	16.08	62.209	8.499	291374807.283982	7	323.7153	1.98982e-03	1.53080e-03
2015/09/09	08:24:52	ok	ok	324.3560	266.718	0.000000	16.16	61.954	8.505	290868266.577568	7	323.6669	2.01273e-03	1.47161e-03
2015/09/09	08:54:52	ok	ok	324.3140	266.750	0.000000	16.35	61.777	8.579	299731006.647947	7	323.6539	2.04718e-03	1.43793e-03
2015/09/09	09:24:52	ok	ok	324.2640	266.840	0.000000	16.55	61.750	8.679	294098288.886324	7	323.4861	2.01049e-03	1.69853e-03
2015/09/09	09:54:52	ok	ok	324.2000	266.931	0.000000	16.82	61.616	8.801	285255343.139746	8	323.6531	1.88150e-03	1.04526e-03
2015/09/09	10:24:52	ok	ok	324.1300	267.003	0.000000	17.12	61.546	8.950	280185591.082496	7	323.7409	1.90955e-03	1.29813e-03
2015/09/09	10:54:52	ok	ok	324.0600	267.071	0.000000	17.44	61.538	9.122	280571463.478112	7	323.6633	1.90833e-03	1.26168e-03
2015/09/09	11:24:52	ok	ok	323.9900	267.106	0.000000	17.73	61.526	9.279	278134891.762807	7	323.5919	1.88869e-03	1.32229e-03
2015/09/09	11:54:52	ok	ok	323.9100	267.127	0.000000	18.06	61.490	9.458	283239415.731850	6	323.3874	2.31395e-03	1.26976e-03
2015/09/09	12:24:52	ok	ok	323.8200	267.135	0.000000	18.46	61.526	9.690	300803328.502252	3	323.8133	-8.30859e-04	7.70332e-05
2015/09/09	12:54:52	ok	ok	323.7380	267.111	0.000000	18.78	61.638	9.893	290106697.442072	6	323.2101	1.74203e-03	9.82418e-04
2015/09/09	13:24:52	ok	ok	323.6740	267.075	0.000000	19.04	61.801	10.073	284291729.147218	8	323.1253	1.83932e-03	8.83935e-04
2015/09/09	13:54:52	ok	ok	323.6240	267.043	0.000000	19.24	61.924	10.212	303333148.142918	7	322.9727	1.85575e-03	1.43294e-03
2015/09/09	14:24:52	ok	ok	323.5660	266.991	0.000000	19.52	62.000	10.394	300997621.044427	7	322.9844	1.82343e-03	1.05272e-03
2015/09/09	14:54:52	ok	ok	323.5040	266.956	0.000000	19.75	62.129	10.557	306753102.433810	7	322.8558	1.82192e-03	1.44140e-03
2015/09/09	15:24:52	ok	ok	323.4420	266.913	0.000000	20.00	62.260	10.735	292164810.704237	7	322.8606	1.86875e-03	9.46415e-04
2015/09/09	15:54:52	ok	ok	323.4060	266.886	0.000000	20.16	62.467	10.872	287565237.502846	7	322.8474	1.84097e-03	9.56177e-04
2015/09/09	16:24:52	ok	ok	323.3680	266.842	0.000000	20.32	62.614	11.000	309165877.052844	7	322.8534	1.82578e-03	9.82328e-04
2015/09/09	16:54:52	ok	ok	323.3400	266.807	0.000000	20.40	62.808	11.086	302504680.188707	7	322.7980	1.79244e-03	9.81477e-04
2015/09/09	17:24:52	ok	ok	323.3300	266.791	0.000000	20.41	63.050	11.135	309020315.233960	7	322.7622	1.82778e-03	9.43452e-04
2015/09/09	17:54:52	ok	ok	323.3340	266.806	0.000000	20.34	63.339	11.140	311354435.556003	8	322.7713	1.82086e-03	8.83501e-04
2015/09/09	18:24:52	ok	ok	323.3600	266.830	0.000000	20.19	63.554	11.081	307399505.471944	7	322.7917	1.82277e-03	9.43200e-04
2015/09/09	18:54:52	ok	ok	323.3940	266.860	0.000000	20.00	63.702	10.984	314140631.629781	7	322.8119	1.85254e-03	1.01013e-03
2015/09/09	19:24:52	ok	ok	323.4400	266.894	0.000000	19.77	63.873	10.866	323742296.312403	7	323.0044	1.85606e-03	1.14833e-03
2015/09/09	19:54:52	ok	ok	323.4880	266.925	0.000000	19.52	64.010	10.731	327616775.423641	6	322.5998	2.09688e-03	4.50648e-04
2015/09/09	20:24:52	ok	ok	323.5520	266.949	0.000000	19.27	64.146	10.597	335257174.902974	7	322.9066	1.84020e-03	1.32468e-03
2015/09/09	20:54:52	ok	ok	323.6060	266.949	0.000000	18.99	64.248	10.440	333002175.240917	7	322.9401	1.81264e-03	1.47286e-03
2015/09/09	21:24:52	ok	ok	323.6700	266.971	0.000000	18.69	64.375	10.278	337847619.595808	6	323.2906	1.74146e-03	1.31779e-03
2015/09/09	21:54:52	ok	ok	323.7220	266.955	0.000000	18.40	64.415	10.109	327574378.288594	3	323.7570	-2.31987e-03	7.38569e-05
2015/09/09	22:24:52	ok	ok	323.7760	266.931	0.000000	18.16	64.403	9.965	328791385.391223	6	323.2346	2.30046e-03	1.26054e-03
2015/09/09	22:54:52	ok	ok	323.8220	266.909	0.000000	17.91	64.420	9.820	333609454.546090	7	323.4067	1.85490e-03	1.37066e-03
2015/09/09	23:24:52	ok	ok	323.8820	266.894	0.000000	17.62	64.459	9.658	340106578.492604	7	323.4795	1.88986e-03	1.27970e-03
2015/09/09	23:54:52	ok	ok	323.9340	266.840	0.000000	17.34	64.499	9.504	330573070.466695	7	323.5256	1.86882e-03	1.28102e-03
2015/09/10	00:24:52	ok	ok	323.9840	266.763	0.000000	17.09	64.456	9.357	320219999.663394	7	323.5842	1.87633e-03	1.26363e-03
2015/09/10	00:54:52	ok	ok	324.0340	266.711	0.000000	16.84	64.473	9.220	311245803.986321	7	323.6158	1.90504e-03	1.22590e-03
2015/09/10	01:24:52	ok	ok	324.0800	266.634	0.000000	16.62	64.346	9.081	307331884.012560	7	323.7069	1.88142e-03	1.31871e-03
2015/09/10	01:54:52	ok	ok	324.1180	266.572	0.000000	16.40	64.308	8.957	308331510.189015	7	323.7064	1.94904e-03	1.28408e-03
2015/09/10	02:24:52	ok	ok	324.1520	266.496	0.000000	16.25	64.223	8.865	312555524.184181	6	323.6493	1.91179e-03	1.37131e-03
2015/09/10	02:54:52	ok	ok	324.1900	266.431	0.000000	16.04	64.187	8.748	305177688.654318	3	324.2071	-6.71420e-04	5.39666e-06
2015/09/10	03:24:52	ok	ok	324.2300	266.336	0.000000	15.84	64.123	8.635	307959295.700192	5	324.0931	-4.85750e-04	3.46324e-04
2015/09/10	03:54:52	ok	ok	324.2660	266.241	0.000000	15.64	64.118	8.530	302273138.709376	6	324.0788	-3.00174e-04	3.77862e-04
2015/09/10	04:24:52	ok	ok	324.3040	266.120	0.000000	15.49	64.033	8.442	301704374.231313	6	323.7495	1.89034e-03	1.06304e-03
2015/09/10	04:54:52	ok	ok	324.3260	266.050	0.000000	15.32	63.916	8.340	308775385.996974	6	324.1645	-3.71442e-04	3.53692e-04
2015/09/10	05:24:52	ok	ok	324.3580	265.999	0.000000	15.14	63.855	8.242	294697864.118981	3	324.2419	-3.90785e-04	2.06992e-05
2015/09/10	05:54:52	ok	ok	324.3860	265.960	0.000000	15.00	63.773	8.161	307620767.003660	6	323.8641	2.09119e-03	9.75372e-04
2015/09/10	06:24:52	ok	ok	324.4020	265.908	0.000000	14.90	63.638	8.094	288454364.821602	3	324.4186	-6.91564e-04	1.07863e-06
2015/09/10	06:54:52	ok	ok	324.4100	265.884	0.000000	14.84	63.539	8.052	305646284.814801	6	323.9164	2.14871e-03	1.08358e-03
2015/09/10	07:24:52	ok	ok	324.4080	265.903	0.000000	14.81	63.327	8.011	302979236.899850	6	324.1465	2.13842e-03	1.10638e-03
2015/09/10	07:54:52	ok	ok	324.3840	265.956	0.000000	14.84	63.126	8.000	295711472.412502	7	323.8664	2.14802e-03	1.03087e-03
2015/09/10	08:24:52	ok	ok	324.3500	266.016	0.000000	14.96	62.851	8.024	291945728.413919	5	324.2127	-4.28277e-04	3.70604e-04
2015/09/10	08:54:52	ok	ok	324.3120	266.118	0.000000	15.14	62.497	8.066	301697106.539299	5	324.1161	1.48875e-04	5.99867e-04
2015/09/10	09:24:52	ok	ok	324.2360	266.257	0.000000	15.48	62.138	8.187	296166357.849250	6	323.6927	2.07836e-03	1.06627e-03
2015/09/10	09:54:52	ok	ok	324.1680	266.421	0.000000	15.70	62.145	8.298	284555713.525091	8	323.4863	1.99415e-03	1.39112e-03
2015/09/10	10:24:52	ok	ok	324.1160	266.558	0.000000	16.00	62.136	8.448	291632673.557203	6	323.5649	2.04923e-03	1.12876e-03
2015/09/10	10:54:52	ok	ok	324.0500	266.718	0.000000	16.26	62.120	8.580	292594840.891774	7	323.5009	1.96451e-03	1.15710e-03
2015/09/10	11:24:52	ok	ok	323.9680	266.844	0.000000	16.58	62.113	8.745	282751994.524944	8	323.5620	1.82639e-03	1.30453e-03
2015/09/10	11:54:52	ok	ok	323.8620	266.970	0.000000	17.07	62.016	8.992	273781652.275570	8	323.3657	1.83826e-03	1.68544e-03
2015/09/10	12:24:52	ok	ok	323.7280	267.063	0.000000	17.64	61.901	9.286	274365357.642238	8	323.2464	1.82407e-03	1.63890e-03
2015/09/10	12:54:52	ok	ok	323.5900	267.110	0.000000	18.24	61.940	9.629	289841662.397976	8	323.0887	1.82250e-03	1.29739e-03
2015/09/10	13:24:52	ok	ok	323.4500	267.072	0.000000	18.83	62.007	9.982	288703492.501464	7	322.8682	1.82200e-03	1.07844e-03
2015/09/10	13:54:52	ok	ok	323.3160	267.013	0.000000	19.38	62.128	10.330	271452941.184572	7	322.7658	1.84324e-03	9.13636e-04
2015/09/10	14:24:52	ok	ok	323.2060	266.930	0.000000	19.88	62.391	10.683	288548773.809239	7	322.5967	1.82838e-03	1.27661e-03
2015/09/10	14:54:52	ok	ok	323.1120	266.827	0.000000	20.24	62.571	10.941	282670120.540887	7	322.5606	1.79348e-03	1.01727e-03
2015/09/10	15:24:52	ok	ok	323.0360	266.723	0.000000	20.60	62.841	11.222	274793508.281697	7	322.4987	1.87682e-03	1.21038e-03
2015/09/10	15:54:52	ok	ok	322.9800	266.647	0.000000	20.84	63.152	11.436	293075700.691883	7	322.5943	1.85419e-03	1.28956e-03
2015/09/10	16:24:52	ok	ok	322.9380	266.582	0.000000	21.01	63.422	11.598	278001551.672810	7	322.3990	1.87281e-03	1.16034e-03
2015/09/10	16:54:52	ok	ok	322.9080	266.532	0.000000	21.12	63.681	11.720	280663761.287525	7	322.3709	1.86748e-03	1.17873e-03
2015/09/10	17:24:52	ok	ok	322.9020	266.528	0.000000	21.14	63.985	11.790	313854718.480801	7	322.5269	1.83281e-03	1.28524e-03
2015/09/10	17:54:52	ok	ok	322.9100	266.567	0.000000	21.03	64.296	11.772	306728854.014711	7	322.3531	1.88834e-03	1.20755e-03
2015/09/10	18:24:52	ok	ok	322.9480	266.619	0.000000	20.86	64.567	11.705	306144493.850731	7	322.4046	1.88047e-03	1.14618e-03
2015/09/10	18:54:52	ok	ok	322.9960	266.676	0.000000	20.63	64.737	11.580	310980520.477268	7	322.4577	1.86392e-03	1.17448e-03
2015/09/10	19:24:52	ok	ok	323.0540	266.764	0.000000	20.31	64.951	11.404	316750952.843338	7	322.4831	1.78791e-03	1.11598e-03
2015/09/10	19:54:52	ok	ok	323.1240	266.830	0.000000	20.02	65.080	11.235	314497423.667323	7	322.5424	1.81107e-03	9.92508e-04
2015/09/10	20:24:52	ok	ok	323.1900	266.870	0.000000	19.72	65.207	11.061	322048976.137360	7	322.6161	1.80441e-03	1.00094e-03
2015/09/10	20:54:52	ok	ok	323.2620	266.922	0.000000	19.41	65.273	10.872	338488113.320994	7	322.6914	1.79656e-03	1.01555e-03
2015/09/10	21:24:52	ok	ok	323.3320	266.930	0.000000	19.06	65.390	10.670	341251885.662535	7	322.7301	1.83624e-03	1.12975e-03
2015/09/10	21:54:52	ok	ok	323.3940	266.944	0.000000	18.76	65.427	10.489	333528758.631529	8	322.9794	1.80658e-03	1.09543e-03
2015/09/10	22:24:52	ok	ok	323.4540	266.959	0.000000	18.45	65.432	10.299	324810582.618161	7	323.0234	1.78647e-03	1.18290e-03
2015/09/10	22:54:52	ok	ok	323.5100	266.906	0.000000	18.19	65.417	10.139	334807614.040959	6	322.9717	2.30059e-03	1.26807e-03
2015/09/10	23:24:52	ok	ok	323.5680	266.909	0.000000	17.92	65.429	9.980	338968058.566890	7	323.2028	1.80626e-03	1.41356e-03
2015/09/10	23:54:52	ok	ok	323.6160	266.896	0.000000	17.66	65.383	9.820	324423310.977315	8	323.1432	1.78414e-03	1.67444e-03
2015/09/11	00:24:52	ok	ok	323.6660	266.868	0.000000	17.44	65.286	9.678	323179945.498892	7	323.2500	1.87864e-03	1.27068e-03
2015/09/11	00:54:52	ok	ok	323.7140	266.774	0.000000	17.22	65.277	9.550	334890629.264535	8	323.3405	1.81270e-03	1.22003e-03
2015/09/11	01:24:52	ok	ok	323.7560	266.732	0.000000	16.98	65.265	9.412	313226851.329920	8	323.3824	1.80753e-03	1.14663e-03
2015/09/11	01:54:52	ok	ok	323.7920	266.687	0.000000	16.77	65.169	9.281	313621933.742868	7	323.3130	1.96419e-03	1.33783e-03
2015/09/11	02:24:52	ok	ok	323.8320	266.611	0.000000	16.59	65.079	9.168	309123892.457817	7	323.4251	1.91243e-03	1.28888e-03
2015/09/11	02:54:52	ok	ok	323.8700	266.503	0.000000	16.36	65.098	9.045	311102682.507613	7	323.4615	1.91443e-03	1.26452e-03
2015/09/11	03:24:52	ok	ok	323.9080	266.437	0.000000	16.20	64.922	8.934	325642292.273112	7	323.5110	1.92817e-03	1.27714e-03
2015/09/11	03:54:52	ok	ok	323.9420	266.357	0.000000	16.04	64.865	8.841	320571674.818441	7	323.4219	1.86932e-03	1.16639e-03
2015/09/11	04:24:52	ok	ok	323.9700	266.309	0.000000	15.88	64.808	8.748	303438352.955833	7	323.5660	1.91305e-03	1.32227e-03
2015/09/11	04:54:52	ok	ok	324.0000	266.258	0.000000	15.72	64.721	8.652	309621850.558931	7	323.2409	2.05056e-03	1.49084e-03
2015/09/11	05:24:52	ok	ok	324.0300	266.195	0.000000	15.56	64.635	8.557	298143359.562084	6	323.8628	-3.28975e-04	3.38759e-04
2015/09/11	05:54:52	ok	ok	324.0560	266.110	0.000000	15.42	64.552	8.474	295080258.041360	3	323.5084	2.34077e-04	9.29851e-05
2015/09/11	06:24:52	ok	ok	324.0720	266.095	0.000000	15.31	64.385	8.396	295430533.554590	7	323.3820	1.99495e-03	1.51016e-03
2015/09/11	06:54:52	ok	ok	324.0820	266.084	0.000000	15.25	64.257	8.349	294818373.742209	3	323.9487	-4.28527e-04	3.72923e-05
2015/09/11	07:24:52	ok	ok	324.0820	266.090	0.000000	15.20	64.131	8.307	296744820.346286	5	323.9302	-4.68218e-04	3.48225e-04
2015/09/11	07:54:52	ok	ok	324.0680	266.165	0.000000	15.25	63.904	8.303	286249610.347309	7	323.3396	2.08177e-03	1.57975e-03
2015/09/11	08:24:52	ok	ok	324.0380	266.227	0.000000	15.38	63.572	8.325	302789797.025659	3	324.0505	-4.07241e-04	1.54779e-05
2015/09/11	08:54:52	ok	ok	323.9960	266.334	0.000000	15.55	63.246	8.369	296856626.353578	6	323.6263	1.77371e-03	1.55741e-03
2015/09/11	09:24:52	ok	ok	323.9280	266.445	0.000000	15.84	62.940	8.475	281319982.119563	7	323.2729	1.96496e-03	1.49676e-03
2015/09/11	09:54:52	ok	ok	323.8640	266.579	0.000000	16.10	62.954	8.611	287520569.886003	7	323.4939	1.90219e-03	1.21953e-03
2015/09/11	10:24:52	ok	ok	323.7980	266.723	0.000000	16.38	62.853	8.744	283327853.118564	8	323.3176	1.81892e-03	1.67103e-03
2015/09/11	10:54:52	ok	ok	323.7340	266.849	0.000000	16.67	62.843	8.896	282320275.411939	7	323.3366	1.87150e-03	1.24753e-03
2015/09/11	11:24:52	ok	ok	323.6560	266.963	0.000000	17.00	62.809	9.069	285224046.384066	8	323.1391	1.84563e-03	1.69498e-03
2015/09/11	11:54:52	ok	ok	323.5580	267.057	0.000000	17.45	62.735	9.305	283345889.084606	6	323.0147	2.35053e-03	1.23040e-03
2015/09/11	12:24:52	ok	ok	323.4400	267.115	0.000000	17.97	62.613	9.579	290491978.758243	7	323.0963	1.79451e-03	1.38320e-03
2015/09/11	12:54:52	ok	ok	323.3240	267.140	0.000000	18.56	62.622	9.921	294149490.073711	7	322.9136	1.81838e-03	1.21071e-03
2015/09/11	13:24:52	ok	ok	323.2000	267.091	0.000000	19.05	62.733	10.230	277969069.306578	7	322.6383	1.83467e-03	9.55034e-04
2015/09/11	13:54:52	ok	ok	323.0860	267.021	0.000000	19.56	62.819	10.556	285641183.878211	7	322.5034	1.86538e-03	1.02217e-03
2015/09/11	14:24:52	ok	ok	322.9900	266.949	0.000000	19.95	63.004	10.832	268231526.106172	7	322.4164	1.83179e-03	9.82293e-04
2015/09/11	14:54:52	ok	ok	322.9000	266.862	0.000000	20.39	63.197	11.148	267809710.093144	7	322.3581	1.87139e-03	1.15010e-03
2015/09/11	15:24:52	ok	ok	322.8240	266.762	0.000000	20.67	63.425	11.372	271392473.237262	8	322.3544	1.92289e-03	1.32980e-03
2015/09/11	15:54:52	ok	ok	322.7740	266.690	0.000000	20.89	63.702	11.569	273128985.391456	7	322.2498	1.85783e-03	1.11646e-03
2015/09/11	16:24:52	ok	ok	322.7440	266.646	0.000000	21.02	64.055	11.721	282063359.803494	7	322.2468	1.81280e-03	1.12303e-03
2015/09/11	16:54:52	ok	ok	322.7400	266.634	0.000000	21.03	64.326	11.777	288021520.147130	7	322.1822	1.86901e-03	1.14209e-03
2015/09/11	17:24:52	ok	ok	322.7460	266.648	0.000000	20.98	64.618	11.796	299639090.514312	7	322.1885	1.86844e-03	1.18416e-03
2015/09/11	17:54:52	ok	ok	322.7660	266.683	0.000000	20.86	64.896	11.765	313939904.930021	7	322.3661	1.85740e-03	1.18326e-03
2015/09/11	18:24:52	ok	ok	322.8420	266.787	0.000000	20.53	65.228	11.600	305594048.366169	7	322.2859	1.87080e-03	1.13522e-03
2015/09/11	18:54:52	ok	ok	323.0240	266.853	0.000000	19.68	66.062	11.180	313785847.829079	7	322.4609	1.82339e-03	9.43381e-04
2015/09/11	19:24:52	ok	ok	323.0120	266.916	0.000000	19.72	65.505	11.111	318582303.281003	7	322.6107	1.77885e-03	1.11510e-03
2015/09/11	19:54:52	ok	ok	323.0380	266.959	0.000000	19.61	65.426	11.027	315716397.251347	7	322.4517	1.83639e-03	9.68553e-04
2015/09/11	20:24:52	ok	ok	323.0760	266.982	0.000000	19.44	65.427	10.917	319618602.224577	8	322.6777	1.78833e-03	1.05762e-03
2015/09/11	20:54:52	ok	ok	323.1220	267.007	0.000000	19.24	65.481	10.799	321743858.544012	8	322.5527	1.83693e-03	9.19380e-04
2015/09/11	21:24:52	ok	ok	323.1780	267.025	0.000000	18.96	65.521	10.629	315640219.008418	8	322.7380	1.86156e-03	1.10685e-03
2015/09/11	21:54:52	ok	ok	323.2240	267.058	0.000000	18.74	65.572	10.500	320556336.254248	8	322.7920	1.82110e-03	1.04366e-03
2015/09/11	22:24:52	ok	ok	323.2600	267.060	0.000000	18.57	65.512	10.385	317841072.557522	8	322.7994	1.88192e-03	1.04871e-03
2015/09/11	22:54:52	ok	ok	323.2940	267.065	0.000000	18.40	65.483	10.277	323227563.005322	8	322.8795	1.80341e-03	1.06557e-03
2015/09/11	23:24:52	ok	ok	323.3280	267.075	0.000000	18.24	65.396	10.166	318470972.074433	7	322.8788	1.88933e-03	1.16816e-03
2015/09/11	23:54:52	ok	ok	323.3520	267.061	0.000000	18.10	65.371	10.078	317857102.194489	7	322.8178	2.23858e-03	1.15700e-03
2015/09/12	00:24:52	ok	ok	323.3720	267.066	0.000000	17.98	65.291	9.995	316154119.422380	6	322.8196	2.34600e-03	1.24005e-03
2015/09/12	00:54:52	ok	ok	323.3940	267.068	0.000000	17.89	65.246	9.934	315267006.010854	6	322.8637	2.27710e-03	1.26262e-03
2015/09/12	01:24:52	ok	ok	323.4100	267.056	0.000000	17.76	65.135	9.841	317749587.641517	8	322.9254	1.77444e-03	1.67097e-03
2015/09/12	01:54:52	ok	ok	323.4220	267.046	0.000000	17.72	65.098	9.812	313767887.150345	7	323.0612	1.80178e-03	1.25193e-03
2015/09/12	02:24:52	ok	ok	323.4360	267.049	0.000000	17.64	65.055	9.759	315924221.546042	7	323.0821	1.78533e-03	1.30882e-03
2015/09/12	02:54:52	ok	ok	323.4480	267.038	0.000000	17.58	64.985	9.714	312524541.133098	7	322.9537	1.78920e-03	1.82261e-03
2015/09/12	03:24:52	ok	ok	323.4600	267.041	0.000000	17.50	65.001	9.670	313258047.373775	6	323.1173	2.08161e-03	1.58979e-03
2015/09/12	03:54:52	ok	ok	323.4720	267.027	0.000000	17.42	64.957	9.617	300612675.846083	7	323.1128	1.81163e-03	1.28596e-03
2015/09/12	04:24:52	ok	ok	323.4760	267.033	0.000000	17.41	64.867	9.598	308840622.485197	7	323.1109	1.79562e-03	1.33070e-03
2015/09/12	04:54:52	ok	ok	323.4800	267.029	0.000000	17.37	64.830	9.570	301804056.495313	7	323.1237	1.81147e-03	1.24135e-03
2015/09/12	05:24:52	ok	ok	323.4780	267.024	0.000000	17.33	64.764	9.537	308176845.389228	7	323.1210	1.81793e-03	1.23760e-03
2015/09/12	05:54:52	ok	ok	323.4840	267.038	0.000000	17.31	64.761	9.526	304008418.182097	6	322.9698	2.25709e-03	1.22740e-03
2015/09/12	06:24:52	ok	ok	323.4800	267.038	0.000000	17.32	64.674	9.518	301828668.433524	6	322.9769	2.24298e-03	1.24466e-03
2015/09/12	06:54:52	ok	ok	323.4720	267.034	0.000000	17.32	64.614	9.510	302495613.570517	6	322.9689	2.27033e-03	1.24164e-03
2015/09/12	07:24:52	ok	ok	323.4620	267.042	0.000000	17.36	64.533	9.520	300994032.566027	6	322.9308	2.30208e-03	1.20339e-03
2015/09/12	07:54:52	ok	ok	323.4460	267.057	0.000000	17.42	64.365	9.530	302710363.896268	7	323.0756	1.80915e-03	1.29876e-03
2015/09/12	08:24:52	ok	ok	323.4240	267.086	0.000000	17.49	64.288	9.558	300160273.111365	6	322.9160	2.26195e-03	1.20998e-03
2015/09/12	08:54:52	ok	ok	323.4020	267.099	0.000000	17.59	64.276	9.613	302688466.825451	6	322.8960	2.26535e-03	1.21356e-03
2015/09/12	09:24:52	ok	ok	323.3760	267.126	0.000000	17.72	64.150	9.669	300122207.259261	6	322.8626	2.26147e-03	1.24998e-03
2015/09/12	09:54:52	ok	ok	323.3460	267.156	0.000000	17.83	64.109	9.727	297151074.827533	7	322.8195	2.23534e-03	1.13995e-03
2015/09/12	10:24:52	ok	ok	323.3020	267.185	0.000000	18.03	63.995	9.825	300394922.409153	7	322.7778	2.22333e-03	1.19377e-03
2015/09/12	10:54:52	ok	ok	323.2560	267.194	0.000000	18.26	63.944	9.952	308538895.502419	7	322.7919	1.76871e-03	1.23650e-03
2015/09/12	11:24:52	ok	ok	323.2040	267.205	0.000000	18.50	63.926	10.092	294134024.518574	8	322.7920	1.83096e-03	1.03214e-03
2015/09/12	11:54:52	ok	ok	323.1380	267.205	0.000000	18.79	63.796	10.246	291777230.034102	8	322.5794	1.86013e-03	8.83809e-04
2015/09/12	12:24:52	ok	ok	323.0560	267.180	0.000000	19.17	63.681	10.459	292735875.417219	7	322.4733	1.85547e-03	9.47916e-04
2015/09/12	12:54:52	ok	ok	322.9780	267.134	0.000000	19.50	63.677	10.663	293215034.947156	7	322.4279	1.79966e-03	9.39286e-04
2015/09/12	13:24:52	ok	ok	322.8960	267.081	0.000000	19.91	63.657	10.919	284724988.150526	8	322.3309	1.81462e-03	8.95118e-04
2015/09/12	13:54:52	ok	ok	322.8060	266.998	0.000000	20.29	63.691	11.170	285029655.143505	7	322.2630	1.89430e-03	1.13622e-03
2015/09/12	14:24:52	ok	ok	322.7280	266.921	0.000000	20.64	63.870	11.432	291879065.418963	7	322.1909	1.88430e-03	1.19264e-03
2015/09/12	14:54:52	ok	ok	322.6700	266.842	0.000000	20.90	64.094	11.647	291493579.319191	7	322.2842	1.87095e-03	1.22860e-03
2015/09/12	15:24:52	ok	ok	322.6260	266.768	0.000000	21.06	64.331	11.799	294974264.356954	6	322.1101	2.24783e-03	1.16954e-03
2015/09/12	15:54:52	ok	ok	322.6000	266.726	0.000000	21.21	64.537	11.940	304764594.393818	7	322.0220	1.86260e-03	1.31453e-03
2015/09/12	16:24:52	ok	ok	322.5920	266.721	0.000000	21.23	64.810	12.004	308784228.670111	7	322.2065	1.82987e-03	1.16566e-03
2015/09/12	16:54:52	ok	ok	322.5640	266.689	0.000000	21.36	64.862	12.105	306892163.816723	6	322.0246	2.33209e-03	1.18716e-03
2015/09/12	17:24:52	ok	ok	322.5560	266.675	0.000000	21.35	65.040	12.131	312235706.844202	7	322.1718	1.85651e-03	1.23084e-03
2015/09/12	17:54:52	ok	ok	322.5680	266.701	0.000000	21.28	65.298	12.130	320759194.226949	7	322.1980	1.79016e-03	1.22402e-03
2015/09/12	18:24:52	ok	ok	322.6040	266.762	0.000000	21.16	65.516	12.086	324551957.449345	7	322.2141	1.84777e-03	1.21236e-03
2015/09/12	18:54:52	ok	ok	322.6440	266.828	0.000000	20.97	65.692	11.986	336422838.430565	8	322.2897	1.76315e-03	1.18716e-03
2015/09/12	19:24:52	ok	ok	322.6860	266.892	0.000000	20.77	65.807	11.868	346426110.283158	7	322.2893	1.82881e-03	1.21845e-03
2015/09/12	19:54:52	ok	ok	322.7720	266.971	0.000000	20.40	66.070	11.661	330725356.630466	7	322.2100	1.78094e-03	9.88015e-04
2015/09/12	20:24:52	ok	ok	322.8180	267.031	0.000000	20.19	66.092	11.523	345701456.156138	7	322.4412	1.86176e-03	1.23745e-03
2015/09/12	20:54:52	ok	ok	322.8620	267.070	0.000000	19.98	66.056	11.377	333762582.221182	7	322.4442	1.76083e-03	1.13830e-03
2015/09/12	21:24:52	ok	ok	322.9080	267.125	0.000000	19.77	66.078	11.241	336621518.463705	7	322.4898	1.80382e-03	1.11062e-03
2015/09/12	21:54:52	ok	ok	322.9560	267.156	0.000000	19.57	66.073	11.110	319569291.585015	8	322.5447	1.77196e-03	1.02950e-03
2015/09/12	22:24:52	ok	ok	322.9980	267.202	0.000000	19.36	66.095	10.977	329543244.737932	7	322.5753	1.79912e-03	1.08599e-03
2015/09/12	22:54:52	ok	ok	323.0520	267.201	0.000000	19.13	66.114	10.833	324683812.158762	8	322.5986	1.82902e-03	1.05449e-03
2015/09/12	23:24:52	ok	ok	323.1060	267.214	0.000000	18.86	66.155	10.668	327540916.124283	8	322.6904	1.78399e-03	1.04391e-03
2015/09/12	23:54:52	ok	ok	323.1640	267.230	0.000000	18.60	66.228	10.517	333834733.356373	8	322.7368	1.82465e-03	1.03036e-03
2015/09/13	00:24:52	ok	ok	323.2140	267.221	0.000000	18.34	66.212	10.354	325598477.842451	7	322.7806	1.86098e-03	1.10605e-03
2015/09/13	00:54:52	ok	ok	323.2600	267.209	0.000000	18.16	66.091	10.226	322024998.495269	7	322.8018	1.87395e-03	1.18231e-03
2015/09/13	01:24:52	ok	ok	323.3040	267.215	0.000000	17.94	66.082	10.092	323323655.052791	6	322.7611	2.32315e-03	1.24815e-03
2015/09/13	01:54:52	ok	ok	323.3440	267.192	0.000000	17.74	66.017	9.963	321130207.791334	6	322.8149	2.24915e-03	1.21305e-03
2015/09/13	02:24:52	ok	ok	323.3800	267.183	0.000000	17.54	65.953	9.835	320950966.467648	6	322.8190	2.33547e-03	1.22467e-03
2015/09/13	02:54:52	ok	ok	323.4200	267.144	0.000000	17.33	65.916	9.707	326324225.147816	8	322.9343	1.80667e-03	1.63332e-03
2015/09/13	03:24:52	ok	ok	323.4620	267.111	0.000000	17.18	65.889	9.617	317595685.580591	6	322.8228	2.34575e-03	1.26578e-03
2015/09/13	03:54:52	ok	ok	323.4960	267.081	0.000000	17.00	65.799	9.500	316913647.333824	7	323.1491	1.77454e-03	1.29706e-03
2015/09/13	04:24:52	ok	ok	323.5320	267.046	0.000000	16.83	65.710	9.392	304388183.222541	8	323.0101	1.81965e-03	1.66659e-03
2015/09/13	04:54:52	ok	ok	323.5620	267.016	0.000000	16.68	65.654	9.300	309477066.665368	8	323.2042	1.77243e-03	1.20266e-03
2015/09/13	05:24:52	ok	ok	323.5940	266.970	0.000000	16.54	65.541	9.206	297483923.253148	7	323.2068	1.85672e-03	1.25478e-03
2015/09/13	05:54:52	ok	ok	323.6180	266.956	0.000000	16.38	65.454	9.106	315959983.925898	7	323.2331	1.82779e-03	1.29388e-03
2015/09/13	06:24:52	ok	ok	323.6340	266.917	0.000000	16.30	65.352	9.048	305941617.410635	6	323.0249	2.34695e-03	1.29379e-03
2015/09/13	06:54:52	ok	ok	323.6460	266.913	0.000000	16.25	65.167	8.995	300432972.208144	7	323.2343	1.90702e-03	1.30692e-03
2015/09/13	07:24:52	ok	ok	323.6460	266.939	0.000000	16.22	65.014	8.958	304367903.713797	7	323.2254	1.89736e-03	1.33955e-03
2015/09/13	07:54:52	ok	ok	323.6280	266.971	0.000000	16.26	64.786	8.948	301444663.399937	7	323.1403	1.94220e-03	1.26234e-03
2015/09/13	08:24:52	ok	ok	323.6100	267.010	0.000000	16.38	64.482	8.970	306264599.438373	6	323.1262	2.20225e-03	1.27291e-03
2015/09/13	08:54:52	ok	ok	323.5660	267.060	0.000000	16.55	64.216	9.025	286604037.873148	8	323.2271	1.78341e-03	1.19910e-03
2015/09/13	09:24:52	ok	ok	323.5200	267.130	0.000000	16.74	64.041	9.104	288853246.948597	7	323.1777	1.80699e-03	1.20812e-03
2015/09/13	09:54:52	ok	ok	323.5240	267.193	0.000000	16.89	64.037	9.185	197523611.501393	3	323.5587	-2.33270e-03	7.57047e-05
2015/09/13	10:24:52	ok	ok	323.4380	267.263	0.000000	17.10	63.955	9.290	285641646.780416	7	323.0810	1.81460e-03	1.26062e-03
2015/09/13	10:54:52	ok	ok	323.3820	267.324	0.000000	17.35	63.849	9.414	294098536.188089	6	322.8634	2.30662e-03	1.21755e-03
2015/09/13	11:24:52	ok	ok	323.3240	267.375	0.000000	17.62	63.835	9.565	286452810.135078	7	322.8190	2.16092e-03	1.12915e-03
2015/09/13	11:54:52	ok	ok	323.2700	267.436	0.000000	17.87	63.819	9.705	300880550.773779	6	322.7488	2.32580e-03	1.28735e-03
2015/09/13	12:24:52	ok	ok	323.2280	267.453	0.000000	18.05	63.879	9.819	298743685.901445	3	323.2187	-8.49252e-04	8.59949e-05
2015/09/13	12:54:52	ok	ok	323.1900	267.445	0.000000	18.20	63.994	9.925	307520151.945754	6	322.8127	1.77871e-03	1.23413e-03
2015/09/13	13:24:52	ok	ok	323.1680	267.444	0.000000	18.29	64.098	9.994	298875422.825770	8	322.7773	1.77333e-03	1.08648e-03
2015/09/13	13:54:52	ok	ok	323.1660	267.435	0.000000	18.29	64.277	10.022	312367446.562193	7	322.7556	1.82494e-03	1.12660e-03
2015/09/13	14:24:52	ok	ok	323.1640	267.431	0.000000	18.30	64.368	10.042	303995141.387901	9	322.7723	1.75681e-03	1.02839e-03
2015/09/13	14:54:52	ok	ok	323.1620	267.425	0.000000	18.30	64.397	10.047	315020081.027216	7	322.7520	1.78401e-03	1.16108e-03
2015/09/13	15:24:52	ok	ok	323.1440	267.422	0.000000	18.38	64.352	10.087	309652680.642870	8	322.7223	1.84157e-03	1.07128e-03
2015/09/13	15:54:52	ok	ok	323.1280	267.439	0.000000	18.44	64.362	10.125	313569969.335721	8	322.7199	1.80947e-03	1.06946e-03
2015/09/13	16:24:52	ok	ok	323.1120	267.459	0.000000	18.55	64.321	10.184	317646299.217149	7	322.7301	1.79026e-03	1.15181e-03
2015/09/13	16:54:52	ok	ok	323.0760	267.469	0.000000	18.70	64.288	10.270	315218571.185674	7	322.6775	1.84141e-03	1.12070e-03
2015/09/13	17:24:52	ok	ok	323.0660	267.476	0.000000	18.77	64.419	10.333	323211352.247353	7	322.6426	1.87289e-03	1.15692e-03
2015/09/13	17:54:52	ok	ok	323.0660	267.467	0.000000	18.74	64.622	10.348	323096482.139051	7	322.6613	1.83302e-03	1.12308e-03
2015/09/13	18:24:52	ok	ok	323.0900	267.471	0.000000	18.61	64.867	10.307	325230453.128868	7	322.7162	1.78349e-03	1.20117e-03
2015/09/13	18:54:52	ok	ok	323.1320	267.454	0.000000	18.44	65.104	10.242	318505251.212420	8	322.7473	1.73941e-03	1.09543e-03
2015/09/13	19:24:52	ok	ok	323.1820	267.449	0.000000	18.19	65.269	10.116	326501635.667165	6	322.7627	1.77864e-03	1.26308e-03
2015/09/13	19:54:52	ok	ok	323.2400	267.409	0.000000	17.94	65.373	9.983	319266060.780983	6	322.6988	2.30082e-03	1.24109e-03
2015/09/13	20:24:52	ok	ok	323.3000	267.368	0.000000	17.69	65.507	9.856	327582839.345550	7	322.9585	1.77307e-03	1.33544e-03
2015/09/13	20:54:52	ok	ok	323.3620	267.337	0.000000	17.44	65.581	9.721	325364809.919443	7	323.0153	1.78335e-03	1.30292e-03
2015/09/13	21:24:52	ok	ok	323.4160	267.304	0.000000	17.20	65.657	9.594	326935631.619955	8	323.0853	1.78044e-03	1.24452e-03
2015/09/13	21:54:52	ok	ok	323.4700	267.240	0.000000	16.94	65.670	9.448	332731826.950476	8	323.1185	1.80609e-03	1.21381e-03
2015/09/13	22:24:52	ok	ok	323.5180	267.181	0.000000	16.72	65.661	9.323	322065004.995928	7	323.1029	1.89709e-03	1.28989e-03
2015/09/13	22:54:52	ok	ok	323.5680	267.120	0.000000	16.50	65.593	9.191	323105465.540790	7	323.1710	1.86210e-03	1.33927e-03
2015/09/13	23:24:52	ok	ok	323.6160	267.018	0.000000	16.28	65.643	9.077	326861918.453776	7	323.2372	1.87442e-03	1.28230e-03
2015/09/13	23:54:52	ok	ok	323.6580	266.911	0.000000	16.07	65.576	8.954	307280812.476528	7	323.2362	1.93902e-03	1.25944e-03
2015/09/14	00:24:52	ok	ok	323.7100	266.828	0.000000	15.86	65.539	8.836	314574663.273987	6	323.3260	1.78345e-03	1.13089e-03
2015/09/14	00:54:52	ok	ok	323.7520	266.760	0.000000	15.63	65.558	8.716	312186866.304794	3	323.6930	-1.52166e-04	1.81095e-04
2015/09/14	01:24:52	ok	ok	323.7900	266.651	0.000000	15.45	65.526	8.618	308441128.602352	6	323.3014	2.18537e-03	1.35254e-03
2015/09/14	01:54:52	ok	ok	323.8240	266.575	0.000000	15.29	65.381	8.516	295791916.888905	6	323.2439	2.00584e-03	1.11602e-03
2015/09/14	02:24:52	ok	ok	323.8600	266.486	0.000000	15.15	65.268	8.429	312234267.024510	3	323.6376	5.04297e-04	7.05088e-05
2015/09/14	02:54:52	ok	ok	323.8840	266.450	0.000000	14.99	65.211	8.340	295818609.191512	6	323.2885	1.98036e-03	1.10178e-03
2015/09/14	03:24:52	ok	ok	323.9080	266.418	0.000000	14.89	65.105	8.276	307797433.799384	6	323.3744	1.97334e-03	1.10223e-03
2015/09/14	03:54:52	ok	ok	323.9180	266.416	0.000000	14.82	64.976	8.224	291602887.918815	6	323.3569	2.02044e-03	9.25340e-04
2015/09/14	04:24:52	ok	ok	323.9260	266.397	0.000000	14.78	64.793	8.181	284817797.786275	5	323.7867	-5.05524e-04	3.74393e-04
2015/09/14	04:54:52	ok	ok	323.9260	266.424	0.000000	14.76	64.701	8.160	287849744.164108	5	323.7952	-5.67602e-04	3.67644e-04
2015/09/14	05:24:52	ok	ok	323.9260	266.439	0.000000	14.74	64.610	8.138	297548630.623953	6	323.3652	1.96341e-03	1.16671e-03
2015/09/14	05:54:52	ok	ok	323.9160	266.494	0.000000	14.76	64.496	8.134	293724038.009464	7	323.3217	2.04754e-03	1.01703e-03
2015/09/14	06:24:52	ok	ok	323.9020	266.523	0.000000	14.80	64.385	8.140	284020410.198541	5	323.7548	-3.69648e-04	3.66687e-04
2015/09/14	06:54:52	ok	ok	323.8940	266.579	0.000000	14.87	64.251	8.157	296699109.254778	6	323.3720	1.96267e-03	1.10819e-03
2015/09/14	07:24:52	ok	ok	323.8720	266.641	0.000000	14.94	64.086	8.171	285766168.940466	6	323.2603	2.07434e-03	1.16383e-03
2015/09/14	07:54:52	ok	ok	323.8380	266.750	0.000000	15.06	63.960	8.215	281409801.763330	5	323.7336	-7.16701e-04	3.69534e-04
2015/09/14	08:24:52	ok	ok	323.7960	266.845	0.000000	15.21	63.838	8.274	274187896.770360	6	323.2148	2.06956e-03	1.15330e-03
2015/09/14	08:54:52	ok	ok	323.7600	266.950	0.000000	15.45	63.791	8.390	286345432.881122	3	323.5992	1.68412e-04	7.88133e-05
2015/09/14	09:24:52	ok	ok	323.6960	267.079	0.000000	15.71	63.717	8.513	282264869.149014	6	323.1747	2.27686e-03	1.34162e-03
2015/09/14	09:54:52	ok	ok	323.6380	267.208	0.000000	15.98	63.645	8.643	286167302.195804	7	323.2489	1.90185e-03	1.35129e-03
2015/09/14	10:24:52	ok	ok	323.5680	267.332	0.000000	16.29	63.579	8.797	279363128.107588	8	323.2035	1.82776e-03	1.21533e-03
2015/09/14	10:54:52	ok	ok	323.4920	267.449	0.000000	16.63	63.578	8.978	273423116.783776	8	323.1614	1.80032e-03	1.10605e-03
2015/09/14	11:24:52	ok	ok	323.4200	267.522	0.000000	16.94	63.690	9.163	270717404.951921	8	323.0718	1.80191e-03	1.21090e-03
2015/09/14	11:54:52	ok	ok	323.3820	267.555	0.000000	17.14	63.783	9.287	277377622.678446	8	323.0432	1.78481e-03	1.25263e-03
2015/09/14	12:24:52	ok	ok	323.3240	267.576	0.000000	17.38	63.735	9.414	283036057.922144	7	322.9989	1.79214e-03	1.26130e-03
2015/09/14	12:54:52	ok	ok	323.2620	267.606	0.000000	17.68	63.786	9.592	279960587.476239	7	322.9369	1.77249e-03	1.33285e-03
2015/09/14	13:24:52	ok	ok	323.1820	267.634	0.000000	17.99	63.780	9.769	274354579.083982	7	322.8061	1.74469e-03	1.07092e-03
2015/09/14	13:54:52	ok	ok	323.1040	267.650	0.000000	18.34	63.869	9.988	281001011.662508	8	322.6594	1.86010e-03	1.07384e-03
2015/09/14	14:24:52	ok	ok	323.0380	267.629	0.000000	18.63	64.008	10.183	283305173.212562	8	322.6099	1.83970e-03	1.01656e-03
2015/09/14	14:54:52	ok	ok	322.9900	267.612	0.000000	18.85	64.194	10.346	286796173.599768	7	322.5785	1.81783e-03	1.10669e-03
2015/09/14	15:24:52	ok	ok	322.9460	267.603	0.000000	19.03	64.314	10.476	288249533.554332	7	322.5082	1.85503e-03	1.12068e-03
2015/09/14	15:54:52	ok	ok	322.9140	267.575	0.000000	19.18	64.459	10.593	301795683.658894	7	322.4921	1.81092e-03	1.11448e-03
2015/09/14	16:24:52	ok	ok	322.8940	267.548	0.000000	19.29	64.657	10.694	301963378.915342	7	322.4552	1.84965e-03	1.14859e-03
2015/09/14	16:54:52	ok	ok	322.8860	267.540	0.000000	19.31	64.898	10.747	313850796.622736	7	322.4907	1.80752e-03	1.11900e-03
2015/09/14	17:24:52	ok	ok	322.9040	267.554	0.000000	19.20	65.236	10.733	316570273.297706	7	322.4640	1.84792e-03	1.11499e-03
2015/09/14	17:54:52	ok	ok	322.9380	267.557	0.000000	19.06	65.420	10.675	312323539.351380	7	322.5193	1.83254e-03	1.13580e-03
2015/09/14	18:24:52	ok	ok	322.9760	267.554	0.000000	18.89	65.539	10.588	319047464.045489	7	322.5587	1.80518e-03	1.10737e-03
2015/09/14	18:54:52	ok	ok	323.0260	267.551	0.000000	18.66	65.706	10.472	317726509.759885	7	322.6155	1.82134e-03	1.15879e-03
2015/09/14	19:24:52	ok	ok	323.0800	267.565	0.000000	18.41	65.840	10.339	306366220.809145	8	322.6904	1.81070e-03	1.03043e-03
2015/09/14	19:54:52	ok	ok	323.1360	267.556	0.000000	18.21	65.893	10.225	324111550.900797	7	322.7296	1.80059e-03	1.15875e-03
2015/09/14	20:24:52	ok	ok	323.1880	267.524	0.000000	17.98	65.942	10.094	327447037.971915	3	323.2003	-9.18995e-04	2.81153e-05
2015/09/14	20:54:52	ok	ok	323.2340	267.510	0.000000	17.77	65.964	9.972	332346847.420847	6	322.7190	2.27062e-03	1.29450e-03
2015/09/14	21:24:52	ok	ok	323.2880	267.500	0.000000	17.54	66.041	9.848	330684631.370622	7	322.9343	1.75839e-03	1.30404e-03
2015/09/14	21:54:52	ok	ok	323.3420	267.460	0.000000	17.30	66.028	9.706	332404129.061506	7	322.9914	1.78097e-03	1.28642e-03
2015/09/14	22:24:52	ok	ok	323.3900	267.384	0.000000	17.04	66.129	9.571	315243333.866050	7	323.0247	1.81347e-03	1.28115e-03
2015/09/14	22:54:52	ok	ok	323.4420	267.358	0.000000	16.83	66.092	9.446	333315913.489164	7	323.0653	1.84066e-03	1.27962e-03
2015/09/14	23:24:52	ok	ok	323.4920	267.302	0.000000	16.60	66.022	9.307	309205404.188999	7	323.0671	1.88216e-03	1.15556e-03
2015/09/14	23:54:52	ok	ok	323.5360	267.236	0.000000	16.38	66.071	9.191	318956239.648621	8	323.0318	1.84217e-03	1.54872e-03
2015/09/15	00:24:52	ok	ok	323.5800	267.148	0.000000	16.20	65.981	9.080	320269306.075484	7	323.1725	1.88125e-03	1.28613e-03
2015/09/15	00:54:52	ok	ok	323.6240	267.084	0.000000	15.99	66.002	8.969	305066810.559598	6	323.2197	1.81645e-03	1.22565e-03
2015/09/15	01:24:52	ok	ok	323.6620	267.001	0.000000	15.81	65.912	8.859	303708200.100702	3	323.6817	-2.32364e-03	1.27928e-04
2015/09/15	01:54:52	ok	ok	323.7020	266.922	0.000000	15.63	65.880	8.759	313264250.610695	4	323.6847	-6.47202e-04	9.07519e-05
2015/09/15	02:24:52	ok	ok	323.7400	266.864	0.000000	15.46	65.821	8.662	316852177.896275	7	323.1742	1.89116e-03	1.28519e-03
2015/09/15	02:54:52	ok	ok	323.7740	266.783	0.000000	15.28	65.789	8.564	306910466.171587	3	323.5859	1.58963e-04	6.22236e-06
2015/09/15	03:24:52	ok	ok	323.8060	266.683	0.000000	15.14	65.706	8.480	310501381.415739	6	323.2814	1.98537e-03	1.08276e-03
2015/09/15	03:54:52	ok	ok	323.8360	266.615	0.000000	14.99	65.621	8.393	306632839.304401	6	323.2801	1.90577e-03	1.16137e-03
2015/09/15	04:24:52	ok	ok	323.8620	266.540	0.000000	14.86	65.510	8.312	293861965.806033	5	323.7285	-6.18593e-04	3.82476e-04
2015/09/15	04:54:52	ok	ok	323.8880	266.453	0.000000	14.74	65.460	8.245	310413906.344908	6	323.3484	1.93795e-03	1.03676e-03
2015/09/15	05:24:52	ok	ok	323.9160	266.398	0.000000	14.62	65.380	8.175	307545826.608524	6	323.4032	1.93637e-03	1.01983e-03
2015/09/15	05:54:52	ok	ok	323.9380	266.347	0.000000	14.50	65.300	8.106	307307231.315075	6	323.4005	1.97415e-03	1.06117e-03
2015/09/15	06:24:52	ok	ok	323.9480	266.307	0.000000	14.45	65.116	8.058	303745310.392476	6	323.4307	1.88127e-03	1.04050e-03
2015/09/15	06:54:52	ok	ok	323.9500	266.282	0.000000	14.42	65.023	8.032	294887504.236480	5	322.9132	2.68572e-03	1.24446e-04
2015/09/15	07:24:52	ok	ok	323.9420	266.330	0.000000	14.45	64.794	8.018	296822630.547593	6	323.3935	1.98298e-03	9.97448e-04
2015/09/15	07:54:52	ok	ok	323.9360	266.397	0.000000	14.48	64.653	8.016	286620153.980157	6	323.3833	1.93516e-03	1.16023e-03
2015/09/15	08:24:52	ok	ok	323.9160	266.446	0.000000	14.55	64.459	8.026	289586736.742999	6	323.3514	2.01545e-03	1.18464e-03
2015/09/15	08:54:52	ok	ok	323.8940	266.534	0.000000	14.63	64.327	8.049	276514627.806566	6	323.3390	1.95567e-03	1.06757e-03
2015/09/15	09:24:52	ok	ok	323.8760	266.608	0.000000	14.71	64.223	8.075	290373717.651912	6	323.3510	2.04621e-03	9.70552e-04
2015/09/15	09:54:52	ok	ok	323.8500	266.665	0.000000	14.78	64.176	8.104	277155041.853032	6	323.2562	2.00334e-03	1.11789e-03
2015/09/15	10:24:52	ok	ok	323.8240	266.748	0.000000	14.89	64.078	8.145	274387357.891235	6	323.2467	2.00121e-03	1.10115e-03
2015/09/15	10:54:52	ok	ok	323.7940	266.872	0.000000	15.03	63.984	8.203	287293921.495033	3	323.7068	-3.74015e-05	1.65868e-05
2015/09/15	11:24:52	ok	ok	323.7520	266.987	0.000000	15.24	63.873	8.294	283632857.221861	6	323.1608	2.01404e-03	1.25945e-03
2015/09/15	11:54:52	ok	ok	323.6980	267.127	0.000000	15.52	63.714	8.415	281470792.718509	4	323.6374	-1.95994e-05	1.84915e-04
2015/09/15	12:24:52	ok	ok	323.6200	267.300	0.000000	15.84	63.621	8.567	273137746.574432	7	323.0563	1.94481e-03	1.18470e-03
2015/09/15	12:54:52	ok	ok	323.5520	267.440	0.000000	16.17	63.589	8.735	273871219.087430	7	323.1394	1.92416e-03	1.27412e-03
2015/09/15	13:24:52	ok	ok	323.4620	267.546	0.000000	16.62	63.458	8.956	270427851.789642	8	323.1238	1.79419e-03	1.23100e-03
2015/09/15	13:54:52	ok	ok	323.3780	267.687	0.000000	16.98	63.519	9.160	280781507.016300	8	323.0102	1.80742e-03	1.21165e-03
2015/09/15	14:24:52	ok	ok	323.2940	267.738	0.000000	17.35	63.582	9.374	278922846.917932	7	322.9268	1.84475e-03	1.28172e-03
2015/09/15	14:54:52	ok	ok	323.2120	267.817	0.000000	17.73	63.676	9.603	275698498.115158	7	322.7175	2.10353e-03	1.23863e-03
2015/09/15	15:24:52	ok	ok	323.1360	267.840	0.000000	18.02	63.904	9.805	277242183.019658	8	322.7180	1.78700e-03	1.13147e-03
2015/09/15	15:54:52	ok	ok	323.0800	267.825	0.000000	18.28	64.097	9.988	281322985.437540	8	322.6953	1.77348e-03	1.10330e-03
2015/09/15	16:24:52	ok	ok	323.0380	267.816	0.000000	18.47	64.367	10.144	289857496.590906	7	322.6312	1.79998e-03	1.19201e-03
2015/09/15	16:54:52	ok	ok	323.0180	267.794	0.000000	18.56	64.591	10.233	290931243.383304	7	322.6095	1.82941e-03	1.15347e-03
2015/09/15	17:24:52	ok	ok	323.0080	267.777	0.000000	18.56	64.828	10.271	298112711.901878	8	322.5796	1.82845e-03	1.07456e-03
2015/09/15	17:54:52	ok	ok	323.0200	267.763	0.000000	18.51	65.087	10.281	304644408.434727	8	322.5976	1.81351e-03	1.08985e-03
2015/09/15	18:24:52	ok	ok	323.0460	267.760	0.000000	18.36	65.328	10.228	302375904.901760	7	322.6649	1.78334e-03	1.15549e-03
2015/09/15	18:54:52	ok	ok	323.0760	267.739	0.000000	18.22	65.451	10.163	308591981.612551	7	322.6697	1.75669e-03	1.19947e-03
2015/09/15	19:24:52	ok	ok	323.1040	267.725	0.000000	18.11	65.551	10.112	314981779.721033	6	322.6900	1.78239e-03	1.26421e-03
2015/09/15	19:54:52	ok	ok	323.1340	267.726	0.000000	17.94	65.639	10.024	311818152.961539	7	322.7792	1.87382e-03	1.36498e-03
2015/09/15	20:24:52	ok	ok	323.1720	267.697	0.000000	17.80	65.733	9.955	302977284.411470	9	322.8182	1.77915e-03	1.15028e-03
2015/09/15	20:54:52	ok	ok	323.2060	267.683	0.000000	17.67	65.769	9.884	312837867.131973	6	322.7164	2.22818e-03	1.25375e-03
2015/09/15	21:24:52	ok	ok	323.2400	267.654	0.000000	17.53	65.803	9.807	313528755.937707	7	322.8878	1.79767e-03	1.32812e-03
2015/09/15	21:54:52	ok	ok	323.2820	267.641	0.000000	17.36	65.862	9.717	303174296.896810	7	323.0439	1.72891e-03	1.40725e-03
2015/09/15	22:24:52	ok	ok	323.3160	267.631	0.000000	17.18	65.889	9.617	312859706.859067	8	322.9603	1.80021e-03	1.21114e-03
2015/09/15	22:54:52	ok	ok	323.3580	267.591	0.000000	17.01	65.948	9.528	313334153.008297	7	322.9569	1.87500e-03	1.30133e-03
2015/09/15	23:24:52	ok	ok	323.3880	267.557	0.000000	16.86	65.980	9.447	302806014.825580	6	322.8810	2.23411e-03	1.21587e-03
2015/09/15	23:54:52	ok	ok	323.4300	267.519	0.000000	16.67	66.035	9.348	318475469.405568	7	323.0704	1.81963e-03	1.28462e-03
2015/09/16	00:24:52	ok	ok	323.4760	267.454	0.000000	16.49	66.091	9.255	312789572.416158	8	323.1107	1.80758e-03	1.18258e-03
2015/09/16	00:54:52	ok	ok	323.5240	267.388	0.000000	16.28	66.083	9.138	309424410.139864	7	323.1291	1.86801e-03	1.27786e-03
2015/09/16	01:24:52	ok	ok	323.5640	267.298	0.000000	16.10	66.080	9.039	309811795.708778	7	323.1610	1.77644e-03	1.16471e-03
2015/09/16	01:54:52	ok	ok	323.5940	267.235	0.000000	15.96	65.997	8.952	312331829.707612	7	323.1781	1.84660e-03	1.21111e-03
2015/09/16	02:24:52	ok	ok	323.6220	267.191	0.000000	15.84	65.947	8.880	301581117.526860	6	323.2075	1.85399e-03	1.27192e-03
2015/09/16	02:54:52	ok	ok	323.6480	267.145	0.000000	15.70	65.892	8.798	305766860.437171	7	323.3056	1.87899e-03	1.16325e-03
2015/09/16	03:24:52	ok	ok	323.6720	267.145	0.000000	15.59	65.844	8.733	302861986.704333	6	323.0668	2.10081e-03	1.22654e-03
2015/09/16	03:54:52	ok	ok	323.6880	267.101	0.000000	15.48	65.766	8.665	300557022.667894	6	323.1569	2.28022e-03	1.27364e-03
2015/09/16	04:24:52	ok	ok	323.7040	267.078	0.000000	15.42	65.667	8.621	302725644.723612	3	323.7219	-3.77586e-04	5.18856e-05
2015/09/16	04:54:52	ok	ok	323.7060	267.063	0.000000	15.35	65.567	8.571	279730359.548049	6	323.2119	2.19704e-03	1.26542e-03
2015/09/16	05:24:52	ok	ok	323.7120	267.067	0.000000	15.35	65.450	8.556	283281855.272205	3	323.7484	-2.27428e-03	6.48517e-05
2015/09/16	05:54:52	ok	ok	323.7200	267.050	0.000000	15.30	65.412	8.525	296623236.090191	6	323.1487	1.98544e-03	1.22183e-03
2015/09/16	06:24:52	ok	ok	323.7120	267.051	0.000000	15.29	65.293	8.504	280172208.396203	6	323.2036	2.24214e-03	1.26933e-03
2015/09/16	06:54:52	ok	ok	323.7100	267.072	0.000000	15.30	65.236	8.502	286041614.008112	6	323.1071	2.38138e-03	1.30411e-03
2015/09/16	07:24:52	ok	ok	323.7000	267.080	0.000000	15.36	65.099	8.515	280497293.303875	7	323.2665	2.02473e-03	1.19108e-03
2015/09/16	07:54:52	ok	ok	323.6880	267.111	0.000000	15.40	64.930	8.514	276851982.871527	5	323.5332	-4.77262e-04	3.54026e-04
2015/09/16	08:24:52	ok	ok	323.6640	267.178	0.000000	15.52	64.804	8.559	282217181.931051	6	323.1309	2.28693e-03	1.26593e-03
2015/09/16	08:54:52	ok	ok	323.6320	267.223	0.000000	15.64	64.649	8.601	287892484.202374	6	323.1255	2.29642e-03	1.27249e-03
2015/09/16	09:24:52	ok	ok	323.5940	267.294	0.000000	15.86	64.539	8.701	282524369.691224	6	323.1136	2.26747e-03	1.28981e-03
2015/09/16	09:54:52	ok	ok	323.5480	267.397	0.000000	16.02	64.479	8.777	275002339.162304	7	323.1412	1.92410e-03	1.22892e-03
2015/09/16	10:24:52	ok	ok	323.5020	267.482	0.000000	16.24	64.399	8.884	270281531.968157	7	323.1242	1.86903e-03	1.20654e-03
2015/09/16	10:54:52	ok	ok	323.4600	267.597	0.000000	16.48	64.381	9.010	278434934.411996	8	323.1180	1.78975e-03	1.20802e-03
2015/09/16	11:24:52	ok	ok	323.4100	267.655	0.000000	16.70	64.389	9.131	280800202.394596	8	323.0508	1.79922e-03	1.20822e-03
2015/09/16	11:54:52	ok	ok	323.3700	267.707	0.000000	16.86	64.446	9.228	279223632.535549	8	323.0081	1.79034e-03	1.20231e-03
2015/09/16	12:24:52	ok	ok	323.3360	267.739	0.000000	16.99	64.469	9.303	281857370.286736	8	323.0079	1.77632e-03	1.19744e-03
2015/09/16	12:54:52	ok	ok	323.3140	267.773	0.000000	17.11	64.578	9.386	286472802.670370	7	322.9320	1.86033e-03	1.29894e-03
2015/09/16	13:24:52	ok	ok	323.2980	267.785	0.000000	17.18	64.679	9.440	287185750.766809	8	322.9624	1.76652e-03	1.19878e-03
2015/09/16	13:54:52	ok	ok	323.2900	267.787	0.000000	17.20	64.801	9.469	290620319.168723	7	322.9766	1.77232e-03	1.33016e-03
2015/09/16	14:24:52	ok	ok	323.2860	267.785	0.000000	17.24	64.926	9.510	295327099.006908	8	322.9549	1.75174e-03	1.23278e-03
2015/09/16	14:54:52	ok	ok	323.2820	267.787	0.000000	17.21	65.009	9.505	300176037.612506	8	322.9560	1.77934e-03	1.25595e-03
2015/09/16	15:24:52	ok	ok	323.2860	267.775	0.000000	17.22	65.100	9.524	297708093.520331	8	322.9463	1.80748e-03	1.18855e-03
2015/09/16	15:54:52	ok	ok	323.2880	267.776	0.000000	17.21	65.157	9.527	291169638.124012	8	322.9798	1.74334e-03	1.24836e-03
2015/09/16	16:24:52	ok	ok	323.2900	267.761	0.000000	17.18	65.181	9.513	289783204.829551	7	322.9162	1.87588e-03	1.26382e-03
2015/09/16	16:54:52	ok	ok	323.2940	267.755	0.000000	17.19	65.213	9.524	282765825.543324	7	322.8810	1.91849e-03	1.23053e-03
2015/09/16	17:24:52	ok	ok	323.2940	267.752	0.000000	17.15	65.265	9.508	291421240.006288	8	322.9596	1.79663e-03	1.21658e-03
2015/09/16	17:54:52	ok	ok	323.2940	267.749	0.000000	17.14	65.322	9.511	278415850.827616	8	322.9481	1.79957e-03	1.17256e-03
2015/09/16	18:24:52	ok	ok	323.3020	267.750	0.000000	17.13	65.409	9.518	294938070.015039	8	322.9592	1.79783e-03	1.20956e-03
2015/09/16	18:54:52	ok	ok	323.3140	267.747	0.000000	17.09	65.461	9.503	296583480.030474	8	322.9775	1.77773e-03	1.24966e-03
2015/09/16	19:24:52	ok	ok	323.3240	267.725	0.000000	17.04	65.482	9.477	294398305.667556	8	322.9736	1.79014e-03	1.23962e-03
2015/09/16	19:54:52	ok	ok	323.3300	267.718	0.000000	17.00	65.504	9.458	292543901.009751	8	322.9848	1.78966e-03	1.20771e-03
2015/09/16	20:24:52	ok	ok	323.3420	267.705	0.000000	16.96	65.556	9.443	287258003.501885	8	322.9832	1.79789e-03	1.20737e-03
2015/09/16	20:54:52	ok	ok	323.3540	267.693	0.000000	16.90	65.575	9.412	293006701.900409	8	322.9921	1.79488e-03	1.21811e-03
2015/09/16	21:24:52	ok	ok	323.3620	267.698	0.000000	16.86	65.627	9.397	297184296.114632	8	323.0058	1.79522e-03	1.20696e-03
2015/09/16	21:54:52	ok	ok	323.3720	267.685	0.000000	16.82	65.679	9.381	288948465.519355	8	323.1340	1.75600e-03	1.34857e-03
2015/09/16	22:24:52	ok	ok	323.3840	267.679	0.000000	16.76	65.698	9.350	290297763.122702	8	323.0216	1.79461e-03	1.18593e-03
2015/09/16	22:54:52	ok	ok	323.3980	267.674	0.000000	16.69	65.774	9.322	290021893.156057	8	323.0338	1.82148e-03	1.17140e-03
2015/09/16	23:24:52	ok	ok	323.4060	267.664	0.000000	16.61	65.818	9.284	285171853.492138	8	323.0680	1.78072e-03	1.12635e-03
2015/09/16	23:54:52	ok	ok	323.4300	267.656	0.000000	16.54	65.835	9.247	292990137.174837	8	323.0759	1.79353e-03	1.21202e-03
2015/09/17	00:24:52	ok	ok	323.4440	267.642	0.000000	16.44	65.876	9.197	287792742.491129	8	323.0708	1.79954e-03	1.14004e-03
2015/09/17	00:54:52	ok	ok	323.4620	267.611	0.000000	16.38	65.895	9.167	287015651.901213	8	323.1038	1.79764e-03	1.15084e-03
2015/09/17	01:24:52	ok	ok	323.4800	267.597	0.000000	16.28	65.907	9.114	284541935.938407	7	323.0800	1.87247e-03	1.18322e-03
2015/09/17	01:54:52	ok	ok	323.4980	267.577	0.000000	16.24	65.929	9.095	288382426.795081	7	323.1166	1.88065e-03	1.25501e-03
2015/09/17	02:24:52	ok	ok	323.5140	267.565	0.000000	16.15	65.943	9.047	291776171.679124	7	323.1235	1.86098e-03	1.32804e-03
2015/09/17	02:54:52	ok	ok	323.5320	267.561	0.000000	16.08	65.930	9.008	286618866.406653	7	323.1307	1.88311e-03	1.20506e-03
2015/09/17	03:24:52	ok	ok	323.5460	267.534	0.000000	15.99	65.944	8.961	295575898.517229	7	323.1367	1.81625e-03	1.18887e-03
2015/09/17	03:54:52	ok	ok	323.5580	267.496	0.000000	15.92	65.931	8.921	274918508.411759	7	323.1464	1.91996e-03	1.18530e-03
2015/09/17	04:24:52	ok	ok	323.5700	267.452	0.000000	15.87	65.893	8.889	289857165.806741	7	323.1754	1.91799e-03	1.20074e-03
2015/09/17	04:54:52	ok	ok	323.5900	267.407	0.000000	15.78	65.936	8.847	286346265.304965	7	323.1633	1.92636e-03	1.28145e-03
2015/09/17	05:24:52	ok	ok	323.6000	267.382	0.000000	15.72	65.867	8.805	293450837.325999	7	323.2162	1.89164e-03	1.30682e-03
2015/09/17	05:54:52	ok	ok	323.6160	267.330	0.000000	15.65	65.884	8.770	287866906.462972	6	323.1349	2.21845e-03	1.32155e-03
2015/09/17	06:24:52	ok	ok	323.6240	267.302	0.000000	15.58	65.901	8.736	280153955.368736	3	323.6491	-2.14909e-03	9.37034e-05
2015/09/17	06:54:52	ok	ok	323.6400	267.299	0.000000	15.52	65.861	8.699	289187795.346341	6	323.1106	2.28925e-03	1.28251e-03
2015/09/17	07:24:52	ok	ok	323.6500	267.266	0.000000	15.50	65.828	8.684	291684243.309812	6	323.1473	2.21720e-03	1.27706e-03
2015/09/17	07:54:52	ok	ok	323.6580	267.236	0.000000	15.42	65.755	8.632	294047058.534098	5	323.4348	1.84673e-04	6.39417e-04
2015/09/17	08:24:52	ok	ok	323.6480	267.203	0.000000	15.47	65.588	8.636	289180175.369505	6	323.0414	2.05725e-03	1.29896e-03
2015/09/17	08:54:52	ok	ok	323.6420	267.187	0.000000	15.51	65.390	8.631	294305246.343174	3	323.5780	1.58404e-05	1.83913e-04
2015/09/17	09:24:52	ok	ok	323.6060	267.223	0.000000	15.64	65.119	8.663	287983549.250478	6	323.0865	2.29710e-03	1.28030e-03
2015/09/17	09:54:52	ok	ok	323.5920	267.260	0.000000	15.69	65.128	8.691	280205419.676409	7	323.1982	1.93244e-03	1.21145e-03
2015/09/17	10:24:52	ok	ok	323.5740	267.308	0.000000	15.76	65.081	8.721	289609525.487104	6	323.0691	2.29267e-03	1.23197e-03
2015/09/17	10:54:52	ok	ok	323.5500	267.395	0.000000	15.86	64.981	8.761	282191594.928769	6	323.0341	2.30131e-03	1.26969e-03
2015/09/17	11:24:52	ok	ok	323.5100	267.506	0.000000	16.08	64.843	8.859	285393054.389752	7	323.1178	1.83816e-03	1.23487e-03
2015/09/17	11:54:52	ok	ok	323.4380	267.655	0.000000	16.40	64.633	9.002	280053975.947692	8	323.0899	1.80893e-03	1.20602e-03
2015/09/17	12:24:52	ok	ok	323.3460	267.807	0.000000	16.82	64.469	9.209	278274295.379126	8	322.9930	1.80704e-03	1.16009e-03
2015/09/17	12:54:52	ok	ok	323.2520	267.900	0.000000	17.27	64.428	9.454	278847619.698841	6	322.7463	2.27343e-03	1.23167e-03
2015/09/17	13:24:52	ok	ok	323.1700	267.986	0.000000	17.66	64.495	9.687	275197854.608945	8	322.7939	1.78327e-03	1.25798e-03
2015/09/17	13:54:52	ok	ok	323.0960	268.052	0.000000	17.97	64.667	9.893	284830170.255747	6	322.7193	1.67016e-03	1.25259e-03
2015/09/17	14:24:52	ok	ok	323.0440	268.058	0.000000	18.21	64.887	10.069	291909104.192726	7	322.6618	1.75658e-03	1.10522e-03
2015/09/17	14:54:52	ok	ok	323.0040	268.079	0.000000	18.37	65.122	10.202	282460542.914124	7	322.5761	1.84327e-03	1.11449e-03
2015/09/17	15:24:52	ok	ok	322.9640	268.087	0.000000	18.57	65.275	10.348	297186249.894556	7	322.5423	1.82576e-03	1.13587e-03
2015/09/17	15:54:52	ok	ok	322.9340	268.094	0.000000	18.69	65.504	10.458	287251143.744362	8	322.5045	1.81210e-03	1.08831e-03
2015/09/17	16:24:52	ok	ok	322.9120	268.089	0.000000	18.75	65.751	10.535	288382011.789617	8	322.4932	1.81618e-03	1.01239e-03
2015/09/17	16:54:52	ok	ok	322.9080	268.081	0.000000	18.77	65.992	10.586	306969976.807236	7	322.5088	1.80549e-03	1.17990e-03
2015/09/17	17:24:52	ok	ok	322.9160	268.069	0.000000	18.73	66.192	10.593	300582152.561399	7	322.5336	1.77921e-03	1.15375e-03
2015/09/17	17:54:52	ok	ok	322.9300	268.057	0.000000	18.64	66.412	10.572	295826005.054841	8	322.5305	1.80300e-03	1.01483e-03
2015/09/17	18:24:52	ok	ok	322.9660	268.053	0.000000	18.48	66.532	10.491	300483291.595146	7	322.5612	1.80483e-03	1.12854e-03
2015/09/17	18:54:52	ok	ok	323.0040	268.039	0.000000	18.32	66.680	10.415	303889992.313067	8	322.6134	1.77470e-03	1.03993e-03
2015/09/17	19:24:52	ok	ok	323.0440	268.051	0.000000	18.15	66.738	10.320	313644560.371969	7	322.6498	1.78114e-03	1.16532e-03
2015/09/17	19:54:52	ok	ok	323.0760	268.047	0.000000	18.01	66.802	10.244	303036428.277487	7	322.6624	1.79124e-03	1.09752e-03
2015/09/17	20:24:52	ok	ok	323.1120	268.016	0.000000	17.84	66.830	10.145	317998747.102746	6	322.5797	2.36459e-03	1.28354e-03
2015/09/17	20:54:52	ok	ok	323.1440	267.994	0.000000	17.70	66.864	10.066	299767987.782031	8	322.8132	1.77139e-03	1.19959e-03
2015/09/17	21:24:52	ok	ok	323.1820	267.970	0.000000	17.54	66.894	9.975	317621945.275817	6	322.6785	2.24959e-03	1.29847e-03
2015/09/17	21:54:52	ok	ok	323.2080	267.961	0.000000	17.42	66.902	9.905	312579395.242092	6	322.6844	2.31140e-03	1.20077e-03
2015/09/17	22:24:52	ok	ok	323.2380	267.952	0.000000	17.28	66.907	9.824	300241429.735396	8	322.8897	1.77206e-03	1.18816e-03
2015/09/17	22:54:52	ok	ok	323.2620	267.938	0.000000	17.18	66.830	9.754	303316157.049941	9	322.7825	1.78694e-03	1.53040e-03
2015/09/17	23:24:52	ok	ok	323.2880	267.889	0.000000	17.06	66.867	9.690	317297841.568032	8	322.9276	1.77456e-03	1.14880e-03
2015/09/17	23:54:52	ok	ok	323.3120	267.849	0.000000	16.94	66.846	9.617	318409797.007459	7	322.9169	1.86590e-03	1.23329e-03
2015/09/18	00:24:52	ok	ok	323.3480	267.819	0.000000	16.79	66.907	9.540	313124155.012558	8	323.0021	1.77279e-03	1.18051e-03
2015/09/18	00:54:52	ok	ok	323.3820	267.778	0.000000	16.63	66.907	9.449	315545564.933145	8	323.0202	1.78242e-03	1.24302e-03
2015/09/18	01:24:52	ok	ok	323.4160	267.725	0.000000	16.49	66.882	9.366	305840112.312270	9	322.9372	1.79893e-03	1.48581e-03
2015/09/18	01:54:52	ok	ok	323.4460	267.698	0.000000	16.34	66.885	9.282	302273296.650093	8	323.0618	1.80025e-03	1.17278e-03
2015/09/18	02:24:52	ok	ok	323.4760	267.653	0.000000	16.20	66.860	9.201	291365987.241637	8	323.0774	1.79926e-03	1.03250e-03
2015/09/18	02:54:52	ok	ok	323.5020	267.562	0.000000	16.08	66.838	9.132	293446564.714434	7	323.0892	1.83488e-03	1.13285e-03
2015/09/18	03:24:52	ok	ok	323.5280	267.504	0.000000	15.92	66.810	9.040	301293478.778110	8	323.1382	1.78849e-03	1.03768e-03
2015/09/18	03:54:52	ok	ok	323.5620	267.461	0.000000	15.80	66.788	8.972	305866215.181837	6	323.1310	1.83832e-03	1.28864e-03
2015/09/18	04:24:52	ok	ok	323.5820	267.414	0.000000	15.68	66.737	8.900	287376232.283849	6	323.1395	1.83387e-03	1.24949e-03
2015/09/18	04:54:52	ok	ok	323.6080	267.367	0.000000	15.56	66.687	8.829	297298485.071667	6	323.2123	1.82168e-03	1.26706e-03
2015/09/18	05:24:52	ok	ok	323.6260	267.336	0.000000	15.48	66.643	8.781	286997396.152408	7	323.2484	1.87044e-03	1.32894e-03
2015/09/18	05:54:52	ok	ok	323.6340	267.324	0.000000	15.41	66.543	8.730	297210490.845090	6	323.1032	2.22987e-03	1.27132e-03
2015/09/18	06:24:52	ok	ok	323.6400	267.332	0.000000	15.35	66.445	8.686	285811103.183697	6	323.1248	2.26377e-03	1.24276e-03
2015/09/18	06:54:52	ok	ok	323.6460	267.340	0.000000	15.34	66.384	8.673	289323304.051231	3	323.6307	-8.83466e-04	1.05705e-04
2015/09/18	07:24:52	ok	ok	323.6440	267.342	0.000000	15.30	66.290	8.639	282637614.566070	6	323.1087	2.27980e-03	1.26185e-03
2015/09/18	07:54:52	ok	ok	323.6400	267.367	0.000000	15.31	66.204	8.633	289343048.184227	6	323.1425	2.26842e-03	1.23460e-03
2015/09/18	08:24:52	ok	ok	323.6220	267.391	0.000000	15.37	66.097	8.651	275407027.520024	6	323.1115	2.32804e-03	1.25779e-03
2015/09/18	08:54:52	ok	ok	323.6000	267.466	0.000000	15.49	65.885	8.686	290315910.050931	3	323.6286	-2.03844e-03	7.20841e-05
2015/09/18	09:24:52	ok	ok	323.5600	267.526	0.000000	15.62	65.702	8.730	278342645.125420	6	323.1381	1.88536e-03	1.23101e-03
2015/09/18	09:54:52	ok	ok	323.5120	267.631	0.000000	15.85	65.626	8.842	275239055.624270	7	323.1418	1.88908e-03	1.23232e-03
2015/09/18	10:24:52	ok	ok	323.4520	267.789	0.000000	16.12	65.468	8.966	285414616.031369	8	323.1042	1.79795e-03	1.15839e-03
2015/09/18	10:54:52	ok	ok	323.3960	267.951	0.000000	16.39	65.456	9.111	288503230.467764	8	323.0617	1.77303e-03	1.14730e-03
2015/09/18	11:24:52	ok	ok	323.3420	268.027	0.000000	16.63	65.469	9.245	272500596.977970	8	322.9945	1.79585e-03	1.17722e-03
2015/09/18	11:54:52	ok	ok	323.3040	268.081	0.000000	16.78	65.554	9.341	272936389.452154	9	322.8400	1.79143e-03	1.57884e-03
2015/09/18	12:24:52	ok	ok	323.2740	268.096	0.000000	16.92	65.667	9.436	271136540.481738	9	322.7974	1.80880e-03	1.48681e-03
2015/09/18	12:54:52	ok	ok	323.2500	268.121	0.000000	17.04	65.776	9.520	285602580.964693	8	322.9214	1.77555e-03	1.15339e-03
2015/09/18	13:24:52	ok	ok	323.2360	268.133	0.000000	17.06	65.956	9.558	289366737.699073	7	322.8431	1.91792e-03	1.26842e-03
2015/09/18	13:54:52	ok	ok	323.2300	268.113	0.000000	17.09	66.050	9.588	286462479.481488	8	322.8834	1.77404e-03	1.16417e-03
2015/09/18	14:24:52	ok	ok	323.2180	268.123	0.000000	17.11	66.142	9.613	281499463.905766	8	322.8788	1.78945e-03	1.16686e-03
2015/09/18	14:54:52	ok	ok	323.2180	268.121	0.000000	17.12	66.232	9.632	297373784.486207	7	322.8433	1.87126e-03	1.23767e-03
2015/09/18	15:24:52	ok	ok	323.2280	268.111	0.000000	17.07	66.370	9.623	281266746.478437	7	322.8451	1.87234e-03	1.25744e-03
2015/09/18	15:54:52	ok	ok	323.2120	268.076	0.000000	17.18	66.184	9.660	289471712.296976	8	322.8874	1.75940e-03	1.15983e-03
2015/09/18	16:24:52	ok	ok	323.1760	268.094	0.000000	17.29	65.967	9.691	276275607.568703	7	322.7856	1.88251e-03	1.26286e-03
2015/09/18	16:54:52	ok	ok	323.1440	268.148	0.000000	17.43	65.904	9.763	267959255.700544	7	322.6377	2.22025e-03	1.24683e-03
2015/09/18	17:24:52	ok	ok	323.1160	268.165	0.000000	17.58	65.901	9.851	270128355.953509	8	322.8007	1.75794e-03	1.21000e-03
2015/09/18	17:54:52	ok	ok	323.1200	268.157	0.000000	17.54	66.129	9.861	261057198.903878	9	322.7885	1.77672e-03	1.11896e-03
2015/09/18	18:24:52	ok	ok	323.1440	268.133	0.000000	17.44	66.288	9.826	276564105.228533	8	322.8411	1.75817e-03	1.20874e-03
2015/09/18	18:54:52	ok	ok	323.1700	268.097	0.000000	17.34	66.447	9.791	278825965.187444	7	322.8088	1.85924e-03	1.26354e-03
2015/09/18	19:24:52	ok	ok	323.1960	268.053	0.000000	17.21	66.571	9.734	272968558.970128	8	322.8610	1.75952e-03	1.14272e-03
2015/09/18	19:54:52	ok	ok	323.2300	268.016	0.000000	17.06	66.662	9.660	276997316.456887	7	322.8743	1.85727e-03	1.25506e-03
2015/09/18	20:24:52	ok	ok	323.2620	267.977	0.000000	16.92	66.725	9.588	275333527.657334	8	322.9312	1.78651e-03	1.18348e-03
2015/09/18	20:54:52	ok	ok	323.2940	267.974	0.000000	16.79	66.702	9.510	275333352.899683	8	322.9496	1.79590e-03	1.23899e-03
2015/09/18	21:24:52	ok	ok	323.3100	267.945	0.000000	16.71	66.746	9.471	269955151.138355	8	322.9865	1.78041e-03	1.14362e-03
2015/09/18	21:54:52	ok	ok	323.3420	267.910	0.000000	16.60	66.756	9.410	277431952.454798	8	323.0080	1.78353e-03	1.20056e-03
2015/09/18	22:24:52	ok	ok	323.3680	267.857	0.000000	16.43	66.842	9.327	262910075.018941	8	323.0010	1.79540e-03	1.14205e-03
2015/09/18	22:54:52	ok	ok	323.4060	267.813	0.000000	16.30	66.878	9.259	272302188.065472	8	323.0417	1.82067e-03	1.14935e-03
2015/09/18	23:24:52	ok	ok	323.4420	267.766	0.000000	16.12	66.962	9.171	257015655.118639	8	323.0448	1.80249e-03	1.07842e-03
2015/09/18	23:54:52	ok	ok	323.4840	267.707	0.000000	15.98	66.996	9.098	272589993.039558	8	323.1007	1.77858e-03	1.09203e-03
2015/09/19	00:24:52	ok	ok	323.5160	267.621	0.000000	15.80	67.022	9.003	269770511.935604	7	323.1072	1.92698e-03	1.26779e-03
2015/09/19	00:54:52	ok	ok	323.5500	267.568	0.000000	15.67	66.969	8.926	265389925.806147	6	323.1187	1.86491e-03	1.20093e-03
2015/09/19	01:24:52	ok	ok	323.5780	267.514	0.000000	15.51	66.940	8.836	260446063.389732	7	323.0807	1.73324e-03	1.57629e-03
2015/09/19	01:54:52	ok	ok	323.6100	267.443	0.000000	15.38	66.946	8.767	271234816.929599	3	323.6371	-2.08492e-03	8.10925e-05
2015/09/19	02:24:52	ok	ok	323.6360	267.388	0.000000	15.25	66.894	8.692	261194129.241746	6	323.2115	1.86459e-03	1.22675e-03
2015/09/19	02:54:52	ok	ok	323.6680	267.308	0.000000	15.15	66.846	8.633	270043480.622971	6	323.1754	2.24310e-03	1.32492e-03
2015/09/19	03:24:52	ok	ok	323.6880	267.233	0.000000	15.00	66.761	8.544	255938221.294613	6	323.2075	2.17425e-03	1.22987e-03
2015/09/19	03:54:52	ok	ok	323.7140	267.153	0.000000	14.86	66.823	8.479	252776863.012584	7	323.0105	2.07880e-03	1.51601e-03
2015/09/19	04:24:52	ok	ok	323.7360	267.088	0.000000	14.79	66.724	8.430	267992934.387720	7	323.1919	2.03635e-03	8.80980e-04
2015/09/19	04:54:52	ok	ok	323.7580	267.019	0.000000	14.67	66.702	8.366	269955909.332212	6	323.2238	1.93092e-03	1.07630e-03
2015/09/19	05:24:52	ok	ok	323.7860	266.978	0.000000	14.52	66.704	8.290	253052943.991051	6	323.2386	1.90950e-03	1.08539e-03
2015/09/19	05:54:52	ok	ok	323.8120	266.910	0.000000	14.41	66.655	8.229	268525620.026446	6	323.2416	1.89565e-03	1.14174e-03
2015/09/19	06:24:52	ok	ok	323.8380	266.847	0.000000	14.31	66.608	8.173	271623811.193617	6	323.3191	1.95331e-03	1.01950e-03
2015/09/19	06:54:52	ok	ok	323.8440	266.803	0.000000	14.22	66.592	8.126	251915191.602356	6	323.2490	2.03084e-03	1.12649e-03
2015/09/19	07:24:52	ok	ok	323.8500	266.752	0.000000	14.19	66.441	8.093	260328062.352818	6	323.2698	2.32590e-03	1.04829e-03
2015/09/19	07:54:52	ok	ok	323.8600	266.749	0.000000	14.16	66.378	8.070	266086062.348507	3	323.6376	5.04795e-04	7.05088e-05
2015/09/19	08:24:52	ok	ok	323.8440	266.767	0.000000	14.18	66.178	8.056	248056960.853866	6	323.2819	2.11115e-03	1.03717e-03
2015/09/19	08:54:52	ok	ok	323.8260	266.888	0.000000	14.26	65.988	8.072	262410993.165763	7	323.3549	1.79432e-03	1.00783e-03
2015/09/19	09:24:52	ok	ok	323.7940	266.991	0.000000	14.44	65.728	8.129	261576919.981835	5	323.6266	9.88625e-05	4.33653e-04
2015/09/19	09:54:52	ok	ok	323.7580	267.087	0.000000	14.53	65.686	8.169	252527301.195933	7	323.1967	2.06199e-03	9.77638e-04
2015/09/19	10:24:52	ok	ok	323.7340	267.170	0.000000	14.63	65.703	8.221	244233903.995025	6	323.1551	2.01522e-03	1.10850e-03
2015/09/19	10:54:52	ok	ok	323.6920	267.299	0.000000	14.83	65.592	8.308	234968293.840201	6	323.1110	2.04291e-03	1.15229e-03
2015/09/19	11:24:52	ok	ok	323.6100	267.557	0.000000	15.22	65.280	8.467	243816546.884306	6	323.0975	2.31045e-03	1.18083e-03
2015/09/19	11:54:52	ok	ok	323.5340	267.789	0.000000	15.57	65.254	8.645	250311214.890461	7	323.1665	1.90117e-03	1.23020e-03
2015/09/19	12:24:52	ok	ok	323.4580	267.982	0.000000	15.86	65.363	8.812	243995181.715382	8	323.0737	1.79966e-03	1.10803e-03
2015/09/19	12:54:52	ok	ok	323.4020	268.079	0.000000	16.12	65.468	8.966	243473668.655953	8	323.0693	1.78485e-03	1.13211e-03
2015/09/19	13:24:52	ok	ok	323.3400	268.117	0.000000	16.41	65.401	9.115	233001739.069132	9	322.8641	1.81378e-03	1.44880e-03
2015/09/19	13:54:52	ok	ok	323.2660	268.222	0.000000	16.75	65.283	9.286	233646167.850515	8	322.9588	1.76170e-03	1.19535e-03
2015/09/19	14:24:52	ok	ok	323.1580	268.349	0.000000	17.26	65.195	9.561	241136691.923479	6	322.6570	2.29519e-03	1.18118e-03
2015/09/19	14:54:52	ok	ok	323.0600	268.446	0.000000	17.68	65.416	9.837	248289128.837546	7	322.5646	2.15654e-03	1.22813e-03
2015/09/19	15:24:52	ok	ok	323.0040	268.468	0.000000	17.92	65.606	10.007	248913260.264393	7	322.6159	1.80193e-03	1.07938e-03
2015/09/19	15:54:52	ok	ok	322.9620	268.449	0.000000	18.12	65.848	10.164	252054468.214994	8	322.5568	1.80554e-03	1.03046e-03
2015/09/19	16:24:52	ok	ok	322.9400	268.419	0.000000	18.21	66.071	10.253	250343908.191368	8	322.5308	1.83954e-03	9.84170e-04
2015/09/19	16:54:52	ok	ok	322.9280	268.408	0.000000	18.26	66.316	10.321	261055858.261796	8	322.5154	1.80146e-03	1.01768e-03
2015/09/19	17:24:52	ok	ok	322.9420	268.390	0.000000	18.18	66.596	10.316	264147338.991346	8	322.5289	1.81930e-03	1.01752e-03
2015/09/19	17:54:52	ok	ok	322.9680	268.375	0.000000	18.08	66.785	10.284	270846338.456195	8	322.5593	1.82539e-03	1.00055e-03
2015/09/19	18:24:52	ok	ok	323.0120	268.348	0.000000	17.89	66.986	10.199	286641981.153868	7	322.4876	2.20579e-03	1.20164e-03
2015/09/19	18:54:52	ok	ok	323.0620	268.289	0.000000	17.66	67.151	10.085	276357441.107641	7	322.5731	2.20370e-03	1.08455e-03
2015/09/19	19:24:52	ok	ok	323.1100	268.249	0.000000	17.43	67.256	9.964	294071227.743845	8	322.8118	1.72918e-03	1.18504e-03
2015/09/19	19:54:52	ok	ok	323.1680	268.219	0.000000	17.20	67.332	9.839	288036700.704128	9	322.6808	1.78918e-03	1.53386e-03
2015/09/19	20:24:52	ok	ok	323.2300	268.105	0.000000	16.95	67.463	9.712	281938708.171155	9	322.7622	1.77185e-03	1.51960e-03
2015/09/19	20:54:52	ok	ok	323.2880	268.028	0.000000	16.70	67.564	9.582	294754653.282848	8	322.9202	1.81000e-03	1.17071e-03
2015/09/19	21:24:52	ok	ok	323.3380	267.957	0.000000	16.50	67.527	9.462	294499356.764628	9	322.8473	1.80238e-03	1.48074e-03
2015/09/19	21:54:52	ok	ok	323.3960	267.877	0.000000	16.25	67.570	9.327	288194023.233483	9	322.9131	1.79172e-03	1.47828e-03
2015/09/19	22:24:52	ok	ok	323.4420	267.773	0.000000	16.06	67.535	9.216	301172095.386376	8	323.0321	1.80204e-03	1.11318e-03
2015/09/19	22:54:52	ok	ok	323.4840	267.711	0.000000	15.84	67.496	9.089	297239344.634569	7	323.0712	1.80880e-03	1.17334e-03
2015/09/19	23:24:52	ok	ok	323.5220	267.643	0.000000	15.65	67.490	8.984	282876738.071960	6	323.1021	1.78493e-03	1.23477e-03
2015/09/19	23:54:52	ok	ok	323.5540	267.591	0.000000	15.52	67.408	8.903	276781840.650848	6	323.1227	1.85211e-03	1.20388e-03
2015/09/20	00:24:52	ok	ok	323.5840	267.537	0.000000	15.36	67.379	8.813	276937733.001144	6	323.1443	1.85541e-03	1.21432e-03
2015/09/20	00:54:52	ok	ok	323.6120	267.451	0.000000	15.25	67.330	8.748	287154877.894139	6	323.2235	1.81826e-03	1.23100e-03
2015/09/20	01:24:52	ok	ok	323.6380	267.394	0.000000	15.11	67.276	8.667	287041892.675608	6	323.0444	1.80441e-03	1.13365e-03
2015/09/20	01:54:52	ok	ok	323.6580	267.355	0.000000	15.00	67.198	8.599	289149549.294183	3	323.6629	-1.68932e-04	4.68497e-06
2015/09/20	02:24:52	ok	ok	323.6780	267.304	0.000000	14.92	67.125	8.548	284751366.133155	7	323.0946	2.01740e-03	1.06786e-03
2015/09/20	02:54:52	ok	ok	323.6940	267.274	0.000000	14.81	67.076	8.485	276851386.875836	6	323.0215	2.08409e-03	1.12999e-03
2015/09/20	03:24:52	ok	ok	323.7180	267.215	0.000000	14.72	67.060	8.437	266093289.521409	6	323.1489	2.00846e-03	1.09819e-03
2015/09/20	03:54:52	ok	ok	323.7340	267.151	0.000000	14.61	66.982	8.371	271614811.093138	6	323.1570	1.98309e-03	1.11412e-03
2015/09/20	04:24:52	ok	ok	323.7540	267.082	0.000000	14.52	66.937	8.319	271809397.165928	6	323.1686	2.02203e-03	1.08977e-03
2015/09/20	04:54:52	ok	ok	323.7700	267.044	0.000000	14.43	66.862	8.264	269718000.595373	6	323.1728	2.06080e-03	1.09696e-03
2015/09/20	05:24:52	ok	ok	323.7900	266.982	0.000000	14.36	66.821	8.224	280541072.794220	6	323.2407	1.94381e-03	1.22977e-03
2015/09/20	05:54:52	ok	ok	323.7980	266.945	0.000000	14.30	66.810	8.192	267175760.779374	6	323.2377	2.01393e-03	1.08139e-03
2015/09/20	06:24:52	ok	ok	323.8100	266.924	0.000000	14.24	66.712	8.150	262198708.284081	6	323.2456	1.94469e-03	1.09613e-03
2015/09/20	06:54:52	ok	ok	323.8200	266.917	0.000000	14.18	66.672	8.116	271483217.677772	7	323.3097	1.81314e-03	1.09191e-03
2015/09/20	07:24:52	ok	ok	323.8280	266.904	0.000000	14.12	66.632	8.081	268063367.378334	6	323.2492	2.02865e-03	1.10406e-03
2015/09/20	07:54:52	ok	ok	323.8300	266.900	0.000000	14.11	66.543	8.065	271380439.107801	6	323.2403	2.01557e-03	1.13420e-03
2015/09/20	08:24:52	ok	ok	323.8120	266.965	0.000000	14.18	66.323	8.073	260925024.791066	6	323.2695	2.08655e-03	1.00511e-03
2015/09/20	08:54:52	ok	ok	323.7840	267.048	0.000000	14.28	66.108	8.096	273097869.684937	7	323.2096	1.84062e-03	1.08618e-03
2015/09/20	09:24:52	ok	ok	323.7440	267.140	0.000000	14.44	65.903	8.151	260685749.593857	6	323.1755	1.97898e-03	1.05627e-03
2015/09/20	09:54:52	ok	ok	323.6900	267.283	0.000000	14.69	65.743	8.256	264413663.595683	7	323.1156	2.03356e-03	9.90648e-04
2015/09/20	10:24:52	ok	ok	323.6320	267.458	0.000000	14.95	65.614	8.371	256108594.112191	7	323.1974	2.05787e-03	1.14930e-03
2015/09/20	10:54:52	ok	ok	323.5680	267.665	0.000000	15.26	65.493	8.515	252307986.984404	6	323.1967	1.79774e-03	1.20701e-03
2015/09/20	11:24:52	ok	ok	323.4840	267.887	0.000000	15.60	65.376	8.677	253945772.005785	7	323.1065	1.90667e-03	1.28254e-03
2015/09/20	11:54:52	ok	ok	323.3980	268.084	0.000000	16.00	65.358	8.886	255106390.783645	9	322.9369	1.81278e-03	1.39926e-03
2015/09/20	12:24:52	ok	ok	323.2960	268.207	0.000000	16.50	65.240	9.141	244805918.775240	9	322.8503	1.77906e-03	1.51818e-03
2015/09/20	12:54:52	ok	ok	323.1980	268.349	0.000000	16.95	65.259	9.394	249341708.666126	7	322.8736	1.77819e-03	1.21606e-03
2015/09/20	13:24:52	ok	ok	323.1000	268.461	0.000000	17.38	65.394	9.659	242040903.944994	7	322.6097	2.17364e-03	1.09601e-03
2015/09/20	13:54:52	ok	ok	323.0000	268.529	0.000000	17.87	65.390	9.945	244499872.431101	6	322.5833	1.82263e-03	1.19564e-03
2015/09/20	14:24:52	ok	ok	322.9060	268.557	0.000000	18.28	65.432	10.196	249544473.748082	8	322.5070	1.79889e-03	9.50685e-04
2015/09/20	14:54:52	ok	ok	322.8340	268.581	0.000000	18.60	65.725	10.437	247489829.452670	7	322.4049	1.89952e-03	9.90819e-04
2015/09/20	15:24:52	ok	ok	322.7640	268.552	0.000000	18.93	65.961	10.681	255357733.543037	7	322.3678	1.81595e-03	1.06909e-03
2015/09/20	15:54:52	ok	ok	322.7280	268.528	0.000000	19.18	66.182	10.876	266940330.944810	7	322.3510	1.75288e-03	1.03838e-03
2015/09/20	16:24:52	ok	ok	322.6880	268.500	0.000000	19.33	66.416	11.011	271688578.477500	7	322.2934	1.76320e-03	1.08003e-03
2015/09/20	16:54:52	ok	ok	322.6680	268.482	0.000000	19.46	66.616	11.129	280703300.508854	7	322.2752	1.76214e-03	1.07976e-03
2015/09/20	17:24:52	ok	ok	322.6660	268.483	0.000000	19.46	66.942	11.183	275328688.977585	7	322.2806	1.76293e-03	1.04160e-03
2015/09/20	17:54:52	ok	ok	322.6860	268.487	0.000000	19.36	67.219	11.164	281404228.060048	7	322.2844	1.77949e-03	1.05310e-03
2015/09/20	18:24:52	ok	ok	322.7180	268.491	0.000000	19.23	67.462	11.119	281891032.749773	7	322.3190	1.78361e-03	1.02624e-03
2015/09/20	18:54:52	ok	ok	322.7560	268.505	0.000000	19.08	67.553	11.036	299287109.754737	7	322.3556	1.80154e-03	1.09881e-03
2015/09/20	19:24:52	ok	ok	322.7860	268.519	0.000000	18.94	67.645	10.960	290712354.482291	8	322.3802	1.77809e-03	9.86486e-04
2015/09/20	19:54:52	ok	ok	322.8120	268.533	0.000000	18.83	67.714	10.900	296133776.890234	7	322.3980	1.83108e-03	1.10956e-03
2015/09/20	20:24:52	ok	ok	322.8540	268.534	0.000000	18.70	67.778	10.827	310515912.648158	7	322.4484	1.82875e-03	1.12818e-03
2015/09/20	20:54:52	ok	ok	322.8820	268.528	0.000000	18.56	67.841	10.748	292192729.612043	8	322.4575	1.82479e-03	9.79740e-04
2015/09/20	21:24:52	ok	ok	322.9160	268.522	0.000000	18.42	67.845	10.660	298287265.458642	8	322.5014	1.77649e-03	1.04469e-03
2015/09/20	21:54:52	ok	ok	322.9440	268.532	0.000000	18.30	67.824	10.581	299777704.120799	8	322.5340	1.79814e-03	1.01969e-03
2015/09/20	22:24:52	ok	ok	322.9760	268.539	0.000000	18.18	67.890	10.516	307924019.482531	7	322.5444	1.79802e-03	1.13170e-03
2015/09/20	22:54:52	ok	ok	323.0040	268.539	0.000000	18.06	67.927	10.448	311462141.847129	7	322.5985	1.81914e-03	1.08163e-03
2015/09/20	23:24:52	ok	ok	323.0520	268.512	0.000000	17.85	68.006	10.330	299365803.966430	7	322.5135	2.24297e-03	1.14674e-03
2015/09/20	23:54:52	ok	ok	323.0980	268.482	0.000000	17.64	68.085	10.214	310098687.359225	8	322.7120	1.77769e-03	1.16139e-03
2015/09/21	00:24:52	ok	ok	323.1460	268.453	0.000000	17.44	68.136	10.100	309390252.749507	7	322.6414	2.08556e-03	1.16173e-03
2015/09/21	00:54:52	ok	ok	323.1900	268.409	0.000000	17.26	68.162	9.996	309712311.597297	7	322.6744	2.19988e-03	1.13478e-03
2015/09/21	01:24:52	ok	ok	323.2280	268.360	0.000000	17.08	68.100	9.880	310458549.987068	8	322.8211	1.89756e-03	1.17323e-03
2015/09/21	01:54:52	ok	ok	323.2580	268.344	0.000000	16.92	68.071	9.782	309501395.380816	8	322.8761	1.77944e-03	1.20163e-03
2015/09/21	02:24:52	ok	ok	323.2860	268.322	0.000000	16.79	68.018	9.698	306013642.705715	9	322.8140	1.77677e-03	1.51307e-03
2015/09/21	02:54:52	ok	ok	323.3120	268.295	0.000000	16.68	67.940	9.623	299024754.609290	8	322.9613	1.75616e-03	1.18008e-03
2015/09/21	03:24:52	ok	ok	323.3380	268.293	0.000000	16.54	67.856	9.531	301906283.189748	8	322.9739	1.78463e-03	1.15627e-03
2015/09/21	03:54:52	ok	ok	323.3600	268.273	0.000000	16.46	67.841	9.483	292725670.377979	8	323.0098	1.75954e-03	1.14645e-03
2015/09/21	04:24:52	ok	ok	323.3840	268.237	0.000000	16.36	67.736	9.412	307794995.834992	8	323.0000	1.79476e-03	1.17398e-03
2015/09/21	04:54:52	ok	ok	323.3920	268.227	0.000000	16.29	67.665	9.362	298745010.438872	8	322.9721	1.78726e-03	1.09901e-03
2015/09/21	05:24:52	ok	ok	323.4040	268.201	0.000000	16.24	67.568	9.321	292801242.263461	8	323.0035	1.78418e-03	1.07529e-03
2015/09/21	05:54:52	ok	ok	323.4180	268.195	0.000000	16.16	67.524	9.270	303900695.341337	8	323.0425	1.77016e-03	1.10971e-03
2015/09/21	06:24:52	ok	ok	323.4280	268.169	0.000000	16.13	67.431	9.240	298454577.576381	8	323.0406	1.76622e-03	1.11432e-03
2015/09/21	06:54:52	ok	ok	323.4300	268.157	0.000000	16.11	67.340	9.217	296957756.518271	8	323.0332	1.75917e-03	1.13620e-03
2015/09/21	07:24:52	ok	ok	323.4200	268.167	0.000000	16.11	67.253	9.205	302844731.458440	8	323.0066	1.83000e-03	1.04619e-03
2015/09/21	07:54:52	ok	ok	323.4100	268.200	0.000000	16.17	67.059	9.212	294754153.442455	8	323.0664	1.77664e-03	1.11965e-03
2015/09/21	08:24:52	ok	ok	323.3860	268.248	0.000000	16.28	66.874	9.247	295329247.468011	8	323.0248	1.76649e-03	1.10985e-03
2015/09/21	08:54:52	ok	ok	323.3520	268.311	0.000000	16.40	66.691	9.289	289457025.747454	8	322.9867	1.78245e-03	1.12910e-03
2015/09/21	09:24:52	ok	ok	323.3080	268.390	0.000000	16.60	66.550	9.381	290325971.990564	8	322.9610	1.78246e-03	1.13546e-03
2015/09/21	09:54:52	ok	ok	323.2660	268.455	0.000000	16.78	66.524	9.479	274711228.890700	8	322.9411	1.78582e-03	1.14191e-03
2015/09/21	10:24:52	ok	ok	323.2320	268.492	0.000000	16.93	66.492	9.560	270979328.850183	8	322.9090	1.74228e-03	1.14966e-03
2015/09/21	10:54:52	ok	ok	323.2100	268.528	0.000000	17.02	66.508	9.614	268853202.286870	8	322.8690	1.77614e-03	1.17438e-03
2015/09/21	11:24:52	ok	ok	323.1940	268.561	0.000000	17.12	66.555	9.679	283644163.915159	7	322.8022	1.90230e-03	1.17839e-03
2015/09/21	11:54:52	ok	ok	323.1840	268.576	0.000000	17.18	66.595	9.720	276910739.863252	9	322.8470	1.75497e-03	1.07941e-03
2015/09/21	12:24:52	ok	ok	323.1700	268.579	0.000000	17.24	66.635	9.760	275085829.175753	7	322.8132	1.84819e-03	1.21058e-03
2015/09/21	12:54:52	ok	ok	323.1600	268.608	0.000000	17.32	66.591	9.801	275451328.829312	7	322.7508	1.86786e-03	1.21017e-03
2015/09/21	13:24:52	ok	ok	323.1400	268.632	0.000000	17.40	66.634	9.854	281075604.586690	9	322.8069	1.76086e-03	1.10500e-03
2015/09/21	13:54:52	ok	ok	323.1280	268.644	0.000000	17.44	66.641	9.879	272810280.728851	8	322.8131	1.75532e-03	1.17818e-03
2015/09/21	14:24:52	ok	ok	323.1220	268.659	0.000000	17.50	66.740	9.929	281062253.321187	6	322.5975	2.33482e-03	1.14632e-03
2015/09/21	14:54:52	ok	ok	323.1220	268.663	0.000000	17.47	66.823	9.923	278538089.341693	7	322.6265	2.13984e-03	1.13311e-03
2015/09/21	15:24:52	ok	ok	323.1280	268.656	0.000000	17.44	66.906	9.918	278249394.243354	8	322.7925	1.78238e-03	1.16557e-03
2015/09/21	15:54:52	ok	ok	323.1240	268.644	0.000000	17.49	66.885	9.944	289473330.671664	6	322.6067	2.31785e-03	1.16445e-03
2015/09/21	16:24:52	ok	ok	323.1040	268.665	0.000000	17.57	66.723	9.968	290044795.362721	7	322.6101	2.16400e-03	1.14754e-03
2015/09/21	16:54:52	ok	ok	323.0840	268.694	0.000000	17.68	66.713	10.032	285589757.382041	8	322.7530	1.79205e-03	1.22288e-03
2015/09/21	17:24:52	ok	ok	323.0720	268.715	0.000000	17.76	66.728	10.082	293463188.798641	7	322.5766	2.12925e-03	1.15740e-03
2015/09/21	17:54:52	ok	ok	323.0600	268.718	0.000000	17.82	66.768	10.124	292499048.088961	7	322.5684	2.17361e-03	1.14985e-03
2015/09/21	18:24:52	ok	ok	323.0520	268.714	0.000000	17.84	66.830	10.145	292780916.138256	8	322.6956	1.78286e-03	1.17040e-03
2015/09/21	18:54:52	ok	ok	323.0500	268.731	0.000000	17.86	66.893	10.167	279487832.430941	8	322.7016	1.77738e-03	1.17031e-03
2015/09/21	19:24:52	ok	ok	323.0640	268.745	0.000000	17.76	67.139	10.144	279777462.114705	7	322.5814	2.10005e-03	1.11999e-03
2015/09/21	19:54:52	ok	ok	323.0980	268.718	0.000000	17.66	67.268	10.103	290628965.265513	6	322.5746	2.26799e-03	1.23735e-03
2015/09/21	20:24:52	ok	ok	323.1380	268.697	0.000000	17.47	67.439	10.015	283240131.852621	7	322.6291	2.12798e-03	1.17202e-03
2015/09/21	20:54:52	ok	ok	323.1780	268.673	0.000000	17.32	67.559	9.943	275907380.926645	8	322.7864	1.84634e-03	1.13636e-03
2015/09/21	21:24:52	ok	ok	323.2140	268.643	0.000000	17.15	67.645	9.855	284642879.381500	7	322.8317	1.86463e-03	1.19889e-03
2015/09/21	21:54:52	ok	ok	323.2480	268.605	0.000000	17.00	67.676	9.772	290855284.848584	9	322.7807	1.78623e-03	1.54133e-03
2015/09/21	22:24:52	ok	ok	323.2800	268.582	0.000000	16.86	67.709	9.695	298839059.836369	8	322.9210	1.77208e-03	1.13594e-03
2015/09/21	22:54:52	ok	ok	323.3120	268.546	0.000000	16.72	67.713	9.614	288558148.962873	9	322.8379	1.78500e-03	1.51752e-03
2015/09/21	23:24:52	ok	ok	323.3560	268.515	0.000000	16.54	67.797	9.523	285477960.401598	8	322.9904	1.78121e-03	1.14268e-03
2015/09/21	23:54:52	ok	ok	323.3980	268.480	0.000000	16.35	67.880	9.426	281601982.766873	8	323.0486	1.77490e-03	1.10545e-03
2015/09/22	00:24:52	ok	ok	323.4420	268.396	0.000000	16.16	67.962	9.330	286230621.057504	8	323.0447	1.76321e-03	1.05232e-03
2015/09/22	00:54:52	ok	ok	323.4860	268.287	0.000000	15.94	67.980	9.209	289879143.937615	7	323.0889	1.76952e-03	1.07323e-03
2015/09/22	01:24:52	ok	ok	323.5300	268.190	0.000000	15.78	67.950	9.117	287453837.578298	7	323.0233	1.70394e-03	1.59623e-03
2015/09/22	01:54:52	ok	ok	323.5780	268.125	0.000000	15.58	67.943	9.006	281267694.692551	6	323.1284	1.84274e-03	1.28304e-03
2015/09/22	02:24:52	ok	ok	323.6200	268.041	0.000000	15.36	67.990	8.893	278085119.820728	6	323.2038	1.85941e-03	1.18941e-03
2015/09/22	02:54:52	ok	ok	323.6620	267.916	0.000000	15.19	67.901	8.790	292998006.573680	6	323.2463	1.84205e-03	1.40913e-03
2015/09/22	03:24:52	ok	ok	323.7020	267.796	0.000000	14.99	67.922	8.687	277049009.029314	6	323.2817	1.82453e-03	1.19179e-03
2015/09/22	03:54:52	ok	ok	323.7320	267.695	0.000000	14.80	67.801	8.572	276665607.797855	7	323.0254	2.03783e-03	1.49922e-03
2015/09/22	04:24:52	ok	ok	323.7660	267.596	0.000000	14.70	67.695	8.506	275712842.121661	7	323.0457	2.05571e-03	1.49357e-03
2015/09/22	04:54:52	ok	ok	323.8020	267.524	0.000000	14.55	67.668	8.425	283138596.356639	6	323.2774	1.92029e-03	1.12241e-03
2015/09/22	05:24:52	ok	ok	323.8160	267.434	0.000000	14.41	67.556	8.340	272736779.873100	5	322.8698	2.42203e-03	4.59608e-04
2015/09/22	05:54:52	ok	ok	323.8300	267.356	0.000000	14.35	67.400	8.290	276781098.248426	6	323.1165	2.06255e-03	1.24730e-03
2015/09/22	06:24:52	ok	ok	323.8440	267.309	0.000000	14.26	67.267	8.228	267703509.173878	7	323.3498	1.82805e-03	1.00628e-03
2015/09/22	06:54:52	ok	ok	323.8580	267.282	0.000000	14.22	67.202	8.200	279040715.290224	6	323.3633	1.97862e-03	9.11942e-04
2015/09/22	07:24:52	ok	ok	323.8540	267.284	0.000000	14.20	67.024	8.169	263432683.880548	6	323.2416	2.28308e-03	1.13020e-03
2015/09/22	07:54:52	ok	ok	323.8600	267.341	0.000000	14.21	66.910	8.160	271614574.235114	6	323.3829	2.17072e-03	1.01746e-03
2015/09/22	08:24:52	ok	ok	323.8440	267.395	0.000000	14.22	66.796	8.151	264826608.943397	7	323.4540	1.77663e-03	1.12461e-03
2015/09/22	08:54:52	ok	ok	323.8360	267.440	0.000000	14.25	66.714	8.156	268763321.591771	7	323.7320	1.68410e-03	1.26473e-03
2015/09/22	09:24:52	ok	ok	323.4620	267.458	0.000000	14.66	67.224	8.426	169243381.110972	8	323.1666	2.11051e-03	8.43388e-04
2015/09/22	09:54:52	ok	ok	323.4600	267.651	0.000000	14.72	66.653	8.386	152291595.266900	7	323.0167	2.09266e-03	1.18230e-03
2015/09/22	10:24:52	ok	ok	323.4080	267.804	0.000000	14.92	66.339	8.448	159454144.778726	7	323.0096	2.11099e-03	8.26016e-04
2015/09/22	10:54:52	ok	ok	323.3460	268.055	0.000000	15.16	66.148	8.548	154682467.916592	6	323.1217	1.91475e-03	1.04989e-03
2015/09/22	11:24:52	ok	ok	323.3200	268.236	0.000000	15.46	65.996	8.685	154877240.789937	6	323.0883	1.90801e-03	1.08179e-03
2015/09/22	11:54:52	ok	ok	323.2000	268.394	0.000000	15.82	65.914	8.865	171573322.802103	6	322.9808	1.96476e-03	1.06873e-03
2015/09/22	12:24:52	ok	ok	323.3120	268.427	0.000000	16.55	67.478	9.484	247911845.770345	8	322.9819	1.76081e-03	1.17312e-03
2015/09/22	12:54:52	ok	ok	323.2780	268.595	0.000000	16.63	67.054	9.469	249429709.254462	8	322.9512	1.78692e-03	1.20245e-03
2015/09/22	13:24:52	ok	ok	323.2500	268.667	0.000000	16.76	66.901	9.522	257343531.967825	8	322.9311	1.76180e-03	1.22347e-03
2015/09/22	13:54:52	ok	ok	323.1980	268.762	0.000000	16.96	66.791	9.621	237188361.055662	8	322.8737	1.78098e-03	1.15535e-03
2015/09/22	14:24:52	ok	ok	323.1620	268.844	0.000000	17.17	66.828	9.748	245181953.302344	8	322.8517	1.75931e-03	1.20666e-03
2015/09/22	14:54:52	ok	ok	323.1100	268.880	0.000000	17.33	66.827	9.841	236328261.174544	7	322.7800	1.78630e-03	1.26725e-03
2015/09/22	15:24:52	ok	ok	323.0720	268.890	0.000000	17.48	66.942	9.947	238315622.427157	7	322.7674	1.76316e-03	1.22949e-03
2015/09/22	15:54:52	ok	ok	323.0480	268.907	0.000000	17.58	67.078	10.027	238145907.274941	6	322.5612	2.31372e-03	1.16855e-03
2015/09/22	16:24:52	ok	ok	323.0440	268.913	0.000000	17.64	67.265	10.091	253934424.605895	7	322.7275	1.77459e-03	1.32265e-03
2015/09/22	16:54:52	ok	ok	323.0420	268.914	0.000000	17.59	67.520	10.099	242467571.749736	8	322.7109	1.79413e-03	1.10989e-03
2015/09/22	17:24:52	ok	ok	323.0600	268.899	0.000000	17.48	67.734	10.064	242954398.720691	6	322.5724	2.25203e-03	1.15075e-03
2015/09/22	17:54:52	ok	ok	323.0840	268.882	0.000000	17.39	67.864	10.030	254318358.868111	7	322.7580	1.78023e-03	1.20981e-03
2015/09/22	18:24:52	ok	ok	323.1160	268.857	0.000000	17.24	67.954	9.954	249374888.106116	8	322.8024	1.76995e-03	1.13583e-03
2015/09/22	18:54:52	ok	ok	323.1480	268.831	0.000000	17.12	68.049	9.896	256865444.325949	8	322.8413	1.75719e-03	1.16350e-03
2015/09/22	19:24:52	ok	ok	323.1860	268.759	0.000000	16.95	68.076	9.800	253531409.843867	8	322.8814	1.75509e-03	1.15385e-03
2015/09/22	19:54:52	ok	ok	323.2320	268.711	0.000000	16.78	68.133	9.709	259158325.691385	8	322.8789	1.80593e-03	1.22068e-03
2015/09/22	20:24:52	ok	ok	323.2840	268.669	0.000000	16.56	68.209	9.592	255067437.304406	8	322.9620	1.76636e-03	1.13868e-03
2015/09/22	20:54:52	ok	ok	323.3300	268.580	0.000000	16.34	68.227	9.469	265406042.233822	8	322.9872	1.76044e-03	1.11423e-03
2015/09/22	21:24:52	ok	ok	323.3780	268.482	0.000000	16.14	68.249	9.358	258961627.312810	6	322.9899	1.78842e-03	1.15126e-03
2015/09/22	21:54:52	ok	ok	323.4180	268.413	0.000000	15.98	68.191	9.260	273607006.225127	6	323.0204	1.77830e-03	1.24578e-03
2015/09/22	22:24:52	ok	ok	323.4460	268.393	0.000000	15.83	68.192	9.177	261531669.510190	7	323.0527	1.92034e-03	1.14997e-03
2015/09/22	22:54:52	ok	ok	323.4900	268.304	0.000000	15.68	68.194	9.094	278815282.439857	7	323.1084	1.88711e-03	1.30284e-03
2015/09/22	23:24:52	ok	ok	323.5260	268.231	0.000000	15.48	68.244	8.992	270085688.447367	7	323.1281	1.90416e-03	1.23429e-03
2015/09/22	23:54:52	ok	ok	323.5640	268.150	0.000000	15.32	68.215	8.901	274251508.231376	7	323.0210	1.89435e-03	1.15744e-03
2015/09/23	00:24:52	ok	ok	323.6020	268.054	0.000000	15.18	68.189	8.822	273787033.403152	7	323.0805	1.85644e-03	1.08734e-03
2015/09/23	00:54:52	ok	ok	323.6300	267.957	0.000000	15.04	68.135	8.741	275862742.165276	7	323.1059	1.87967e-03	1.12269e-03
2015/09/23	01:24:52	ok	ok	323.6520	267.891	0.000000	14.92	68.084	8.671	256214728.636594	8	323.1776	1.78895e-03	9.19285e-04
2015/09/23	01:54:52	ok	ok	323.6820	267.821	0.000000	14.78	68.087	8.597	255138145.885846	7	323.1482	1.88446e-03	9.99649e-04
2015/09/23	02:24:52	ok	ok	323.7160	267.731	0.000000	14.64	68.032	8.517	266946135.017565	8	323.2272	1.82745e-03	1.12259e-03
2015/09/23	02:54:52	ok	ok	323.7280	267.652	0.000000	14.55	67.958	8.461	259125540.449713	7	323.1955	2.03944e-03	1.05705e-03
2015/09/23	03:24:52	ok	ok	323.7500	267.615	0.000000	14.44	67.909	8.399	262882975.142906	7	323.2694	2.07038e-03	1.08912e-03
2015/09/23	03:54:52	ok	ok	323.7600	267.571	0.000000	14.34	67.804	8.335	256665212.298426	7	323.2669	2.06279e-03	1.05658e-03
2015/09/23	04:24:52	ok	ok	323.7680	267.569	0.000000	14.32	67.742	8.317	258376830.006730	8	323.3976	1.82661e-03	1.09614e-03
2015/09/23	04:54:52	ok	ok	323.7820	267.562	0.000000	14.27	67.617	8.276	258521739.006469	8	323.4648	1.78050e-03	1.01631e-03
2015/09/23	05:24:52	ok	ok	323.5120	267.550	0.000000	14.24	67.496	8.246	253645418.664592	8	323.3807	1.83828e-03	1.06595e-03
2015/09/23	05:54:52	ok	ok	323.5200	267.552	0.000000	14.26	67.441	8.250	262341644.185605	7	323.3663	1.80546e-03	1.04777e-03
2015/09/23	06:24:52	ok	ok	323.7780	267.581	0.000000	14.24	67.380	8.232	258797022.311557	8	323.4392	1.77099e-03	1.13868e-03
2015/09/23	06:54:52	ok	ok	323.5260	267.587	0.000000	14.23	67.320	8.220	259637505.273841	7	323.4108	1.78787e-03	9.45602e-04
2015/09/23	07:24:52	ok	ok	323.5180	267.588	0.000000	14.22	67.260	8.207	255641720.407703	7	323.2630	2.07420e-03	1.00475e-03
2015/09/23	07:54:52	ok	ok	323.5140	267.586	0.000000	14.23	67.204	8.206	254478634.336114	8	323.3698	1.84087e-03	1.02184e-03
2015/09/23	08:24:52	ok	ok	323.7720	267.607	0.000000	14.23	67.146	8.198	258261974.824836	8	323.5218	1.78377e-03	9.04305e-04
2015/09/23	08:54:52	ok	ok	323.7320	267.657	0.000000	14.45	66.808	8.268	256601174.241571	6	323.2175	2.03709e-03	1.09959e-03
2015/09/23	09:24:52	ok	ok	323.4640	267.766	0.000000	14.50	66.846	8.298	249353104.853177	8	323.3924	1.81658e-03	8.72527e-04
2015/09/23	09:54:52	ok	ok	323.4420	267.817	0.000000	14.56	66.857	8.329	247080892.770228	7	323.0999	2.07577e-03	7.20226e-04
2015/09/23	10:24:52	ok	ok	323.4120	267.927	0.000000	14.66	66.788	8.372	245346124.315791	6	323.0315	2.06537e-03	9.31844e-04
2015/09/23	10:54:52	ok	ok	323.3780	268.049	0.000000	14.85	66.793	8.470	240701948.013348	7	323.0432	1.95022e-03	8.56649e-04
2015/09/23	11:24:52	ok	ok	323.3360	268.226	0.000000	15.06	66.714	8.569	240939939.732577	7	323.0019	1.95343e-03	9.05310e-04
2015/09/23	11:54:52	ok	ok	323.5160	268.373	0.000000	15.34	66.618	8.703	250545986.720943	7	323.1323	1.90351e-03	1.24194e-03
2015/09/23	12:24:52	ok	ok	323.4220	268.546	0.000000	15.75	66.399	8.893	235466746.195550	8	322.9639	1.86537e-03	1.57070e-03
2015/09/23	12:54:52	ok	ok	323.3240	268.751	0.000000	16.16	66.384	9.113	228407963.420030	8	322.9879	1.79902e-03	1.09551e-03
2015/09/23	13:24:52	ok	ok	323.2280	268.897	0.000000	16.60	66.433	9.365	234427239.238744	8	322.8411	1.82646e-03	1.18882e-03
2015/09/23	13:54:52	ok	ok	323.1380	269.026	0.000000	17.02	66.479	9.610	217617201.145944	8	322.8269	1.76264e-03	1.14418e-03
2015/09/23	14:24:52	ok	ok	323.0700	269.095	0.000000	17.33	66.769	9.833	220838524.896904	7	322.5915	2.17097e-03	1.09777e-03
2015/09/23	14:54:52	ok	ok	323.0180	269.147	0.000000	17.58	66.990	10.013	217318427.058575	8	322.7078	1.76434e-03	1.15561e-03
2015/09/23	15:24:52	ok	ok	322.9680	269.154	0.000000	17.77	67.112	10.146	233026871.388759	8	322.6748	1.77273e-03	1.16965e-03
2015/09/23	15:54:52	ok	ok	322.9400	269.143	0.000000	17.92	67.344	10.272	231845467.677578	8	322.5661	1.90410e-03	1.10520e-03
2015/09/23	16:24:52	ok	ok	322.9180	269.136	0.000000	18.02	67.538	10.363	245733181.111121	7	322.5332	1.80237e-03	1.01944e-03
2015/09/23	16:54:52	ok	ok	322.9120	269.127	0.000000	18.05	67.749	10.414	249212009.053888	7	322.5257	1.79612e-03	1.05079e-03
2015/09/23	17:24:52	ok	ok	322.9200	269.132	0.000000	18.00	68.063	10.431	254677707.016790	7	322.5322	1.81078e-03	1.13638e-03
2015/09/23	17:54:52	ok	ok	322.9440	269.126	0.000000	17.87	68.215	10.374	256404217.429202	8	322.5772	1.82526e-03	1.15181e-03
2015/09/23	18:24:52	ok	ok	322.9640	269.120	0.000000	17.76	68.341	10.325	259767295.480621	7	322.4941	2.14057e-03	1.09383e-03
2015/09/23	18:54:52	ok	ok	322.9920	269.076	0.000000	17.66	68.410	10.275	257850487.932034	7	322.5053	2.18923e-03	1.09087e-03
2015/09/23	19:24:52	ok	ok	323.0200	269.048	0.000000	17.51	68.470	10.192	254375760.082271	8	322.6959	1.77051e-03	1.13146e-03
2015/09/23	19:54:52	ok	ok	323.0500	269.024	0.000000	17.38	68.534	10.123	266014149.495564	6	322.5689	2.25746e-03	1.14476e-03
2015/09/23	20:24:52	ok	ok	323.0780	269.004	0.000000	17.26	68.512	10.047	260621998.921959	7	322.7527	1.76750e-03	1.23890e-03
2015/09/23	20:54:52	ok	ok	323.1000	268.990	0.000000	17.18	68.498	9.997	280918763.192321	7	322.7960	1.77204e-03	1.24551e-03
2015/09/23	21:24:52	ok	ok	323.1280	268.975	0.000000	17.08	68.479	9.935	267718985.551850	9	322.7814	1.77151e-03	1.08011e-03
2015/09/23	21:54:52	ok	ok	323.1480	268.967	0.000000	16.99	68.521	9.888	269206386.932074	8	322.8099	1.76985e-03	1.14402e-03
2015/09/23	22:24:52	ok	ok	323.1680	268.928	0.000000	16.90	68.475	9.828	267857430.530906	8	322.8562	1.75479e-03	1.12771e-03
2015/09/23	22:54:52	ok	ok	323.1820	268.919	0.000000	16.84	68.435	9.787	273000181.216017	9	322.7290	1.77982e-03	1.49178e-03
2015/09/23	23:24:52	ok	ok	323.2020	268.894	0.000000	16.76	68.479	9.746	272362035.370917	8	322.8673	1.76515e-03	1.11715e-03
2015/09/23	23:54:52	ok	ok	323.2260	268.870	0.000000	16.64	68.457	9.673	267912883.062615	9	322.7564	1.78725e-03	1.51727e-03
2015/09/24	00:24:52	ok	ok	323.2560	268.855	0.000000	16.51	68.520	9.607	268534562.775192	8	322.9148	1.76414e-03	1.10378e-03
2015/09/24	00:54:52	ok	ok	323.2780	268.821	0.000000	16.41	68.531	9.551	271550102.125418	8	322.9568	1.75203e-03	1.16960e-03
2015/09/24	01:24:52	ok	ok	323.3020	268.797	0.000000	16.31	68.513	9.491	269452061.181353	8	322.9601	1.78732e-03	1.12528e-03
2015/09/24	01:54:52	ok	ok	323.3200	268.785	0.000000	16.24	68.471	9.445	274930127.230159	8	322.9854	1.78148e-03	1.13985e-03
2015/09/24	02:24:52	ok	ok	323.3300	268.763	0.000000	16.18	68.402	9.402	258764749.872259	8	322.9841	1.78236e-03	1.11839e-03
2015/09/24	02:54:52	ok	ok	323.3360	268.753	0.000000	16.13	68.363	9.368	275833630.175815	8	323.0076	1.76788e-03	1.19206e-03
2015/09/24	03:24:52	ok	ok	323.3400	268.760	0.000000	16.12	68.274	9.350	264325476.269734	7	322.9491	1.77412e-03	1.05745e-03
2015/09/24	03:54:52	ok	ok	323.3380	268.760	0.000000	16.10	68.242	9.335	264689265.610509	8	322.9802	1.78646e-03	1.10615e-03
2015/09/24	04:24:52	ok	ok	323.3340	268.781	0.000000	16.11	68.156	9.329	259518885.992531	7	322.9511	1.78349e-03	1.08162e-03
2015/09/24	04:54:52	ok	ok	323.3260	268.795	0.000000	16.15	68.105	9.344	260973381.453597	9	322.8611	1.81164e-03	1.46517e-03
2015/09/24	05:24:52	ok	ok	323.3180	268.813	0.000000	16.16	68.049	9.342	262771208.272240	8	322.9810	1.76899e-03	1.10600e-03
2015/09/24	05:54:52	ok	ok	323.3120	268.824	0.000000	16.20	68.027	9.362	265053533.802381	8	322.9821	1.78993e-03	1.12930e-03
2015/09/24	06:24:52	ok	ok	323.3000	268.855	0.000000	16.26	68.009	9.393	266285841.731757	8	322.9049	1.81684e-03	1.21484e-03
2015/09/24	06:54:52	ok	ok	323.2900	268.890	0.000000	16.28	68.013	9.405	262913603.331766	9	322.8556	1.78187e-03	1.41680e-03
2015/09/24	07:24:52	ok	ok	323.2980	268.887	0.000000	16.21	68.174	9.387	258608828.741985	8	322.9829	1.76088e-03	1.12675e-03
2015/09/24	07:54:52	ok	ok	323.3080	268.859	0.000000	16.18	68.198	9.374	280045161.712991	8	322.9794	1.81035e-03	1.13596e-03
2015/09/24	08:24:52	ok	ok	323.3080	268.841	0.000000	16.16	68.136	9.354	261405211.140219	8	322.9794	1.78837e-03	1.12056e-03
2015/09/24	08:54:52	ok	ok	323.3100	268.866	0.000000	16.17	68.109	9.356	266187098.420553	8	322.9905	1.77352e-03	1.14084e-03
2015/09/24	09:24:52	ok	ok	323.3020	268.878	0.000000	16.20	68.056	9.366	264637266.994616	8	322.9704	1.78282e-03	1.16151e-03
2015/09/24	09:54:52	ok	ok	323.2940	268.894	0.000000	16.26	67.980	9.389	269225421.699439	8	322.9883	1.77105e-03	1.12954e-03
2015/09/24	10:24:52	ok	ok	323.2820	268.923	0.000000	16.29	67.985	9.407	249240182.644958	8	322.9534	1.76339e-03	1.08497e-03
2015/09/24	10:54:52	ok	ok	323.2300	268.977	0.000000	16.51	67.617	9.480	257809310.202672	8	322.9331	1.75282e-03	1.09999e-03
2015/09/24	11:24:52	ok	ok	323.1660	269.060	0.000000	16.84	67.414	9.641	252764248.014452	8	322.8586	1.77994e-03	1.10098e-03
2015/09/24	11:54:52	ok	ok	323.0980	269.171	0.000000	17.16	67.325	9.814	255539693.125174	7	322.7868	1.78651e-03	1.23121e-03
2015/09/24	12:24:52	ok	ok	323.0300	269.211	0.000000	17.49	67.208	9.992	256822149.719170	7	322.5743	2.15193e-03	1.07751e-03
2015/09/24	12:54:52	ok	ok	322.9680	269.219	0.000000	17.82	67.150	10.182	262822551.392778	7	322.4894	2.14011e-03	1.19327e-03
2015/09/24	13:24:52	ok	ok	322.9080	269.267	0.000000	18.12	67.174	10.369	267261417.009202	9	322.5443	1.74758e-03	1.00187e-03
2015/09/24	13:54:52	ok	ok	322.8460	269.310	0.000000	18.38	67.339	10.555	257407106.396034	8	322.4794	1.79524e-03	9.90922e-04
2015/09/24	14:24:52	ok	ok	322.8140	269.320	0.000000	18.55	67.516	10.690	260367609.514777	8	322.4062	1.82170e-03	1.01374e-03
2015/09/24	14:54:52	ok	ok	322.7640	269.295	0.000000	18.75	67.640	10.837	258520402.333538	8	322.3703	1.80939e-03	1.00959e-03
2015/09/24	15:24:52	ok	ok	322.7460	269.300	0.000000	18.82	67.888	10.922	257237589.300859	8	322.3656	1.77809e-03	1.00637e-03
2015/09/24	15:54:52	ok	ok	322.7400	269.294	0.000000	18.86	68.101	10.982	257872663.152145	7	322.3508	1.78515e-03	1.06622e-03
2015/09/24	16:24:52	ok	ok	322.7440	269.298	0.000000	18.84	68.303	11.002	266957127.391976	8	322.3549	1.81165e-03	1.02341e-03
2015/09/24	16:54:52	ok	ok	322.7520	269.283	0.000000	18.80	68.472	11.003	285180697.413467	7	322.3740	1.79310e-03	1.06714e-03
2015/09/24	17:24:52	ok	ok	322.7860	269.315	0.000000	18.70	68.630	10.963	287106812.357903	7	322.4228	1.77782e-03	1.08347e-03
2015/09/24	17:54:52	ok	ok	322.8160	269.325	0.000000	18.56	68.692	10.883	275702854.016258	8	322.4135	1.80225e-03	9.87442e-04
2015/09/24	18:24:52	ok	ok	322.8620	269.317	0.000000	18.34	68.886	10.772	286711420.479249	9	322.5090	1.73744e-03	9.84367e-04
2015/09/24	18:54:52	ok	ok	322.9140	269.296	0.000000	18.10	68.988	10.636	283609820.218172	7	322.5305	1.77043e-03	1.05211e-03
2015/09/24	19:24:52	ok	ok	322.9680	269.278	0.000000	17.90	69.068	10.523	283061188.826116	8	322.6243	1.71266e-03	1.02927e-03
2015/09/24	19:54:52	ok	ok	323.0220	269.249	0.000000	17.68	69.056	10.384	284513156.977652	7	322.5204	2.15920e-03	1.10250e-03
2015/09/24	20:24:52	ok	ok	323.0800	269.205	0.000000	17.44	69.128	10.247	289401572.831600	7	322.7488	1.78119e-03	1.23256e-03
2015/09/24	20:54:52	ok	ok	323.1400	269.145	0.000000	17.22	69.175	10.120	301061435.124798	7	322.8058	1.74698e-03	1.23159e-03
2015/09/24	21:24:52	ok	ok	323.1860	269.098	0.000000	16.99	69.161	9.980	283305923.063218	9	322.8509	1.75624e-03	1.06460e-03
2015/09/24	21:54:52	ok	ok	323.2340	269.034	0.000000	16.77	69.208	9.856	287774033.275403	9	322.7541	1.78191e-03	1.45766e-03
2015/09/24	22:24:52	ok	ok	323.2820	268.969	0.000000	16.56	69.198	9.731	284577172.494251	8	322.9525	1.73446e-03	1.13277e-03
2015/09/24	22:54:52	ok	ok	323.3260	268.902	0.000000	16.35	69.130	9.600	292504049.756587	8	322.9724	1.75429e-03	1.12358e-03
2015/09/24	23:24:52	ok	ok	323.3720	268.815	0.000000	16.11	69.173	9.468	287780995.041788	7	322.9042	1.68258e-03	1.46136e-03
2015/09/24	23:54:52	ok	ok	323.4200	268.733	0.000000	15.93	69.139	9.361	284720496.228478	6	323.0049	1.79452e-03	1.20085e-03
2015/09/25	00:24:52	ok	ok	323.4660	268.647	0.000000	15.69	69.181	9.232	285221839.631757	6	323.0700	1.78022e-03	1.18557e-03
2015/09/25	00:54:52	ok	ok	323.5080	268.562	0.000000	15.50	69.088	9.114	285982019.159210	6	323.0006	1.86151e-03	1.25857e-03
2015/09/25	01:24:52	ok	ok	323.5500	268.432	0.000000	15.29	69.078	8.997	273678733.621483	7	323.1523	1.88581e-03	1.32051e-03
2015/09/25	01:54:52	ok	ok	323.5900	268.319	0.000000	15.10	69.043	8.889	282512944.012829	7	323.1990	1.83855e-03	1.10746e-03
2015/09/25	02:24:52	ok	ok	323.6300	268.199	0.000000	14.90	69.006	8.777	279903061.686774	7	322.9723	1.91627e-03	1.51714e-03
2015/09/25	02:54:52	ok	ok	323.6720	268.097	0.000000	14.72	68.972	8.677	275358199.114792	8	323.0638	1.82468e-03	1.40345e-03
2015/09/25	03:24:52	ok	ok	323.7140	268.015	0.000000	14.55	68.912	8.580	290778967.811061	7	323.1401	1.96629e-03	1.11968e-03
2015/09/25	03:54:52	ok	ok	323.7460	267.868	0.000000	14.36	68.848	8.473	279505829.849199	7	323.2584	2.02298e-03	1.00059e-03
2015/09/25	04:24:52	ok	ok	323.7800	267.708	0.000000	14.24	68.739	8.398	289601836.253471	8	323.2514	1.85779e-03	1.04513e-03
2015/09/25	04:54:52	ok	ok	323.8020	267.613	0.000000	14.08	68.623	8.302	276157413.296824	8	323.4506	1.78697e-03	1.07169e-03
2015/09/25	05:24:52	ok	ok	323.8260	267.514	0.000000	13.96	68.543	8.232	275816757.326157	6	323.3445	2.11023e-03	1.18227e-03
2015/09/25	05:54:52	ok	ok	323.8500	267.424	0.000000	13.83	68.432	8.153	279413697.565188	7	323.5492	1.74949e-03	1.00566e-03
2015/09/25	06:24:52	ok	--	288.5820	267.311	0.000000	13.74	68.329	8.096	1817111.931114	6	288.5604	6.03794e-07	5.20015e-05
2015/09/25	06:54:52	ok	ok	323.6200	267.228	0.000000	13.66	68.199	8.041	278311751.627748	6	323.2142	2.37910e-03	1.01870e-03
2015/09/25	07:24:52	ok	ok	323.9000	267.191	0.000000	13.59	68.071	7.991	281097546.099219	6	323.4312	2.13975e-03	1.20622e-03
2015/09/25	07:54:52	ok	ok	323.6340	267.187	0.000000	13.56	67.892	7.956	275681302.782005	6	323.3182	2.24254e-03	1.05472e-03
2015/09/25	08:24:52	ok	ok	323.8840	267.244	0.000000	13.62	67.614	7.952	278794144.301180	6	323.4257	2.14711e-03	1.19750e-03
2015/09/25	08:54:52	ok	ok	323.8580	267.380	0.000000	13.75	67.320	7.981	278968186.262094	6	323.3438	2.13999e-03	1.33315e-03
2015/09/25	09:24:52	ok	ok	323.5700	267.517	0.000000	13.89	67.142	8.029	279999558.474769	6	323.2230	2.25872e-03	1.27101e-03
2015/09/25	09:54:52	ok	ok	323.5360	267.670	0.000000	14.02	67.050	8.082	271177681.810735	7	323.3688	1.82676e-03	1.06224e-03
2015/09/25	10:24:52	ok	ok	323.5120	267.877	0.000000	14.16	66.988	8.144	268785021.684631	8	323.3331	1.82476e-03	1.07426e-03
2015/09/25	10:54:52	ok	ok	323.7140	268.056	0.000000	14.33	66.903	8.219	267427514.809840	8	323.2258	1.85079e-03	1.03745e-03
2015/09/25	11:24:52	ok	ok	323.4140	268.266	0.000000	14.60	66.806	8.343	260655798.572786	8	323.1175	1.87298e-03	8.30687e-04
2015/09/25	11:54:52	ok	ok	323.5860	268.484	0.000000	14.92	66.747	8.500	259440309.405455	7	323.2254	1.87619e-03	1.24289e-03
2015/09/25	12:24:52	ok	ok	323.4900	268.733	0.000000	15.32	66.614	8.692	249979642.136871	7	323.1065	1.94137e-03	1.19798e-03
2015/09/25	12:54:52	ok	ok	323.4020	268.928	0.000000	15.69	66.593	8.886	245374340.503631	8	322.9488	1.82899e-03	1.65759e-03
2015/09/25	13:24:52	ok	ok	323.3320	269.126	0.000000	16.06	66.718	9.104	261284959.966255	8	322.9925	1.80626e-03	1.17014e-03
2015/09/25	13:54:52	ok	ok	323.2260	269.288	0.000000	16.52	66.653	9.351	239556472.025737	8	322.9196	1.78658e-03	1.15299e-03
2015/09/25	14:24:52	ok	ok	323.1100	269.433	0.000000	17.00	66.622	9.619	243034111.483519	8	322.7853	1.79205e-03	1.14915e-03
2015/09/25	14:54:52	ok	ok	323.0320	269.545	0.000000	17.35	66.802	9.849	240001476.654680	8	322.7305	1.75610e-03	1.12434e-03
2015/09/25	15:24:52	ok	ok	322.9600	269.600	0.000000	17.65	67.031	10.062	240602399.987386	8	322.6553	1.75329e-03	1.11644e-03
2015/09/25	15:54:52	ok	ok	322.9160	269.616	0.000000	17.86	67.392	10.243	237568818.186578	8	322.5444	1.74994e-03	1.04406e-03
2015/09/25	16:24:52	ok	ok	322.8920	269.621	0.000000	18.00	67.711	10.377	246898390.605718	8	322.5188	1.81259e-03	1.00404e-03
2015/09/25	16:54:52	ok	ok	322.8840	269.604	0.000000	18.02	67.949	10.426	254749935.029754	8	322.5052	1.83810e-03	1.02610e-03
2015/09/25	17:24:52	ok	ok	322.8880	269.586	0.000000	17.98	68.205	10.441	262118736.696959	8	322.5192	1.80007e-03	9.55388e-04
2015/09/25	17:54:52	ok	ok	322.9160	269.563	0.000000	17.88	68.450	10.416	268363292.021252	7	322.5506	1.73037e-03	1.09272e-03
2015/09/25	18:24:52	ok	ok	322.9360	269.535	0.000000	17.76	68.604	10.365	267446300.662074	8	322.5766	1.87193e-03	1.10139e-03
2015/09/25	18:54:52	ok	ok	322.9800	269.483	0.000000	17.58	68.746	10.276	261354984.758097	8	322.6864	1.75000e-03	1.14189e-03
2015/09/25	19:24:52	ok	ok	323.0380	269.446	0.000000	17.34	68.906	10.153	266789319.231275	7	322.5362	2.22368e-03	1.08204e-03
2015/09/25	19:54:52	ok	ok	323.0980	269.378	0.000000	17.08	68.945	10.003	281816528.968834	7	322.7344	1.89179e-03	1.19885e-03
2015/09/25	20:24:52	ok	ok	323.1660	269.253	0.000000	16.84	69.076	9.879	285133689.100582	8	322.8408	1.73938e-03	1.14156e-03
2015/09/25	20:54:52	ok	ok	323.2280	269.182	0.000000	16.54	69.136	9.711	274551336.228232	8	322.8803	1.77418e-03	1.15396e-03
2015/09/25	21:24:52	ok	ok	323.2900	269.094	0.000000	16.30	69.179	9.578	282889236.321409	7	322.8933	1.89478e-03	1.18975e-03
2015/09/25	21:54:52	ok	ok	323.3480	268.950	0.000000	16.04	69.131	9.422	282886069.228973	7	322.9546	1.74962e-03	1.12391e-03
2015/09/25	22:24:52	ok	ok	323.4080	268.878	0.000000	15.78	69.169	9.280	281304287.759602	6	323.0040	1.76048e-03	1.16756e-03
2015/09/25	22:54:52	ok	ok	323.4580	268.758	0.000000	15.54	69.182	9.148	278163953.092288	8	322.9750	1.83461e-03	1.60695e-03
2015/09/25	23:24:52	ok	ok	323.5120	268.607	0.000000	15.33	69.172	9.031	286024577.067737	7	323.0404	1.97052e-03	1.33731e-03
2015/09/25	23:54:52	ok	ok	323.5640	268.459	0.000000	15.07	69.182	8.891	281842547.844229	8	323.0793	1.78455e-03	1.50738e-03
2015/09/26	00:24:52	ok	ok	323.6160	268.313	0.000000	14.83	69.195	8.764	288991666.833328	7	323.0840	1.88752e-03	1.12580e-03
2015/09/26	00:54:52	ok	ok	323.6580	268.154	0.000000	14.62	69.098	8.640	283503916.173734	7	322.9013	1.93641e-03	1.55756e-03
2015/09/26	01:24:52	ok	ok	323.7100	267.995	0.000000	14.39	69.113	8.522	289899425.444459	7	323.3505	1.90300e-03	7.87207e-04
2015/09/26	01:54:52	ok	ok	323.7520	267.819	0.000000	14.20	69.049	8.415	294933216.850539	7	323.3461	1.98093e-03	8.79927e-04
2015/09/26	02:24:52	ok	ok	323.7880	267.646	0.000000	14.00	68.983	8.305	279043714.841948	7	323.3699	1.92344e-03	1.07224e-03
2015/09/26	02:54:52	ok	ok	323.8280	267.506	0.000000	13.80	68.917	8.196	292517711.799644	6	323.3167	2.16080e-03	1.26298e-03
2015/09/26	03:24:52	ok	ok	323.8700	267.300	0.000000	13.64	68.800	8.102	289374579.538793	6	323.4329	2.12585e-03	1.00310e-03
2015/09/26	03:54:52	ok	ok	323.6320	267.086	0.000000	13.47	68.740	8.011	274971795.907327	6	323.3156	2.27452e-03	1.08095e-03
2015/09/26	04:24:52	ok	ok	323.9380	266.902	0.000000	13.30	68.651	7.917	281074772.054538	6	323.4356	2.20363e-03	1.18596e-03
2015/09/26	04:54:52	ok	ok	323.7000	266.795	0.000000	13.13	68.619	7.831	278189969.557956	6	323.2579	2.45770e-03	1.01382e-03
2015/09/26	05:24:52	ok	ok	323.7240	266.681	0.000000	13.00	68.452	7.749	281703826.956125	6	323.3284	2.35648e-03	1.02365e-03
2015/09/26	05:54:52	ok	ok	324.0320	266.549	0.000000	12.88	68.401	7.686	286119916.153607	6	323.5747	2.14117e-03	1.18477e-03
2015/09/26	06:24:52	ok	ok	324.0540	266.441	0.000000	12.74	68.317	7.610	288272182.867174	6	323.5940	2.19682e-03	1.09445e-03
2015/09/26	06:54:52	ok	ok	324.0780	266.333	0.000000	12.64	68.184	7.549	276830343.929072	6	323.6234	2.19286e-03	1.03203e-03
2015/09/26	07:24:52	ok	ok	324.0860	266.262	0.000000	12.59	67.973	7.502	272475319.756406	7	323.7183	1.97991e-03	8.68330e-04
2015/09/26	07:54:52	ok	ok	323.8120	266.253	0.000000	12.56	67.766	7.465	270521366.877533	8	323.6302	1.85753e-03	1.20308e-03
2015/09/26	08:24:52	ok	ok	323.8000	266.307	0.000000	12.62	67.547	7.469	266062175.554516	8	323.6592	1.87851e-03	1.07780e-03
2015/09/26	08:54:52	ok	ok	323.7840	266.463	0.000000	12.76	67.140	7.488	280548668.931414	7	323.4922	2.10430e-03	1.27406e-03
2015/09/26	09:24:52	ok	ok	323.7400	266.660	0.000000	12.91	66.965	7.539	272613632.451064	6	323.4215	2.31314e-03	1.01133e-03
2015/09/26	09:54:52	ok	ok	323.7080	266.883	0.000000	13.08	66.880	7.609	278557288.690458	6	323.3355	2.34656e-03	1.26635e-03
2015/09/26	10:24:52	ok	ok	323.6700	267.173	0.000000	13.24	66.793	7.674	280860095.099911	6	323.3428	2.32197e-03	1.04851e-03
2015/09/26	10:54:52	ok	ok	323.6240	267.387	0.000000	13.46	66.717	7.770	269375306.611740	7	323.4658	1.86783e-03	1.13981e-03
2015/09/26	11:24:52	ok	ok	323.5700	267.684	0.000000	13.76	66.655	7.907	269325855.814738	7	323.4246	1.82671e-03	1.11904e-03
2015/09/26	11:54:52	ok	ok	323.4940	268.119	0.000000	14.10	66.542	8.060	251178047.917571	8	323.2778	1.85919e-03	1.13696e-03
2015/09/26	12:24:52	ok	ok	323.4140	268.387	0.000000	14.60	66.340	8.285	245831783.098861	7	323.0609	1.93394e-03	9.12867e-04
2015/09/26	12:54:52	ok	ok	323.3060	268.792	0.000000	15.09	66.340	8.536	237705829.346655	7	323.0730	1.98755e-03	1.08200e-03
2015/09/26	13:24:52	ok	ok	323.3840	269.034	0.000000	15.56	66.277	8.775	224927005.060287	6	323.0298	1.78070e-03	1.14750e-03
2015/09/26	13:54:52	ok	ok	323.2840	269.327	0.000000	16.03	66.537	9.063	226149569.796552	9	322.8628	1.79016e-03	1.49066e-03
2015/09/26	14:24:52	ok	ok	323.1820	269.450	0.000000	16.46	66.584	9.307	226870724.583594	9	322.7546	1.80054e-03	1.45462e-03
2015/09/26	14:54:52	ok	ok	323.1080	269.594	0.000000	16.80	66.850	9.537	229384452.247894	8	322.8160	1.75703e-03	1.16589e-03
2015/09/26	15:24:52	ok	ok	323.0400	269.662	0.000000	17.08	67.076	9.731	224034578.623786	8	322.7433	1.76960e-03	1.19200e-03
2015/09/26	15:54:52	ok	ok	322.9880	269.665	0.000000	17.30	67.321	9.896	233601754.554918	8	322.6816	1.76963e-03	1.11416e-03
2015/09/26	16:24:52	ok	ok	322.9560	269.696	0.000000	17.45	67.524	10.015	240370866.412161	8	322.6417	1.77742e-03	1.15114e-03
2015/09/26	16:54:52	ok	ok	322.9380	269.688	0.000000	17.55	67.747	10.108	242090904.959235	8	322.6393	1.75780e-03	1.18954e-03
2015/09/26	17:24:52	ok	ok	322.9360	269.674	0.000000	17.58	68.016	10.167	253678872.694282	8	322.5978	1.84470e-03	1.08668e-03
2015/09/26	17:54:52	ok	ok	322.9520	269.667	0.000000	17.52	68.268	10.168	252756969.695915	8	322.6531	1.76281e-03	1.12393e-03
2015/09/26	18:24:52	ok	ok	322.9780	269.616	0.000000	17.38	68.534	10.123	260573967.472295	7	322.5014	2.18765e-03	1.09142e-03
2015/09/26	18:54:52	ok	ok	323.0280	269.555	0.000000	17.18	68.673	10.023	258614778.959212	7	322.6924	1.83026e-03	1.15233e-03
2015/09/26	19:24:52	ok	ok	323.0840	269.502	0.000000	16.94	68.832	9.903	265781635.108497	8	322.7643	1.76318e-03	1.06017e-03
2015/09/26	19:54:52	ok	ok	323.1460	269.395	0.000000	16.68	68.930	9.764	270348520.463956	7	322.7818	1.86745e-03	1.17381e-03
2015/09/26	20:24:52	ok	ok	323.2140	269.293	0.000000	16.42	68.998	9.622	283940099.844201	8	322.8511	1.79924e-03	1.12492e-03
2015/09/26	20:54:52	ok	ok	323.2800	269.166	0.000000	16.12	69.087	9.462	273418419.505213	7	322.9059	1.77033e-03	1.13164e-03
2015/09/26	21:24:52	ok	ok	323.3440	269.021	0.000000	15.88	69.130	9.331	284627314.725008	6	322.9344	1.80413e-03	1.20484e-03
2015/09/26	21:54:52	ok	ok	323.4080	268.907	0.000000	15.59	69.192	9.177	275182920.318579	6	323.0116	1.79495e-03	1.15985e-03
2015/09/26	22:24:52	ok	ok	323.4660	268.797	0.000000	15.33	69.172	9.031	281171591.859373	7	322.9926	1.65878e-03	1.50765e-03
2015/09/26	22:54:52	ok	ok	323.5220	268.612	0.000000	15.08	69.184	8.897	284189345.318839	7	323.1266	1.88360e-03	1.13598e-03
2015/09/26	23:24:52	ok	ok	323.5780	268.459	0.000000	14.83	69.195	8.764	280738119.278720	7	323.0736	1.87295e-03	1.00521e-03
2015/09/26	23:54:52	ok	ok	323.6320	268.288	0.000000	14.56	69.173	8.618	281517837.147416	7	323.0578	1.94746e-03	1.03229e-03
2015/09/27	00:24:52	ok	ok	323.6840	268.112	0.000000	14.34	69.132	8.498	286181802.545092	6	323.1004	1.94323e-03	1.04000e-03
2015/09/27	00:54:52	ok	ok	323.7280	267.888	0.000000	14.16	69.041	8.394	279880954.891900	7	323.3159	1.87315e-03	1.08537e-03
2015/09/27	01:24:52	ok	ok	323.7720	267.679	0.000000	13.94	69.000	8.276	277788012.758475	8	323.4072	1.80433e-03	1.07701e-03
2015/09/27	01:54:52	ok	ok	323.5440	267.511	0.000000	13.74	68.963	8.171	275833804.475609	6	323.2365	2.28042e-03	1.04328e-03
2015/09/27	02:24:52	ok	ok	323.8560	267.365	0.000000	13.54	68.954	8.070	284209308.822194	6	323.3514	2.17694e-03	1.16852e-03
2015/09/27	02:54:52	ok	ok	323.8940	267.198	0.000000	13.38	68.867	7.981	280179969.050675	6	323.3875	2.22559e-03	1.18919e-03
2015/09/27	03:24:52	ok	ok	323.9360	266.970	0.000000	13.21	68.778	7.888	283785207.749068	6	323.5025	2.16244e-03	1.04941e-03
2015/09/27	03:54:52	ok	ok	323.7020	266.820	0.000000	13.04	68.718	7.798	275246580.103620	6	323.3872	2.32368e-03	1.07141e-03
2015/09/27	04:24:52	ok	ok	324.0020	266.703	0.000000	12.90	68.577	7.715	282270889.912345	7	323.6302	1.97549e-03	1.01199e-03
2015/09/27	04:54:52	ok	ok	323.7520	266.582	0.000000	12.74	68.461	7.626	273680675.037609	7	323.4911	2.11934e-03	1.00133e-03
2015/09/27	05:24:52	ok	ok	324.0480	266.475	0.000000	12.65	68.416	7.579	278881703.628683	7	323.6698	2.00574e-03	9.54635e-04
2015/09/27	05:54:52	ok	ok	324.0740	266.378	0.000000	12.50	68.330	7.499	275594815.612823	8	323.8590	1.73822e-03	9.64957e-04
2015/09/27	06:24:52	ok	ok	324.0960	266.258	0.000000	12.42	68.172	7.445	279040283.103459	7	323.7144	1.97045e-03	1.01338e-03
2015/09/27	06:54:52	ok	ok	324.1080	266.134	0.000000	12.36	67.960	7.394	278234217.243539	8	323.8751	1.73709e-03	9.55262e-04
2015/09/27	07:24:52	ok	ok	323.8480	266.133	0.000000	12.34	67.841	7.372	275956132.802467	8	323.5639	1.88760e-03	1.02850e-03
2015/09/27	07:54:52	ok	ok	323.8460	266.156	0.000000	12.32	67.636	7.341	277034794.178447	8	323.7221	1.84038e-03	1.11110e-03
2015/09/27	08:24:52	ok	ok	323.8240	266.298	0.000000	12.43	67.397	7.365	274380823.314724	7	323.7090	1.80752e-03	1.07955e-03
2015/09/27	08:54:52	ok	ok	323.7900	266.470	0.000000	12.61	67.055	7.410	273747221.179355	7	323.5316	2.04870e-03	1.22310e-03
2015/09/27	09:24:52	ok	ok	323.7460	266.761	0.000000	12.78	66.912	7.472	276313740.984856	7	323.4743	2.13133e-03	1.08899e-03
2015/09/27	09:54:52	ok	ok	323.7040	267.010	0.000000	12.98	66.804	7.553	271236684.052448	6	323.4344	2.22033e-03	1.08699e-03
2015/09/27	10:24:52	ok	ok	323.6480	267.352	0.000000	13.23	66.704	7.659	277540402.324768	6	323.3319	2.32499e-03	1.01182e-03
2015/09/27	10:54:52	ok	ok	323.5860	267.642	0.000000	13.51	66.697	7.792	267950043.566728	6	323.2964	2.29114e-03	1.03588e-03
2015/09/27	11:24:52	ok	ok	323.5200	267.987	0.000000	13.91	66.566	7.970	250473162.508165	8	323.3603	1.81194e-03	1.08881e-03
2015/09/27	11:54:52	ok	ok	323.4220	268.389	0.000000	14.36	66.501	8.185	241281496.540404	8	323.2536	1.80669e-03	9.66812e-04
2015/09/27	12:24:52	ok	ok	323.3260	268.739	0.000000	14.83	66.468	8.419	243446544.181356	7	323.1350	1.91836e-03	1.09664e-03
2015/09/27	12:54:52	ok	ok	323.4160	269.051	0.000000	15.32	66.439	8.669	238685030.786966	7	323.0633	1.89376e-03	1.18482e-03
2015/09/27	13:24:52	ok	ok	323.2920	269.304	0.000000	15.84	66.474	8.951	231983856.182269	8	323.0150	1.77948e-03	1.11739e-03
2015/09/27	13:54:52	ok	ok	323.1880	269.577	0.000000	16.34	66.651	9.250	243797111.000721	8	322.8893	1.77743e-03	1.11626e-03
2015/09/27	14:24:52	ok	ok	323.0820	269.685	0.000000	16.82	66.736	9.533	241773676.152216	8	322.7955	1.74923e-03	1.16367e-03
2015/09/27	14:54:52	ok	ok	322.9960	269.800	0.000000	17.25	66.960	9.814	241376923.880573	8	322.6829	1.75668e-03	1.20897e-03
2015/09/27	15:24:52	ok	ok	322.9180	269.865	0.000000	17.55	67.160	10.021	244491883.996774	7	322.6165	1.78444e-03	1.32016e-03
2015/09/27	15:54:52	ok	ok	322.8520	269.895	0.000000	17.81	67.442	10.220	237449157.859480	7	322.5142	1.79626e-03	1.00202e-03
2015/09/27	16:24:52	ok	ok	322.8080	269.921	0.000000	18.03	67.746	10.401	245458505.960224	7	322.4576	1.79769e-03	1.07676e-03
2015/09/27	16:54:52	ok	ok	322.7920	269.892	0.000000	18.12	68.026	10.500	245360996.945635	8	322.4026	1.79473e-03	9.82185e-04
2015/09/27	17:24:52	ok	ok	322.7980	269.854	0.000000	18.14	68.352	10.563	253323801.722039	8	322.4171	1.79370e-03	1.04243e-03
2015/09/27	17:54:52	ok	ok	322.8200	269.835	0.000000	18.02	68.681	10.538	261719235.405975	8	322.4541	1.78155e-03	9.88238e-04
2015/09/27	18:24:52	ok	ok	322.8740	269.806	0.000000	17.80	68.962	10.444	268862540.480944	7	322.4905	1.78093e-03	1.07268e-03
2015/09/27	18:54:52	ok	ok	322.9320	269.736	0.000000	17.58	69.096	10.328	267771398.062228	7	322.5722	1.75813e-03	1.05812e-03
2015/09/27	19:24:52	ok	ok	322.9920	269.692	0.000000	17.30	69.219	10.175	270273293.240884	9	322.6765	1.71752e-03	1.06041e-03
2015/09/27	19:54:52	ok	ok	323.0600	269.615	0.000000	17.06	69.262	10.036	299835709.821145	6	322.5804	2.25010e-03	1.25880e-03
2015/09/27	20:24:52	ok	ok	323.1140	269.530	0.000000	16.81	69.302	9.893	285655014.399251	7	322.7395	1.83816e-03	1.14964e-03
2015/09/27	20:54:52	ok	ok	323.1800	269.464	0.000000	16.54	69.368	9.743	302936443.553824	8	322.8322	1.77131e-03	1.10720e-03
2015/09/27	21:24:52	ok	ok	323.2400	269.332	0.000000	16.26	69.403	9.585	290883845.654696	8	322.7347	1.77818e-03	1.40828e-03
2015/09/27	21:54:52	ok	ok	323.3040	269.174	0.000000	16.01	69.444	9.448	287282161.663806	7	322.9004	1.77275e-03	1.10948e-03
2015/09/27	22:24:52	ok	ok	323.3580	269.094	0.000000	15.74	69.422	9.292	280920489.481792	7	323.0005	1.73485e-03	1.13113e-03
2015/09/27	22:54:52	ok	ok	323.4160	268.963	0.000000	15.51	69.437	9.165	294639853.111476	6	322.9966	1.78785e-03	1.23643e-03
2015/09/27	23:24:52	ok	ok	323.4720	268.813	0.000000	15.24	69.444	9.018	289824375.299664	6	323.0816	1.77690e-03	1.15219e-03
2015/09/27	23:54:52	ok	ok	323.5260	268.673	0.000000	15.00	69.428	8.885	279570511.488639	7	323.1263	1.87250e-03	1.11658e-03
2015/09/28	00:24:52	ok	ok	323.5760	268.520	0.000000	14.76	69.441	8.758	288055095.264200	8	322.9877	1.84005e-03	1.42567e-03
2015/09/28	00:54:52	ok	ok	323.6220	268.338	0.000000	14.55	69.402	8.641	280009564.844234	7	322.9624	1.92842e-03	1.48870e-03
2015/09/28	01:24:52	ok	ok	323.6460	268.233	0.000000	14.42	69.234	8.552	283228388.355697	7	323.1232	1.88157e-03	9.51621e-04
2015/09/28	01:54:52	ok	ok	323.6800	268.133	0.000000	14.27	69.148	8.464	293414626.146173	7	323.1113	1.95338e-03	1.08521e-03
2015/09/28	02:24:52	ok	ok	323.7180	267.995	0.000000	14.12	69.091	8.379	290032067.918473	7	323.2695	1.91434e-03	1.09873e-03
2015/09/28	02:54:52	ok	ok	323.7520	267.853	0.000000	13.96	69.061	8.294	295547940.671882	8	323.3944	1.80065e-03	1.15757e-03
2015/09/28	03:24:52	ok	ok	323.7760	267.778	0.000000	13.84	68.953	8.220	297275166.579009	7	323.3309	1.96490e-03	1.18818e-03
2015/09/28	03:54:52	ok	ok	323.5220	267.698	0.000000	13.72	68.815	8.144	281484553.061199	8	323.3961	1.81666e-03	1.03440e-03
2015/09/28	04:24:52	ok	ok	323.8100	267.667	0.000000	13.64	68.628	8.082	292975769.385064	6	323.3281	2.17428e-03	1.24889e-03
2015/09/28	04:54:52	ok	ok	323.5600	267.614	0.000000	13.55	68.611	8.035	287343713.496701	6	323.2453	2.28243e-03	1.07893e-03
2015/09/28	05:24:52	ok	ok	323.5760	267.532	0.000000	13.48	68.454	7.982	285604176.201480	6	323.2515	2.28882e-03	1.01643e-03
2015/09/28	05:54:52	ok	ok	323.8600	267.457	0.000000	13.38	68.436	7.931	290457925.069150	6	323.3478	2.14782e-03	1.35450e-03
2015/09/28	06:24:52	ok	ok	323.6100	267.404	0.000000	13.29	68.361	7.879	279672755.381281	6	323.2943	2.32655e-03	1.04407e-03
2015/09/28	06:54:52	ok	ok	323.8720	267.398	0.000000	13.30	68.190	7.864	290548471.205033	6	323.3364	2.21391e-03	1.36898e-03
2015/09/28	07:24:52	ok	ok	323.6120	267.420	0.000000	13.30	68.046	7.847	282828015.118720	6	323.3035	2.30997e-03	1.07243e-03
2015/09/28	07:54:52	ok	ok	323.6080	267.489	0.000000	13.32	67.877	7.837	287753771.245668	6	323.2807	2.30787e-03	1.12808e-03
2015/09/28	08:24:52	ok	ok	323.5900	267.524	0.000000	13.41	67.691	7.859	283989533.500007	6	323.1915	2.38851e-03	1.01195e-03
2015/09/28	08:54:52	ok	ok	323.5580	267.646	0.000000	13.58	67.376	7.905	284615510.277370	7	323.3226	2.01393e-03	1.09650e-03
2015/09/28	09:24:52	ok	ok	323.5200	267.834	0.000000	13.73	67.258	7.964	286548297.554886	8	323.3712	1.80213e-03	9.93477e-04
2015/09/28	09:54:52	ok	ok	323.4700	268.075	0.000000	13.98	67.188	8.079	278062548.243348	8	323.2938	1.83279e-03	1.02915e-03
2015/09/28	10:24:52	ok	ok	323.4140	268.330	0.000000	14.24	67.090	8.197	266453742.130773	8	323.2471	1.80561e-03	9.46768e-04
2015/09/28	10:54:52	ok	ok	323.3480	268.594	0.000000	14.55	67.000	8.342	260601986.477171	7	323.1395	1.91635e-03	8.84916e-04
2015/09/28	11:24:52	ok	ok	323.2900	268.937	0.000000	14.92	66.922	8.523	260942867.536614	7	323.0762	1.93626e-03	1.11101e-03
2015/09/28	11:54:52	ok	ok	323.2060	269.153	0.000000	15.28	66.899	8.708	252828303.820777	7	323.0174	1.93901e-03	1.09863e-03
2015/09/28	12:24:52	ok	ok	323.1220	269.357	0.000000	15.70	66.858	8.927	249643121.701247	8	322.7855	1.79632e-03	1.39275e-03
2015/09/28	12:54:52	ok	ok	323.2260	269.561	0.000000	16.16	66.882	9.182	259654766.257641	9	322.7914	1.78231e-03	1.41357e-03
2015/09/28	13:24:52	ok	ok	323.1140	269.736	0.000000	16.64	66.909	9.455	264703008.969932	9	322.7112	1.75644e-03	1.48707e-03
2015/09/28	13:54:52	ok	ok	323.0040	269.871	0.000000	17.20	66.863	9.770	264849471.664681	8	322.6810	1.75870e-03	1.17103e-03
2015/09/28	14:24:52	ok	ok	322.8940	269.992	0.000000	17.70	66.982	10.084	253711676.022005	8	322.5475	1.71121e-03	1.04351e-03
2015/09/28	14:54:52	ok	ok	322.7960	270.011	0.000000	18.15	67.209	10.393	263497769.274509	8	322.3929	1.83445e-03	1.03030e-03
2015/09/28	15:24:52	ok	ok	322.7280	270.052	0.000000	18.43	67.465	10.607	269340530.604676	8	322.3433	1.80681e-03	9.92840e-04
2015/09/28	15:54:52	ok	ok	322.6840	270.033	0.000000	18.66	67.859	10.815	287882779.773717	7	322.3219	1.79142e-03	1.05097e-03
2015/09/28	16:24:52	ok	ok	322.6560	270.006	0.000000	18.78	68.175	10.942	291072278.253018	9	322.2988	1.71868e-03	9.74288e-04
2015/09/28	16:54:52	ok	ok	322.6420	269.980	0.000000	18.86	68.483	11.044	302411519.842366	8	322.2584	1.77483e-03	1.04612e-03
2015/09/28	17:24:52	ok	ok	322.6480	269.974	0.000000	18.77	68.760	11.030	289775555.198091	8	322.2679	1.78191e-03	1.00302e-03
2015/09/28	17:54:52	ok	ok	322.6840	269.976	0.000000	18.63	69.056	10.986	312814420.153986	7	322.3406	1.74997e-03	1.08256e-03
2015/09/28	18:24:52	ok	ok	322.7400	269.959	0.000000	18.42	69.309	10.890	306082681.763614	8	322.3639	1.78376e-03	1.00397e-03
2015/09/28	18:54:52	ok	ok	322.8040	269.925	0.000000	18.16	69.466	10.748	305512463.004081	8	322.4304	1.77560e-03	9.00938e-04
2015/09/28	19:24:52	ok	ok	322.8740	269.902	0.000000	17.88	69.559	10.585	308300519.791290	7	322.4947	1.75513e-03	1.07333e-03
2015/09/28	19:54:52	ok	ok	322.9480	269.849	0.000000	17.62	69.627	10.433	308882906.140231	3	322.9602	-2.10150e-03	1.33632e-04
2015/09/28	20:24:52	ok	ok	323.0160	269.789	0.000000	17.30	69.713	10.248	316580469.439957	6	322.5033	2.26668e-03	1.14136e-03
2015/09/28	20:54:52	ok	ok	323.0860	269.717	0.000000	17.02	69.748	10.083	326736364.155626	7	322.6901	1.88422e-03	1.22598e-03
2015/09/28	21:24:52	ok	ok	323.1520	269.621	0.000000	16.75	69.784	9.926	324166468.931471	7	322.7570	1.87168e-03	1.20946e-03
2015/09/28	21:54:52	ok	ok	323.2000	269.530	0.000000	16.51	69.682	9.770	306238036.185439	8	322.8612	1.74139e-03	1.12717e-03
2015/09/28	22:24:52	ok	ok	323.2480	269.485	0.000000	16.30	69.671	9.646	306727934.421039	6	322.8331	1.81382e-03	1.17572e-03
2015/09/28	22:54:52	ok	ok	323.2840	269.388	0.000000	16.14	69.526	9.533	307931516.887040	8	322.9371	1.76545e-03	1.10854e-03
2015/09/28	23:24:52	ok	ok	323.3160	269.334	0.000000	15.95	69.490	9.420	303626777.129526	7	322.9179	1.74400e-03	1.08489e-03
2015/09/28	23:54:52	ok	ok	323.3440	269.308	0.000000	15.84	69.412	9.347	298505447.933154	6	322.9340	1.78075e-03	1.17604e-03
2015/09/29	00:24:52	ok	ok	323.3620	269.269	0.000000	15.71	69.243	9.251	295322722.271441	6	322.9817	1.78201e-03	1.21307e-03
2015/09/29	00:54:52	ok	ok	323.3840	269.250	0.000000	15.62	69.226	9.199	296131035.293524	6	322.9845	1.76429e-03	1.19347e-03
2015/09/29	01:24:52	ok	ok	323.4140	269.192	0.000000	15.48	69.200	9.118	291558035.242047	6	323.0070	1.79478e-03	1.13272e-03
2015/09/29	01:54:52	ok	ok	323.4460	269.132	0.000000	15.31	69.169	9.020	291869795.817734	6	323.0473	1.79389e-03	1.20517e-03
2015/09/29	02:24:52	ok	ok	323.4880	268.957	0.000000	15.16	69.199	8.942	300654690.830291	7	322.9504	1.88770e-03	1.26346e-03
2015/09/29	02:54:52	ok	ok	323.5200	268.797	0.000000	14.96	69.219	8.837	300629218.815766	6	323.1063	1.81611e-03	1.10128e-03
2015/09/29	03:24:52	ok	ok	323.5620	268.667	0.000000	14.80	69.218	8.751	305191009.515922	7	323.1468	1.86492e-03	1.18096e-03
2015/09/29	03:54:52	ok	ok	323.6000	268.548	0.000000	14.61	69.211	8.649	293603673.036063	7	322.9563	1.93460e-03	1.47642e-03
2015/09/29	04:24:52	ok	ok	323.6420	268.431	0.000000	14.47	69.157	8.569	301824310.868086	7	323.0570	1.88355e-03	1.14050e-03
2015/09/29	04:54:52	ok	ok	323.6640	268.284	0.000000	14.29	69.181	8.478	295020893.408277	8	323.3165	1.74441e-03	1.01882e-03
2015/09/29	05:24:52	ok	ok	323.6940	268.157	0.000000	14.17	69.014	8.396	292946351.123068	7	323.2846	1.92380e-03	1.09846e-03
2015/09/29	05:54:52	ok	ok	323.7340	268.063	0.000000	14.01	68.956	8.307	304330125.382467	8	323.3597	1.80908e-03	1.11480e-03
2015/09/29	06:24:52	ok	ok	323.7520	267.965	0.000000	13.89	68.876	8.236	291706647.949028	8	323.3856	1.80400e-03	1.07666e-03
2015/09/29	06:54:52	ok	ok	323.7720	267.895	0.000000	13.81	68.717	8.177	300360366.496025	8	323.3819	1.78648e-03	1.22931e-03
2015/09/29	07:24:52	ok	ok	323.7660	267.895	0.000000	13.77	68.537	8.136	294196538.733130	7	323.3581	1.93435e-03	1.13017e-03
2015/09/29	07:54:52	ok	ok	323.7620	267.969	0.000000	13.81	68.313	8.129	296112489.779424	7	323.3104	1.96882e-03	1.19102e-03
2015/09/29	08:24:52	ok	ok	323.7340	268.029	0.000000	13.91	68.014	8.143	296294120.421275	7	323.2894	1.95457e-03	1.11245e-03
2015/09/29	08:54:52	ok	ok	323.7060	268.169	0.000000	14.06	67.724	8.183	296876695.392370	7	323.3224	1.86150e-03	1.16202e-03
2015/09/29	09:24:52	ok	ok	323.4100	268.349	0.000000	14.23	67.552	8.248	291002989.956688	8	323.2551	1.78350e-03	9.50725e-04
2015/09/29	09:54:52	ok	ok	323.6120	268.542	0.000000	14.42	67.499	8.338	293353883.252311	7	323.2321	1.84698e-03	1.15660e-03
2015/09/29	10:24:52	ok	ok	323.3180	268.722	0.000000	14.69	67.345	8.457	283531211.614443	7	323.0455	1.98678e-03	1.07155e-03
2015/09/29	10:54:52	ok	ok	323.4920	268.925	0.000000	14.98	67.282	8.600	285108920.414380	6	323.0899	1.80367e-03	1.28709e-03
2015/09/29	11:24:54	ok	ok	323.4180	269.259	0.000000	15.32	67.198	8.768	289161357.800444	7	323.0377	1.90358e-03	1.23846e-03
2015/09/29	11:54:52	ok	ok	323.3260	269.502	0.000000	15.77	67.075	8.994	283409469.253184	7	322.9452	1.88647e-03	1.19955e-03
2015/09/29	12:24:52	ok	ok	323.2020	269.728	0.000000	16.26	67.017	9.256	285209400.152143	8	322.9009	1.75079e-03	1.14168e-03
2015/09/29	12:54:52	ok	ok	323.1020	269.878	0.000000	16.79	67.053	9.561	283207261.036761	7	322.7428	1.85817e-03	1.24089e-03
2015/09/29	13:24:52	ok	ok	322.9920	270.022	0.000000	17.28	67.083	9.849	288239792.545549	8	322.6755	1.72834e-03	1.15440e-03
2015/09/29	13:54:52	ok	ok	322.8800	270.085	0.000000	17.78	67.202	10.165	284016084.903430	8	322.5472	1.71087e-03	9.87419e-04
2015/09/29	14:24:52	ok	ok	322.7900	270.151	0.000000	18.16	67.358	10.422	289461796.518830	7	322.4278	1.77772e-03	1.08892e-03
2015/09/29	14:54:52	ok	ok	322.7600	270.124	0.000000	18.29	67.763	10.566	296745903.730487	8	322.3938	1.75244e-03	1.06176e-03
2015/09/29	15:24:52	ok	ok	322.7020	270.132	0.000000	18.52	67.981	10.745	295884664.990263	7	322.3407	1.77819e-03	1.09109e-03
2015/09/29	15:54:52	ok	ok	322.6720	270.143	0.000000	18.67	68.243	10.882	307745901.233956	7	322.3129	1.80011e-03	1.04669e-03
2015/09/29	16:24:52	ok	ok	322.6540	270.130	0.000000	18.73	68.459	10.956	311490965.219461	8	322.3086	1.73377e-03	1.01837e-03
2015/09/29	16:54:52	ok	ok	322.6460	270.125	0.000000	18.72	68.721	10.991	317130025.086980	8	322.3025	1.71637e-03	9.76844e-04
2015/09/29	17:24:52	ok	ok	322.6800	270.099	0.000000	18.62	69.054	10.979	308070002.645251	8	322.2957	1.79864e-03	1.00794e-03
2015/09/29	17:54:52	ok	ok	322.7220	270.104	0.000000	18.42	69.251	10.881	304072108.405731	9	322.3968	1.70435e-03	9.55922e-04
2015/09/29	18:24:52	ok	ok	322.7760	270.100	0.000000	18.24	69.393	10.788	316425212.653720	9	322.4351	1.70471e-03	9.36725e-04
2015/09/29	18:54:52	ok	ok	322.8320	270.083	0.000000	18.02	69.498	10.664	318497357.599666	8	322.4344	1.79365e-03	1.06432e-03
2015/09/29	19:24:52	ok	ok	322.8900	270.036	0.000000	17.79	69.572	10.530	326466579.113240	7	322.4936	1.74559e-03	1.07946e-03
2015/09/29	19:54:52	ok	ok	322.9520	270.021	0.000000	17.56	69.587	10.389	332563369.540978	3	322.9763	-8.56045e-04	1.15849e-05
2015/09/29	20:24:52	ok	ok	323.0020	269.972	0.000000	17.34	69.604	10.256	330886288.914958	7	322.6817	1.73802e-03	1.25896e-03
2015/09/29	20:54:52	ok	ok	323.0500	269.892	0.000000	17.14	69.567	10.129	328047389.159332	7	322.7262	1.72147e-03	1.26001e-03
2015/09/29	21:24:52	ok	ok	323.0920	269.841	0.000000	16.94	69.559	10.007	328715880.868981	7	322.6956	1.87905e-03	1.24498e-03
2015/09/29	21:54:52	ok	ok	323.1280	269.817	0.000000	16.78	69.471	9.899	323377824.563720	8	322.8007	1.73544e-03	1.20072e-03
2015/09/29	22:24:52	ok	ok	323.1580	269.791	0.000000	16.64	69.416	9.809	312543204.842581	8	322.8251	1.75118e-03	1.16695e-03
2015/09/29	22:54:52	ok	ok	323.1940	269.712	0.000000	16.46	69.383	9.699	320955538.091893	8	322.8699	1.75026e-03	1.17498e-03
2015/09/29	23:24:52	ok	ok	323.2360	269.645	0.000000	16.28	69.407	9.598	321881783.410834	8	322.8981	1.75350e-03	1.18583e-03
2015/09/29	23:54:52	ok	ok	323.2820	269.562	0.000000	16.08	69.428	9.485	321849169.188297	8	322.9380	1.74901e-03	1.14885e-03
2015/09/30	00:24:52	ok	ok	323.3280	269.482	0.000000	15.88	69.477	9.378	315941207.814686	7	322.9159	1.77135e-03	1.16201e-03
2015/09/30	00:54:52	ok	ok	323.3780	269.343	0.000000	15.63	69.546	9.247	319423666.971180	6	322.9699	1.78156e-03	1.22463e-03
2015/09/30	01:24:52	ok	ok	323.4260	269.206	0.000000	15.40	69.532	9.117	316073783.601103	6	323.0298	1.79094e-03	1.21107e-03
2015/09/30	01:54:52	ok	ok	323.4740	269.008	0.000000	15.18	69.491	8.991	319479036.223417	6	323.0745	1.78585e-03	1.28690e-03
2015/09/30	02:24:52	ok	ok	323.5200	268.888	0.000000	14.98	69.482	8.881	309228942.759054	6	322.9629	1.75804e-03	1.05334e-03
2015/09/30	02:54:52	ok	ok	323.5600	268.782	0.000000	14.77	69.443	8.763	312565280.909170	6	323.1516	1.77059e-03	1.22355e-03
2015/09/30	03:24:52	ok	ok	323.5980	268.627	0.000000	14.58	69.350	8.651	301054489.574194	6	323.1893	1.78333e-03	1.13120e-03
2015/09/30	03:54:52	ok	ok	323.6400	268.500	0.000000	14.39	69.343	8.550	303102823.642625	7	323.1948	1.87527e-03	1.10233e-03
2015/09/30	04:24:52	ok	ok	323.6700	268.364	0.000000	14.26	69.175	8.462	306606503.211185	8	323.3068	1.76500e-03	1.00072e-03
2015/09/30	04:54:52	ok	ok	323.6980	268.284	0.000000	14.11	69.147	8.381	287105933.731604	7	323.2806	1.80843e-03	1.04727e-03
2015/09/30	05:24:52	ok	ok	323.7320	268.184	0.000000	13.97	69.035	8.296	301926090.600162	7	323.3202	1.87610e-03	1.09232e-03
2015/09/30	05:54:52	ok	ok	323.7580	268.072	0.000000	13.80	69.003	8.206	301978531.921033	8	323.4234	1.78216e-03	1.11321e-03
2015/09/30	06:24:52	ok	ok	323.7840	267.941	0.000000	13.70	68.840	8.137	298107077.924287	7	323.3815	1.93072e-03	1.12427e-03
2015/09/30	06:54:52	ok	ok	323.8040	267.862	0.000000	13.58	68.732	8.064	302061922.171446	6	323.2921	2.14569e-03	1.30945e-03
2015/09/30	07:24:52	ok	ok	323.5460	267.817	0.000000	13.52	68.606	8.019	295817950.309036	6	323.2235	2.32200e-03	1.01445e-03
2015/09/30	07:54:52	ok	ok	323.8160	267.814	0.000000	13.50	68.429	7.989	293325568.877028	6	323.3079	2.20651e-03	1.19521e-03
2015/09/30	08:24:52	ok	ok	323.5380	267.860	0.000000	13.54	68.148	7.976	285764120.988573	7	323.3055	2.02294e-03	1.04424e-03
2015/09/30	08:54:52	ok	ok	323.5140	267.978	0.000000	13.66	67.853	8.000	297041924.924146	8	323.3586	1.79781e-03	1.09645e-03
2015/09/30	09:24:52	ok	ok	323.4840	268.143	0.000000	13.80	67.618	8.041	296413100.794870	7	323.2820	1.92985e-03	1.05674e-03
2015/09/30	09:54:52	ok	ok	323.7100	268.313	0.000000	13.94	67.557	8.103	299434815.140869	8	323.3566	1.78278e-03	1.16878e-03
2015/09/30	10:24:52	ok	ok	323.4260	268.501	0.000000	14.08	67.467	8.162	297775986.495999	7	323.1904	1.92238e-03	1.00480e-03
2015/09/30	10:54:52	ok	ok	323.3900	268.657	0.000000	14.28	67.445	8.260	295636369.975641	7	323.1409	1.94204e-03	1.00974e-03
2015/09/30	11:24:52	ok	ok	323.5720	268.894	0.000000	14.58	67.354	8.402	290848741.326148	7	323.0987	1.85031e-03	1.05097e-03
2015/09/30	11:54:52	ok	ok	323.2460	269.201	0.000000	14.97	67.163	8.579	279298785.707324	7	323.0369	1.91489e-03	1.12583e-03
2015/09/30	12:24:52	ok	ok	323.3640	269.459	0.000000	15.50	67.026	8.842	280060103.997087	6	322.9907	1.81321e-03	1.19260e-03
2015/09/30	12:54:52	ok	ok	323.2460	269.801	0.000000	16.01	67.001	9.115	277357348.804614	8	322.9239	1.76858e-03	1.13414e-03
2015/09/30	13:24:52	ok	ok	323.1260	269.974	0.000000	16.53	67.007	9.406	278978681.798170	7	322.7664	1.88014e-03	1.19899e-03
2015/09/30	13:54:52	ok	ok	323.0260	270.160	0.000000	17.04	67.069	9.707	277580373.821234	7	322.5867	2.06971e-03	1.19330e-03
2015/09/30	14:24:52	ok	ok	322.9280	270.237	0.000000	17.47	67.205	9.980	282618541.154671	3	322.8937	-4.07402e-04	1.27467e-04
2015/09/30	14:54:52	ok	ok	322.8460	270.311	0.000000	17.80	67.381	10.205	283216266.974605	8	322.4886	1.76196e-03	1.06216e-03
2015/09/30	15:24:52	ok	ok	322.7820	270.325	0.000000	18.08	67.696	10.424	286883275.941173	8	322.4350	1.77578e-03	9.38021e-04
2015/09/30	15:54:52	ok	ok	322.7400	270.328	0.000000	18.26	68.051	10.592	282919852.910012	7	322.3519	1.82259e-03	1.09308e-03
2015/09/30	16:24:52	ok	ok	322.7140	270.316	0.000000	18.36	68.333	10.699	275176744.349627	7	322.3623	1.75637e-03	1.08801e-03
2015/09/30	16:54:52	ok	ok	322.7080	270.294	0.000000	18.37	68.628	10.751	309685326.536975	7	322.3515	1.76817e-03	1.05626e-03
2015/09/30	17:24:52	ok	ok	322.7260	270.262	0.000000	18.26	68.988	10.737	308970677.975618	8	322.3517	1.78244e-03	9.73148e-04
2015/09/30	17:54:52	ok	ok	322.7700	270.240	0.000000	18.10	69.221	10.672	315972140.589240	8	322.3908	1.79033e-03	1.01938e-03
2015/09/30	18:24:52	ok	ok	322.8100	270.233	0.000000	17.91	69.332	10.569	312335635.993291	7	322.4566	1.78018e-03	1.05850e-03
2015/09/30	18:54:52	ok	ok	322.8620	270.200	0.000000	17.72	69.442	10.467	320584815.664471	6	322.5004	1.72686e-03	1.17269e-03
2015/09/30	19:24:52	ok	ok	322.9120	270.152	0.000000	17.50	69.489	10.338	320751401.470015	6	322.5362	1.72062e-03	1.13765e-03
2015/09/30	19:54:52	ok	ok	322.9640	270.095	0.000000	17.30	69.539	10.222	324022869.750191	6	322.4661	2.25228e-03	1.16089e-03
2015/09/30	20:24:52	ok	ok	323.0220	270.029	0.000000	17.06	69.552	10.079	327808453.247763	6	322.5225	2.25628e-03	1.20525e-03
2015/09/30	20:54:52	ok	ok	323.0700	269.964	0.000000	16.84	69.540	9.945	319375495.108164	8	322.7562	1.68995e-03	1.18110e-03
2015/09/30	21:24:52	ok	ok	323.1260	269.880	0.000000	16.62	69.615	9.825	321812944.009193	8	322.7962	1.73683e-03	1.13313e-03
2015/09/30	21:54:52	ok	ok	323.1700	269.805	0.000000	16.42	69.549	9.699	316242359.817951	8	322.8297	1.73273e-03	1.16659e-03
2015/09/30	22:24:52	ok	ok	323.2160	269.729	0.000000	16.19	69.564	9.567	309907836.042613	8	322.7083	1.72482e-03	1.41679e-03
2015/09/30	22:54:52	ok	ok	323.2640	269.617	0.000000	15.97	69.552	9.440	305424564.382183	7	322.8826	1.73887e-03	1.10003e-03
2015/09/30	23:24:52	ok	ok	323.3200	269.467	0.000000	15.75	69.540	9.313	319671139.226160	6	322.9201	1.74651e-03	1.25240e-03
2015/09/30	23:54:52	ok	ok	323.3620	269.343	0.000000	15.54	69.587	9.202	300862009.348395	6	322.9502	1.79539e-03	1.15879e-03
2015/10/01	00:24:52	ok	ok	323.4100	269.244	0.000000	15.34	69.550	9.086	314469146.722983	6	323.0236	1.73572e-03	1.21567e-03
2015/10/01	00:54:52	ok	ok	323.4480	269.110	0.000000	15.13	69.568	8.973	301908033.115904	7	322.9470	1.69241e-03	1.47054e-03
2015/10/01	01:24:52	ok	ok	323.4900	268.968	0.000000	14.91	69.527	8.849	308616938.889722	6	323.0737	1.78963e-03	1.19659e-03
2015/10/01	01:54:52	ok	ok	323.5320	268.851	0.000000	14.74	69.438	8.747	295423877.442876	6	323.1335	1.76689e-03	1.17051e-03
2015/10/01	02:24:52	ok	ok	323.5700	268.741	0.000000	14.56	69.404	8.647	304516567.115831	3	323.0122	7.17490e-04	7.26346e-05
2015/10/01	02:54:52	ok	ok	323.6120	268.597	0.000000	14.39	69.343	8.550	310832365.668909	6	323.1440	1.80436e-03	1.27192e-03
2015/10/01	03:24:52	ok	ok	323.6480	268.444	0.000000	14.16	69.329	8.429	299443987.352813	7	323.2634	1.74870e-03	1.03873e-03
2015/10/01	03:54:52	ok	ok	323.6840	268.311	0.000000	14.01	69.301	8.348	294799043.487261	7	323.2666	1.88093e-03	1.06336e-03
2015/10/01	04:24:52	ok	ok	323.7080	268.214	0.000000	13.92	69.112	8.280	303267074.001988	7	323.2912	1.88542e-03	1.15236e-03
2015/10/01	04:54:52	ok	ok	323.7300	268.132	0.000000	13.76	69.024	8.188	295187902.339118	7	323.3087	1.90655e-03	1.14820e-03
2015/10/01	05:24:52	ok	ok	323.7500	268.087	0.000000	13.69	68.810	8.128	295835587.982765	7	323.3329	1.86132e-03	1.19787e-03
2015/10/01	05:54:52	ok	ok	323.7620	268.007	0.000000	13.62	68.739	8.085	302803127.330534	7	323.2884	1.96196e-03	1.16271e-03
2015/10/01	06:24:52	ok	ok	323.7840	267.958	0.000000	13.52	68.634	8.023	300085333.828671	7	323.3670	1.90105e-03	1.18831e-03
2015/10/01	06:54:52	ok	ok	323.7960	267.897	0.000000	13.44	68.533	7.972	300088800.618054	6	323.3147	2.17604e-03	1.20436e-03
2015/10/01	07:24:52	ok	ok	323.8060	267.900	0.000000	13.42	68.357	7.941	303839801.027851	6	323.4483	2.09010e-03	8.21791e-04
2015/10/01	07:54:52	ok	ok	323.7980	267.925	0.000000	13.42	68.213	7.925	302382642.818110	6	323.2916	2.21104e-03	1.37731e-03
2015/10/01	08:24:52	ok	ok	323.7800	268.007	0.000000	13.50	67.997	7.939	301581071.564942	6	323.3105	2.15983e-03	1.25299e-03
2015/10/01	08:54:52	ok	ok	323.7500	268.110	0.000000	13.62	67.730	7.966	296757049.089602	7	323.3226	1.95438e-03	1.15816e-03
2015/10/01	09:24:52	ok	ok	323.7000	268.294	0.000000	13.82	67.535	8.041	294612348.330416	7	323.3123	1.87953e-03	1.14248e-03
2015/10/01	09:54:52	ok	ok	323.6580	268.540	0.000000	14.02	67.514	8.138	302029063.845632	8	323.3217	1.76887e-03	1.12109e-03
2015/10/01	10:24:52	ok	ok	323.3720	268.767	0.000000	14.25	67.382	8.237	284622040.888664	8	323.2043	1.80072e-03	8.88882e-04
2015/10/01	10:54:52	ok	ok	323.5540	268.945	0.000000	14.46	67.362	8.341	282903379.365474	7	323.0374	1.89545e-03	1.04895e-03
2015/10/01	11:24:52	ok	ok	323.2760	269.082	0.000000	14.70	67.318	8.459	266717827.658035	7	323.0551	1.92430e-03	1.02433e-03
2015/10/01	11:54:52	ok	ok	323.4300	269.327	0.000000	15.04	67.205	8.621	274803601.081168	7	323.0935	1.76307e-03	1.33710e-03
2015/10/01	12:24:52	ok	ok	323.3300	269.559	0.000000	15.52	67.059	8.857	285574880.908160	6	322.9466	1.79607e-03	1.23934e-03
2015/10/01	12:54:52	ok	ok	323.2180	269.845	0.000000	15.98	67.054	9.106	264002145.335284	9	322.7796	1.79991e-03	1.47367e-03
2015/10/01	13:24:52	ok	ok	323.1140	270.060	0.000000	16.53	67.036	9.410	280110439.961603	7	322.7803	1.85448e-03	1.23958e-03
2015/10/01	13:54:52	ok	ok	323.0020	270.232	0.000000	17.01	67.063	9.689	287405630.316067	7	322.5459	2.05337e-03	1.18966e-03
2015/10/01	14:24:52	ok	ok	322.8980	270.327	0.000000	17.42	67.196	9.949	279690671.899310	7	322.5518	1.74171e-03	1.04959e-03
2015/10/01	14:54:52	ok	ok	322.8200	270.416	0.000000	17.78	67.407	10.197	290335986.967865	8	322.4613	1.76582e-03	9.90440e-04
2015/10/01	15:24:52	ok	ok	322.7480	270.443	0.000000	18.08	67.696	10.424	286069878.526523	7	322.3722	1.79629e-03	1.06391e-03
2015/10/01	15:54:52	ok	ok	322.7060	270.429	0.000000	18.24	68.048	10.578	293199480.906851	7	322.3312	1.77918e-03	1.06114e-03
2015/10/01	16:24:52	ok	ok	322.6700	270.410	0.000000	18.36	68.362	10.703	293238949.452380	8	322.2917	1.77693e-03	9.80686e-04
2015/10/01	16:54:52	ok	ok	322.6740	270.386	0.000000	18.39	68.661	10.769	308929488.887536	8	322.3228	1.74030e-03	9.40666e-04
2015/10/01	17:24:52	ok	ok	322.6880	270.365	0.000000	18.30	68.966	10.759	311669060.913952	7	322.3389	1.74199e-03	1.05874e-03
2015/10/01	17:54:52	ok	ok	322.7280	270.357	0.000000	18.11	69.252	10.683	314329478.453034	8	322.3484	1.78657e-03	1.02970e-03
2015/10/01	18:24:52	ok	ok	322.7820	270.344	0.000000	17.94	69.425	10.602	319390775.188916	8	322.4259	1.76246e-03	1.04864e-03
2015/10/01	18:54:52	ok	ok	322.8300	270.280	0.000000	17.72	69.530	10.480	313433526.639834	7	322.4785	1.68868e-03	1.03590e-03
2015/10/01	19:24:52	ok	ok	322.8800	270.230	0.000000	17.50	69.576	10.351	314445148.785810	6	322.4954	1.73879e-03	1.16188e-03
2015/10/01	19:54:52	ok	ok	322.9280	270.208	0.000000	17.32	69.572	10.239	331834527.665240	6	322.5456	1.71119e-03	1.18973e-03
2015/10/01	20:24:52	ok	ok	322.9840	270.145	0.000000	17.10	69.618	10.112	321494287.778069	6	322.4949	2.19050e-03	1.19500e-03
2015/10/01	20:54:52	ok	ok	323.0280	270.061	0.000000	16.89	69.608	9.984	321236513.678859	7	322.6328	1.86215e-03	1.26183e-03
2015/10/01	21:24:52	ok	ok	323.0820	269.986	0.000000	16.68	69.626	9.862	328242583.891553	7	322.6988	1.83767e-03	1.15642e-03
2015/10/01	21:54:52	ok	ok	323.1200	269.938	0.000000	16.49	69.620	9.749	312693915.370669	8	322.7702	1.76125e-03	1.20224e-03
2015/10/01	22:24:52	ok	ok	323.1680	269.857	0.000000	16.31	69.557	9.636	323821759.880302	8	322.8082	1.73901e-03	1.14338e-03
2015/10/01	22:54:52	ok	ok	323.2000	269.740	0.000000	16.15	69.499	9.535	322059817.354260	7	322.8214	1.70102e-03	1.15946e-03
2015/10/01	23:24:52	ok	ok	323.2320	269.673	0.000000	15.99	69.469	9.440	313716880.388671	8	322.8385	1.74790e-03	1.07883e-03
2015/10/01	23:54:52	ok	ok	323.2600	269.632	0.000000	15.87	69.389	9.361	315611639.906818	8	322.8597	1.76692e-03	1.07224e-03
2015/10/02	00:24:52	ok	ok	323.2800	269.567	0.000000	15.74	69.335	9.280	314783952.833993	7	322.7496	1.71622e-03	1.38404e-03
2015/10/02	00:54:52	ok	ok	323.3040	269.522	0.000000	15.62	69.255	9.203	313071162.797936	6	322.9054	1.74023e-03	1.20143e-03
2015/10/02	01:24:52	ok	ok	323.3400	269.479	0.000000	15.49	69.231	9.127	313589260.031946	6	322.9457	1.75508e-03	1.18725e-03
2015/10/02	01:54:52	ok	ok	323.3760	269.388	0.000000	15.32	69.286	9.041	311829628.808975	7	323.0024	1.87302e-03	1.35444e-03
2015/10/02	02:24:52	ok	ok	323.4180	269.238	0.000000	15.13	69.337	8.944	317349880.314192	6	323.0204	1.78377e-03	1.24578e-03
2015/10/02	02:54:52	ok	ok	323.4560	269.111	0.000000	14.94	69.331	8.840	297255046.297018	6	323.0643	1.79757e-03	1.18012e-03
2015/10/02	03:24:52	ok	ok	323.5020	268.991	0.000000	14.73	69.349	8.730	298927160.499040	6	322.9632	1.76725e-03	9.27128e-04
2015/10/02	03:54:52	ok	ok	323.5400	268.844	0.000000	14.54	69.342	8.629	296314621.610060	6	322.9999	1.77190e-03	8.96934e-04
2015/10/02	04:24:52	ok	ok	323.5840	268.698	0.000000	14.37	69.311	8.536	314919642.194318	7	323.0221	1.88560e-03	1.18635e-03
2015/10/02	04:54:52	ok	ok	323.6160	268.550	0.000000	14.21	69.194	8.438	311054219.962562	7	323.2008	1.89604e-03	1.14593e-03
2015/10/02	05:24:52	ok	ok	323.6400	268.465	0.000000	14.08	69.113	8.361	307867900.369615	7	323.2046	1.88165e-03	1.07386e-03
2015/10/02	05:54:52	ok	ok	323.6640	268.388	0.000000	13.97	69.035	8.296	306820761.526477	7	323.2526	1.84357e-03	1.12445e-03
2015/10/02	06:24:52	ok	ok	323.4040	268.335	0.000000	13.90	68.820	8.235	301372825.499233	7	323.2186	1.89985e-03	1.05785e-03
2015/10/02	06:54:52	ok	ok	323.4120	268.340	0.000000	13.86	68.669	8.196	301352936.830030	7	323.2078	1.91347e-03	1.01192e-03
2015/10/02	07:24:52	ok	ok	323.6780	268.362	0.000000	13.86	68.524	8.179	308391807.769356	7	323.2493	1.87626e-03	1.28210e-03
2015/10/02	07:54:52	ok	ok	323.6660	268.453	0.000000	13.88	68.384	8.172	311170105.519570	8	323.3047	1.77214e-03	1.12021e-03
2015/10/02	08:24:52	ok	ok	323.3920	268.506	0.000000	13.96	68.168	8.187	305494553.819971	7	323.1672	1.91776e-03	1.08922e-03
2015/10/02	08:54:52	ok	ok	323.3640	268.627	0.000000	14.08	67.959	8.222	293591517.165161	7	323.1359	1.92875e-03	9.89618e-04
2015/10/02	09:24:52	ok	ok	323.3380	268.771	0.000000	14.19	67.834	8.262	299083248.399015	8	323.1968	1.80019e-03	1.00235e-03
2015/10/02	09:54:52	ok	ok	323.5640	268.887	0.000000	14.32	67.742	8.317	299073352.535499	7	323.1737	1.85965e-03	1.11194e-03
2015/10/02	10:24:52	ok	ok	323.2800	269.031	0.000000	14.50	67.659	8.399	296177374.335070	7	323.0625	1.91395e-03	1.03183e-03
2015/10/02	10:54:52	ok	ok	323.2360	269.207	0.000000	14.73	67.585	8.508	294050548.120845	6	322.8676	1.85016e-03	7.78904e-04
2015/10/02	11:24:52	ok	ok	323.4160	269.423	0.000000	15.00	67.489	8.637	289999516.169175	7	323.0364	1.89981e-03	1.22545e-03
2015/10/02	11:54:52	ok	ok	323.3260	269.631	0.000000	15.40	67.328	8.828	290293458.410451	6	322.9393	1.79653e-03	1.20787e-03
2015/10/02	12:24:52	ok	ok	323.2160	269.854	0.000000	15.92	67.218	9.095	282375612.379473	8	322.9047	1.77222e-03	1.14647e-03
2015/10/02	12:54:52	ok	ok	323.1000	270.109	0.000000	16.40	67.217	9.362	290452648.805047	8	322.8177	1.71730e-03	1.13781e-03
2015/10/02	13:24:52	ok	ok	322.9900	270.284	0.000000	16.88	67.187	9.631	287317998.913895	7	322.6768	1.73562e-03	1.25041e-03
2015/10/02	13:54:52	ok	ok	322.8760	270.402	0.000000	17.41	67.223	9.947	288258611.393366	7	322.5423	1.68732e-03	1.05137e-03
2015/10/02	14:24:52	ok	ok	322.7740	270.455	0.000000	17.85	67.361	10.232	287673416.889380	8	322.3985	1.78535e-03	9.76419e-04
2015/10/02	14:54:52	ok	ok	322.6960	270.504	0.000000	18.18	67.597	10.471	293229468.511239	8	322.3413	1.75423e-03	9.58817e-04
2015/10/02	15:24:52	ok	ok	322.6220	270.504	0.000000	18.50	67.889	10.718	296018084.435252	7	322.2590	1.81526e-03	1.08280e-03
2015/10/02	15:54:52	ok	ok	322.5720	270.485	0.000000	18.64	68.237	10.862	295747672.066728	7	322.2228	1.78574e-03	1.01787e-03
2015/10/02	16:24:52	ok	ok	322.5480	270.465	0.000000	18.74	68.549	10.976	312528204.518946	9	322.1911	1.74298e-03	9.07497e-04
2015/10/02	16:54:52	ok	ok	322.5500	270.452	0.000000	18.74	68.871	11.028	322322589.308963	9	322.1857	1.72599e-03	9.50123e-04
2015/10/02	17:24:52	ok	ok	322.5740	270.429	0.000000	18.60	69.255	10.998	316542714.170828	9	322.2367	1.71248e-03	9.67098e-04
2015/10/02	17:54:52	ok	ok	322.6280	270.425	0.000000	18.38	69.536	10.900	320422339.241629	8	322.3047	1.71501e-03	9.83976e-04
2015/10/02	18:24:52	ok	ok	322.6920	270.422	0.000000	18.11	69.689	10.751	316785188.320947	7	322.3203	1.78595e-03	1.04191e-03
2015/10/02	18:54:52	ok	ok	322.7660	270.371	0.000000	17.83	69.812	10.592	316613399.076756	9	322.4212	1.70869e-03	9.53364e-04
2015/10/02	19:24:52	ok	ok	322.8440	270.325	0.000000	17.54	69.932	10.428	330448502.669981	7	322.4677	1.73135e-03	1.06773e-03
2015/10/02	19:54:52	ok	ok	322.9080	270.259	0.000000	17.28	69.971	10.273	325136807.723535	6	322.3975	2.22767e-03	1.19959e-03
2015/10/02	20:24:52	ok	ok	322.9600	270.183	0.000000	17.10	69.850	10.146	330132798.400175	6	322.4538	2.28904e-03	1.22110e-03
2015/10/02	20:54:52	ok	ok	322.9980	270.123	0.000000	16.91	69.814	10.026	325595212.951351	7	322.6743	1.72843e-03	1.23366e-03
2015/10/02	21:24:52	ok	ok	323.0440	270.096	0.000000	16.72	69.721	9.899	326641904.626521	8	322.7070	1.75077e-03	1.20610e-03
2015/10/02	21:54:52	ok	ok	323.0940	270.006	0.000000	16.52	69.741	9.784	325994318.436825	7	322.7159	1.88118e-03	1.24260e-03
2015/10/02	22:24:52	ok	ok	323.1420	269.888	0.000000	16.29	69.785	9.656	322133144.367314	8	322.8120	1.76077e-03	1.12523e-03
2015/10/02	22:54:52	ok	ok	323.1980	269.757	0.000000	16.03	69.766	9.503	326113602.865421	8	322.8655	1.75429e-03	1.14592e-03
2015/10/02	23:24:52	ok	ok	323.2580	269.617	0.000000	15.77	69.861	9.368	319588488.412828	7	322.8536	1.74781e-03	1.16548e-03
2015/10/02	23:54:52	ok	ok	323.3100	269.521	0.000000	15.52	69.814	9.221	319958378.562160	6	322.9274	1.74573e-03	1.21127e-03
2015/10/03	00:24:52	ok	ok	323.3660	269.348	0.000000	15.27	69.854	9.087	320128876.143419	6	322.9562	1.76195e-03	1.22776e-03
2015/10/03	00:54:52	ok	ok	323.4160	269.196	0.000000	15.02	69.893	8.955	306245174.594590	6	323.0253	1.74635e-03	1.16828e-03
2015/10/03	01:24:52	ok	ok	323.4620	269.064	0.000000	14.80	69.766	8.820	302144688.270324	6	323.0216	1.83647e-03	1.12045e-03
2015/10/03	01:54:52	ok	ok	323.5060	268.925	0.000000	14.58	69.782	8.705	313564949.651585	6	322.9714	1.76285e-03	1.01563e-03
2015/10/03	02:24:52	ok	ok	323.5400	268.774	0.000000	14.39	69.631	8.586	297544060.815559	6	322.9669	1.82992e-03	9.65760e-04
2015/10/03	02:54:52	ok	ok	323.5820	268.641	0.000000	14.24	69.517	8.493	314111892.642935	6	323.1195	1.77646e-03	1.06438e-03
2015/10/03	03:24:52	ok	ok	323.6120	268.560	0.000000	14.08	69.458	8.403	314050537.816724	7	323.1944	1.89101e-03	1.12096e-03
2015/10/03	03:54:52	ok	ok	323.3600	268.454	0.000000	13.93	69.315	8.309	298265635.879766	7	323.0723	1.96565e-03	1.07054e-03
2015/10/03	04:24:52	ok	ok	323.3860	268.367	0.000000	13.84	69.154	8.244	299417108.782573	8	323.2379	1.79126e-03	1.06201e-03
2015/10/03	04:54:52	ok	ok	323.6880	268.276	0.000000	13.70	69.128	8.171	311939118.430889	7	323.2846	1.86998e-03	1.18658e-03
2015/10/03	05:24:52	ok	ok	323.4380	268.194	0.000000	13.56	68.987	8.084	306156445.963202	7	323.2171	1.96742e-03	1.08825e-03
2015/10/03	05:54:52	ok	ok	323.7320	268.118	0.000000	13.46	68.940	8.029	308047221.631898	6	323.2686	2.11795e-03	1.14772e-03
2015/10/03	06:24:52	ok	ok	323.7500	268.041	0.000000	13.41	68.758	7.983	308964249.975704	6	323.3649	2.07722e-03	9.03731e-04
2015/10/03	06:54:52	ok	ok	323.7680	267.951	0.000000	13.33	68.685	7.935	305978782.784973	6	323.2682	2.16694e-03	1.25592e-03
2015/10/03	07:24:52	ok	ok	323.5080	267.857	0.000000	13.27	68.530	7.888	301875601.639888	6	323.1963	2.27551e-03	1.04847e-03
2015/10/03	07:54:52	ok	ok	323.5220	267.817	0.000000	13.22	68.435	7.853	308417536.594413	3	323.5016	2.07732e-03	2.68004e-06
2015/10/03	08:24:52	ok	ok	323.5040	267.909	0.000000	13.24	68.237	7.840	300269599.865036	6	323.2018	2.31082e-03	1.01266e-03
2015/10/03	08:54:52	ok	ok	323.4980	268.067	0.000000	13.30	68.018	7.844	303018802.959017	6	323.1748	2.28529e-03	1.12676e-03
2015/10/03	09:24:52	ok	ok	323.7380	268.126	0.000000	13.40	67.863	7.874	303214234.914621	6	323.2539	2.15924e-03	1.27964e-03
2015/10/03	09:54:52	ok	ok	323.4500	268.295	0.000000	13.52	67.712	7.915	304264621.867305	7	323.2465	1.93590e-03	1.11442e-03
2015/10/03	10:24:52	ok	ok	323.4160	268.481	0.000000	13.69	67.598	7.985	295450609.779972	8	323.2845	1.78662e-03	1.13454e-03
2015/10/03	10:54:52	ok	ok	323.3760	268.680	0.000000	13.89	67.490	8.071	301799724.790645	7	323.1518	1.89732e-03	1.01304e-03
2015/10/03	11:24:52	ok	ok	323.3200	268.946	0.000000	14.13	67.447	8.185	282415683.606117	7	323.1100	1.91755e-03	9.00403e-04
2015/10/03	11:54:52	ok	ok	323.2760	269.144	0.000000	14.42	67.325	8.316	286829722.653839	7	322.9394	1.94575e-03	9.98599e-04
2015/10/03	12:24:52	ok	ok	323.4040	269.456	0.000000	14.88	67.118	8.527	276126140.866884	7	323.0285	1.85638e-03	1.23162e-03
2015/10/03	12:54:52	ok	ok	323.2840	269.758	0.000000	15.40	67.008	8.786	284849917.134481	7	322.9530	1.86248e-03	1.16706e-03
2015/10/03	13:24:52	ok	ok	323.1640	270.092	0.000000	15.92	67.102	9.080	276235783.159154	9	322.7341	1.80457e-03	1.47584e-03
2015/10/03	13:54:52	ok	ok	323.0680	270.250	0.000000	16.32	67.232	9.319	274209586.060346	8	322.7553	1.76560e-03	1.17373e-03
2015/10/03	14:24:52	ok	ok	322.9840	270.414	0.000000	16.74	67.308	9.568	290071856.902305	7	322.7019	1.74040e-03	1.21603e-03
2015/10/03	14:54:52	ok	ok	322.9100	270.493	0.000000	17.08	67.515	9.795	292160796.637880	7	322.6221	1.72749e-03	1.21912e-03
2015/10/03	15:24:52	ok	ok	322.8440	270.538	0.000000	17.38	67.657	9.993	293791879.058055	7	322.4997	1.68440e-03	1.11553e-03
2015/10/03	15:54:52	ok	ok	322.7900	270.593	0.000000	17.59	67.930	10.160	302083669.633256	9	322.4614	1.70837e-03	9.87492e-04
2015/10/03	16:24:52	ok	ok	322.7580	270.581	0.000000	17.72	68.217	10.282	305664986.010893	9	322.4150	1.71118e-03	9.94650e-04
2015/10/03	16:54:52	ok	ok	322.7480	270.557	0.000000	17.74	68.483	10.335	304926979.488883	7	322.4215	1.73761e-03	1.11533e-03
2015/10/03	17:24:52	ok	ok	322.7480	270.533	0.000000	17.73	68.744	10.368	310777545.581205	7	322.3996	1.74375e-03	1.03308e-03
2015/10/03	17:54:52	ok	ok	322.7580	270.516	0.000000	17.66	69.023	10.367	314130665.937841	8	322.3955	1.82956e-03	1.00873e-03
2015/10/03	18:24:52	ok	ok	322.8000	270.473	0.000000	17.52	69.201	10.307	314586538.015105	8	322.4457	1.70640e-03	9.94692e-04
2015/10/03	18:54:52	ok	ok	322.8420	270.405	0.000000	17.33	69.341	10.211	320210591.743815	7	322.5163	1.66872e-03	1.06929e-03
2015/10/03	19:24:52	ok	ok	322.8960	270.336	0.000000	17.09	69.500	10.089	315443846.289739	7	322.4110	2.16315e-03	1.07357e-03
2015/10/03	19:54:52	ok	ok	322.9580	270.262	0.000000	16.84	69.569	9.949	327933446.654773	6	322.4602	2.23391e-03	1.19499e-03
2015/10/03	20:24:52	ok	ok	323.0200	270.155	0.000000	16.61	69.642	9.823	321611218.280366	7	322.6446	1.84580e-03	1.29499e-03
2015/10/03	20:54:52	ok	ok	323.0580	270.055	0.000000	16.42	69.578	9.703	325066995.946659	8	322.7212	1.73851e-03	1.15497e-03
2015/10/03	21:24:52	ok	ok	323.0980	269.960	0.000000	16.23	69.600	9.595	308972013.117987	7	322.7189	1.73606e-03	1.07929e-03
2015/10/03	21:54:52	ok	ok	323.1500	269.825	0.000000	16.02	69.590	9.473	327572606.236801	7	322.7710	1.72557e-03	1.16049e-03
2015/10/03	22:24:52	ok	ok	323.2000	269.751	0.000000	15.79	69.663	9.352	310396513.092125	6	322.7889	1.78440e-03	1.20053e-03
2015/10/03	22:54:52	ok	ok	323.2480	269.620	0.000000	15.59	69.539	9.223	324970368.330731	6	322.8217	1.78439e-03	1.24668e-03
2015/10/03	23:24:52	ok	ok	323.3040	269.527	0.000000	15.33	69.663	9.095	318933898.376525	6	322.9033	1.74850e-03	1.18957e-03
2015/10/03	23:54:52	ok	ok	323.3420	269.415	0.000000	15.14	69.628	8.987	314735757.926149	6	322.9338	1.75256e-03	1.13356e-03
2015/10/04	00:24:52	ok	ok	323.3800	269.306	0.000000	14.98	69.569	8.892	310892092.277164	6	322.9833	1.75330e-03	1.24830e-03
2015/10/04	00:54:52	ok	ok	323.4180	269.198	0.000000	14.83	69.512	8.804	312305983.058443	7	322.8835	1.87507e-03	1.23118e-03
2015/10/04	01:24:52	ok	ok	323.1820	269.067	0.000000	14.64	69.448	8.695	308434419.960498	6	322.8577	1.86866e-03	9.84505e-04
2015/10/04	01:54:52	ok	ok	323.4920	268.950	0.000000	14.48	69.446	8.610	309403423.890769	6	322.9265	1.76485e-03	1.11670e-03
2015/10/04	02:24:52	ok	ok	323.5200	268.840	0.000000	14.32	69.417	8.523	310650438.375911	6	323.0958	1.76324e-03	1.17123e-03
2015/10/04	02:54:52	ok	ok	323.2740	268.755	0.000000	14.19	69.306	8.441	309594980.117672	6	323.0324	1.89070e-03	9.93125e-04
2015/10/04	03:24:52	ok	ok	323.2960	268.653	0.000000	14.08	69.257	8.379	303080474.795845	6	323.0775	1.85240e-03	9.83898e-04
2015/10/04	03:54:52	ok	ok	323.3300	268.535	0.000000	13.96	69.177	8.308	311756858.374513	7	323.1279	1.91070e-03	1.11239e-03
2015/10/04	04:24:52	ok	ok	323.3360	268.481	0.000000	13.87	69.045	8.246	303065088.362339	7	323.1328	1.93426e-03	1.00661e-03
2015/10/04	04:54:52	ok	ok	323.3560	268.459	0.000000	13.80	68.917	8.196	309178566.102065	8	323.0890	1.83409e-03	1.53642e-03
2015/10/04	05:24:52	ok	ok	323.3680	268.401	0.000000	13.74	68.848	8.157	301782191.190448	7	323.1727	1.91093e-03	1.07628e-03
2015/10/04	05:54:52	ok	ok	323.3920	268.324	0.000000	13.64	68.800	8.102	313185119.449387	8	323.2399	1.80625e-03	1.06616e-03
2015/10/04	06:24:52	ok	ok	323.4100	268.247	0.000000	13.56	68.728	8.054	308947546.081573	7	323.3130	1.92118e-03	8.97174e-04
2015/10/04	06:54:52	ok	ok	323.4200	268.174	0.000000	13.46	68.709	8.002	304462230.044940	7	323.2262	1.94240e-03	1.05181e-03
2015/10/04	07:24:52	ok	ok	323.4540	268.091	0.000000	13.40	68.670	7.968	313227699.430472	6	323.1370	2.25711e-03	1.13433e-03
2015/10/04	07:54:52	ok	ok	323.4500	268.053	0.000000	13.33	68.570	7.922	306111495.144432	6	323.1384	2.32174e-03	9.45505e-04
2015/10/04	08:24:52	ok	ok	323.4560	268.049	0.000000	13.35	68.344	7.906	305608152.673346	7	323.2905	1.84124e-03	1.18738e-03
2015/10/04	08:54:52	ok	ok	323.4480	268.135	0.000000	13.36	68.230	7.897	301292287.413067	6	323.0715	2.27290e-03	1.45466e-03
2015/10/04	09:24:52	ok	ok	323.4320	268.196	0.000000	13.41	68.038	7.899	304357456.440185	7	323.2260	1.96966e-03	1.06444e-03
2015/10/04	09:54:52	ok	ok	323.4160	268.263	0.000000	13.48	67.935	7.922	305962005.800412	8	323.2772	1.81111e-03	9.97334e-04
2015/10/04	10:24:52	ok	ok	323.4020	268.375	0.000000	13.57	67.836	7.954	302646722.398761	7	323.1909	1.95547e-03	1.13725e-03
2015/10/04	10:54:52	ok	ok	323.3640	268.533	0.000000	13.71	67.689	8.005	297739954.792545	6	323.1411	1.85354e-03	1.06464e-03
2015/10/04	11:24:52	ok	ok	323.3320	268.743	0.000000	13.90	67.550	8.083	303024781.163026	6	323.0200	1.91702e-03	1.43787e-03
2015/10/04	11:54:52	ok	ok	323.2520	269.078	0.000000	14.28	67.358	8.250	286704097.964316	6	322.9547	1.78513e-03	6.75437e-04
2015/10/04	12:24:52	ok	ok	323.1720	269.376	0.000000	14.71	67.175	8.446	275647627.965109	7	322.9544	1.92000e-03	1.06799e-03
2015/10/04	12:54:52	ok	ok	323.0820	269.700	0.000000	15.18	67.114	8.683	273739099.571569	6	322.8643	1.82507e-03	1.07717e-03
2015/10/04	13:24:52	ok	ok	323.1760	269.913	0.000000	15.66	67.084	8.936	277993182.564902	7	322.8174	1.75341e-03	1.12740e-03
2015/10/04	13:54:52	ok	ok	323.0720	270.149	0.000000	16.15	67.085	9.204	271020772.982101	9	322.6512	1.77880e-03	1.41238e-03
2015/10/04	14:24:52	ok	ok	322.9800	270.328	0.000000	16.55	67.244	9.451	278508870.884942	9	322.5587	1.75591e-03	1.43155e-03
2015/10/04	14:54:52	ok	ok	322.9000	270.524	0.000000	16.88	67.479	9.673	275484551.238734	8	322.5007	1.71005e-03	1.56941e-03
2015/10/04	15:24:52	ok	ok	322.8480	270.570	0.000000	17.16	67.705	9.870	297511423.820397	8	322.5539	1.71548e-03	1.14857e-03
2015/10/04	15:54:52	ok	ok	322.7980	270.592	0.000000	17.34	68.001	10.020	278010053.163570	8	322.4778	1.71596e-03	9.61996e-04
2015/10/04	16:24:52	ok	ok	322.7720	270.605	0.000000	17.45	68.284	10.128	300863727.763415	6	322.4188	1.73099e-03	1.20267e-03
2015/10/04	16:54:52	ok	ok	322.7660	270.568	0.000000	17.48	68.582	10.190	300314877.213638	7	322.3810	1.77282e-03	1.10106e-03
2015/10/04	17:24:52	ok	ok	322.7900	270.525	0.000000	17.34	68.964	10.162	314987898.760186	9	322.4760	1.70653e-03	1.10243e-03
2015/10/04	17:54:52	ok	ok	322.8360	270.483	0.000000	17.15	69.220	10.085	305203720.165019	6	322.4971	1.68439e-03	1.20240e-03
2015/10/04	18:24:52	ok	ok	322.8840	270.420	0.000000	16.92	69.381	9.970	308636373.932588	8	322.5675	1.74654e-03	1.12364e-03
2015/10/04	18:54:52	ok	ok	322.9440	270.299	0.000000	16.68	69.510	9.846	305993579.314607	7	322.4915	1.81375e-03	1.56142e-03
2015/10/04	19:24:52	ok	ok	322.9980	270.143	0.000000	16.42	69.578	9.703	311259157.646324	8	322.6800	1.74502e-03	1.14565e-03
2015/10/04	19:54:52	ok	ok	323.0620	270.019	0.000000	16.19	69.651	9.579	309561319.133588	8	322.7303	1.76500e-03	1.09714e-03
2015/10/04	20:24:52	ok	ok	323.1180	269.865	0.000000	15.95	69.635	9.439	302823857.230456	9	322.6767	1.76168e-03	1.41038e-03
2015/10/04	20:54:52	ok	ok	323.1700	269.757	0.000000	15.72	69.650	9.311	308994308.604041	8	322.6766	1.76078e-03	1.40818e-03
2015/10/04	21:24:52	ok	ok	323.2220	269.662	0.000000	15.52	69.583	9.190	319095895.433135	6	322.8532	1.73147e-03	1.17783e-03
2015/10/04	21:54:52	ok	ok	323.2600	269.593	0.000000	15.32	69.546	9.075	318864353.716374	6	322.8669	1.75530e-03	1.22341e-03
2015/10/04	22:24:52	ok	ok	323.2920	269.465	0.000000	15.16	69.487	8.979	301291683.414199	6	322.8843	1.79044e-03	1.16195e-03
2015/10/04	22:54:52	ok	ok	323.0600	269.378	0.000000	15.01	69.430	8.891	299381850.289645	7	322.8730	1.90505e-03	1.10755e-03
2015/10/04	23:24:52	ok	ok	323.3580	269.293	0.000000	14.87	69.404	8.812	316616564.549291	7	322.8246	1.91085e-03	1.21097e-03
2015/10/04	23:54:52	ok	ok	323.3860	269.211	0.000000	14.74	69.351	8.736	314867942.279989	7	322.8698	1.88914e-03	1.14756e-03
2015/10/05	00:24:52	ok	ok	323.1520	269.138	0.000000	14.61	69.327	8.664	303547661.064599	7	322.8264	1.93873e-03	1.00233e-03
2015/10/05	00:54:52	ok	ok	323.1760	269.064	0.000000	14.50	69.220	8.592	311994922.795692	6	322.6802	1.86598e-03	1.34417e-03
2015/10/05	01:24:52	ok	ok	323.4580	269.026	0.000000	14.40	69.172	8.534	302886860.749805	7	323.0518	1.80664e-03	9.43147e-04
2015/10/05	01:54:52	ok	ok	323.1940	269.015	0.000000	14.36	69.050	8.498	298497273.221790	6	322.9679	1.85555e-03	8.87787e-04
2015/10/05	02:24:52	ok	ok	323.2120	269.017	0.000000	14.34	68.931	8.473	306414791.556528	7	322.8832	1.94324e-03	1.03707e-03
2015/10/05	02:54:52	ok	ok	323.2100	268.987	0.000000	14.27	68.889	8.432	304053529.042351	7	322.9828	1.95322e-03	9.47185e-04
2015/10/05	03:24:52	ok	ok	323.2120	268.992	0.000000	14.26	68.800	8.416	298903011.959603	6	322.8829	1.82683e-03	7.05243e-04
2015/10/05	03:54:52	ok	ok	323.2180	269.025	0.000000	14.26	68.714	8.405	308170092.948231	6	322.9899	1.84016e-03	9.57227e-04
2015/10/05	04:24:52	ok	ok	323.2140	269.046	0.000000	14.27	68.629	8.400	299692566.087396	7	323.0009	1.93272e-03	1.01542e-03
2015/10/05	04:54:52	ok	ok	323.2200	269.045	0.000000	14.25	68.597	8.386	307385807.395895	7	322.9143	1.90967e-03	9.20379e-04
2015/10/05	05:24:52	ok	ok	323.2120	269.051	0.000000	14.26	68.570	8.388	298494590.249380	6	322.9853	1.85379e-03	9.54213e-04
2015/10/05	05:54:52	ok	ok	323.2140	269.077	0.000000	14.26	68.512	8.381	301563486.002451	7	323.0252	1.91210e-03	1.02418e-03
2015/10/05	06:24:52	ok	ok	323.2140	269.128	0.000000	14.32	68.436	8.402	304069656.467117	7	323.0974	1.81773e-03	8.50009e-04
2015/10/05	06:54:52	ok	ok	323.1940	269.164	0.000000	14.36	68.357	8.413	305380787.580713	7	322.9999	1.92661e-03	1.00767e-03
2015/10/05	07:24:52	ok	ok	323.1760	269.238	0.000000	14.42	68.310	8.438	301880712.521233	7	322.9647	1.94130e-03	9.87716e-04
2015/10/05	07:54:52	ok	ok	323.1600	269.270	0.000000	14.48	68.292	8.467	296933025.946975	7	322.9599	1.94358e-03	1.06950e-03
2015/10/05	08:24:52	ok	ok	323.1520	269.341	0.000000	14.60	68.228	8.521	304770565.202421	7	322.9431	1.91503e-03	1.09818e-03
2015/10/05	08:54:52	ok	ok	323.1320	269.391	0.000000	14.69	68.157	8.559	291454001.919827	7	322.9798	1.86103e-03	9.12517e-04
2015/10/05	09:24:52	ok	ok	323.0960	269.469	0.000000	14.82	68.123	8.623	291290854.955135	7	322.9283	1.90283e-03	1.03661e-03
2015/10/05	09:54:52	ok	ok	323.0780	269.569	0.000000	14.93	68.114	8.680	292986251.816840	7	322.8846	1.91926e-03	1.18985e-03
2015/10/05	10:24:52	ok	ok	323.0540	269.686	0.000000	15.10	68.059	8.763	284683422.475148	7	322.8524	1.90564e-03	1.19714e-03
2015/10/05	10:54:52	ok	ok	323.0200	269.769	0.000000	15.26	68.059	8.848	290410563.497706	7	322.8332	1.90768e-03	1.16017e-03
2015/10/05	11:24:52	ok	ok	322.9820	269.815	0.000000	15.41	68.057	8.929	286085448.290145	6	322.7677	1.80874e-03	1.04719e-03
2015/10/05	11:54:52	ok	ok	322.9580	269.894	0.000000	15.56	68.056	9.010	287141012.486238	6	322.7477	1.80432e-03	1.03927e-03
2015/10/05	12:24:52	ok	ok	322.9140	269.953	0.000000	15.72	68.085	9.102	276451984.669591	7	322.7252	1.74205e-03	9.66279e-04
2015/10/05	12:54:52	ok	ok	323.0940	270.047	0.000000	15.86	68.110	9.183	294786952.921019	8	322.7732	1.77578e-03	1.08779e-03
2015/10/05	13:24:52	ok	ok	322.8520	270.100	0.000000	16.01	68.138	9.270	288513290.366975	9	322.5875	1.79896e-03	1.43970e-03
2015/10/05	13:54:52	ok	ok	323.0260	270.146	0.000000	16.16	68.194	9.362	287942719.535045	9	322.6104	1.76614e-03	1.51277e-03
2015/10/05	14:24:52	ok	ok	323.0020	270.190	0.000000	16.26	68.300	9.433	292523351.922651	8	322.6900	1.76544e-03	1.17528e-03
2015/10/05	14:54:52	ok	ok	322.9740	270.211	0.000000	16.36	68.376	9.501	292613806.623901	8	322.6350	1.71149e-03	1.02957e-03
2015/10/05	15:24:52	ok	ok	322.9500	270.237	0.000000	16.44	68.449	9.557	290131361.975234	8	322.6661	1.73751e-03	1.10415e-03
2015/10/05	15:54:52	ok	ok	322.9320	270.277	0.000000	16.55	68.499	9.627	296355000.967976	8	322.5398	1.72231e-03	1.46938e-03
2015/10/05	16:24:52	ok	ok	322.9200	270.301	0.000000	16.63	68.601	9.688	304491137.293323	7	322.5854	1.82606e-03	1.23772e-03
2015/10/05	16:54:52	ok	ok	322.8920	270.342	0.000000	16.71	68.674	9.745	298807301.913854	7	322.5841	1.75369e-03	1.18570e-03
2015/10/05	17:24:52	ok	ok	322.8900	270.368	0.000000	16.76	68.770	9.788	306309008.517534	6	322.5038	1.83414e-03	1.20358e-03
2015/10/05	17:54:52	ok	ok	322.8820	270.375	0.000000	16.79	68.863	9.819	309335617.787857	6	322.4267	2.23767e-03	1.17063e-03
2015/10/05	18:24:52	ok	ok	322.8700	270.396	0.000000	16.82	68.956	9.850	308830205.268826	3	322.8800	-7.43021e-04	2.20731e-05
2015/10/05	18:54:52	ok	ok	322.8700	270.405	0.000000	16.85	68.990	9.872	309934547.467442	6	322.3929	2.25185e-03	1.22199e-03
2015/10/05	19:24:52	ok	ok	322.8540	270.413	0.000000	16.88	69.025	9.895	310541890.155598	3	322.8693	-7.10959e-04	4.41477e-06
2015/10/05	19:54:52	ok	ok	322.8580	270.406	0.000000	16.91	69.059	9.918	308615521.605372	6	322.4976	1.70704e-03	1.17392e-03
2015/10/05	20:24:52	ok	ok	322.8500	270.426	0.000000	16.92	69.119	9.932	311595785.494389	6	322.4929	1.65924e-03	1.18181e-03
2015/10/05	20:54:52	ok	ok	322.8440	270.427	0.000000	16.94	69.123	9.945	308871241.796934	6	322.5043	1.65096e-03	1.17396e-03
2015/10/05	21:24:52	ok	ok	322.8340	270.419	0.000000	16.95	69.212	9.964	303107074.620243	7	322.3760	2.09751e-03	1.05917e-03
2015/10/05	21:54:52	ok	ok	322.8320	270.423	0.000000	16.94	69.239	9.961	314520523.492695	6	322.4204	1.92297e-03	1.11235e-03
2015/10/05	22:24:52	ok	ok	322.8360	270.429	0.000000	16.94	69.268	9.966	320255840.472190	7	322.4781	1.70177e-03	1.11897e-03
2015/10/05	22:54:52	ok	ok	322.8360	270.410	0.000000	16.94	69.298	9.970	316576863.612973	7	322.3841	2.07273e-03	1.12493e-03
2015/10/05	23:24:52	ok	ok	322.8460	270.400	0.000000	16.91	69.350	9.959	316387767.606309	6	322.4665	1.81153e-03	1.20309e-03
2015/10/05	23:54:52	ok	ok	322.8440	270.409	0.000000	16.89	69.404	9.955	302195147.963376	8	322.5639	1.73487e-03	1.06584e-03
2015/10/06	00:24:52	ok	ok	322.8540	270.384	0.000000	16.86	69.457	9.945	312522484.785914	7	322.3856	2.08347e-03	1.13950e-03
2015/10/06	00:54:52	ok	ok	322.8640	270.366	0.000000	16.83	69.480	9.930	318579813.073474	6	322.4064	2.18139e-03	1.21059e-03
2015/10/06	01:24:52	ok	ok	322.8640	270.357	0.000000	16.79	69.473	9.906	309757157.118539	8	322.5507	1.74919e-03	1.21455e-03
2015/10/06	01:54:52	ok	ok	322.8740	270.331	0.000000	16.76	69.496	9.891	314230750.033077	7	322.5003	1.72087e-03	1.09153e-03
2015/10/06	02:24:52	ok	ok	322.8720	270.337	0.000000	16.74	69.493	9.879	324684400.304784	7	322.5380	1.81866e-03	1.22208e-03
2015/10/06	02:54:52	ok	ok	322.8800	270.323	0.000000	16.73	69.520	9.877	314346727.488746	8	322.5170	1.79549e-03	1.15153e-03
2015/10/06	03:24:52	ok	ok	322.8800	270.308	0.000000	16.71	69.516	9.864	316336798.003495	6	322.3964	2.24664e-03	1.22757e-03
2015/10/06	03:54:52	ok	ok	322.8820	270.308	0.000000	16.68	69.481	9.842	309094970.854408	8	322.4427	1.76808e-03	1.55714e-03
2015/10/06	04:24:52	ok	ok	322.8840	270.290	0.000000	16.72	69.460	9.862	311610652.122137	7	322.5541	1.77071e-03	1.23584e-03
2015/10/06	04:54:52	ok	ok	322.8800	270.292	0.000000	16.72	69.431	9.858	308318133.109636	7	322.5190	1.70383e-03	1.12041e-03
2015/10/06	05:24:52	ok	ok	322.8760	270.307	0.000000	16.73	69.433	9.864	314114456.431564	7	322.4238	2.11395e-03	1.16914e-03
2015/10/06	05:54:52	ok	ok	322.8680	270.306	0.000000	16.73	69.404	9.860	312743019.145822	6	322.4907	1.81855e-03	1.16373e-03
2015/10/06	06:24:52	ok	ok	322.8620	270.302	0.000000	16.78	69.384	9.887	307297227.266383	6	322.3725	2.25009e-03	1.21280e-03
2015/10/06	06:54:52	ok	ok	322.8520	270.318	0.000000	16.78	69.355	9.883	299612471.840204	8	322.5378	1.73899e-03	1.11789e-03
2015/10/06	07:24:52	ok	ok	322.8380	270.330	0.000000	16.82	69.304	9.899	301111391.405668	7	322.3809	2.15210e-03	1.07032e-03
2015/10/06	07:54:52	ok	ok	322.8300	270.339	0.000000	16.87	69.285	9.926	304553820.224228	6	322.4057	1.95460e-03	1.15271e-03
2015/10/06	08:24:52	ok	ok	322.8140	270.382	0.000000	16.94	69.239	9.961	308599791.605938	8	322.4938	1.74222e-03	1.15862e-03
2015/10/06	08:54:52	ok	ok	322.7940	270.408	0.000000	17.04	69.171	10.011	318491776.614280	7	322.4376	1.67672e-03	1.09309e-03
2015/10/06	09:24:52	ok	ok	322.7580	270.452	0.000000	17.15	69.104	10.068	306391824.243612	7	322.4201	1.69923e-03	1.09799e-03
2015/10/06	09:54:52	ok	ok	322.7380	270.469	0.000000	17.27	69.068	10.135	316141298.289032	8	322.4093	1.70407e-03	9.81441e-04
2015/10/06	10:24:52	ok	ok	322.7060	270.473	0.000000	17.40	69.034	10.209	311805637.356296	8	322.3491	1.69182e-03	1.02285e-03
2015/10/06	10:54:52	ok	ok	322.6900	270.500	0.000000	17.53	69.028	10.287	318314479.388560	8	322.3226	1.72469e-03	1.05266e-03
2015/10/06	11:24:52	ok	ok	322.6500	270.522	0.000000	17.66	69.023	10.367	316965155.987337	8	322.2823	1.77270e-03	1.04301e-03
2015/10/06	11:54:52	ok	ok	322.6240	270.534	0.000000	17.79	69.018	10.446	315995922.385182	8	322.2813	1.72085e-03	1.05401e-03
2015/10/06	12:24:52	ok	ok	322.5920	270.552	0.000000	17.90	69.068	10.523	307209203.041640	8	322.2142	1.79730e-03	9.81691e-04
2015/10/06	12:54:52	ok	ok	322.5760	270.569	0.000000	17.98	69.111	10.579	318094834.709770	8	322.1993	1.77978e-03	9.81685e-04
2015/10/06	13:24:52	ok	ok	322.5380	270.574	0.000000	18.14	69.053	10.671	331826003.216900	8	322.1763	1.75222e-03	1.05901e-03
2015/10/06	13:54:52	ok	ok	322.5000	270.559	0.000000	18.29	68.993	10.757	322104029.389820	8	322.1309	1.75692e-03	1.03056e-03
2015/10/06	14:24:52	ok	ok	322.4660	270.565	0.000000	18.48	69.028	10.885	316348765.551343	8	322.1394	1.69342e-03	9.97350e-04
2015/10/06	14:54:52	ok	ok	322.4220	270.576	0.000000	18.65	69.001	10.990	320684033.494738	7	322.0681	1.76111e-03	1.06181e-03
2015/10/06	15:24:52	ok	ok	322.3600	270.592	0.000000	18.91	68.932	11.149	310181487.734617	8	321.9924	1.75510e-03	9.71352e-04
2015/10/06	15:54:52	ok	ok	322.3120	270.574	0.000000	19.16	68.978	11.322	316440875.726018	8	321.9785	1.68689e-03	9.76643e-04
2015/10/06	16:24:52	ok	ok	322.2680	270.552	0.000000	19.32	69.124	11.453	311291609.561966	8	322.0068	1.70152e-03	1.12091e-03
2015/10/06	16:54:52	ok	ok	322.2520	270.528	0.000000	19.39	69.342	11.537	319790779.835576	7	321.9339	1.81370e-03	1.21632e-03
2015/10/06	17:24:52	ok	ok	322.2580	270.541	0.000000	19.29	69.734	11.534	308378683.174929	8	321.9333	1.68688e-03	9.82296e-04
2015/10/06	17:54:52	ok	ok	322.3100	270.563	0.000000	19.14	69.969	11.471	318143070.870688	9	321.9761	1.67557e-03	1.00484e-03
2015/10/06	18:24:52	ok	ok	322.3460	270.571	0.000000	18.98	70.114	11.387	322250089.738800	7	322.0121	1.71920e-03	1.07938e-03
2015/10/06	18:54:52	ok	ok	322.3740	270.575	0.000000	18.83	70.203	11.301	332908934.344057	8	322.0115	1.72772e-03	1.04547e-03
2015/10/06	19:24:52	ok	ok	322.4100	270.561	0.000000	18.68	70.291	11.215	327156115.601945	8	322.0769	1.70244e-03	1.02699e-03
2015/10/06	19:54:52	ok	ok	322.4380	270.562	0.000000	18.56	70.268	11.133	318496401.736103	8	322.0886	1.70519e-03	1.00293e-03
2015/10/06	20:24:52	ok	ok	322.4700	270.570	0.000000	18.42	70.271	11.041	326235812.726214	8	322.1377	1.68746e-03	1.05931e-03
2015/10/06	20:54:52	ok	ok	322.4960	270.561	0.000000	18.31	70.280	10.971	334148469.624572	7	322.1542	1.72716e-03	1.09653e-03
2015/10/06	21:24:52	ok	ok	322.5180	270.568	0.000000	18.20	70.317	10.905	343628905.868770	8	322.1526	1.75464e-03	1.02831e-03
2015/10/06	21:54:52	ok	ok	322.5420	270.559	0.000000	18.08	70.295	10.825	335052798.819408	7	322.1630	1.77990e-03	1.08060e-03
2015/10/06	22:24:52	ok	ok	322.5600	270.546	0.000000	18.02	70.254	10.780	330111978.079214	8	322.1816	1.74921e-03	1.00936e-03
2015/10/06	22:54:52	ok	ok	322.5800	270.535	0.000000	17.92	70.207	10.709	326913208.704970	7	322.2264	1.73646e-03	1.12252e-03
2015/10/06	23:24:52	ok	ok	322.6000	270.528	0.000000	17.83	70.248	10.658	339587374.698325	8	322.2377	1.73617e-03	1.05530e-03
2015/10/06	23:54:52	ok	ok	322.6240	270.514	0.000000	17.71	70.254	10.583	323652066.587170	8	322.2379	1.79392e-03	1.03262e-03
2015/10/07	00:24:52	ok	ok	322.6480	270.505	0.000000	17.60	70.263	10.515	324032826.116494	8	322.2828	1.71282e-03	1.02865e-03
2015/10/07	00:54:52	ok	ok	322.6700	270.509	0.000000	17.49	70.242	10.443	330366855.619353	7	322.2815	1.76154e-03	1.10454e-03
2015/10/07	01:24:52	ok	ok	322.6900	270.488	0.000000	17.40	70.254	10.389	317076388.083254	7	322.3074	1.76015e-03	1.11095e-03
2015/10/07	01:54:52	ok	ok	322.7140	270.474	0.000000	17.31	70.179	10.323	322669948.326707	8	322.3574	1.67231e-03	1.02651e-03
2015/10/07	02:24:52	ok	ok	322.7300	270.456	0.000000	17.24	70.166	10.278	327602918.119697	6	322.3340	1.77813e-03	1.18598e-03
2015/10/07	02:54:52	ok	ok	322.7440	270.437	0.000000	17.16	70.151	10.226	323532214.038490	6	322.3521	1.70297e-03	1.19790e-03
2015/10/07	03:24:52	ok	ok	322.7520	270.413	0.000000	17.09	70.109	10.178	324571838.257618	3	322.7263	-7.57489e-04	1.26429e-04
2015/10/07	03:54:52	ok	ok	322.7560	270.387	0.000000	17.07	70.047	10.156	308841646.405691	6	322.3287	1.94673e-03	1.14514e-03
2015/10/07	04:24:52	ok	ok	322.7640	270.361	0.000000	17.01	70.036	10.118	311032811.832668	6	322.3376	1.98729e-03	1.11199e-03
2015/10/07	04:54:52	ok	ok	322.7780	270.348	0.000000	16.96	69.969	10.078	317805017.013520	7	322.4362	1.66659e-03	1.05695e-03
2015/10/07	05:24:52	ok	ok	322.7840	270.324	0.000000	16.92	69.961	10.053	322617679.679403	7	322.3079	2.06736e-03	1.14058e-03
2015/10/07	05:54:52	ok	ok	322.7940	270.292	0.000000	16.86	69.921	10.011	319424271.980270	6	322.2900	2.29203e-03	1.18921e-03
2015/10/07	06:24:52	ok	ok	322.8000	270.282	0.000000	16.83	69.857	9.984	318175200.117009	7	322.3169	2.13517e-03	1.25385e-03
2015/10/07	06:54:52	ok	ok	322.8080	270.289	0.000000	16.79	69.792	9.951	313851261.333023	6	322.4021	1.80402e-03	1.18819e-03
2015/10/07	07:24:52	ok	ok	322.7920	270.294	0.000000	16.82	69.711	9.957	307197698.675220	7	322.2964	1.93364e-03	1.70341e-03
2015/10/07	07:54:52	ok	ok	322.7920	270.299	0.000000	16.82	69.624	9.945	312041095.087460	6	322.3009	2.19778e-03	1.22279e-03
2015/10/07	08:24:52	ok	ok	322.7800	270.294	0.000000	16.82	69.595	9.941	298612070.667281	7	322.2940	2.17506e-03	1.10071e-03
2015/10/07	08:54:52	ok	ok	322.7720	270.322	0.000000	16.88	69.461	9.957	310737913.681863	7	322.3282	2.11179e-03	1.11548e-03
2015/10/07	09:24:52	ok	ok	322.7540	270.345	0.000000	16.95	69.328	9.980	319527833.721150	6	322.3073	2.18683e-03	1.17952e-03
2015/10/07	09:54:52	ok	ok	322.7280	270.381	0.000000	17.04	69.287	10.028	316412209.185473	6	322.3456	1.69479e-03	1.16068e-03
2015/10/07	10:24:52	ok	ok	322.6980	270.444	0.000000	17.18	69.168	10.095	319886088.357073	7	322.3397	1.70065e-03	1.09315e-03
2015/10/07	10:54:52	ok	ok	322.6580	270.484	0.000000	17.35	69.083	10.186	310233845.600957	8	322.2914	1.72290e-03	1.00772e-03
2015/10/07	11:24:52	ok	ok	322.6220	270.519	0.000000	17.52	69.056	10.285	319070001.218050	7	322.2501	1.73954e-03	1.07040e-03
2015/10/07	11:54:52	ok	ok	322.5920	270.538	0.000000	17.60	69.070	10.337	318418798.184611	7	322.2404	1.71213e-03	1.09578e-03
2015/10/07	12:24:52	ok	ok	322.5740	270.540	0.000000	17.68	69.173	10.401	319232054.693206	8	322.2048	1.77121e-03	1.04334e-03
2015/10/07	12:54:52	ok	ok	322.5560	270.557	0.000000	17.74	69.213	10.445	315957804.338757	8	322.1992	1.79327e-03	1.03876e-03
2015/10/07	13:24:52	ok	ok	322.5420	270.551	0.000000	17.78	69.279	10.480	316770274.357758	8	322.1780	1.75667e-03	9.83378e-04
2015/10/07	13:54:52	ok	ok	322.5260	270.557	0.000000	17.81	69.313	10.504	307032633.913766	8	322.1643	1.76966e-03	1.03269e-03
2015/10/07	14:24:52	ok	ok	322.5180	270.554	0.000000	17.86	69.323	10.536	324313399.543556	8	322.1526	1.76656e-03	1.02576e-03
2015/10/07	14:54:52	ok	ok	322.5140	270.559	0.000000	17.91	69.303	10.565	326519237.686889	8	322.1402	1.76343e-03	1.03133e-03
2015/10/07	15:24:52	ok	ok	322.4960	270.573	0.000000	17.97	69.372	10.613	320056041.113663	8	322.1266	1.75604e-03	9.96747e-04
2015/10/07	15:54:52	ok	ok	322.5000	270.572	0.000000	17.94	69.425	10.602	321396828.160385	9	322.1684	1.69493e-03	9.63237e-04
2015/10/07	16:24:52	ok	ok	322.4940	270.555	0.000000	17.93	69.539	10.613	318664139.259723	8	322.1385	1.75803e-03	1.02523e-03
2015/10/07	16:54:52	ok	ok	322.5100	270.546	0.000000	17.86	69.643	10.585	320364984.756970	7	322.1453	1.76474e-03	1.09407e-03
2015/10/07	17:24:52	ok	ok	322.5320	270.529	0.000000	17.78	69.744	10.550	321530103.026243	8	322.1680	1.73477e-03	9.91564e-04
2015/10/07	17:54:52	ok	ok	322.5520	270.518	0.000000	17.70	69.788	10.506	328068637.373906	8	322.2010	1.76815e-03	1.02183e-03
2015/10/07	18:24:52	ok	ok	322.5800	270.505	0.000000	17.57	69.851	10.435	323976254.641640	9	322.2657	1.69795e-03	1.00946e-03
2015/10/07	18:54:52	ok	ok	322.5980	270.496	0.000000	17.47	69.890	10.379	313000768.351265	7	322.2370	1.74632e-03	1.01760e-03
2015/10/07	19:24:52	ok	ok	322.6260	270.488	0.000000	17.37	69.958	10.327	325491255.063435	7	322.2687	1.72877e-03	1.09840e-03
2015/10/07	19:54:52	ok	ok	322.6480	270.457	0.000000	17.24	69.963	10.248	309895895.389915	6	322.2656	1.76999e-03	1.11960e-03
2015/10/07	20:24:52	ok	ok	322.6920	270.388	0.000000	17.07	70.047	10.156	325875118.416771	7	322.3561	1.69095e-03	1.08672e-03
2015/10/07	20:54:52	ok	ok	322.7400	270.303	0.000000	16.90	70.102	10.061	329042985.938285	6	322.3581	1.72529e-03	1.19110e-03
2015/10/07	21:24:52	ok	ok	322.7940	270.251	0.000000	16.69	70.208	9.950	329402370.070412	7	322.3561	1.95141e-03	1.08868e-03
2015/10/07	21:54:52	ok	ok	322.8440	270.200	0.000000	16.50	70.230	9.841	315022749.769494	8	322.3850	1.76969e-03	1.55271e-03
2015/10/07	22:24:52	ok	ok	322.8980	270.137	0.000000	16.26	70.242	9.701	312731524.337318	7	322.5138	1.83652e-03	1.21625e-03
2015/10/07	22:54:52	ok	ok	322.9500	270.012	0.000000	16.07	70.293	9.598	322510114.119848	7	322.5737	1.83606e-03	1.25832e-03
2015/10/07	23:24:52	ok	ok	322.9980	269.917	0.000000	15.82	70.303	9.455	308226825.443579	9	322.5454	1.72594e-03	1.39200e-03
2015/10/07	23:54:52	ok	ok	323.0500	269.842	0.000000	15.58	70.402	9.332	318172140.967843	7	322.6588	1.70905e-03	1.13705e-03
2015/10/08	00:24:52	ok	ok	323.0980	269.707	0.000000	15.38	70.364	9.215	312397890.213517	6	322.7007	1.74379e-03	1.25374e-03
2015/10/08	00:54:52	ok	ok	323.1380	269.548	0.000000	15.17	70.325	9.093	313521017.489152	8	322.8153	1.72358e-03	1.18740e-03
2015/10/08	01:24:52	ok	ok	323.1800	269.436	0.000000	14.98	70.289	8.984	312106731.957280	6	322.7820	1.73391e-03	1.22992e-03
2015/10/08	01:54:52	ok	ok	323.2180	269.326	0.000000	14.80	70.226	8.878	300868322.458230	7	322.8415	1.79829e-03	1.23120e-03
2015/10/08	02:24:52	ok	ok	323.2560	269.189	0.000000	14.58	70.213	8.758	296055745.120102	7	322.7223	1.86266e-03	1.21672e-03
2015/10/08	02:54:52	ok	ok	323.2980	269.052	0.000000	14.38	70.175	8.647	302281125.175480	7	322.7238	1.88348e-03	1.31199e-03
2015/10/08	03:24:52	ok	ok	323.3340	268.882	0.000000	14.24	70.091	8.563	307190025.823239	7	322.8042	1.86566e-03	1.14257e-03
2015/10/08	03:54:52	ok	ok	323.0960	268.756	0.000000	14.04	70.082	8.458	300213131.003733	7	322.8030	1.98110e-03	1.11124e-03
2015/10/08	04:24:52	ok	ok	323.1240	268.633	0.000000	13.89	69.939	8.363	300228520.592501	6	322.9019	1.88949e-03	1.01743e-03
2015/10/08	04:54:52	ok	ok	323.1560	268.507	0.000000	13.72	69.878	8.269	298633010.645144	6	322.9375	1.85944e-03	8.91640e-04
2015/10/08	05:24:52	ok	ok	323.1920	268.388	0.000000	13.62	69.773	8.206	302540371.710447	6	323.0658	1.80346e-03	7.47482e-04
2015/10/08	05:54:52	ok	ok	323.2160	268.281	0.000000	13.44	69.711	8.109	306564995.090513	7	322.9831	1.93444e-03	1.07617e-03
2015/10/08	06:24:52	ok	ok	323.2420	268.101	0.000000	13.33	69.575	8.038	304912744.243358	7	323.0073	1.95300e-03	1.10727e-03
2015/10/08	06:54:52	ok	ok	323.2680	267.945	0.000000	13.22	69.555	7.982	303415868.028226	7	323.0480	2.00324e-03	1.14444e-03
2015/10/08	07:24:52	ok	ok	323.2800	267.859	0.000000	13.12	69.450	7.920	300636714.107113	7	323.0566	1.93876e-03	1.12839e-03
2015/10/08	07:54:52	ok	ok	323.2900	267.783	0.000000	13.06	69.267	7.870	295897247.293162	6	323.0134	2.25647e-03	9.68239e-04
2015/10/08	08:24:52	ok	ok	323.2960	267.724	0.000000	13.12	68.962	7.865	306450988.160823	7	323.0938	1.92138e-03	1.10311e-03
2015/10/08	08:54:52	ok	ok	323.2800	267.828	0.000000	13.12	68.790	7.845	297517334.911846	7	323.0471	1.96866e-03	1.10958e-03
2015/10/08	09:24:52	ok	ok	323.2740	267.944	0.000000	13.20	68.575	7.859	311692949.523082	7	323.0433	1.96578e-03	1.07817e-03
2015/10/08	09:54:52	ok	ok	323.2540	268.062	0.000000	13.28	68.417	7.880	295987097.779561	7	323.1876	1.82243e-03	1.30798e-03
2015/10/08	10:24:52	ok	ok	323.2260	268.240	0.000000	13.36	68.346	7.911	295754805.863343	8	323.0096	1.83809e-03	1.14672e-03
2015/10/08	10:54:52	ok	ok	323.2020	268.416	0.000000	13.48	68.281	7.962	299472434.769458	7	322.9987	1.89115e-03	1.10813e-03
2015/10/08	11:24:52	ok	ok	323.1520	268.646	0.000000	13.69	68.089	8.043	289983222.239204	7	322.9566	1.91131e-03	9.54399e-04
2015/10/08	11:54:52	ok	ok	323.0760	268.908	0.000000	14.14	67.709	8.222	288519705.997255	7	322.8988	1.89248e-03	9.70216e-04
2015/10/08	12:24:52	ok	ok	323.0040	269.164	0.000000	14.54	67.521	8.402	279544810.490934	7	322.8126	1.91956e-03	1.13169e-03
2015/10/08	12:54:52	ok	ok	322.9460	269.420	0.000000	14.84	67.489	8.553	281241712.537901	7	322.7338	1.91563e-03	1.14162e-03
2015/10/08	13:24:52	ok	ok	322.8880	269.611	0.000000	15.16	67.489	8.721	276075688.929654	7	322.6799	1.91947e-03	1.12056e-03
2015/10/08	13:54:52	ok	ok	322.8020	269.892	0.000000	15.50	67.521	8.907	272522154.912672	8	322.6386	1.78284e-03	1.13254e-03
2015/10/08	14:24:52	ok	ok	322.8340	270.389	0.000000	16.19	67.501	9.283	277041167.159026	7	322.5329	1.76849e-03	1.24756e-03
2015/10/08	14:54:52	ok	ok	322.7200	270.624	0.000000	16.70	67.739	9.606	286901155.002913	7	322.4197	1.72692e-03	1.27339e-03
2015/10/08	15:24:52	ok	ok	322.6320	270.737	0.000000	17.10	68.016	9.880	285652839.983411	7	322.2776	1.71917e-03	1.11501e-03
2015/10/08	15:54:52	ok	ok	322.5700	270.826	0.000000	17.35	68.383	10.082	289131072.484148	8	322.1986	1.78579e-03	1.02616e-03
2015/10/08	16:24:52	ok	ok	322.5100	270.826	0.000000	17.48	68.728	10.212	285962034.170533	8	322.1651	1.79331e-03	9.81373e-04
2015/10/08	16:54:52	ok	ok	322.5060	270.788	0.000000	17.53	69.058	10.292	295218745.556917	8	322.1454	1.76963e-03	1.00886e-03
2015/10/08	17:24:52	ok	ok	322.5100	270.711	0.000000	17.44	69.419	10.290	298204972.873644	8	322.1535	1.77210e-03	1.00108e-03
2015/10/08	17:54:52	ok	ok	322.5420	270.679	0.000000	17.32	69.688	10.256	299095912.724973	6	322.2101	1.71326e-03	1.16294e-03
2015/10/08	18:24:52	ok	ok	322.5720	270.600	0.000000	17.08	69.904	10.142	291280711.007457	8	322.2308	1.81977e-03	1.05440e-03
2015/10/08	18:54:52	ok	ok	322.6400	270.481	0.000000	16.89	70.014	10.043	297230717.793264	6	322.2739	1.72751e-03	1.15138e-03
2015/10/08	19:24:52	ok	ok	322.7040	270.353	0.000000	16.66	70.144	9.924	308231915.547869	7	322.3596	1.79360e-03	1.18425e-03
2015/10/08	19:54:52	ok	ok	322.7560	270.241	0.000000	16.43	70.159	9.789	318970394.710768	7	322.4111	1.79819e-03	1.22883e-03
2015/10/08	20:24:52	ok	ok	322.8220	270.142	0.000000	16.16	70.252	9.644	310592435.012621	8	322.4830	1.74798e-03	1.14607e-03
2015/10/08	20:54:52	ok	ok	322.8820	269.995	0.000000	15.92	70.265	9.508	306085703.389007	7	322.4911	1.84753e-03	1.19557e-03
2015/10/08	21:24:52	ok	ok	322.9440	269.883	0.000000	15.70	70.281	9.384	308534795.860320	7	322.5572	1.81512e-03	1.23858e-03
2015/10/08	21:54:52	ok	ok	322.9860	269.792	0.000000	15.44	70.289	9.239	304238481.319803	6	322.6095	1.72414e-03	1.16240e-03
2015/10/08	22:24:52	ok	ok	323.0440	269.655	0.000000	15.20	70.330	9.110	303865453.565181	6	322.6617	1.70937e-03	1.16074e-03
2015/10/08	22:54:52	ok	ok	323.0920	269.487	0.000000	15.00	70.264	8.992	309249634.456609	7	322.8700	1.77213e-03	9.51975e-04
2015/10/08	23:24:52	ok	ok	322.8740	269.381	0.000000	14.76	70.276	8.863	300308105.877421	7	322.6807	1.89852e-03	1.13110e-03
2015/10/08	23:54:52	ok	ok	322.9240	269.198	0.000000	14.52	70.316	8.739	301494197.294567	7	322.7330	1.91373e-03	1.07296e-03
2015/10/09	00:24:52	ok	ok	322.9640	269.001	0.000000	14.32	70.221	8.621	297774558.846413	7	322.6263	1.95513e-03	9.41559e-04
2015/10/09	00:54:52	ok	ok	323.0120	268.817	0.000000	14.14	70.187	8.523	306654534.593306	7	322.6659	1.92616e-03	9.89716e-04
2015/10/09	01:24:52	ok	ok	323.0440	268.675	0.000000	13.93	70.119	8.405	295748097.309119	7	322.8416	1.89852e-03	7.66811e-04
2015/10/09	01:54:52	ok	ok	323.0900	268.508	0.000000	13.73	70.138	8.305	300308910.909263	6	322.9770	1.72797e-03	1.33316e-03
2015/10/09	02:24:52	ok	ok	323.1260	268.355	0.000000	13.58	70.081	8.222	305714527.211114	7	323.0755	1.85201e-03	7.65705e-04
2015/10/09	02:54:52	ok	ok	323.1540	268.176	0.000000	13.41	69.934	8.120	303477140.430235	7	322.9339	1.94509e-03	1.09579e-03
2015/10/09	03:24:52	ok	ok	323.1860	268.009	0.000000	13.26	69.934	8.045	300660122.497603	7	323.0009	1.90828e-03	1.16817e-03
2015/10/09	03:54:52	ok	ok	323.2160	267.864	0.000000	13.10	69.847	7.956	300321085.946224	7	323.0565	1.91933e-03	1.05405e-03
2015/10/09	04:24:52	ok	ok	323.2500	267.725	0.000000	13.00	69.742	7.895	298895490.066521	7	322.9340	1.98326e-03	1.62621e-03
2015/10/09	04:54:52	ok	ok	323.2740	267.612	0.000000	12.87	69.632	7.819	305054173.167944	6	322.9547	2.30106e-03	1.06975e-03
2015/10/09	05:24:52	ok	ok	323.3000	267.466	0.000000	12.72	69.518	7.734	299760337.358090	7	323.0943	1.97783e-03	1.13883e-03
2015/10/09	05:54:52	ok	ok	323.3200	267.355	0.000000	12.62	69.442	7.678	300493834.093929	7	323.0734	1.93059e-03	1.30312e-03
2015/10/09	06:24:52	ok	ok	323.3480	267.220	0.000000	12.50	69.333	7.609	305524493.715848	7	323.1403	1.95287e-03	1.12404e-03
2015/10/09	06:54:52	ok	ok	323.3620	267.132	0.000000	12.39	69.284	7.552	295347568.945255	7	323.1777	1.92055e-03	1.06009e-03
2015/10/09	07:24:52	ok	ok	323.3800	267.045	0.000000	12.34	69.103	7.509	294922820.890991	7	323.1654	1.94048e-03	1.11256e-03
2015/10/09	07:54:52	ok	ok	323.3840	267.010	0.000000	12.30	68.981	7.477	293998072.964675	7	323.0752	2.01907e-03	1.10632e-03
2015/10/09	08:24:52	ok	ok	323.3700	267.060	0.000000	12.38	68.681	7.482	294068436.392963	7	323.1969	1.87248e-03	1.12331e-03
2015/10/09	08:54:52	ok	ok	323.3520	267.200	0.000000	12.44	68.520	7.492	298717393.979605	7	323.1763	1.87769e-03	1.01499e-03
2015/10/09	09:24:52	ok	ok	323.3260	267.356	0.000000	12.56	68.255	7.519	295514449.966837	7	323.0432	1.97352e-03	1.11834e-03
2015/10/09	09:54:52	ok	ok	323.3060	267.484	0.000000	12.66	68.216	7.561	298401298.007975	7	323.1129	1.91233e-03	1.16722e-03
2015/10/09	10:24:52	ok	ok	323.2680	267.693	0.000000	12.79	68.125	7.612	284283149.328579	6	322.8306	2.45453e-03	1.04475e-03
2015/10/09	10:54:52	ok	ok	323.2440	267.976	0.000000	12.99	68.047	7.698	296118789.611263	7	323.0572	1.91383e-03	1.13250e-03
2015/10/09	11:24:52	ok	ok	323.1840	268.343	0.000000	13.26	67.895	7.810	285602544.914654	7	322.9884	1.90031e-03	1.08828e-03
2015/10/09	11:54:52	ok	ok	323.1040	268.690	0.000000	13.67	67.681	7.985	278017567.454706	7	322.9285	1.90060e-03	9.14794e-04
2015/10/09	12:24:52	ok	ok	322.9960	269.168	0.000000	14.21	67.490	8.230	267280645.720294	7	322.8016	1.91136e-03	1.16670e-03
2015/10/09	12:54:52	ok	ok	322.8860	269.546	0.000000	14.78	67.507	8.524	256770642.176468	7	322.6999	1.90493e-03	1.09502e-03
2015/10/09	13:24:52	ok	ok	322.7740	269.869	0.000000	15.28	67.540	8.791	255919005.634137	8	322.6094	1.80018e-03	1.12989e-03
2015/10/09	13:54:52	ok	ok	322.8400	270.197	0.000000	15.76	67.714	9.074	258333058.717989	8	322.5589	1.74278e-03	1.18150e-03
2015/10/09	14:24:52	ok	ok	322.7460	270.398	0.000000	16.17	67.934	9.332	269205418.939481	8	322.4596	1.72176e-03	1.13064e-03
2015/10/09	14:54:52	ok	ok	322.6600	270.493	0.000000	16.56	68.005	9.563	265784768.566234	8	322.2482	1.72227e-03	1.50808e-03
2015/10/09	15:24:52	ok	ok	322.5940	270.575	0.000000	16.83	68.288	9.760	273277933.108287	9	322.3358	1.70197e-03	1.07985e-03
2015/10/09	15:54:52	ok	ok	322.5480	270.662	0.000000	17.00	68.639	9.911	274320978.692604	7	322.1886	1.80645e-03	1.05777e-03
2015/10/09	16:24:52	ok	ok	322.5220	270.685	0.000000	17.12	68.953	10.028	286953370.717268	7	322.1816	1.70408e-03	1.11876e-03
2015/10/09	16:54:52	ok	ok	322.5040	270.665	0.000000	17.13	69.275	10.080	279304383.697607	6	322.1481	1.75273e-03	1.11233e-03
2015/10/09	17:24:52	ok	ok	322.5220	270.604	0.000000	17.06	69.581	10.083	294145214.121203	7	322.1802	1.72099e-03	1.05826e-03
2015/10/09	17:54:52	ok	ok	322.5580	270.505	0.000000	16.90	69.813	10.020	294222723.797243	8	322.2216	1.69993e-03	1.02237e-03
2015/10/09	18:24:52	ok	ok	322.5980	270.388	0.000000	16.68	70.003	9.916	291529944.865295	6	322.3064	1.68188e-03	1.03572e-03
2015/10/09	18:54:52	ok	ok	322.6660	270.292	0.000000	16.44	70.161	9.796	301263902.159488	7	322.3311	1.66371e-03	1.08720e-03
2015/10/09	19:24:52	ok	ok	322.5200	270.173	0.000000	16.20	70.260	9.669	298702041.657241	7	322.3134	1.87823e-03	1.12460e-03
2015/10/09	19:54:52	ok	ok	322.7960	270.027	0.000000	15.97	70.303	9.541	311948190.519287	8	322.4795	1.71887e-03	1.15831e-03
2015/10/09	20:24:52	ok	ok	322.6140	269.882	0.000000	15.66	70.388	9.376	298062667.086519	8	322.4849	1.74669e-03	1.11901e-03
2015/10/09	20:54:52	ok	ok	322.9120	269.792	0.000000	15.46	70.408	9.265	309632786.286746	8	322.5806	1.73805e-03	1.13310e-03
2015/10/09	21:24:52	ok	ok	322.7100	269.619	0.000000	15.21	70.361	9.120	302159156.612111	7	322.5707	1.87369e-03	1.03601e-03
2015/10/09	21:54:52	ok	ok	323.0160	269.483	0.000000	14.96	70.400	8.987	300886903.343560	7	322.6396	1.84681e-03	1.27387e-03
2015/10/09	22:24:52	ok	ok	323.0640	269.343	0.000000	14.72	70.383	8.855	307138611.029467	7	322.7072	1.81225e-03	1.24965e-03
2015/10/09	22:54:52	ok	ok	322.8500	269.190	0.000000	14.51	70.401	8.744	302372396.867658	7	322.8612	1.80312e-03	9.52580e-04
2015/10/09	23:24:52	ok	ok	322.9000	269.003	0.000000	14.27	70.412	8.618	299458658.885373	7	322.7481	1.81000e-03	1.32242e-03
2015/10/09	23:54:52	ok	ok	322.9380	268.816	0.000000	14.09	70.407	8.523	299837432.665859	7	322.6388	1.95140e-03	8.33895e-04
2015/10/10	00:24:52	ok	ok	322.9880	268.644	0.000000	13.89	70.340	8.411	307171229.944376	7	322.6166	1.95852e-03	1.07082e-03
2015/10/10	00:54:52	ok	ok	323.0280	268.443	0.000000	13.68	70.300	8.299	306377715.940900	6	322.6762	1.84052e-03	8.65655e-04
2015/10/10	01:24:52	ok	ok	323.0620	268.258	0.000000	13.51	70.182	8.199	305429776.367775	7	322.7510	2.00381e-03	1.03027e-03
2015/10/10	01:54:52	ok	ok	323.1040	268.060	0.000000	13.31	70.201	8.101	305571783.946534	6	322.8630	1.86720e-03	1.09165e-03
2015/10/10	02:24:52	ok	ok	323.1400	267.893	0.000000	13.12	70.165	8.002	305509006.340476	7	322.9406	1.88984e-03	1.08169e-03
2015/10/10	02:54:52	ok	ok	323.1720	267.732	0.000000	12.94	70.074	7.903	300234335.534873	7	322.9992	1.90506e-03	9.61516e-04
2015/10/10	03:24:52	ok	ok	323.2040	267.548	0.000000	12.81	69.992	7.831	302117158.046146	7	323.0299	1.95877e-03	1.03679e-03
2015/10/10	03:54:52	ok	ok	323.2400	267.403	0.000000	12.66	69.964	7.755	303940807.960109	7	322.9503	1.99416e-03	1.11513e-03
2015/10/10	04:24:52	ok	ok	323.2680	267.265	0.000000	12.54	69.770	7.676	298072654.873868	7	323.2373	1.84950e-03	8.51556e-04
2015/10/10	04:54:52	ok	ok	323.2860	267.099	0.000000	12.37	69.766	7.595	296277902.612119	7	323.0918	1.92346e-03	1.19095e-03
2015/10/10	05:24:52	ok	ok	323.3140	266.984	0.000000	12.27	69.604	7.531	302270331.878442	7	323.1379	1.89845e-03	1.17866e-03
2015/10/10	05:54:52	ok	ok	323.3400	266.867	0.000000	12.19	69.475	7.480	311103599.077352	7	323.1183	1.91468e-03	1.31449e-03
2015/10/10	06:24:52	ok	ok	323.3420	266.784	0.000000	12.12	69.376	7.436	302264486.353055	7	323.1482	1.95686e-03	9.62429e-04
2015/10/10	06:54:52	ok	ok	323.3480	266.735	0.000000	12.07	69.224	7.397	294272799.890775	7	323.1679	1.90944e-03	1.00784e-03
2015/10/10	07:24:52	ok	ok	323.3440	266.756	0.000000	12.10	68.972	7.384	302248595.002823	7	323.1202	1.95424e-03	1.12839e-03
2015/10/10	07:54:52	ok	ok	323.3360	266.905	0.000000	12.16	68.812	7.394	300994560.774906	7	323.2248	1.93985e-03	9.01896e-04
2015/10/10	08:24:52	ok	ok	323.3060	267.094	0.000000	12.30	68.523	7.428	293474049.177844	7	323.2309	1.84258e-03	8.77963e-04
2015/10/10	08:54:52	ok	ok	323.2720	267.363	0.000000	12.42	68.402	7.470	298447037.565636	7	322.9909	1.95214e-03	1.48230e-03
2015/10/10	09:24:52	ok	ok	323.2180	267.624	0.000000	12.65	68.243	7.560	294387434.965761	6	322.8304	2.42892e-03	9.09873e-04
2015/10/10	09:54:52	ok	ok	323.1820	267.907	0.000000	12.87	68.198	7.658	284609490.719315	7	323.1150	1.83168e-03	8.75858e-04
2015/10/10	10:24:52	ok	ok	323.1300	268.222	0.000000	13.14	68.103	7.776	291188637.373484	8	323.0381	1.75310e-03	1.02613e-03
2015/10/10	10:54:52	ok	ok	323.0660	268.521	0.000000	13.48	68.051	7.935	276309692.556601	7	323.0199	1.76941e-03	1.61205e-03
2015/10/10	11:24:52	ok	ok	323.0020	268.832	0.000000	13.79	68.050	8.088	274037196.731431	7	322.6766	1.92625e-03	9.10205e-04
2015/10/10	11:54:52	ok	ok	322.9460	269.114	0.000000	14.04	68.125	8.222	265159793.392994	7	322.8459	1.79227e-03	1.28545e-03
2015/10/10	12:24:52	ok	ok	322.8940	269.268	0.000000	14.34	68.151	8.377	268346534.105416	7	322.5409	1.92768e-03	1.14873e-03
2015/10/10	12:54:52	ok	ok	322.8300	269.497	0.000000	14.62	68.144	8.521	272082196.622928	7	322.6025	1.92362e-03	1.15922e-03
2015/10/10	13:24:52	ok	ok	322.7480	269.731	0.000000	14.94	68.174	8.693	266216667.746257	7	322.5791	1.90697e-03	1.07298e-03
2015/10/10	13:54:52	ok	ok	322.6900	269.916	0.000000	15.27	68.206	8.873	272230104.598441	8	322.5176	1.81715e-03	1.03138e-03
2015/10/10	14:24:52	ok	ok	322.6220	270.083	0.000000	15.57	68.348	9.054	261761325.645051	8	322.5013	1.74375e-03	9.78153e-04
2015/10/10	14:54:52	ok	ok	322.7320	270.207	0.000000	15.81	68.479	9.205	282052863.060257	8	322.4738	1.70785e-03	1.16458e-03
2015/10/10	15:24:52	ok	ok	322.5120	270.274	0.000000	16.02	68.692	9.351	274913007.192674	8	322.3598	1.75123e-03	1.06372e-03
2015/10/10	15:54:52	ok	ok	322.6560	270.314	0.000000	16.14	68.859	9.442	275139740.606538	8	322.3877	1.69636e-03	1.09338e-03
2015/10/10	16:24:52	ok	ok	322.4600	270.342	0.000000	16.23	69.021	9.515	277078685.159098	7	322.2910	1.77430e-03	1.18854e-03
2015/10/10	16:54:52	ok	ok	322.6180	270.332	0.000000	16.30	69.208	9.582	285829281.627218	6	322.1559	2.23044e-03	1.14378e-03
2015/10/10	17:24:52	ok	ok	322.4460	270.303	0.000000	16.26	69.490	9.597	285836978.252794	7	322.1090	2.21399e-03	9.90481e-04
2015/10/10	17:54:52	ok	ok	322.6340	270.274	0.000000	16.19	69.680	9.583	294654839.114189	8	322.3466	1.73746e-03	1.14614e-03
2015/10/10	18:24:52	ok	ok	322.4740	270.211	0.000000	16.08	69.862	9.545	284596793.598971	8	322.3218	1.75820e-03	1.10194e-03
2015/10/10	18:54:52	ok	ok	322.5040	270.131	0.000000	15.96	69.926	9.485	290855070.933074	8	322.3581	1.74397e-03	1.12992e-03
2015/10/10	19:24:52	ok	ok	322.5160	270.049	0.000000	15.80	70.040	9.409	288296765.174518	7	322.3091	1.88838e-03	1.11706e-03
2015/10/10	19:54:52	ok	ok	322.5560	269.976	0.000000	15.67	70.044	9.336	299192833.711033	8	322.4011	1.76519e-03	1.05802e-03
2015/10/10	20:24:52	ok	ok	322.5800	269.899	0.000000	15.51	70.130	9.257	294685197.362251	8	322.4365	1.76177e-03	1.10728e-03
2015/10/10	20:54:52	ok	ok	322.6160	269.832	0.000000	15.34	70.184	9.169	300604538.738835	8	322.6351	1.70725e-03	8.81181e-04
2015/10/10	21:24:52	ok	ok	322.6500	269.703	0.000000	15.18	70.211	9.084	301074825.904155	7	322.4388	1.79353e-03	1.05019e-03
2015/10/10	21:54:52	ok	ok	322.6800	269.551	0.000000	15.02	70.210	8.996	296533193.842025	7	322.4735	1.88965e-03	1.16757e-03
2015/10/10	22:24:52	ok	ok	322.7220	269.462	0.000000	14.82	70.287	8.897	295144745.040519	7	322.5201	1.89143e-03	1.15395e-03
2015/10/10	22:54:52	ok	ok	322.7600	269.356	0.000000	14.66	70.257	8.807	299380548.679519	7	322.5584	1.88936e-03	1.16145e-03
2015/10/10	23:24:52	ok	ok	322.7880	269.189	0.000000	14.45	70.332	8.704	292800724.770987	7	322.6030	1.91830e-03	1.22067e-03
2015/10/10	23:54:52	ok	ok	322.8380	269.033	0.000000	14.25	70.380	8.604	301740055.088454	7	322.5352	1.89051e-03	1.01549e-03
2015/10/11	00:24:52	ok	ok	322.8780	268.858	0.000000	14.05	70.370	8.498	303900377.200253	7	322.5636	1.91945e-03	9.13132e-04
2015/10/11	00:54:52	ok	ok	322.9180	268.681	0.000000	13.86	70.420	8.405	299354379.213495	7	322.6152	1.90730e-03	9.97122e-04
2015/10/11	01:24:52	ok	ok	322.9540	268.505	0.000000	13.67	70.356	8.300	294183218.911581	7	322.8406	1.88764e-03	8.06600e-04
2015/10/11	01:54:52	ok	ok	322.9840	268.359	0.000000	13.50	70.352	8.213	303129296.562422	7	322.8191	1.91962e-03	9.51946e-04
2015/10/11	02:24:52	ok	ok	323.0200	268.186	0.000000	13.33	70.262	8.118	300201677.477783	8	322.8745	1.76897e-03	1.08246e-03
2015/10/11	02:54:52	ok	ok	323.0480	268.055	0.000000	13.20	70.266	8.053	298446930.967218	7	322.8629	1.90356e-03	1.13314e-03
2015/10/11	03:24:52	ok	ok	323.0760	267.941	0.000000	13.06	70.154	7.971	297554428.415716	7	322.9937	1.89034e-03	8.64728e-04
2015/10/11	03:54:52	ok	ok	323.1020	267.798	0.000000	12.96	70.106	7.917	305745787.506544	7	323.1341	1.78124e-03	8.79349e-04
2015/10/11	04:24:52	ok	ok	323.1280	267.656	0.000000	12.82	69.994	7.836	307615389.010298	7	322.9086	1.89968e-03	1.26623e-03
2015/10/11	04:54:52	ok	ok	323.1500	267.504	0.000000	12.70	69.943	7.772	295302218.641128	6	323.1480	1.92592e-03	1.77785e-03
2015/10/11	05:24:52	ok	ok	323.1780	267.410	0.000000	12.59	69.865	7.711	294894387.151297	7	323.0192	1.89140e-03	1.00957e-03
2015/10/11	05:54:52	ok	ok	323.1980	267.299	0.000000	12.47	69.785	7.645	300798154.738470	7	323.3201	1.69855e-03	1.04955e-03
2015/10/11	06:24:52	ok	ok	323.2120	267.244	0.000000	12.42	69.661	7.608	296251112.247399	7	322.9820	1.93620e-03	1.31860e-03
2015/10/11	06:54:52	ok	ok	323.2200	267.167	0.000000	12.35	69.562	7.564	298807255.791645	7	322.9811	1.93301e-03	1.30753e-03
2015/10/11	07:24:52	ok	ok	323.2280	267.127	0.000000	12.32	69.414	7.534	296771776.505615	7	323.1698	1.84742e-03	8.79960e-04
2015/10/11	07:54:52	ok	ok	323.2320	267.121	0.000000	12.30	69.324	7.515	294802774.414538	7	323.2344	1.78448e-03	8.59925e-04
2015/10/11	08:24:52	ok	ok	323.2200	267.150	0.000000	12.32	69.128	7.503	296094933.507995	7	322.9323	1.99615e-03	1.13821e-03
2015/10/11	08:54:52	ok	ok	323.2100	267.279	0.000000	12.38	68.939	7.510	294652650.750695	7	323.0411	1.86934e-03	9.91786e-04
2015/10/11	09:24:52	ok	ok	323.1820	267.479	0.000000	12.54	68.739	7.563	297926697.987644	7	322.9699	1.93970e-03	1.12968e-03
2015/10/11	09:54:52	ok	ok	323.1440	267.710	0.000000	12.69	68.624	7.621	298261605.212913	7	323.0054	1.79657e-03	1.17895e-03
2015/10/11	10:24:52	ok	ok	323.1040	267.945	0.000000	12.90	68.519	7.709	290459584.974522	7	322.9380	1.87361e-03	1.15983e-03
2015/10/11	10:54:52	ok	ok	323.0600	268.207	0.000000	13.11	68.472	7.804	287608379.462943	8	322.9177	1.76822e-03	1.08188e-03
2015/10/11	11:24:52	ok	ok	323.0180	268.454	0.000000	13.37	68.376	7.919	295408672.489159	7	322.8020	1.91529e-03	1.13789e-03
2015/10/11	11:54:52	ok	ok	322.9460	268.724	0.000000	13.69	68.233	8.060	284003190.300546	7	322.6840	1.96839e-03	9.79903e-04
2015/10/11	12:24:52	ok	ok	322.8680	269.108	0.000000	14.10	68.049	8.243	271247974.842838	7	322.5273	1.91011e-03	1.01227e-03
2015/10/11	12:54:52	ok	ok	322.7840	269.402	0.000000	14.54	68.014	8.463	272772764.129207	7	322.5763	1.90110e-03	1.22521e-03
2015/10/11	13:24:52	ok	ok	322.6960	269.731	0.000000	14.99	68.009	8.698	272109523.343248	8	322.5356	1.77897e-03	1.13928e-03
2015/10/11	13:54:52	ok	ok	322.7660	269.972	0.000000	15.43	68.061	8.940	269525463.720577	8	322.4786	1.73714e-03	1.13514e-03
2015/10/11	14:24:52	ok	ok	322.6820	270.203	0.000000	15.81	68.189	9.165	267581296.173089	8	322.4039	1.72867e-03	1.18361e-03
2015/10/11	14:54:52	ok	ok	322.6180	270.339	0.000000	16.10	68.416	9.358	278482876.755853	7	322.3600	1.71261e-03	1.31169e-03
2015/10/11	15:24:52	ok	ok	322.3940	270.451	0.000000	16.25	68.734	9.487	266234390.112293	7	322.2416	1.74680e-03	1.15439e-03
2015/10/11	15:54:52	ok	ok	322.5420	270.475	0.000000	16.35	69.130	9.600	282298597.053027	7	322.2760	1.71724e-03	1.24693e-03
2015/10/11	16:24:52	ok	ok	322.5340	270.449	0.000000	16.37	69.453	9.656	284086607.402112	8	322.2463	1.73506e-03	1.12649e-03
2015/10/11	16:54:52	ok	ok	322.3800	270.400	0.000000	16.27	69.753	9.640	283572596.856468	6	322.0540	2.34870e-03	8.92485e-04
2015/10/11	17:24:52	ok	ok	322.4200	270.295	0.000000	16.10	69.981	9.573	291922819.148320	6	322.2174	1.71353e-03	1.11961e-03
2015/10/11	17:54:52	ok	ok	322.4540	270.186	0.000000	15.88	70.171	9.472	291413805.838342	8	322.3201	1.75171e-03	1.09229e-03
2015/10/11	18:24:52	ok	ok	322.5040	270.034	0.000000	15.63	70.325	9.350	296018404.338780	8	322.3505	1.75253e-03	1.09371e-03
2015/10/11	18:54:52	ok	ok	322.5440	269.885	0.000000	15.36	70.447	9.215	298070053.284637	7	322.3380	1.76335e-03	1.03134e-03
2015/10/11	19:24:52	ok	ok	322.6140	269.667	0.000000	15.11	70.514	9.084	302114865.899040	6	322.4042	1.75879e-03	1.11039e-03
2015/10/11	19:54:52	ok	ok	322.6660	269.488	0.000000	14.84	70.549	8.941	298111881.120112	7	322.4911	1.88375e-03	1.26163e-03
2015/10/11	20:24:52	ok	ok	322.7200	269.301	0.000000	14.54	70.607	8.786	303029465.504672	7	322.5491	1.88687e-03	1.20033e-03
2015/10/11	20:54:52	ok	ok	322.7620	269.112	0.000000	14.36	70.515	8.679	299986662.155751	7	322.4372	1.89777e-03	9.81004e-04
2015/10/11	21:24:52	ok	ok	322.7900	268.982	0.000000	14.18	70.424	8.572	302998439.435208	7	322.4758	1.92746e-03	9.81048e-04
2015/10/11	21:54:52	ok	ok	322.8220	268.899	0.000000	14.06	70.286	8.493	302716552.146864	7	322.6086	1.85285e-03	7.95656e-04
2015/10/11	22:24:52	ok	ok	322.8460	268.801	0.000000	13.92	70.231	8.414	300777265.394446	7	322.5371	1.90686e-03	9.96824e-04
2015/10/11	22:54:52	ok	ok	322.8700	268.718	0.000000	13.80	70.151	8.343	302119979.952711	7	322.6784	1.87035e-03	7.92612e-04
2015/10/11	23:24:52	ok	ok	322.8960	268.635	0.000000	13.68	70.100	8.275	304710986.627442	7	322.6690	1.92614e-03	1.07397e-03
2015/10/11	23:54:52	ok	ok	322.9080	268.548	0.000000	13.56	70.077	8.212	299673934.245127	7	322.6862	1.93486e-03	9.92966e-04
2015/10/12	00:24:52	ok	ok	322.9380	268.472	0.000000	13.48	70.005	8.163	306463740.888567	7	322.7321	1.88319e-03	1.03928e-03
2015/10/12	00:54:52	ok	ok	322.9540	268.387	0.000000	13.39	69.930	8.109	308640888.429139	7	322.9714	1.81280e-03	9.78297e-04
2015/10/12	01:24:52	ok	ok	322.9700	268.342	0.000000	13.28	69.852	8.045	305657588.476400	8	322.9856	1.71144e-03	8.13131e-04
2015/10/12	01:54:52	ok	ok	322.9900	268.256	0.000000	13.20	69.837	8.004	304623920.390643	8	322.8330	1.77180e-03	1.01735e-03
2015/10/12	02:24:52	ok	ok	323.0100	268.114	0.000000	13.11	69.877	7.964	300773926.438240	7	322.8506	1.90336e-03	1.00719e-03
2015/10/12	02:54:52	ok	ok	323.0420	267.940	0.000000	12.96	69.906	7.894	302222069.605234	7	322.8584	1.89447e-03	1.11348e-03
2015/10/12	03:24:52	ok	ok	323.0700	267.800	0.000000	12.83	69.882	7.828	306191043.521674	8	322.9444	1.76546e-03	1.10082e-03
2015/10/12	03:54:52	ok	ok	323.0960	267.659	0.000000	12.69	69.884	7.761	307250599.083038	7	322.9094	1.91156e-03	1.15372e-03
2015/10/12	04:24:52	ok	ok	323.1220	267.538	0.000000	12.58	69.863	7.706	310656580.196613	6	322.7847	2.33029e-03	1.10942e-03
2015/10/12	04:54:52	ok	ok	323.1520	267.426	0.000000	12.46	69.812	7.643	307228313.874030	6	322.8440	2.26309e-03	1.13101e-03
2015/10/12	05:24:52	ok	ok	323.1800	267.244	0.000000	12.33	69.758	7.576	306441221.589719	7	322.9859	1.89363e-03	1.17100e-03
2015/10/12	05:54:52	ok	ok	323.1940	267.012	0.000000	12.21	69.707	7.514	297670169.516998	7	323.0050	1.92321e-03	1.19129e-03
2015/10/12	06:24:52	ok	ok	323.2280	266.802	0.000000	12.09	69.685	7.456	298415736.262319	7	323.0079	1.89945e-03	1.30426e-03
2015/10/12	06:54:52	ok	ok	323.2520	266.629	0.000000	11.96	69.631	7.390	299767596.277848	7	323.0842	1.89742e-03	1.03268e-03
2015/10/12	07:24:52	ok	ok	323.2780	266.457	0.000000	11.86	69.556	7.336	298709571.081615	7	323.2527	1.78932e-03	8.96215e-04
2015/10/12	07:54:52	ok	ok	323.2960	266.371	0.000000	11.80	69.402	7.292	296922741.203115	7	323.2429	1.82990e-03	8.81913e-04
2015/10/12	08:24:52	ok	ok	323.2920	266.361	0.000000	11.80	69.173	7.268	296057038.449794	8	323.2670	1.73113e-03	8.51606e-04
2015/10/12	08:54:52	ok	ok	323.2880	266.424	0.000000	11.82	69.006	7.260	299145520.612466	8	323.0915	1.80696e-03	1.26793e-03
2015/10/12	09:24:52	ok	ok	323.2620	266.527	0.000000	11.92	68.738	7.277	300352505.623313	7	323.2218	1.79122e-03	1.38431e-03
2015/10/12	09:54:52	ok	ok	323.2420	266.684	0.000000	12.02	68.614	7.309	286675584.687772	8	323.0865	1.78521e-03	1.19978e-03
2015/10/12	10:24:52	ok	ok	323.2020	267.057	0.000000	12.18	68.529	7.373	298461024.600692	7	322.9825	1.91599e-03	1.31607e-03
2015/10/12	10:54:52	ok	ok	323.1600	267.401	0.000000	12.40	68.369	7.457	303065406.757264	6	322.9618	2.25655e-03	7.49580e-04
2015/10/12	11:24:52	ok	ok	323.1040	267.732	0.000000	12.68	68.220	7.571	302687005.226772	6	322.7889	2.29182e-03	1.10109e-03
2015/10/12	11:54:52	ok	ok	323.0380	268.121	0.000000	13.02	68.139	7.723	293511469.811513	7	322.8672	1.89137e-03	1.15587e-03
2015/10/12	12:24:52	ok	ok	322.9640	268.501	0.000000	13.38	68.003	7.881	282023161.331577	7	322.9112	1.86257e-03	8.01696e-04
2015/10/12	12:54:52	ok	ok	322.8900	268.844	0.000000	13.76	67.958	8.062	271008892.224294	7	322.8256	1.84923e-03	7.95350e-04
2015/10/12	13:24:52	ok	ok	322.8140	269.243	0.000000	14.16	67.973	8.264	272559194.138649	7	322.4799	1.93968e-03	1.00585e-03
2015/10/12	13:54:52	ok	ok	322.7280	269.499	0.000000	14.58	67.934	8.474	265820596.545027	7	322.5226	1.92356e-03	1.22088e-03
2015/10/12	14:24:52	ok	ok	322.6560	269.816	0.000000	14.89	68.107	8.658	271366148.641872	8	322.5214	1.76915e-03	1.10775e-03
2015/10/12	14:54:52	ok	ok	322.5980	270.016	0.000000	15.19	68.336	8.847	273356765.003641	8	322.4580	1.75765e-03	1.10899e-03
2015/10/12	15:24:52	ok	ok	322.5440	270.131	0.000000	15.32	68.650	8.958	277264056.087760	9	322.3118	1.75472e-03	1.32362e-03
2015/10/12	15:54:52	ok	ok	322.5140	270.177	0.000000	15.42	68.929	9.049	277682796.234930	9	322.2769	1.75894e-03	1.38803e-03
2015/10/12	16:24:52	ok	ok	322.5220	270.184	0.000000	15.46	69.225	9.110	289243802.160404	8	322.3718	1.75357e-03	1.11075e-03
2015/10/12	16:54:52	ok	ok	322.5080	270.132	0.000000	15.38	69.528	9.105	285875434.767344	8	322.3728	1.76846e-03	1.12777e-03
2015/10/12	17:24:52	ok	ok	322.5400	269.991	0.000000	15.21	69.785	9.045	285493625.492046	8	322.3774	1.77648e-03	1.06243e-03
2015/10/12	17:54:52	ok	ok	322.5660	269.887	0.000000	15.02	69.922	8.959	290224977.977921	8	322.3157	1.81167e-03	1.40224e-03
2015/10/12	18:24:52	ok	ok	322.6040	269.751	0.000000	14.85	70.034	8.881	289848033.814349	7	322.4129	1.90638e-03	1.12189e-03
2015/10/12	18:54:52	ok	ok	322.6340	269.572	0.000000	14.65	70.169	8.790	288667283.041815	7	322.4837	1.88156e-03	1.03142e-03
2015/10/12	19:24:52	ok	ok	322.6780	269.416	0.000000	14.49	70.167	8.705	294046686.140738	7	322.5050	1.87066e-03	1.12345e-03
2015/10/12	19:54:52	ok	ok	322.7020	269.305	0.000000	14.34	70.167	8.625	294536756.932920	7	322.5516	1.89333e-03	9.54617e-04
2015/10/12	20:24:52	ok	ok	322.7280	269.199	0.000000	14.22	70.145	8.559	293395524.681820	7	322.5690	1.90686e-03	1.03165e-03
2015/10/12	20:54:52	ok	ok	322.7580	269.101	0.000000	14.07	70.116	8.478	302391433.069761	7	322.5780	1.90599e-03	9.77420e-04
2015/10/12	21:24:52	ok	ok	322.7880	268.952	0.000000	13.94	70.120	8.411	302323971.587538	7	322.6332	1.92155e-03	9.68137e-04
2015/10/12	21:54:52	ok	ok	322.8100	268.813	0.000000	13.82	70.069	8.343	302895463.988418	7	322.6414	1.92010e-03	9.74167e-04
2015/10/12	22:24:52	ok	ok	322.8460	268.680	0.000000	13.65	70.094	8.259	308408992.520832	7	322.6317	1.94044e-03	1.04070e-03
2015/10/12	22:54:52	ok	ok	322.8880	268.519	0.000000	13.50	70.123	8.187	303611184.912872	7	322.8301	1.75161e-03	1.77545e-03
2015/10/12	23:24:52	ok	ok	322.9220	268.376	0.000000	13.32	70.117	8.096	316444499.539621	7	322.7046	1.95883e-03	1.06809e-03
2015/10/12	23:54:52	ok	ok	322.9620	268.106	0.000000	13.10	70.190	7.995	303332532.825238	7	322.7827	1.93278e-03	9.26607e-04
2015/10/13	00:24:52	ok	ok	323.0080	267.859	0.000000	12.91	70.182	7.901	313478848.997287	8	322.9031	1.75926e-03	1.01262e-03
2015/10/13	00:54:52	ok	ok	323.0440	267.655	0.000000	12.74	70.207	7.821	307856430.009666	7	322.8379	1.93623e-03	1.15654e-03
2015/10/13	01:24:52	ok	ok	323.0800	267.498	0.000000	12.56	70.144	7.727	309285674.421942	8	322.9455	1.78195e-03	1.11729e-03
2015/10/13	01:54:52	ok	ok	323.1120	267.302	0.000000	12.40	70.143	7.651	303269812.858735	7	322.9272	1.91610e-03	1.15417e-03
2015/10/13	02:24:52	ok	ok	323.1500	267.112	0.000000	12.24	70.055	7.565	313759109.259737	7	322.9592	1.88746e-03	1.14645e-03
2015/10/13	02:54:52	ok	ok	323.1840	266.866	0.000000	12.08	70.025	7.487	301384234.763580	7	322.9627	1.89735e-03	1.29686e-03
2015/10/13	03:24:52	ok	ok	323.2120	266.656	0.000000	11.94	69.998	7.419	306084280.156868	7	322.9389	1.95885e-03	1.14489e-03
2015/10/13	03:54:52	ok	ok	323.2480	266.496	0.000000	11.80	69.915	7.346	301739187.338283	7	323.0319	1.89290e-03	1.30400e-03
2015/10/13	04:24:52	ok	ok	323.2660	266.326	0.000000	11.68	69.806	7.280	302920435.045271	6	323.0684	1.84641e-03	9.98442e-04
2015/10/13	04:54:52	ok	ok	323.2920	266.165	0.000000	11.56	69.727	7.217	295416066.055942	6	323.1341	1.83659e-03	1.01863e-03
2015/10/13	05:24:52	ok	ok	323.3200	266.036	0.000000	11.45	69.677	7.163	302274347.492276	7	323.1804	1.75851e-03	1.01274e-03
2015/10/13	05:54:52	ok	ok	323.3320	265.882	0.000000	11.38	69.550	7.118	300659783.398921	7	323.0987	1.79533e-03	9.88100e-04
2015/10/13	06:24:52	ok	ok	323.3440	265.822	0.000000	11.32	69.397	7.076	299426371.277521	6	323.3349	1.71416e-03	1.37051e-03
2015/10/13	06:54:52	ok	ok	323.3440	265.770	0.000000	11.30	69.279	7.055	294039021.195263	7	323.1939	1.74912e-03	9.80603e-04
2015/10/13	07:24:52	ok	ok	323.3460	265.764	0.000000	11.27	69.131	7.027	302065803.346834	6	323.0911	1.89400e-03	1.03291e-03
2015/10/13	07:54:52	ok	ok	323.3440	265.896	0.000000	11.30	69.022	7.029	295564150.044284	7	323.1906	1.76313e-03	9.77599e-04
2015/10/13	08:24:52	ok	ok	323.3320	266.017	0.000000	11.39	68.811	7.047	293528400.677936	6	323.2788	1.78730e-03	8.61978e-04
2015/10/13	08:54:52	ok	ok	323.3120	266.244	0.000000	11.47	68.683	7.069	294908216.724398	7	323.2890	1.82161e-03	8.04466e-04
2015/10/13	09:24:52	ok	ok	323.2860	266.450	0.000000	11.58	68.646	7.114	292270769.456089	6	323.2957	1.76507e-03	8.67174e-04
2015/10/13	09:54:52	ok	ok	323.2620	266.692	0.000000	11.68	68.579	7.152	292767449.004813	7	323.1736	1.85082e-03	8.50522e-04
2015/10/13	10:24:52	ok	ok	323.2260	266.918	0.000000	11.84	68.495	7.215	290202784.063503	7	323.0170	1.87981e-03	1.23871e-03
2015/10/13	10:54:52	ok	ok	323.1900	267.223	0.000000	12.01	68.469	7.289	293757185.366258	7	322.9978	1.88170e-03	1.12468e-03
2015/10/13	11:24:52	ok	ok	323.1560	267.422	0.000000	12.17	68.470	7.362	292364236.546608	7	322.9891	1.83858e-03	1.14309e-03
2015/10/13	11:54:52	ok	ok	323.1200	267.611	0.000000	12.34	68.387	7.431	283006874.814024	6	322.9488	2.20060e-03	7.34993e-04
2015/10/13	12:24:52	ok	ok	323.0880	267.816	0.000000	12.53	68.422	7.523	280345266.280719	7	322.9368	1.80598e-03	1.17413e-03
2015/10/13	12:54:52	ok	ok	323.0460	268.003	0.000000	12.69	68.423	7.599	285214189.502800	7	322.8310	1.92816e-03	1.10562e-03
2015/10/13	13:24:52	ok	ok	323.0020	268.219	0.000000	12.88	68.487	7.696	276159514.679464	8	322.9066	1.75536e-03	1.03199e-03
2015/10/13	13:54:52	ok	ok	322.9860	268.357	0.000000	13.01	68.511	7.760	269643144.852122	8	323.0239	1.69345e-03	8.30472e-04
2015/10/13	14:24:52	ok	ok	322.9640	268.490	0.000000	13.12	68.618	7.826	268668867.003116	8	323.0013	1.68847e-03	8.22331e-04
2015/10/13	14:54:52	ok	ok	322.9440	268.547	0.000000	13.18	68.686	7.862	274507466.590011	7	322.8814	1.78588e-03	1.32296e-03
2015/10/13	15:24:52	ok	ok	322.9200	268.631	0.000000	13.25	68.728	7.901	280143224.686690	8	322.8212	1.73813e-03	9.47868e-04
2015/10/13	15:54:52	ok	ok	322.9040	268.690	0.000000	13.34	68.802	7.954	283046211.483501	7	322.9769	1.79429e-03	1.04344e-03
2015/10/13	16:24:52	ok	ok	322.8900	268.713	0.000000	13.38	68.867	7.981	290785797.687735	6	322.6492	1.83662e-03	9.99434e-04
2015/10/13	16:54:52	ok	ok	322.8880	268.706	0.000000	13.38	68.953	7.991	285830243.966226	7	322.6618	1.91119e-03	1.26241e-03
2015/10/13	17:24:52	ok	ok	322.8880	268.684	0.000000	13.34	69.118	7.990	283874310.862933	7	323.0039	1.76376e-03	1.16102e-03
2015/10/13	17:54:52	ok	ok	322.8900	268.636	0.000000	13.32	69.258	7.997	301393110.092916	7	322.7274	1.86929e-03	8.95224e-04
2015/10/13	18:24:52	ok	ok	322.9040	268.555	0.000000	13.26	69.304	7.972	292029171.124881	7	322.6794	1.90395e-03	1.00035e-03
2015/10/13	18:54:52	ok	ok	322.9100	268.495	0.000000	13.20	69.350	7.948	300014628.187011	7	322.6963	1.93665e-03	1.01275e-03
2015/10/13	19:24:52	ok	ok	322.9320	268.442	0.000000	13.12	69.421	7.917	302801907.135275	6	322.7242	1.79013e-03	1.09916e-03
2015/10/13	19:54:52	ok	ok	322.9360	268.328	0.000000	13.04	69.492	7.886	303107692.752088	6	322.7631	1.82537e-03	9.36242e-04
2015/10/13	20:24:52	ok	ok	322.9720	268.087	0.000000	12.89	69.578	7.823	309500234.684489	7	322.7865	1.91288e-03	1.10974e-03
2015/10/13	20:54:52	ok	ok	322.9880	267.916	0.000000	12.80	69.561	7.778	300237245.614934	7	322.8413	1.87130e-03	1.03519e-03
2015/10/13	21:24:52	ok	ok	323.0160	267.827	0.000000	12.70	69.600	7.734	310780917.125776	7	322.8554	1.87402e-03	1.19745e-03
2015/10/13	21:54:52	ok	ok	323.0340	267.740	0.000000	12.58	69.606	7.677	311045918.007004	8	322.9044	1.76190e-03	1.12213e-03
2015/10/13	22:24:52	ok	ok	323.0560	267.623	0.000000	12.48	69.615	7.631	306176980.340580	6	322.8767	2.23867e-03	7.01326e-04
2015/10/13	22:54:52	ok	ok	323.0780	267.494	0.000000	12.38	69.625	7.585	310494285.130153	7	323.0358	1.81399e-03	7.93317e-04
2015/10/13	23:24:52	ok	ok	323.1140	267.348	0.000000	12.23	69.625	7.514	310463852.953715	7	322.9467	1.86682e-03	1.18539e-03
2015/10/13	23:54:52	ok	ok	323.1420	267.071	0.000000	12.10	69.658	7.457	314674028.366354	7	323.0070	1.87153e-03	1.07640e-03
2015/10/14	00:24:52	ok	ok	323.1700	266.818	0.000000	11.97	69.605	7.392	313630279.979546	7	322.9898	1.89752e-03	1.20696e-03
2015/10/14	00:54:52	ok	ok	323.1920	266.700	0.000000	11.82	69.633	7.326	311734921.750808	7	323.0396	1.89560e-03	1.05198e-03
2015/10/14	01:24:52	ok	ok	323.2200	266.518	0.000000	11.70	69.611	7.269	315830814.720026	7	323.0234	1.96723e-03	9.98293e-04
2015/10/14	01:54:52	ok	ok	323.2520	266.348	0.000000	11.57	69.615	7.210	313148559.383308	6	322.9191	1.93711e-03	1.28348e-03
2015/10/14	02:24:52	ok	ok	323.2780	266.173	0.000000	11.42	69.586	7.140	312341610.965441	7	323.1164	1.77475e-03	9.57157e-04
2015/10/14	02:54:52	ok	ok	323.3040	266.036	0.000000	11.33	69.512	7.092	315549541.272354	6	323.0944	1.85797e-03	1.15891e-03
2015/10/14	03:24:52	ok	ok	323.3160	265.886	0.000000	11.24	69.410	7.042	314384773.004582	6	323.1321	1.86599e-03	1.01582e-03
2015/10/14	03:54:52	ok	ok	323.3260	265.826	0.000000	11.20	69.317	7.015	304612197.832155	7	323.1687	1.76656e-03	9.65172e-04
2015/10/14	04:24:52	ok	ok	323.3440	265.732	0.000000	11.15	69.251	6.986	315893295.163123	6	323.1091	1.87355e-03	1.29936e-03
2015/10/14	04:54:52	ok	ok	323.3540	265.601	0.000000	11.05	69.203	6.938	301043427.140499	7	323.2077	1.77230e-03	9.72450e-04
2015/10/14	05:24:52	ok	ok	323.3720	265.398	0.000000	10.97	69.188	6.902	298951748.945803	8	323.2751	1.76382e-03	9.40922e-04
2015/10/14	05:54:52	ok	ok	323.3900	265.307	0.000000	10.92	69.179	6.879	298161989.672584	7	323.0755	1.80689e-03	6.76438e-04
2015/10/14	06:24:52	ok	ok	323.4040	265.175	0.000000	10.81	69.130	6.827	298069405.371955	7	323.0916	1.88445e-03	7.21878e-04
2015/10/14	06:54:52	ok	ok	323.4120	265.061	0.000000	10.78	69.039	6.805	295912356.831795	7	323.0938	1.80830e-03	6.10918e-04
2015/10/14	07:24:52	ok	ok	323.4140	265.065	0.000000	10.77	68.923	6.789	296026086.948226	7	323.0224	1.84553e-03	5.42952e-04
2015/10/14	07:54:52	ok	ok	323.4120	265.136	0.000000	10.82	68.704	6.789	301418461.121997	7	323.0866	1.79590e-03	6.29461e-04
2015/10/14	08:24:52	ok	ok	323.4000	265.317	0.000000	10.86	68.626	6.798	293026409.817833	7	323.1700	1.81215e-03	6.71120e-04
2015/10/14	08:54:52	ok	ok	323.3840	265.491	0.000000	10.95	68.529	6.827	294363230.046651	7	322.9961	1.84143e-03	9.18103e-04
2015/10/14	09:24:52	ok	ok	323.3580	265.711	0.000000	11.04	68.432	6.856	302906200.930582	6	323.1269	1.89416e-03	1.13226e-03
2015/10/14	09:54:52	ok	ok	323.3340	265.987	0.000000	11.16	68.368	6.902	298006818.291343	6	323.2203	1.76629e-03	1.26699e-03
2015/10/14	10:24:52	ok	ok	323.3000	266.272	0.000000	11.34	68.287	6.972	297557006.777850	5	323.2274	1.82934e-03	9.31530e-04
2015/10/14	10:54:52	ok	ok	323.2580	266.546	0.000000	11.52	68.235	7.045	291820434.874313	7	323.2939	1.68448e-03	8.98069e-04
2015/10/14	11:24:52	ok	ok	323.2140	266.860	0.000000	11.76	68.193	7.147	293999309.897695	7	323.0065	1.88751e-03	1.29638e-03
2015/10/14	11:54:52	ok	ok	323.1480	267.291	0.000000	12.06	68.048	7.267	290569732.277552	6	322.8495	2.29678e-03	1.10182e-03
2015/10/14	12:24:52	ok	ok	323.0860	267.634	0.000000	12.35	68.073	7.402	279613507.142247	6	322.7692	2.24947e-03	1.07301e-03
2015/10/14	12:54:52	ok	ok	323.0180	267.898	0.000000	12.68	67.990	7.546	276636884.957929	7	322.8440	1.93561e-03	9.99762e-04
2015/10/14	13:24:52	ok	ok	322.9620	268.281	0.000000	12.95	68.126	7.688	274516441.653869	7	322.7723	1.88996e-03	1.11500e-03
2015/10/14	13:54:52	ok	ok	322.9100	268.529	0.000000	13.22	68.089	7.813	269237020.426534	7	322.6885	1.91267e-03	1.04920e-03
2015/10/14	14:24:52	ok	ok	322.8620	268.759	0.000000	13.37	68.319	7.913	270127026.161174	7	322.6625	1.94636e-03	9.88942e-04
2015/10/14	14:54:52	ok	ok	322.8260	268.908	0.000000	13.56	68.469	8.023	279424473.040151	7	322.6320	1.89449e-03	9.26703e-04
2015/10/14	15:24:52	ok	ok	322.8000	269.044	0.000000	13.67	68.605	8.094	276584755.717638	7	322.4598	1.92194e-03	1.00389e-03
2015/10/14	15:54:52	ok	ok	322.7760	269.130	0.000000	13.73	68.846	8.152	274945408.288690	7	322.5269	1.95326e-03	9.97559e-04
2015/10/14	16:24:52	ok	ok	322.7800	269.164	0.000000	13.74	69.078	8.185	284851943.205517	7	322.4500	1.90588e-03	1.01519e-03
2015/10/14	16:54:52	ok	ok	322.7640	269.106	0.000000	13.72	69.275	8.198	280912513.453608	7	322.5744	1.93168e-03	8.88431e-04
2015/10/14	17:24:52	ok	ok	322.7800	268.994	0.000000	13.67	69.381	8.185	284788468.127771	7	322.6467	1.81149e-03	9.16677e-04
2015/10/14	17:54:52	ok	ok	322.7860	268.921	0.000000	13.58	69.450	8.148	289256975.352398	7	322.4507	1.96282e-03	9.16479e-04
2015/10/14	18:24:52	ok	ok	322.7840	268.834	0.000000	13.54	69.500	8.134	292340244.993644	7	322.5868	1.87783e-03	8.14960e-04
2015/10/14	18:54:52	ok	ok	322.8060	268.759	0.000000	13.46	69.571	8.102	294297247.710959	7	322.5577	1.95516e-03	1.02011e-03
2015/10/14	19:24:52	ok	ok	322.8100	268.715	0.000000	13.44	69.625	8.099	299121241.317797	7	322.6057	1.94748e-03	8.66189e-04
2015/10/14	19:54:52	ok	ok	322.8320	268.635	0.000000	13.37	69.669	8.069	304224994.349109	7	322.5096	1.92389e-03	9.57383e-04
2015/10/14	20:24:52	ok	ok	322.8440	268.561	0.000000	13.30	69.684	8.036	297332423.568687	7	322.6462	1.89528e-03	1.05604e-03
2015/10/14	20:54:52	ok	ok	322.8500	268.478	0.000000	13.20	69.694	7.988	302835821.931114	7	322.6691	1.93068e-03	9.10915e-04
2015/10/14	21:24:52	ok	ok	322.8700	268.390	0.000000	13.11	69.706	7.945	304977822.454213	6	322.6962	1.82744e-03	9.16177e-04
2015/10/14	21:54:52	ok	ok	322.9020	268.263	0.000000	13.00	69.742	7.895	313318347.944693	7	322.7180	1.91286e-03	1.10134e-03
2015/10/14	22:24:52	ok	ok	322.9160	268.166	0.000000	12.92	69.756	7.858	315160821.288337	7	322.7558	1.90615e-03	9.80907e-04
2015/10/14	22:54:52	ok	ok	322.9260	268.062	0.000000	12.86	69.687	7.821	317377231.670824	7	322.7110	1.96164e-03	1.11338e-03
2015/10/14	23:24:52	ok	ok	322.9420	267.970	0.000000	12.78	69.758	7.790	320861671.303598	6	322.6826	2.25620e-03	9.04475e-04
2015/10/14	23:54:52	ok	ok	322.9540	267.915	0.000000	12.72	69.747	7.760	311791066.558148	6	322.6660	2.18576e-03	1.06381e-03
2015/10/15	00:24:52	ok	ok	322.9700	267.856	0.000000	12.64	69.703	7.717	309462946.042576	6	322.6441	2.27313e-03	1.20267e-03
2015/10/15	00:54:52	ok	ok	322.9820	267.791	0.000000	12.59	69.693	7.692	320690036.193525	6	322.5744	2.42467e-03	1.04978e-03
2015/10/15	01:24:52	ok	ok	322.9960	267.728	0.000000	12.52	69.709	7.660	313216756.406503	6	322.7095	2.30403e-03	9.35051e-04
2015/10/15	01:54:52	ok	ok	323.0040	267.676	0.000000	12.44	69.665	7.617	311085688.548787	6	322.7213	2.29827e-03	9.01459e-04
2015/10/15	02:24:52	ok	ok	323.0240	267.607	0.000000	12.38	69.654	7.588	321464916.301022	6	322.7438	2.25404e-03	1.09395e-03
2015/10/15	02:54:52	ok	ok	323.0400	267.530	0.000000	12.30	69.667	7.552	312476539.513386	6	322.7494	2.24644e-03	1.09933e-03
2015/10/15	03:24:52	ok	ok	323.0420	267.456	0.000000	12.25	69.629	7.524	309453535.304489	6	322.7537	2.31925e-03	8.66350e-04
2015/10/15	03:54:52	ok	ok	323.0520	267.375	0.000000	12.18	69.587	7.487	311059512.348862	6	322.7514	2.32412e-03	9.35842e-04
2015/10/15	04:24:52	ok	ok	323.0660	267.335	0.000000	12.17	69.557	7.479	314681557.927388	6	322.7604	2.28770e-03	1.09067e-03
2015/10/15	04:54:52	ok	ok	323.0720	267.255	0.000000	12.12	69.519	7.452	310419776.700700	6	322.7728	2.23650e-03	1.09247e-03
2015/10/15	05:24:52	ok	ok	323.0840	267.214	0.000000	12.08	69.511	7.432	317440771.580351	6	322.7718	2.25489e-03	1.09701e-03
2015/10/15	05:54:52	ok	ok	323.0880	267.200	0.000000	12.08	69.397	7.420	318704285.144821	6	322.7833	2.29421e-03	1.09517e-03
2015/10/15	06:24:52	ok	ok	323.0920	267.122	0.000000	12.04	69.418	7.404	311610738.786845	7	322.8892	1.86562e-03	1.25322e-03
2015/10/15	06:54:52	ok	ok	323.0980	267.052	0.000000	11.98	69.407	7.375	304636949.855299	7	322.9561	1.84982e-03	1.02942e-03
2015/10/15	07:24:52	ok	ok	323.1140	266.922	0.000000	11.92	69.424	7.349	313444839.667635	7	322.9256	1.86193e-03	1.23622e-03
2015/10/15	07:54:52	ok	ok	323.1220	266.883	0.000000	11.90	69.363	7.334	311087634.947553	7	322.9257	1.90011e-03	1.26779e-03
2015/10/15	08:24:52	ok	ok	323.1240	266.838	0.000000	11.89	69.304	7.323	307052612.627197	7	323.0542	1.81884e-03	8.29481e-04
2015/10/15	08:54:52	ok	ok	323.1120	266.867	0.000000	11.92	69.139	7.319	304199700.398584	7	322.9579	1.87484e-03	9.57502e-04
2015/10/15	09:24:52	ok	ok	323.1080	266.977	0.000000	11.98	69.064	7.339	310218879.771442	7	322.9440	1.88055e-03	1.10869e-03
2015/10/15	09:54:52	ok	ok	323.0880	267.134	0.000000	12.07	68.967	7.370	305947782.266355	6	322.7945	2.20771e-03	1.24202e-03
2015/10/15	10:24:52	ok	ok	323.0540	267.334	0.000000	12.18	68.844	7.407	309358185.988358	6	322.7527	2.33695e-03	8.70786e-04
2015/10/15	10:54:52	ok	ok	323.0300	267.522	0.000000	12.31	68.783	7.460	297977102.616752	6	322.7356	2.29868e-03	1.09744e-03
2015/10/15	11:24:52	ok	ok	322.9920	267.693	0.000000	12.50	68.732	7.543	305439874.843743	6	322.6667	2.33679e-03	1.09958e-03
2015/10/15	11:54:52	ok	ok	322.9520	267.918	0.000000	12.69	68.681	7.627	301672558.144835	7	322.7845	1.92237e-03	9.23175e-04
2015/10/15	12:24:52	ok	ok	322.9180	268.072	0.000000	12.86	68.656	7.705	290165822.379886	7	322.7602	1.90032e-03	1.00362e-03
2015/10/15	12:54:52	ok	ok	322.9040	268.234	0.000000	12.96	68.732	7.761	294040990.078120	6	322.9084	1.76735e-03	8.48145e-04
2015/10/15	13:24:52	ok	ok	322.8760	268.362	0.000000	13.07	68.723	7.813	291942920.252679	7	322.7743	1.85829e-03	1.24345e-03
2015/10/15	13:54:52	ok	ok	322.8600	268.460	0.000000	13.18	68.772	7.872	292190571.643286	7	322.6527	1.90720e-03	1.09964e-03
2015/10/15	14:24:52	ok	ok	322.8260	268.599	0.000000	13.30	68.737	7.927	286393067.855662	7	322.6412	1.89938e-03	1.05264e-03
2015/10/15	14:54:52	ok	ok	322.7960	268.733	0.000000	13.45	68.823	8.010	287723335.451957	7	322.6241	1.91197e-03	9.67455e-04
2015/10/15	15:24:52	ok	ok	322.7680	268.834	0.000000	13.58	68.876	8.081	286303111.792503	7	322.5448	1.91080e-03	1.02284e-03
2015/10/15	15:54:52	ok	ok	322.7540	268.910	0.000000	13.63	68.942	8.114	285394082.448392	7	322.5345	1.92452e-03	1.07299e-03
2015/10/15	16:24:52	ok	ok	322.7360	269.000	0.000000	13.70	69.071	8.164	293076689.910135	7	322.5521	1.91961e-03	9.52280e-04
2015/10/15	16:54:52	ok	ok	322.7240	269.025	0.000000	13.73	69.191	8.193	291731873.015521	7	322.5520	1.91224e-03	9.57541e-04
2015/10/15	17:24:52	ok	ok	322.7200	269.027	0.000000	13.73	69.364	8.213	289666326.384750	7	322.5480	1.90351e-03	9.40574e-04
2015/10/15	17:54:52	ok	ok	322.7320	268.968	0.000000	13.71	69.475	8.217	302630456.062816	7	322.7821	1.80001e-03	1.75098e-03
2015/10/15	18:24:52	ok	ok	322.7300	268.919	0.000000	13.68	69.555	8.211	298108224.299797	7	322.5152	1.91345e-03	1.08961e-03
2015/10/15	18:54:52	ok	ok	322.7360	268.866	0.000000	13.62	69.630	8.189	294949013.716789	7	322.5546	1.90320e-03	9.45419e-04
2015/10/15	19:24:52	ok	ok	322.7540	268.822	0.000000	13.55	69.674	8.159	296402473.147856	7	322.5496	1.91363e-03	1.04608e-03
2015/10/15	19:54:52	ok	ok	322.7540	268.765	0.000000	13.51	69.724	8.145	299914054.535279	7	322.5493	1.93540e-03	9.55950e-04
2015/10/15	20:24:52	ok	ok	322.7640	268.724	0.000000	13.47	69.745	8.128	308228674.189298	7	322.5381	1.93641e-03	1.02331e-03
2015/10/15	20:54:52	ok	ok	322.7720	268.672	0.000000	13.42	69.764	8.105	310503961.288934	7	322.5564	1.92080e-03	1.00010e-03
2015/10/15	21:24:52	ok	ok	322.7740	268.640	0.000000	13.40	69.760	8.094	303991561.175825	7	322.6039	1.95746e-03	9.47086e-04
2015/10/15	21:54:52	ok	ok	322.7800	268.624	0.000000	13.32	69.803	8.060	298167365.621388	7	322.6296	1.90936e-03	1.01152e-03
2015/10/15	22:24:52	ok	ok	322.8020	268.572	0.000000	13.29	69.797	8.044	306802324.379795	6	322.5563	1.86038e-03	1.00056e-03
2015/10/15	22:54:52	ok	ok	322.8080	268.541	0.000000	13.25	69.789	8.023	310940027.448907	7	322.6062	1.91630e-03	1.08623e-03
2015/10/15	23:24:52	ok	ok	322.8180	268.484	0.000000	13.18	69.833	7.994	308398792.275455	6	322.5304	1.80618e-03	5.74034e-04
2015/10/15	23:54:52	ok	ok	322.8240	268.464	0.000000	13.13	69.853	7.971	305911948.904362	7	322.8045	1.75923e-03	1.52979e-03
2015/10/16	00:24:52	ok	ok	322.8340	268.440	0.000000	13.10	69.847	7.956	305029360.872127	6	322.6324	1.81283e-03	1.02659e-03
2015/10/16	00:54:52	ok	ok	322.8380	268.407	0.000000	13.05	69.866	7.934	317090119.477084	7	322.6200	1.97040e-03	1.01977e-03
2015/10/16	01:24:52	ok	ok	322.8480	268.340	0.000000	13.00	69.857	7.908	322757766.423603	7	322.6621	1.91408e-03	1.07674e-03
2015/10/16	01:54:52	ok	ok	322.8540	268.307	0.000000	12.97	69.851	7.893	311498107.251769	7	322.6533	1.95708e-03	1.05768e-03
2015/10/16	02:24:52	ok	ok	322.8660	268.273	0.000000	12.94	69.817	7.874	317032630.601501	6	322.6372	1.88815e-03	1.01883e-03
2015/10/16	02:54:52	ok	ok	322.8700	268.246	0.000000	12.92	69.841	7.867	316410406.426032	7	322.6559	1.97398e-03	1.07950e-03
2015/10/16	03:24:52	ok	ok	322.8740	268.168	0.000000	12.88	69.834	7.847	317820326.396830	6	322.7097	1.82679e-03	9.87724e-04
2015/10/16	03:54:52	ok	ok	322.8760	268.142	0.000000	12.85	69.828	7.832	314066664.308493	7	322.7186	1.89963e-03	9.07071e-04
2015/10/16	04:24:52	ok	ok	322.8760	268.137	0.000000	12.86	69.773	7.830	315666012.953170	6	322.6553	1.87464e-03	1.08469e-03
2015/10/16	04:54:52	ok	ok	322.8740	268.145	0.000000	12.86	69.744	7.827	311468112.186234	6	322.7002	1.81277e-03	9.19136e-04
2015/10/16	05:24:52	ok	ok	322.8780	268.102	0.000000	12.85	69.714	7.819	312198798.313249	6	322.6554	1.84877e-03	1.05581e-03
2015/10/16	05:54:52	ok	ok	322.8760	268.139	0.000000	12.86	69.659	7.818	312221398.871189	7	322.6904	1.91076e-03	1.07594e-03
2015/10/16	06:24:52	ok	ok	322.8740	268.130	0.000000	12.87	69.632	7.819	305199004.219499	7	322.6743	1.92084e-03	1.10314e-03
2015/10/16	06:54:52	ok	ok	322.8700	268.138	0.000000	12.86	69.601	7.811	306091180.573723	7	322.6623	1.94126e-03	1.06427e-03
2015/10/16	07:24:52	ok	ok	322.8680	268.160	0.000000	12.88	69.605	7.821	311252587.696951	6	322.6922	1.85553e-03	1.01236e-03
2015/10/16	07:54:52	ok	ok	322.8560	268.193	0.000000	12.92	69.584	7.838	309622792.747150	7	322.7109	1.92361e-03	1.01598e-03
2015/10/16	08:24:52	ok	ok	322.8460	268.231	0.000000	12.95	69.561	7.850	303241373.968092	7	322.6775	1.89868e-03	1.00821e-03
2015/10/16	08:54:52	ok	ok	322.8400	268.266	0.000000	12.99	69.483	7.861	305357992.907432	6	322.6509	1.80317e-03	8.59719e-04
2015/10/16	09:24:52	ok	ok	322.8300	268.292	0.000000	13.02	69.488	7.876	312751124.368994	7	322.6692	1.90725e-03	9.83199e-04
2015/10/16	09:54:52	ok	ok	322.8220	268.355	0.000000	13.08	69.442	7.900	311736808.021539	6	322.6000	1.84461e-03	9.97255e-04
2015/10/16	10:24:52	ok	ok	322.8220	268.423	0.000000	13.13	69.366	7.916	304059933.973131	6	322.5946	1.86363e-03	1.09321e-03
2015/10/16	10:54:52	ok	ok	322.8020	268.485	0.000000	13.18	69.404	7.945	300166369.496910	6	322.5060	1.88697e-03	1.01205e-03
2015/10/16	11:24:52	ok	ok	322.7820	268.548	0.000000	13.24	69.358	7.969	299944430.268382	7	322.6195	1.90829e-03	9.51474e-04
2015/10/16	11:54:52	ok	ok	322.7760	268.626	0.000000	13.36	69.323	8.024	297124927.346300	7	322.5798	1.93836e-03	1.10645e-03
2015/10/16	12:24:52	ok	ok	322.7440	268.681	0.000000	13.43	69.336	8.060	296734304.816614	7	322.5539	1.89147e-03	8.57744e-04
2015/10/16	12:54:52	ok	ok	322.7300	268.759	0.000000	13.51	69.294	8.095	294995962.446180	7	322.5462	1.91070e-03	9.53625e-04
2015/10/16	13:24:52	ok	ok	322.7100	268.791	0.000000	13.59	69.280	8.133	290764790.180757	7	322.5492	1.88741e-03	9.20842e-04
2015/10/16	13:54:52	ok	ok	322.7020	268.876	0.000000	13.68	69.297	8.180	287680990.273760	7	322.5047	1.89683e-03	1.10623e-03
2015/10/16	14:24:52	ok	ok	322.6940	268.922	0.000000	13.75	69.339	8.221	294318453.094583	7	322.3809	1.88134e-03	1.05887e-03
2015/10/16	14:54:52	ok	ok	322.6700	268.978	0.000000	13.79	69.375	8.245	294671874.648514	7	322.5225	1.86139e-03	9.88220e-04
2015/10/16	15:24:52	ok	ok	322.6560	269.065	0.000000	13.87	69.390	8.288	298063085.715812	7	322.4940	1.89450e-03	1.00795e-03
2015/10/16	15:54:52	ok	ok	322.6560	269.088	0.000000	13.91	69.455	8.316	303087735.338641	7	322.4324	1.98300e-03	1.07473e-03
2015/10/16	16:24:52	ok	ok	322.6560	269.123	0.000000	13.89	69.566	8.319	297823808.009007	7	322.4576	1.91344e-03	1.12065e-03
2015/10/16	16:54:52	ok	ok	322.6500	269.092	0.000000	13.89	69.623	8.326	291699134.685617	7	322.4834	1.87935e-03	8.21936e-04
2015/10/16	17:24:52	ok	ok	322.6500	269.095	0.000000	13.89	69.709	8.336	295848282.566590	7	322.4785	1.86468e-03	8.85820e-04
2015/10/16	17:54:52	ok	ok	322.6540	269.065	0.000000	13.88	69.794	8.341	301425449.746336	7	322.3361	1.91832e-03	9.96568e-04
2015/10/16	18:24:52	ok	ok	322.6560	269.040	0.000000	13.85	69.817	8.328	297689551.341842	7	322.4608	1.90275e-03	1.12708e-03
2015/10/16	18:54:52	ok	ok	322.6560	268.984	0.000000	13.82	69.868	8.319	291498966.130053	7	322.4424	1.92358e-03	1.07348e-03
2015/10/16	19:24:52	ok	ok	322.6640	268.969	0.000000	13.78	69.947	8.308	297170139.914054	7	322.3644	1.91233e-03	9.16892e-04
2015/10/16	19:54:52	ok	ok	322.6640	268.904	0.000000	13.73	69.937	8.281	297085485.043521	7	322.4856	1.89156e-03	9.45076e-04
2015/10/16	20:24:52	ok	ok	322.6760	268.886	0.000000	13.70	69.989	8.272	302647389.415715	7	322.5122	1.90522e-03	9.73674e-04
2015/10/16	20:54:52	ok	ok	322.6880	268.830	0.000000	13.66	69.981	8.251	313779706.978090	7	322.4824	1.89964e-03	1.11400e-03
2015/10/16	21:24:52	ok	ok	322.6960	268.819	0.000000	13.63	69.976	8.235	312297475.656996	7	322.4914	1.92376e-03	1.08239e-03
2015/10/16	21:54:52	ok	ok	322.7040	268.765	0.000000	13.59	70.025	8.221	314329580.677135	7	322.4752	1.94288e-03	1.02967e-03
2015/10/16	22:24:52	ok	ok	322.7120	268.742	0.000000	13.52	70.041	8.187	315939368.650267	7	322.4986	1.94207e-03	1.06667e-03
2015/10/16	22:54:52	ok	ok	322.7160	268.730	0.000000	13.48	70.033	8.166	314754582.320178	7	322.5011	1.94001e-03	1.05167e-03
2015/10/16	23:24:52	ok	ok	322.7220	268.716	0.000000	13.42	70.079	8.141	314571615.490355	7	322.4996	1.94872e-03	1.04662e-03
2015/10/16	23:54:52	ok	ok	322.7440	268.671	0.000000	13.36	70.125	8.117	312611305.578907	7	322.5370	1.91907e-03	1.07953e-03
2015/10/17	00:24:52	ok	ok	322.7520	268.613	0.000000	13.30	70.114	8.085	317803748.917184	7	322.5442	1.94343e-03	1.05947e-03
2015/10/17	00:54:52	ok	ok	322.7580	268.576	0.000000	13.26	70.106	8.065	312339761.144596	7	322.6048	1.90988e-03	9.21160e-04
2015/10/17	01:24:52	ok	ok	322.7640	268.524	0.000000	13.22	70.127	8.047	310538520.819438	7	322.5768	1.86405e-03	1.02349e-03
2015/10/17	01:54:52	ok	ok	322.7800	268.494	0.000000	13.17	70.118	8.021	305927076.975525	7	322.5798	1.90622e-03	1.07013e-03
2015/10/17	02:24:52	ok	ok	322.7820	268.429	0.000000	13.12	70.137	7.999	306576330.436638	6	322.5569	1.86434e-03	1.02443e-03
2015/10/17	02:54:52	ok	ok	322.8000	268.370	0.000000	13.06	70.125	7.968	305469660.175717	7	322.6054	1.88284e-03	1.07519e-03
2015/10/17	03:24:52	ok	ok	322.8000	268.298	0.000000	13.00	70.114	7.937	313235725.360151	6	322.5724	1.88178e-03	1.01901e-03
2015/10/17	03:54:52	ok	ok	322.8160	268.229	0.000000	12.94	70.102	7.906	319580500.203905	7	322.6293	1.95406e-03	1.05757e-03
2015/10/17	04:24:52	ok	ok	322.8240	268.167	0.000000	12.92	70.042	7.890	316521631.089166	7	322.5941	1.96531e-03	1.23490e-03
2015/10/17	04:54:52	ok	ok	322.8300	268.132	0.000000	12.90	70.009	7.876	308559108.913077	7	322.6536	1.90067e-03	1.12195e-03
2015/10/17	05:24:52	ok	ok	322.8360	268.099	0.000000	12.86	70.002	7.856	315219922.835866	6	322.6420	1.79878e-03	1.05906e-03
2015/10/17	05:54:52	ok	ok	322.8340	268.066	0.000000	12.86	69.944	7.850	314975819.583017	7	322.6357	1.95973e-03	1.08532e-03
2015/10/17	06:24:52	ok	ok	322.8360	268.035	0.000000	12.83	69.939	7.834	314752371.855245	7	322.6808	1.89891e-03	1.03279e-03
2015/10/17	06:54:52	ok	ok	322.8420	268.016	0.000000	12.82	69.937	7.829	301756840.664324	6	322.6296	1.88311e-03	1.08413e-03
2015/10/17	07:24:52	ok	ok	322.8460	268.014	0.000000	12.79	69.874	7.808	314001589.816736	7	322.8096	1.78353e-03	1.35493e-03
2015/10/17	07:54:52	ok	ok	322.8480	268.021	0.000000	12.79	69.845	7.805	304875080.976596	7	322.9978	1.76232e-03	1.36968e-03
2015/10/17	08:24:52	ok	ok	322.8340	268.046	0.000000	12.80	69.762	7.800	305231599.247182	7	322.6665	1.90937e-03	9.62656e-04
2015/10/17	08:54:52	ok	ok	322.8300	268.068	0.000000	12.84	69.655	7.807	311214917.873765	6	322.6465	1.80064e-03	1.08996e-03
2015/10/17	09:24:52	ok	ok	322.8240	268.119	0.000000	12.88	69.634	7.824	310531203.134981	6	322.6449	1.80221e-03	1.08874e-03
2015/10/17	09:54:52	ok	ok	322.8080	268.211	0.000000	12.96	69.563	7.855	307815572.419125	6	322.5961	1.84649e-03	9.93372e-04
2015/10/17	10:24:52	ok	ok	322.7880	268.321	0.000000	13.04	69.521	7.889	300951011.936965	7	322.5143	1.97929e-03	1.13522e-03
2015/10/17	10:54:52	ok	ok	322.7740	268.444	0.000000	13.14	69.454	7.931	304486286.620868	7	322.5929	1.88630e-03	8.38434e-04
2015/10/17	11:24:52	ok	ok	322.7280	268.659	0.000000	13.36	69.266	8.017	304573959.531234	7	322.5309	1.87477e-03	1.10744e-03
2015/10/17	11:54:52	ok	ok	322.6800	268.857	0.000000	13.61	69.169	8.130	298905829.858558	7	322.4897	1.87124e-03	1.13254e-03
2015/10/17	12:24:52	ok	ok	322.6420	269.064	0.000000	13.81	69.206	8.235	297035043.172789	7	322.4495	1.89569e-03	1.07522e-03
2015/10/17	12:54:52	ok	ok	322.6000	269.212	0.000000	13.98	69.295	8.332	294601126.655728	7	322.4252	1.91571e-03	9.68777e-04
2015/10/17	13:24:52	ok	ok	322.5780	269.317	0.000000	14.12	69.322	8.407	292003413.515296	6	322.2656	2.29535e-03	1.04612e-03
2015/10/17	13:54:52	ok	ok	322.5520	269.376	0.000000	14.20	69.365	8.454	293648119.333066	6	322.2322	2.29170e-03	1.08767e-03
2015/10/17	14:24:52	ok	ok	322.5360	269.471	0.000000	14.29	69.440	8.510	295825358.119846	6	322.2286	2.26716e-03	1.05821e-03
2015/10/17	14:54:52	ok	ok	322.5160	269.535	0.000000	14.40	69.489	8.573	296962427.904575	6	322.1570	2.38569e-03	1.11689e-03
2015/10/17	15:24:52	ok	ok	322.4940	269.569	0.000000	14.45	69.614	8.615	295212054.870206	6	322.1512	2.36328e-03	1.08370e-03
2015/10/17	15:54:52	ok	ok	322.4880	269.598	0.000000	14.46	69.759	8.638	300056314.872736	6	322.1440	2.39037e-03	1.08312e-03
2015/10/17	16:24:52	ok	ok	322.4880	269.573	0.000000	14.46	69.903	8.656	304973248.579841	6	322.1802	2.38276e-03	9.16520e-04
2015/10/17	16:54:52	ok	ok	322.4940	269.558	0.000000	14.44	70.014	8.659	301241213.216589	7	322.3034	1.86903e-03	1.18042e-03
2015/10/17	17:24:52	ok	ok	322.5000	269.511	0.000000	14.40	70.064	8.644	299536166.836932	6	322.1547	2.40067e-03	1.13322e-03
2015/10/17	17:54:52	ok	ok	322.4980	269.500	0.000000	14.34	70.110	8.618	306496731.513163	7	322.1991	1.89551e-03	1.56050e-03
2015/10/17	18:24:52	ok	ok	322.5100	269.463	0.000000	14.32	70.164	8.614	301554109.342267	6	322.2228	2.28666e-03	1.07056e-03
2015/10/17	18:54:52	ok	ok	322.5200	269.423	0.000000	14.26	70.267	8.595	303063168.223129	7	322.3132	1.91386e-03	1.06236e-03
2015/10/17	19:24:52	ok	ok	322.5300	269.373	0.000000	14.22	70.259	8.573	307345373.935851	7	322.3237	1.90186e-03	1.10478e-03
2015/10/17	19:54:52	ok	ok	322.5320	269.318	0.000000	14.16	70.277	8.544	309695406.186105	7	322.3193	1.93202e-03	1.12065e-03
2015/10/17	20:24:52	ok	ok	322.5340	269.310	0.000000	14.14	70.330	8.540	305264558.597026	8	322.2487	1.82526e-03	1.47110e-03
2015/10/17	20:54:52	ok	ok	322.5500	269.281	0.000000	14.10	70.323	8.518	307225867.346884	7	322.3990	1.88086e-03	1.04462e-03
2015/10/17	21:24:52	ok	ok	322.5520	269.230	0.000000	14.06	70.344	8.500	308160484.442083	6	322.2218	2.33880e-03	1.09181e-03
2015/10/17	21:54:52	ok	ok	322.5640	269.205	0.000000	14.00	70.361	8.471	310588014.156213	7	322.3729	1.91025e-03	1.14665e-03
2015/10/17	22:24:52	ok	ok	322.5680	269.154	0.000000	13.96	70.382	8.453	304621274.038019	7	322.3896	1.89927e-03	1.11850e-03
2015/10/17	22:54:52	ok	ok	322.5700	269.101	0.000000	13.93	70.376	8.436	308611926.461967	6	322.2920	2.34611e-03	8.99687e-04
2015/10/17	23:24:52	ok	ok	322.5880	269.049	0.000000	13.87	70.422	8.411	307303857.092781	6	322.2724	2.29684e-03	1.07343e-03
2015/10/17	23:54:52	ok	ok	322.5960	268.999	0.000000	13.80	70.466	8.380	310032285.590042	7	322.4136	1.91236e-03	1.13851e-03
2015/10/18	00:24:52	ok	ok	322.6120	268.931	0.000000	13.72	70.508	8.344	307714892.492689	7	322.4553	1.88667e-03	1.02087e-03
2015/10/18	00:54:52	ok	ok	322.6240	268.896	0.000000	13.63	70.491	8.296	308472681.993746	7	322.4739	1.89380e-03	9.98531e-04
2015/10/18	01:24:52	ok	ok	322.6480	268.850	0.000000	13.58	70.481	8.269	313574920.808007	7	322.4639	1.89724e-03	1.13473e-03
2015/10/18	01:54:52	ok	ok	322.6540	268.807	0.000000	13.53	70.472	8.243	310825918.237766	7	322.4542	1.90290e-03	1.02862e-03
2015/10/18	02:24:52	ok	ok	322.6580	268.785	0.000000	13.47	70.460	8.211	312029991.136025	7	322.4857	1.88303e-03	9.69575e-04
2015/10/18	02:54:52	ok	ok	322.6720	268.727	0.000000	13.42	70.451	8.185	316365421.689408	7	322.4621	1.95278e-03	1.07981e-03
2015/10/18	03:24:52	ok	ok	322.6800	268.658	0.000000	13.38	70.443	8.164	317189450.704654	7	322.4572	1.93255e-03	1.06676e-03
2015/10/18	03:54:52	ok	ok	322.6880	268.616	0.000000	13.30	70.457	8.125	302950174.160303	7	322.5272	1.90757e-03	9.64983e-04
2015/10/18	04:24:52	ok	ok	322.7020	268.516	0.000000	13.26	70.420	8.101	311509612.200812	7	322.5282	1.88250e-03	9.05031e-04
2015/10/18	04:54:52	ok	ok	322.7140	268.451	0.000000	13.20	70.380	8.066	304501554.724829	7	322.5128	1.92963e-03	1.01287e-03
2015/10/18	05:24:52	ok	ok	322.7300	268.357	0.000000	13.12	70.422	8.031	310259719.841409	7	322.4948	1.95923e-03	1.02328e-03
2015/10/18	05:54:52	ok	ok	322.7520	268.222	0.000000	13.04	70.436	7.993	318526285.971390	6	322.5025	1.87419e-03	1.06643e-03
2015/10/18	06:24:52	ok	ok	322.7500	268.138	0.000000	13.00	70.399	7.969	310379282.105000	8	322.5759	1.88447e-03	8.21204e-04
2015/10/18	06:54:52	ok	ok	322.7660	268.105	0.000000	12.91	70.325	7.917	312348655.417646	7	322.5933	1.95937e-03	8.90223e-04
2015/10/18	07:24:52	ok	ok	322.7680	268.058	0.000000	12.90	70.238	7.902	315381083.921787	6	322.5414	1.82137e-03	1.00703e-03
2015/10/18	07:54:52	ok	ok	322.7580	268.126	0.000000	12.91	70.097	7.891	315660791.630785	7	322.5759	1.91249e-03	1.07098e-03
2015/10/18	08:24:52	ok	ok	322.7500	268.181	0.000000	13.00	70.000	7.924	312245690.662606	7	322.5702	1.94764e-03	8.92618e-04
2015/10/18	08:54:52	ok	ok	322.7360	268.308	0.000000	13.04	69.864	7.928	301651105.655552	6	322.6408	1.78384e-03	7.33360e-04
2015/10/18	09:24:52	ok	ok	322.7100	268.427	0.000000	13.15	69.799	7.975	311754879.788074	7	322.4161	2.00127e-03	1.04141e-03
2015/10/18	09:54:52	ok	ok	322.6940	268.522	0.000000	13.24	69.730	8.012	309780050.881867	7	322.4837	1.89221e-03	1.02358e-03
[truncated: 672 more rows]
