# Supplementary material for: Comparison of Mechanical Properties of Natural Gut and Synthetic Polymer Harp Strings
Source: Materials (Basel). 2018 Nov 1;11(11):2160. doi: 10.3390/ma11112160 (PMC6266393; doi:10.3390/ma11112160)
Supplement: Supplementary file 1 [file materials-11-02160-s001.zip › string_test_data_2017.11.12.10.51.csv]

Date	Time	+-	f0	Frequency	Tension	LengthAdj	Temp	Rel.Hm	Abs.Hm	Pk.Magnitude	Harmonics	Fitted.f0	Bend.Stiff	Fit.Error
>>>>>_Pre-tuning_in_Constant_Frequency_mode_<<<<<
2017/11/12	10:51:31	--	ok	324.3760	260.165	0.000000	22.52	61.796	12.329	166665499.471429	9	324.9354	3.42953e-04	3.71625e-03
2017/11/12	10:51:41	--	ok	324.2580	259.983	-0.000045	22.62	61.721	12.385	232759748.272098	8	324.0528	2.20099e-03	1.16869e-03
2017/11/12	10:51:50	ok	ok	323.9900	259.683	-0.000076	22.41	61.717	12.236	237181893.633845	6	323.6594	2.09198e-03	5.59179e-04
2017/11/12	10:56:50	ok	ok	323.9360	259.658	-0.000076	22.71	61.857	12.476	262011772.469637	8	323.7299	2.09132e-03	1.49259e-03
2017/11/12	11:01:50	ok	ok	323.9260	259.650	-0.000076	22.86	61.881	12.589	247381566.237521	8	323.6397	2.11029e-03	1.41630e-03
2017/11/12	11:06:50	ok	ok	323.9040	259.695	-0.000076	22.95	61.896	12.657	240101360.887604	8	323.6432	2.08620e-03	1.29625e-03
2017/11/12	11:11:50	ok	ok	323.8780	259.724	-0.000076	23.08	61.948	12.762	273948464.497900	8	323.6152	2.04837e-03	1.49202e-03
2017/11/12	11:16:50	ok	ok	323.8680	259.759	-0.000076	23.16	61.991	12.829	245818415.198662	8	323.6104	2.03663e-03	1.44030e-03
2017/11/12	11:21:50	ok	ok	323.8520	259.788	-0.000076	23.27	62.009	12.913	228926024.356265	8	323.5831	2.03564e-03	1.40731e-03
2017/11/12	11:26:50	ok	ok	323.8260	259.814	-0.000076	23.32	62.017	12.952	264693848.079459	8	323.5935	2.02883e-03	1.39678e-03
2017/11/12	11:31:50	ok	ok	323.8120	259.825	-0.000076	23.44	62.098	13.058	256995805.553231	8	323.5886	2.00829e-03	1.47000e-03
2017/11/12	11:36:50	ok	ok	323.8100	259.884	-0.000076	23.55	62.116	13.143	262154714.945075	8	323.5742	2.01384e-03	1.52493e-03
2017/11/12	11:41:50	--	ok	323.7980	259.891	-0.000076	23.66	62.164	13.236	238998045.339043	8	323.5179	2.03956e-03	1.46614e-03
2017/11/12	11:42:00	--	ok	323.7960	259.919	-0.000051	23.67	62.074	13.225	225759575.522433	7	323.2669	2.11193e-03	9.13021e-04
2017/11/12	11:42:09	ok	ok	324.0340	260.258	-0.000027	23.53	62.112	13.128	159739753.404126	4	323.8691	1.92602e-03	2.26667e-04
2017/11/12	11:47:09	ok	ok	323.9660	260.195	-0.000027	23.70	62.231	13.281	185474353.722236	8	323.7348	2.01905e-03	1.44488e-03
2017/11/12	11:52:09	ok	ok	323.9560	260.237	-0.000027	23.74	62.268	13.319	190866427.431077	8	323.7240	2.03599e-03	1.48285e-03
2017/11/12	11:57:09	ok	ok	323.9400	260.268	-0.000027	23.78	62.336	13.364	176221807.840868	5	322.9563	2.42657e-03	9.53789e-04
2017/11/12	12:02:09	--	ok	323.7660	260.123	-0.000027	24.39	61.457	13.638	155356270.544952	5	322.8438	2.37323e-03	1.01033e-03
2017/11/12	12:02:19	ok	ok	324.0740	260.512	0.000001	24.41	61.338	13.627	188784818.746757	6	323.8669	1.88204e-03	3.28830e-04
2017/11/12	12:07:18	ok	ok	323.9300	260.408	0.000001	24.94	60.747	13.905	180299611.734514	8	323.6873	2.00391e-03	1.44920e-03
2017/11/12	12:12:18	ok	ok	323.8300	260.391	0.000001	25.28	60.617	14.143	199943363.095834	4	322.0356	3.81302e-03	5.63354e-04
2017/11/12	12:17:18	--	ok	323.7720	260.402	0.000001	25.60	60.513	14.374	217888952.752140	8	323.5455	2.03428e-03	1.62169e-03
2017/11/12	12:17:28	ok	ok	323.8200	260.774	0.000028	25.65	60.459	14.402	199712631.041532	5	324.4847	1.66426e-03	1.22780e-03
2017/11/12	12:22:27	ok	ok	323.9880	260.764	0.000028	25.83	60.488	14.554	209447800.429689	7	323.5991	2.54539e-03	1.54702e-03
2017/11/12	12:27:27	ok	ok	323.9360	260.755	0.000028	26.04	60.552	14.742	194612453.011040	8	323.7481	2.03571e-03	1.61320e-03
2017/11/12	12:32:27	ok	ok	323.9080	260.784	0.000028	26.20	60.608	14.888	197130871.047769	8	323.7323	2.04859e-03	1.57051e-03
2017/11/12	12:37:27	ok	ok	323.8960	260.833	0.000028	26.27	60.866	15.009	197171231.586114	8	323.8306	1.79446e-03	1.64711e-03
2017/11/12	12:42:27	ok	ok	323.8540	260.844	0.000028	26.44	60.801	15.136	189849220.453991	8	323.8201	1.77104e-03	1.64218e-03
2017/11/12	12:47:27	ok	ok	323.8320	260.853	0.000028	26.63	60.831	15.304	195392521.765877	7	323.4929	2.55332e-03	1.54242e-03
2017/11/12	12:52:27	ok	ok	323.8140	260.877	0.000028	26.72	60.845	15.384	188353679.390280	9	323.7264	1.87205e-03	1.54166e-03
2017/11/12	12:57:27	--	ok	323.5840	260.887	0.000028	26.87	60.900	15.527	174544390.758356	8	323.6116	1.92350e-03	1.43848e-03
2017/11/12	12:57:37	ok	ok	324.0740	261.557	0.000079	26.90	60.812	15.530	198101856.752172	8	324.2289	2.02261e-03	1.20167e-03
2017/11/12	13:02:36	--	ok	324.2560	261.551	0.000079	26.97	60.946	15.625	174978061.965727	8	324.1159	2.06870e-03	1.59192e-03
2017/11/12	13:02:46	--	ok	324.2560	261.532	0.000047	27.02	60.862	15.646	202143163.628571	8	324.0873	2.06697e-03	1.40569e-03
2017/11/12	13:02:55	ok	ok	323.9600	261.210	0.000016	26.91	60.875	15.555	189484534.138273	6	324.4265	1.57351e-03	1.21750e-03
2017/11/12	13:07:55	ok	ok	323.9280	261.139	0.000016	27.06	60.992	15.715	172363275.977670	9	323.6420	1.74468e-03	2.42698e-03
2017/11/12	13:12:55	ok	ok	323.9100	261.159	0.000016	27.16	61.038	15.814	172310021.751789	8	323.7697	1.64650e-03	2.58677e-03
2017/11/12	13:17:55	ok	ok	323.8980	261.161	0.000016	27.31	61.062	15.952	160685257.483688	8	323.7825	1.51079e-03	2.33774e-03
2017/11/12	13:22:55	ok	ok	323.8800	261.195	0.000016	27.37	61.134	16.024	151636617.411133	8	323.6291	1.64435e-03	2.40988e-03
2017/11/12	13:27:55	ok	ok	323.8720	261.192	0.000016	27.45	61.177	16.106	146546131.903798	7	323.6516	1.94175e-03	1.54432e-03
2017/11/12	13:32:55	ok	ok	323.8420	261.214	0.000016	27.54	61.192	16.190	159454561.048018	7	323.9027	7.75234e-04	2.24535e-03
2017/11/12	13:37:55	ok	ok	323.8360	261.205	0.000016	27.60	61.232	16.254	151931800.683722	7	323.6710	1.94740e-03	1.59727e-03
2017/11/12	13:42:55	ok	ok	323.8160	261.211	0.000016	27.78	61.261	16.424	152415141.395324	7	323.6380	1.92766e-03	1.54168e-03
2017/11/12	13:47:55	ok	ok	323.8000	261.217	0.000016	27.82	61.236	16.454	150278865.956842	7	323.5863	1.92837e-03	1.63087e-03
2017/11/12	13:52:55	--	ok	323.5860	261.228	0.000016	27.90	61.280	16.538	145810927.222113	7	323.8046	9.23945e-04	2.26245e-03
2017/11/12	13:53:05	--	ok	323.7560	261.517	0.000067	27.98	61.138	16.572	163008332.278349	4	325.7943	-9.45502e-04	1.98475e-03
2017/11/12	13:53:14	ok	ok	324.1400	261.974	0.000097	27.80	61.202	16.426	145573968.310725	7	324.1219	2.41169e-03	1.23450e-03
2017/11/12	13:58:14	ok	ok	324.0980	261.859	0.000097	27.96	61.351	16.612	135505165.783767	7	324.0622	2.01892e-03	1.57112e-03
2017/11/12	14:03:14	ok	ok	324.1260	261.702	0.000097	28.66	60.219	16.943	144615066.562458	7	323.7941	2.42112e-03	1.48751e-03
2017/11/12	14:08:14	ok	ok	324.0100	261.579	0.000097	29.18	59.675	17.274	211193071.189187	7	323.6579	2.76344e-03	1.42830e-03
2017/11/12	14:13:14	ok	ok	323.9360	261.513	0.000097	29.53	59.541	17.566	216917755.308348	2	325.3388	1.00581e-03	1.35298e-16
2017/11/12	14:18:14	ok	ok	323.8380	261.448	0.000097	29.82	59.461	17.820	212430752.104707	7	323.7425	1.86020e-03	1.99236e-03
2017/11/12	14:23:14	ok	ok	323.8180	261.452	0.000097	29.99	59.487	17.993	199289688.515421	6	323.5686	2.14759e-03	1.72118e-03
2017/11/12	14:28:14	--	ok	323.6100	261.421	0.000097	30.18	59.516	18.188	194375218.551252	6	323.4532	2.23207e-03	1.67603e-03
2017/11/12	14:28:24	ok	ok	324.1040	262.086	0.000146	30.23	59.398	18.201	220937885.908336	2	323.9000	2.03734e-03	2.47253e-16
2017/11/12	14:33:23	ok	ok	324.0800	262.023	0.000146	30.35	59.574	18.374	196124449.318988	2	323.9867	2.17206e-03	1.78931e-16
2017/11/12	14:38:23	ok	ok	324.0520	262.020	0.000146	30.45	59.714	18.517	195172471.169417	6	323.8712	2.35267e-03	1.67559e-03
2017/11/12	14:43:23	ok	ok	324.0380	262.012	0.000146	30.59	59.767	18.674	199760792.179996	6	323.8584	2.24788e-03	1.66682e-03
2017/11/12	14:48:23	ok	ok	324.0320	262.000	0.000146	30.67	59.748	18.748	198460933.292328	6	323.8512	2.33473e-03	1.64313e-03
2017/11/12	14:53:23	ok	ok	324.0500	262.013	0.000146	30.78	59.891	18.905	201618770.980032	6	323.8528	2.26079e-03	1.62820e-03
2017/11/12	14:58:23	ok	ok	324.0020	262.005	0.000146	30.80	59.925	18.936	194609624.259807	2	323.9379	1.91813e-03	1.64780e-16
2017/11/12	15:03:23	ok	ok	323.9780	261.991	0.000146	30.96	59.982	19.117	198337725.251076	6	323.7973	2.40040e-03	1.62963e-03
2017/11/12	15:08:23	ok	ok	323.9500	262.008	0.000146	31.04	60.088	19.234	195552157.311520	7	323.9068	1.96762e-03	1.60357e-03
2017/11/12	15:13:23	ok	ok	323.9800	261.999	0.000146	31.07	60.093	19.266	200078482.186482	7	323.8389	2.15843e-03	1.61927e-03
2017/11/12	15:18:23	ok	ok	323.9800	261.989	0.000146	31.15	60.199	19.384	201812039.145022	3	323.7516	1.95679e-03	2.00327e-04
2017/11/12	15:23:23	ok	ok	323.9980	261.986	0.000146	31.22	60.179	19.450	201271697.261763	2	323.6342	2.20588e-03	2.23422e-16
2017/11/12	15:28:23	ok	ok	323.9140	261.988	0.000146	31.22	60.305	19.490	191127045.944046	7	323.7465	2.24847e-03	1.57673e-03
2017/11/12	15:33:23	ok	ok	323.9280	261.998	0.000146	31.29	60.347	19.577	203256423.129526	2	323.8174	1.90427e-03	8.16863e-17
2017/11/12	15:38:23	ok	ok	323.9120	261.994	0.000146	31.34	60.417	19.653	189177808.462294	7	323.8651	1.93778e-03	3.06379e-04
2017/11/12	15:43:23	ok	ok	323.9660	261.999	0.000146	31.34	60.480	19.673	197985749.212779	8	323.9792	1.90239e-03	1.49009e-03
2017/11/12	15:48:23	ok	ok	323.8960	261.998	0.000146	31.40	60.427	19.719	189216768.594770	7	323.7520	2.35153e-03	1.55978e-03
2017/11/12	15:53:23	ok	ok	323.8900	261.994	0.000146	31.45	60.497	19.795	196681595.969570	8	323.9478	1.94708e-03	1.44069e-03
2017/11/12	15:58:23	ok	ok	323.9020	261.996	0.000146	31.48	60.502	19.829	193838075.616653	7	323.8932	1.89830e-03	2.69974e-04
2017/11/12	16:03:23	ok	ok	324.0340	262.171	0.000146	30.88	61.692	19.578	227078793.664255	7	324.0942	1.92236e-03	1.50123e-03
2017/11/12	16:08:23	ok	ok	324.1600	262.270	0.000146	30.51	62.287	19.377	210309595.985261	7	324.0266	2.56475e-03	1.55311e-03
2017/11/12	16:13:23	--	ok	324.2080	262.344	0.000146	30.28	62.561	19.222	218238618.869970	7	324.0721	2.62332e-03	1.57835e-03
2017/11/12	16:13:33	--	ok	324.2900	262.356	0.000120	30.34	62.353	19.221	207777684.811725	2	324.1700	1.73208e-03	1.83841e-16
2017/11/12	16:13:42	ok	ok	324.0900	262.029	0.000083	30.20	62.362	19.078	206346279.610711	7	323.8022	2.12449e-03	1.80772e-03
2017/11/12	16:18:42	ok	ok	324.1400	261.981	0.000083	30.08	62.684	19.053	198798329.412698	7	323.8607	2.42921e-03	1.69231e-03
2017/11/12	16:23:42	ok	ok	324.1680	262.033	0.000083	29.88	62.745	18.866	195161276.785266	7	323.8994	2.46604e-03	1.56742e-03
2017/11/12	16:28:42	--	ok	324.2320	262.079	0.000083	29.71	62.841	18.722	196027677.902328	7	323.9707	2.43870e-03	1.64101e-03
2017/11/12	16:28:52	--	ok	323.7400	261.716	0.000054	29.78	62.791	18.778	182667363.616634	3	323.2857	2.39198e-03	1.42542e-04
2017/11/12	16:29:01	--	ok	323.7420	261.813	0.000087	29.68	62.868	18.699	198850910.540447	6	323.6516	2.17815e-03	4.26758e-04
2017/11/12	16:29:11	--	ok	324.2040	262.275	0.000118	29.48	63.145	18.579	189184469.898997	3	323.7027	2.37625e-03	3.65440e-04
2017/11/12	16:29:21	--	ok	324.2900	262.329	0.000092	29.32	63.366	18.482	190375948.269519	3	323.8628	2.26240e-03	2.77697e-04
2017/11/12	16:29:30	ok	ok	323.9420	261.979	0.000056	29.17	63.681	18.423	179590983.543557	2	323.5600	2.26811e-03	1.23118e-16
2017/11/12	16:34:29	ok	ok	323.8500	261.764	0.000056	29.55	62.908	18.580	174881842.325147	7	323.6119	2.56443e-03	1.69808e-03
2017/11/12	16:39:29	ok	ok	323.8380	261.746	0.000056	29.54	62.845	18.551	160307044.304091	7	323.6879	2.50575e-03	1.57800e-03
2017/11/12	16:44:29	ok	ok	323.9160	261.752	0.000056	29.48	62.804	18.478	154283459.848624	7	323.7034	2.50308e-03	1.64586e-03
2017/11/12	16:49:29	ok	ok	323.8760	261.753	0.000056	29.45	62.799	18.447	177851554.996484	7	323.7106	2.55839e-03	1.54721e-03
2017/11/12	16:54:29	ok	ok	323.8500	261.766	0.000056	29.41	62.855	18.423	157088295.707719	7	323.6899	2.52620e-03	1.60082e-03
2017/11/12	16:59:29	ok	ok	323.9020	261.777	0.000056	29.27	62.894	18.295	155712961.117680	7	323.6895	2.57598e-03	1.55675e-03
2017/11/12	17:04:29	ok	ok	323.8700	261.774	0.000056	29.28	62.834	18.287	154005842.929693	7	323.6372	2.64168e-03	1.63560e-03
2017/11/12	17:09:29	ok	ok	323.8880	261.793	0.000056	29.18	62.817	18.183	165809246.983706	2	323.2500	3.56851e-03	1.04300e-16
2017/11/12	17:14:29	ok	ok	323.9240	261.801	0.000056	29.12	62.900	18.148	151199595.075971	7	323.7716	2.55574e-03	1.60613e-03
2017/11/12	17:19:29	ok	ok	323.9100	261.803	0.000056	29.11	62.899	18.137	148018676.139077	7	323.7136	2.60251e-03	1.68525e-03
2017/11/12	17:24:29	ok	ok	323.9200	261.791	0.000056	29.09	62.865	18.108	148549808.058668	7	323.7581	2.55657e-03	1.60779e-03
2017/11/12	17:29:29	ok	ok	324.0260	261.803	0.000056	29.05	62.889	18.075	165010135.781439	7	323.8019	2.56306e-03	1.54600e-03
2017/11/12	17:34:29	ok	ok	323.9600	261.814	0.000056	29.05	62.858	18.066	153007638.799555	7	323.7919	2.56091e-03	1.58768e-03
2017/11/12	17:39:29	ok	ok	323.9660	261.781	0.000056	29.07	62.769	18.060	155375265.565585	2	325.4079	1.15394e-03	6.74720e-17
2017/11/12	17:44:29	ok	ok	323.9420	261.799	0.000056	28.86	62.858	17.880	144374907.554801	7	323.7690	2.58346e-03	1.57906e-03
2017/11/12	17:49:29	ok	ok	324.0300	261.779	0.000056	28.94	62.809	17.944	154246705.479413	6	323.6532	3.29766e-03	1.29008e-03
2017/11/12	17:54:29	ok	ok	324.0000	261.799	0.000056	28.88	62.799	17.883	136303707.042184	7	323.8136	2.59371e-03	1.51077e-03
2017/11/12	17:59:29	ok	ok	324.0080	261.801	0.000056	28.87	62.798	17.873	148953729.756508	7	323.7996	2.62671e-03	1.64025e-03
2017/11/12	18:04:29	--	ok	324.3820	262.030	0.000056	28.16	64.007	17.522	146442561.060710	7	324.3655	1.84301e-03	1.67732e-03
2017/11/12	18:04:39	ok	ok	323.8520	261.444	0.000009	28.18	63.948	17.526	168723636.358323	5	323.4527	2.35163e-03	2.29366e-04
2017/11/12	18:09:38	ok	ok	324.0340	261.561	0.000009	27.71	64.453	17.213	180379904.920644	7	323.9089	1.88369e-03	1.67882e-03
2017/11/12	18:14:38	ok	ok	324.1200	261.584	0.000009	27.50	64.693	17.079	190301394.070757	7	323.9903	1.89480e-03	1.71203e-03
2017/11/12	18:19:38	ok	ok	324.1680	261.604	0.000009	27.35	64.699	16.939	185823916.465070	7	323.9379	1.96919e-03	1.57940e-03
2017/11/12	18:24:38	ok	ok	324.1840	261.616	0.000009	27.16	64.667	16.754	192156869.154941	7	324.0138	1.94471e-03	1.49327e-03
2017/11/12	18:29:38	--	ok	324.2300	261.641	0.000009	26.98	64.759	16.611	211634394.140454	4	323.2154	2.37344e-03	1.11832e-03
2017/11/12	18:29:48	ok	ok	323.8840	261.282	-0.000019	27.04	64.616	16.630	174646562.571542	8	323.8306	1.74033e-03	1.44121e-03
2017/11/12	18:34:47	ok	ok	323.9560	261.307	-0.000019	26.81	64.761	16.456	204594321.042273	4	322.9748	2.35733e-03	1.17313e-03
2017/11/12	18:39:47	ok	ok	323.9620	261.307	-0.000019	26.76	64.630	16.378	204296855.541363	7	323.7581	1.98327e-03	1.56917e-03
2017/11/12	18:44:47	ok	ok	323.9840	261.310	-0.000019	26.62	64.637	16.252	197445958.786981	6	323.3409	2.10276e-03	1.12066e-03
2017/11/12	18:49:47	ok	ok	324.0020	261.287	-0.000019	26.57	64.537	16.182	198309173.129382	7	323.9715	1.83355e-03	1.65697e-03
2017/11/12	18:54:47	ok	ok	324.0060	261.283	-0.000019	26.49	64.493	16.100	216250873.835544	4	323.0143	2.35853e-03	1.08195e-03
2017/11/12	18:59:47	ok	ok	324.0300	261.275	-0.000019	26.48	64.461	16.083	190345362.242738	2	324.3533	1.59251e-03	3.17754e-16
2017/11/12	19:04:47	ok	ok	324.0380	261.287	-0.000019	26.32	64.404	15.926	209169350.666121	4	323.0483	2.33700e-03	1.14629e-03
2017/11/12	19:09:47	ok	ok	324.0260	261.273	-0.000019	26.34	64.315	15.922	211318952.729494	6	323.1563	1.94145e-03	2.04859e-03
2017/11/12	19:14:47	ok	ok	324.0460	261.261	-0.000019	26.31	64.280	15.886	177720950.336090	4	323.0477	2.35772e-03	1.21309e-03
2017/11/12	19:19:47	ok	ok	324.0460	261.242	-0.000019	26.20	64.231	15.777	213518274.412830	7	323.9965	1.83649e-03	1.72137e-03
2017/11/12	19:24:47	ok	ok	324.0400	261.232	-0.000019	26.20	64.170	15.762	215957546.836957	4	323.0747	2.32711e-03	1.08183e-03
2017/11/12	19:29:47	ok	ok	324.0560	261.241	-0.000019	26.16	64.163	15.726	208806926.037000	6	323.4834	2.07657e-03	1.14472e-03
2017/11/12	19:34:47	ok	ok	324.0460	261.206	-0.000019	26.13	64.128	15.691	210597754.751183	4	323.0680	2.36075e-03	1.22439e-03
2017/11/12	19:39:47	ok	ok	324.0600	261.211	-0.000019	26.09	64.060	15.639	211118572.227392	4	322.9831	2.34471e-03	6.83626e-04
2017/11/12	19:44:47	ok	ok	324.0680	261.210	-0.000019	26.07	64.026	15.613	192535471.399646	6	323.4798	2.09574e-03	9.95632e-04
2017/11/12	19:49:47	ok	ok	324.0720	261.213	-0.000019	26.07	64.026	15.613	211784458.111810	4	323.0279	2.39531e-03	1.23748e-03
2017/11/12	19:54:47	ok	ok	324.0700	261.216	-0.000019	26.00	63.984	15.542	198634439.058508	6	323.4661	2.11684e-03	1.04869e-03
2017/11/12	19:59:47	ok	ok	324.0800	261.182	-0.000019	25.98	64.011	15.532	179093490.826992	6	323.5515	2.03776e-03	1.09362e-03
2017/11/12	20:04:47	--	ok	324.3020	261.385	-0.000019	25.04	65.675	15.118	218288340.070009	8	323.9279	1.59192e-03	2.37208e-03
2017/11/12	20:04:57	ok	ok	323.8960	260.916	-0.000057	25.13	65.569	15.170	211903186.080838	6	323.7530	1.88805e-03	4.09623e-04
2017/11/12	20:09:56	ok	ok	324.0480	261.030	-0.000057	24.58	66.169	14.842	234695803.365069	7	323.8211	1.97638e-03	1.69518e-03
2017/11/12	20:14:56	ok	ok	324.1280	261.059	-0.000057	24.25	66.443	14.628	239459635.463506	5	323.0677	2.50158e-03	1.11142e-03
2017/11/12	20:19:56	ok	ok	324.1920	261.083	-0.000057	23.98	66.576	14.435	221456012.241044	6	323.8810	2.06431e-03	4.97344e-04
2017/11/12	20:24:56	--	ok	324.2380	261.076	-0.000057	23.73	66.653	14.248	235324095.879914	5	323.1463	2.53956e-03	1.04379e-03
2017/11/12	20:25:05	ok	ok	323.9120	260.733	-0.000085	23.70	66.587	14.210	208846261.910859	5	323.7017	1.99678e-03	3.68289e-04
2017/11/12	20:30:05	ok	ok	323.9660	260.726	-0.000085	23.54	66.679	14.101	206811891.213612	7	323.4518	2.12786e-03	8.86418e-04
2017/11/12	20:35:05	ok	ok	324.0020	260.692	-0.000085	23.38	66.651	13.967	213050516.531502	6	323.1649	2.35760e-03	1.25210e-03
2017/11/12	20:40:05	ok	ok	324.0140	260.656	-0.000085	23.22	66.593	13.829	214214905.033101	5	322.8686	2.62556e-03	1.23432e-03
2017/11/12	20:45:05	ok	ok	324.0480	260.657	-0.000085	23.13	66.518	13.742	214696020.803304	8	323.9267	2.03037e-03	1.48387e-03
2017/11/12	20:50:05	ok	ok	324.0620	260.611	-0.000085	23.03	66.500	13.660	189241361.927124	7	323.4155	2.31131e-03	1.14706e-03
2017/11/12	20:55:05	ok	ok	324.0860	260.577	-0.000085	22.93	66.453	13.573	195836278.350517	8	323.9084	2.10877e-03	1.54233e-03
2017/11/12	21:00:05	ok	ok	324.1020	260.585	-0.000085	22.80	66.430	13.468	200611716.542654	8	323.9550	2.06931e-03	1.51547e-03
2017/11/12	21:05:05	ok	ok	324.1160	260.537	-0.000085	22.72	66.356	13.391	200207286.218641	8	323.9885	2.08891e-03	1.48329e-03
2017/11/12	21:10:05	ok	ok	324.1100	260.524	-0.000085	22.65	66.284	13.323	210953408.172000	8	323.9346	2.10253e-03	1.56768e-03
2017/11/12	21:15:05	ok	ok	324.1040	260.472	-0.000085	22.64	66.252	13.309	214651520.044139	5	322.9942	2.72992e-03	1.06943e-03
2017/11/12	21:20:05	ok	ok	324.1240	260.445	-0.000085	22.56	66.238	13.246	200553863.686708	8	323.9577	2.12083e-03	1.47604e-03
2017/11/12	21:25:05	ok	ok	324.1140	260.427	-0.000085	22.54	66.205	13.224	216272183.173687	8	323.9326	2.19992e-03	1.49771e-03
2017/11/12	21:30:05	ok	ok	324.1320	260.387	-0.000085	22.47	66.163	13.162	205053806.862540	8	323.9330	2.15390e-03	1.46738e-03
2017/11/12	21:35:05	ok	ok	324.1460	260.380	-0.000085	22.43	66.156	13.131	201144583.161343	8	323.9399	2.15342e-03	1.42633e-03
2017/11/12	21:40:05	ok	ok	324.1460	260.378	-0.000085	22.35	66.232	13.086	204755196.612105	8	323.9483	2.19065e-03	1.44959e-03
2017/11/12	21:45:05	ok	ok	324.1580	260.356	-0.000085	22.28	66.159	13.019	211803880.772816	8	324.0031	2.11771e-03	1.48279e-03
2017/11/12	21:50:05	ok	ok	324.1520	260.324	-0.000085	22.26	66.216	13.015	197672969.305980	8	324.0098	2.14950e-03	1.34922e-03
2017/11/12	21:55:05	ok	ok	324.1680	260.302	-0.000085	22.26	66.126	12.998	206536731.844449	8	323.8971	2.20021e-03	1.51046e-03
2017/11/12	22:00:05	ok	ok	324.1700	260.277	-0.000085	22.14	66.195	12.922	209937483.033510	6	323.2091	2.54529e-03	1.65068e-03
2017/11/12	22:05:05	--	ok	324.3400	260.410	-0.000085	21.48	67.420	12.669	197415957.273667	7	324.4518	8.61717e-04	2.46249e-03
2017/11/12	22:05:15	ok	ok	323.8440	259.904	-0.000126	21.53	67.340	12.691	163672268.730456	8	323.6758	2.18531e-03	1.36402e-03
2017/11/12	22:10:14	ok	ok	323.9580	259.950	-0.000126	21.15	67.658	12.474	184433548.931960	8	323.7730	2.13978e-03	1.45158e-03
2017/11/12	22:15:14	ok	ok	324.0200	259.932	-0.000126	20.90	67.702	12.302	185161968.513209	7	324.1110	9.42106e-04	2.38429e-03
2017/11/12	22:20:14	ok	ok	324.0460	259.966	-0.000126	20.72	67.640	12.163	171316677.606376	7	323.7279	2.17184e-03	1.57067e-03
2017/11/12	22:25:14	ok	ok	324.1020	259.949	-0.000126	20.52	67.575	12.011	168874153.972387	6	323.8734	2.33840e-03	1.64842e-03
2017/11/12	22:30:14	ok	ok	324.1140	259.915	-0.000126	20.38	67.490	11.898	199164076.977964	7	323.9517	2.08651e-03	1.56857e-03
2017/11/12	22:35:14	ok	ok	324.1420	259.878	-0.000126	20.25	67.438	11.799	187107861.589521	6	323.9292	2.37217e-03	1.42328e-03
2017/11/12	22:40:14	ok	ok	324.1540	259.845	-0.000126	20.18	67.336	11.733	184581452.104912	7	324.0045	2.13259e-03	1.63703e-03
2017/11/12	22:45:14	ok	ok	324.1920	259.846	-0.000126	20.02	67.278	11.614	182169776.639306	8	324.0493	1.96527e-03	1.48866e-03
2017/11/12	22:50:14	--	ok	324.2080	259.828	-0.000126	19.92	67.231	11.538	173177822.671756	8	324.0774	1.98440e-03	1.39143e-03
2017/11/12	22:50:24	ok	ok	323.9120	259.514	-0.000151	20.02	67.160	11.594	173322069.133682	7	323.6861	2.08827e-03	1.42121e-03
2017/11/12	22:55:23	ok	ok	323.9660	259.492	-0.000151	19.85	67.130	11.474	185419523.230499	7	323.6809	2.26403e-03	1.46087e-03
>>>>>_No_Adjustment_mode_<<<<<
2017/11/12	22:55:32	ok	ok	323.9400	259.482	0.000000	19.90	67.050	11.494	176235600.311210	5	323.5014	2.25829e-03	4.86512e-04
2017/11/12	23:00:32	ok	ok	323.9860	259.459	0.000000	19.76	67.025	11.396	199090465.944971	6	323.6254	2.49647e-03	1.60133e-03
2017/11/12	23:05:32	ok	ok	324.0040	259.415	0.000000	19.69	66.983	11.342	184175002.679443	7	323.7319	2.23969e-03	1.40153e-03
2017/11/12	23:10:32	ok	ok	324.0180	259.389	0.000000	19.62	66.852	11.274	181306935.798546	7	323.7218	2.26741e-03	1.43272e-03
2017/11/12	23:15:32	ok	ok	324.0200	259.350	0.000000	19.52	66.834	11.205	198605867.732886	7	323.7608	2.28871e-03	1.35210e-03
2017/11/12	23:20:32	ok	ok	324.0480	259.351	0.000000	19.42	66.816	11.136	202255458.733002	6	323.6769	2.59394e-03	1.46605e-03
2017/11/12	23:25:32	ok	ok	324.0600	259.307	0.000000	19.30	66.766	11.049	215296430.825501	8	323.8818	2.01061e-03	1.32731e-03
2017/11/12	23:30:32	ok	ok	324.0720	259.269	0.000000	19.32	66.592	11.034	199377372.518836	7	323.7778	2.27135e-03	1.36200e-03
2017/11/12	23:35:32	ok	ok	324.0880	259.233	0.000000	19.22	66.574	10.966	200951039.430613	7	323.8992	2.07822e-03	1.37714e-03
2017/11/12	23:40:32	ok	ok	324.0880	259.223	0.000000	19.16	66.445	10.906	211429035.480405	8	323.8070	2.02960e-03	1.51297e-03
2017/11/12	23:45:32	ok	ok	324.1020	259.186	0.000000	19.13	66.410	10.881	211846597.641886	7	323.9002	2.07527e-03	1.39043e-03
2017/11/12	23:50:32	ok	ok	324.1000	259.147	0.000000	19.08	66.342	10.838	203966973.553701	8	323.8616	2.07006e-03	1.56247e-03
2017/11/12	23:55:32	ok	ok	324.1240	259.113	0.000000	18.98	66.265	10.762	210753024.277969	7	324.1873	8.32361e-04	2.29696e-03
2017/11/13	00:29:59	ok	ok	325.1640	259.396	0.000000	14.55	71.182	8.863	208092196.005844	7	324.8355	2.49216e-03	1.38882e-03
2017/11/13	00:34:59	ok	ok	325.2200	259.325	0.000000	14.26	71.097	8.697	217877174.793882	6	324.8966	2.70622e-03	1.40670e-03
2017/11/13	00:39:59	ok	ok	325.2680	259.245	0.000000	13.98	71.044	8.543	219105184.834155	6	324.9621	2.72196e-03	1.49373e-03
2017/11/13	00:44:59	ok	ok	325.3180	259.215	0.000000	13.76	70.887	8.409	208021126.983800	7	325.0113	2.59852e-03	1.43104e-03
2017/11/13	00:49:59	ok	ok	325.3500	259.137	0.000000	13.53	70.815	8.283	233056333.496116	7	325.0725	2.59606e-03	1.45410e-03
2017/11/13	00:54:59	ok	ok	325.3920	259.064	0.000000	13.32	70.689	8.162	207690572.559062	7	325.1200	2.57259e-03	1.37630e-03
2017/11/13	00:59:59	ok	ok	325.4160	258.992	0.000000	13.12	70.622	8.054	222608374.869448	7	325.0804	2.62679e-03	1.43262e-03
2017/11/13	01:04:59	ok	ok	325.4440	258.920	0.000000	12.95	70.504	7.957	221308198.955605	4	323.7314	3.64960e-03	1.19613e-03
2017/11/13	01:09:59	ok	ok	325.4700	258.898	0.000000	12.77	70.356	7.852	198231097.719491	7	325.1258	2.66583e-03	1.40113e-03
2017/11/13	01:14:59	ok	ok	325.5120	258.826	0.000000	12.60	70.266	7.760	193336558.400599	6	324.9375	2.70348e-03	1.03954e-03
2017/11/13	01:19:59	ok	ok	325.5240	258.734	0.000000	12.44	70.150	7.670	208126174.619326	6	324.9211	2.85593e-03	8.39763e-04
2017/11/13	01:24:59	ok	ok	325.5500	258.650	0.000000	12.30	70.038	7.592	218923674.595621	3	324.3326	3.36071e-03	1.20223e-04
2017/11/13	01:29:59	ok	ok	325.5700	258.642	0.000000	12.17	69.928	7.519	223575023.903855	4	323.8779	3.72789e-03	9.72462e-04
2017/11/13	01:34:59	ok	ok	325.5820	258.526	0.000000	12.04	69.846	7.450	209268189.290713	4	323.8633	3.76533e-03	9.08591e-04
2017/11/13	01:39:59	ok	ok	325.6120	258.455	0.000000	11.92	69.709	7.380	212896401.134424	4	323.9300	3.60023e-03	8.93202e-04
2017/11/13	01:44:59	ok	ok	325.6340	258.386	0.000000	11.78	69.597	7.304	225026577.748143	6	325.0972	2.70264e-03	1.08852e-03
2017/11/13	01:49:59	ok	ok	325.6540	258.314	0.000000	11.68	69.493	7.247	220467822.314908	4	323.9557	3.72755e-03	9.66686e-04
2017/11/13	01:54:59	ok	ok	325.6660	258.238	0.000000	11.54	69.438	7.178	218558639.348845	4	323.9241	3.82833e-03	9.51941e-04
2017/11/13	01:59:59	ok	ok	325.6820	258.149	0.000000	11.45	69.307	7.125	233847362.947347	4	324.0485	3.58477e-03	1.11819e-03
2017/11/13	02:04:59	ok	ok	325.7080	258.066	0.000000	11.35	69.231	7.072	219590505.922354	7	325.3366	2.53188e-03	1.18834e-03
2017/11/13	02:09:59	ok	ok	325.7160	257.998	0.000000	11.26	69.129	7.022	214019570.857813	4	324.0651	3.56242e-03	9.42915e-04
2017/11/13	02:14:59	ok	ok	325.7340	257.931	0.000000	11.16	69.053	6.971	218830853.269093	4	323.9762	3.69907e-03	9.08632e-04
2017/11/13	02:19:59	ok	ok	325.7460	257.866	0.000000	11.08	68.953	6.926	216750105.599781	4	324.0242	3.74629e-03	9.02393e-04
2017/11/13	02:24:59	ok	ok	325.7560	257.802	0.000000	10.97	68.875	6.870	241076636.252368	4	324.0621	3.61731e-03	1.01979e-03
2017/11/13	02:29:59	ok	ok	325.7740	257.740	0.000000	10.88	68.773	6.821	210984893.884298	4	324.0983	3.63740e-03	1.05447e-03
2017/11/13	02:34:59	ok	ok	325.7820	257.738	0.000000	10.82	68.733	6.792	208890348.094584	4	324.1441	3.69834e-03	8.47393e-04
2017/11/13	02:39:59	ok	ok	325.7940	257.661	0.000000	10.73	68.630	6.743	221978939.763159	7	325.4494	2.68296e-03	1.21914e-03
2017/11/13	02:44:59	ok	ok	325.8180	257.575	0.000000	10.66	68.560	6.707	206232580.225698	7	325.4472	2.54514e-03	1.24687e-03
2017/11/13	02:49:59	ok	ok	325.8200	257.493	0.000000	10.58	68.460	6.663	216542637.524709	4	324.1592	3.70942e-03	8.96054e-04
2017/11/13	02:54:59	ok	ok	325.8280	257.417	0.000000	10.50	68.388	6.623	217522940.843472	2	325.7189	5.74851e-04	4.46635e-16
2017/11/13	02:59:59	ok	ok	325.8400	257.390	0.000000	10.41	68.343	6.581	218458000.921134	6	325.5245	2.62379e-03	1.26515e-03
2017/11/13	03:04:59	ok	ok	325.8520	257.324	0.000000	10.34	68.273	6.545	212524229.813507	7	325.5384	2.51187e-03	1.26834e-03
2017/11/13	03:09:59	ok	ok	325.8660	257.255	0.000000	10.27	68.174	6.507	211378433.772811	6	325.5322	2.54050e-03	1.35947e-03
2017/11/13	03:14:59	ok	ok	325.8640	257.184	0.000000	10.20	68.104	6.472	224938792.338003	6	325.5142	2.68404e-03	1.32582e-03
2017/11/13	03:19:59	ok	ok	325.8740	257.124	0.000000	10.14	68.036	6.441	211005805.384110	7	325.5048	2.69841e-03	1.31905e-03
2017/11/13	03:24:59	ok	ok	325.8880	257.109	0.000000	10.09	67.941	6.411	215321341.437597	7	325.5383	2.64287e-03	1.29278e-03
2017/11/13	03:29:59	ok	ok	325.8960	257.042	0.000000	10.02	67.900	6.379	222657322.269037	7	325.5901	2.60745e-03	1.22265e-03
2017/11/13	03:34:59	ok	ok	325.9000	257.032	0.000000	9.97	67.833	6.353	218641172.010321	7	325.6189	2.63235e-03	1.25295e-03
2017/11/13	03:39:59	ok	ok	325.9080	256.960	0.000000	9.89	67.762	6.314	223670069.565155	7	325.5849	2.62644e-03	1.18485e-03
2017/11/13	03:44:59	ok	ok	325.9140	256.895	0.000000	9.86	67.728	6.299	217031275.769886	7	325.6020	2.67506e-03	1.22381e-03
2017/11/13	03:49:59	ok	ok	325.9320	256.891	0.000000	9.80	67.659	6.269	203167558.406616	7	325.5885	2.63360e-03	1.19253e-03
2017/11/13	03:54:59	ok	ok	325.9380	256.817	0.000000	9.76	67.595	6.247	214249932.261499	7	325.6196	2.63643e-03	1.21030e-03
2017/11/13	03:59:59	ok	ok	325.9460	256.746	0.000000	9.69	67.525	6.213	194219029.167040	7	325.6169	2.63049e-03	1.23757e-03
2017/11/13	04:04:59	ok	ok	325.9480	256.731	0.000000	9.62	67.455	6.179	213641149.315759	7	325.5984	2.64399e-03	1.27031e-03
2017/11/13	04:09:59	ok	ok	325.9580	256.658	0.000000	9.58	67.419	6.160	195761893.502733	7	325.5971	2.65676e-03	1.27172e-03
2017/11/13	04:14:59	ok	ok	325.9720	256.582	0.000000	9.52	67.380	6.133	214459971.682350	7	325.6561	2.63134e-03	1.21920e-03
2017/11/13	04:19:59	ok	ok	325.9840	256.561	0.000000	9.48	67.344	6.114	206236694.433273	7	325.6674	2.62963e-03	1.27798e-03
2017/11/13	04:24:59	ok	ok	325.9840	256.486	0.000000	9.42	67.276	6.084	202984057.247715	7	325.7289	2.53839e-03	1.12573e-03
2017/11/13	04:29:59	ok	ok	325.9880	256.416	0.000000	9.37	67.238	6.062	208847353.069338	7	325.6604	2.61613e-03	1.26907e-03
2017/11/13	04:34:59	ok	ok	326.0000	256.397	0.000000	9.34	67.147	6.042	210694306.425094	7	325.7090	2.58679e-03	1.15732e-03
2017/11/13	04:39:59	ok	ok	326.0100	256.329	0.000000	9.30	67.111	6.023	204081058.887083	7	325.7065	2.58069e-03	1.34408e-03
2017/11/13	04:44:59	ok	ok	326.0100	256.311	0.000000	9.25	67.073	6.001	212095359.279665	7	325.7032	2.59462e-03	1.25674e-03
2017/11/13	04:49:59	ok	ok	326.0160	256.246	0.000000	9.19	67.034	5.974	202132765.020481	7	325.7018	2.66519e-03	1.17699e-03
2017/11/13	04:54:59	ok	ok	326.0280	256.174	0.000000	9.14	66.996	5.952	207838245.573795	7	325.7238	2.63491e-03	1.18642e-03
2017/11/13	04:59:59	ok	ok	326.0260	256.098	0.000000	9.09	66.958	5.930	223980614.425101	2	325.9833	6.59356e-04	9.27558e-17
2017/11/13	05:04:59	ok	ok	326.0360	256.029	0.000000	9.06	66.896	5.913	220318705.371886	7	325.7619	2.58128e-03	1.33337e-03
2017/11/13	05:09:59	ok	ok	326.0340	255.944	0.000000	9.02	66.860	5.895	212608044.278730	6	325.7514	2.59232e-03	1.25952e-03
2017/11/13	05:14:59	ok	ok	326.0480	255.939	0.000000	9.00	66.828	5.884	205379335.859448	6	325.7585	2.61599e-03	1.22087e-03
2017/11/13	05:19:59	ok	ok	326.0460	255.872	0.000000	8.94	66.788	5.858	219850550.849849	7	325.7683	2.60094e-03	1.24302e-03
2017/11/13	05:24:59	ok	ok	326.0580	255.802	0.000000	8.91	66.754	5.844	216251857.705983	6	325.7374	2.67260e-03	1.30631e-03
2017/11/13	05:29:59	ok	ok	326.0660	255.715	0.000000	8.86	66.717	5.822	205964071.375614	7	325.7502	2.61938e-03	1.28313e-03
2017/11/13	05:34:59	ok	ok	326.0700	255.648	0.000000	8.82	66.652	5.802	214833352.804721	4	325.5855	2.06337e-03	4.45272e-04
2017/11/13	05:39:59	ok	ok	326.0720	255.630	0.000000	8.78	66.617	5.784	217396851.527176	7	326.0111	1.93721e-03	1.42926e-03
2017/11/13	05:44:59	ok	ok	326.0820	255.563	0.000000	8.76	66.584	5.773	198124075.481031	7	325.7766	2.59997e-03	1.30276e-03
2017/11/13	05:49:59	ok	ok	326.0860	255.495	0.000000	8.71	66.547	5.752	205972915.106715	6	325.7968	2.55819e-03	1.37297e-03
2017/11/13	05:54:59	ok	ok	326.0800	255.417	0.000000	8.68	66.513	5.738	205693019.578852	6	325.7325	2.70103e-03	1.37590e-03
2017/11/13	05:59:59	ok	ok	326.0880	255.406	0.000000	8.64	66.477	5.720	215901444.458915	6	325.7677	2.64868e-03	1.33727e-03
2017/11/13	06:30:09	ok	ok	325.1100	255.384	0.000000	12.54	61.825	6.802	292609675.158798	7	324.7757	2.57363e-03	1.24560e-03
2017/11/13	06:35:09	ok	ok	325.0620	255.438	0.000000	12.75	61.830	6.892	310594173.097934	7	324.7486	2.56207e-03	1.25223e-03
2017/11/13	06:40:09	ok	ok	325.0320	255.411	0.000000	12.98	61.928	7.002	306300684.983916	7	324.7367	2.41307e-03	1.41163e-03
2017/11/13	06:45:09	ok	ok	324.9860	255.458	0.000000	13.15	61.956	7.079	314577331.556704	7	324.6494	2.59536e-03	1.27082e-03
2017/11/13	06:50:09	ok	ok	324.9560	255.523	0.000000	13.32	62.044	7.164	319502120.542271	7	324.6894	2.40898e-03	1.38081e-03
2017/11/13	06:55:09	ok	ok	324.9360	255.512	0.000000	13.44	62.093	7.223	315426143.411067	7	324.6253	2.42763e-03	1.40110e-03
2017/11/13	07:00:09	ok	ok	324.9140	255.548	0.000000	13.57	62.115	7.283	304818987.599486	7	324.5521	2.60342e-03	1.26621e-03
2017/11/13	07:05:09	ok	ok	324.9000	255.529	0.000000	13.68	62.222	7.345	287109910.161280	7	324.5594	2.50111e-03	1.34631e-03
2017/11/13	07:10:09	ok	ok	324.8760	255.557	0.000000	13.79	62.270	7.401	297588553.991920	6	324.5166	2.66038e-03	1.34665e-03
2017/11/13	07:15:09	ok	ok	324.8500	255.574	0.000000	13.94	62.325	7.476	298692132.141739	7	324.5611	2.47874e-03	1.33830e-03
2017/11/13	07:20:09	ok	ok	324.8340	255.550	0.000000	14.04	62.312	7.520	309546900.793912	6	324.5488	2.58041e-03	1.39994e-03
2017/11/13	07:25:09	ok	ok	324.8240	255.584	0.000000	14.08	62.378	7.547	301726956.158077	7	324.4879	2.49991e-03	1.34375e-03
2017/11/13	07:30:09	ok	ok	324.8080	255.610	0.000000	14.11	62.412	7.565	295398247.250743	7	324.4872	2.57728e-03	1.30145e-03
2017/11/13	07:35:09	ok	ok	324.7980	255.571	0.000000	14.17	62.452	7.597	290224227.779973	7	324.4994	2.46886e-03	1.33454e-03
2017/11/13	07:40:09	ok	ok	324.7920	255.586	0.000000	14.26	62.467	7.641	310310078.899397	6	324.4977	2.65471e-03	1.37764e-03
2017/11/13	07:45:09	ok	ok	324.7820	255.604	0.000000	14.32	62.507	7.674	304212878.214535	7	324.5457	2.36452e-03	1.35538e-03
2017/11/13	07:50:09	ok	ok	324.7700	255.570	0.000000	14.34	62.540	7.688	298760733.969516	7	324.4373	2.48682e-03	1.36506e-03
2017/11/13	07:55:09	ok	ok	324.7620	255.575	0.000000	14.42	62.583	7.731	303283641.138131	7	324.5158	2.41680e-03	1.35686e-03
2017/11/13	08:30:09	ok	ok	324.3580	255.532	0.000000	16.24	61.789	8.524	352810859.440182	7	324.0858	2.50103e-03	1.25203e-03
2017/11/13	08:35:09	ok	ok	324.3400	255.565	0.000000	16.39	61.843	8.608	334012673.113833	7	324.0540	2.46791e-03	1.31123e-03
2017/11/13	08:40:09	ok	ok	324.3160	255.602	0.000000	16.51	62.012	8.694	327821621.141656	7	324.0176	2.50663e-03	1.23377e-03
2017/11/13	08:45:09	ok	ok	324.2920	255.621	0.000000	16.65	62.155	8.788	315782581.362110	7	323.9949	2.46743e-03	1.30167e-03
2017/11/13	08:50:09	ok	ok	324.2620	255.621	0.000000	16.77	62.204	8.859	354558449.489631	7	323.9447	2.54768e-03	1.28817e-03
2017/11/13	08:55:09	ok	ok	324.2620	255.631	0.000000	16.85	62.397	8.929	327264286.522327	7	323.9636	2.48267e-03	1.22189e-03
2017/11/13	09:00:09	ok	ok	324.2460	255.668	0.000000	16.86	62.488	8.947	315642659.452180	6	323.8989	2.54468e-03	1.31084e-03
2017/11/13	09:05:09	ok	ok	324.2220	255.662	0.000000	17.01	62.572	9.040	332223166.753074	7	324.4560	7.78794e-04	2.39811e-03
2017/11/13	09:10:09	ok	ok	324.2040	255.675	0.000000	17.06	62.670	9.081	321710228.319337	7	324.3567	8.64697e-04	2.31111e-03
2017/11/13	09:15:09	ok	ok	324.1860	255.683	0.000000	17.18	62.779	9.163	322001827.037230	7	324.2733	9.70756e-04	2.29800e-03
2017/11/13	09:20:09	ok	ok	324.1760	255.708	0.000000	17.22	62.875	9.199	322699875.488408	7	324.3038	8.98788e-04	2.28890e-03
2017/11/13	09:25:09	ok	ok	324.1680	255.741	0.000000	17.25	63.000	9.233	317509767.544802	7	324.3008	9.12612e-04	2.28632e-03
2017/11/13	09:30:09	ok	ok	324.1500	255.755	0.000000	17.36	62.988	9.293	315408747.796976	7	324.3109	8.34189e-04	2.31280e-03
2017/11/13	09:35:09	ok	ok	324.1480	255.777	0.000000	17.36	63.107	9.310	317257251.943812	7	324.2914	8.54070e-04	2.33662e-03
2017/11/13	09:40:09	ok	ok	324.1320	255.823	0.000000	17.44	63.151	9.361	304352333.987483	7	323.9137	2.19550e-03	1.20195e-03
2017/11/13	09:45:09	ok	ok	324.1220	255.837	0.000000	17.50	63.310	9.418	312036940.619576	7	324.2302	9.06650e-04	2.34161e-03
2017/11/13	09:50:09	ok	ok	324.1140	255.842	0.000000	17.57	63.351	9.464	291025959.427012	7	324.2304	8.68937e-04	2.28588e-03
2017/11/13	09:55:09	ok	ok	324.1080	255.839	0.000000	17.64	63.482	9.523	279201401.117415	7	323.9006	2.17515e-03	1.22036e-03
2017/11/13	10:30:09	ok	ok	323.5200	256.095	0.000000	20.12	61.375	10.657	237955567.729768	6	323.1141	2.56385e-03	1.63250e-03
2017/11/13	10:35:09	ok	ok	323.4920	256.179	0.000000	20.32	61.377	10.783	251653840.567626	8	323.3887	1.83850e-03	1.32364e-03
2017/11/13	10:40:09	ok	ok	323.4560	256.204	0.000000	20.51	61.378	10.903	254072492.368831	8	323.2197	1.67131e-03	2.59060e-03
2017/11/13	10:45:09	ok	ok	323.4380	256.268	0.000000	20.66	61.463	11.014	233572779.243117	8	323.1634	2.17393e-03	1.53232e-03
2017/11/13	10:50:09	ok	ok	323.4100	256.295	0.000000	20.78	61.482	11.094	245494915.889429	8	323.1771	2.11773e-03	1.56661e-03
2017/11/13	10:55:09	ok	ok	323.3880	256.358	0.000000	20.85	61.554	11.153	249641752.759721	8	323.1724	2.11334e-03	1.36821e-03
2017/11/13	11:00:09	ok	ok	323.3560	256.408	0.000000	21.06	61.588	11.296	261677821.389845	8	323.2117	2.09102e-03	1.28334e-03
2017/11/13	11:05:09	ok	ok	323.3540	256.469	0.000000	21.14	61.601	11.350	243425341.522391	8	323.0637	2.14622e-03	1.55239e-03
2017/11/13	11:10:09	ok	ok	323.3300	256.525	0.000000	21.25	61.649	11.432	265796798.220809	8	323.2072	2.04137e-03	1.43432e-03
2017/11/13	11:15:09	ok	ok	323.3060	256.576	0.000000	21.34	61.694	11.500	243530524.977840	8	323.0733	2.12294e-03	1.44270e-03
2017/11/13	11:20:09	ok	ok	323.2880	256.632	0.000000	21.52	61.724	11.626	272195689.531829	8	323.0406	2.12796e-03	1.43416e-03
2017/11/13	11:25:09	ok	ok	323.2660	256.707	0.000000	21.64	61.713	11.705	257472815.888182	8	322.9968	2.21307e-03	1.47294e-03
2017/11/13	11:30:09	ok	ok	323.2540	256.780	0.000000	21.70	61.753	11.753	278725025.906279	8	323.0806	2.00754e-03	1.48811e-03
2017/11/13	11:35:09	ok	ok	323.2300	256.864	0.000000	21.79	61.737	11.811	256190987.785126	8	322.9894	2.07409e-03	1.46194e-03
2017/11/13	11:40:09	ok	ok	323.2180	256.909	0.000000	21.91	61.818	11.908	268146213.803851	8	322.9983	2.03029e-03	1.45486e-03
2017/11/13	11:45:09	ok	ok	323.2060	256.991	0.000000	21.94	61.823	11.930	265632693.911630	8	322.9920	1.97386e-03	1.46380e-03
2017/11/13	11:50:09	ok	ok	323.1900	257.058	0.000000	22.07	61.813	12.018	269586026.384352	8	322.9753	2.00115e-03	1.49814e-03
2017/11/13	11:55:09	ok	ok	323.1760	257.138	0.000000	22.14	61.825	12.069	266719149.894658	8	322.9301	2.05120e-03	1.48971e-03
2017/11/13	12:30:09	ok	ok	322.6060	257.317	0.000000	24.56	60.287	13.508	290481646.399007	7	322.3970	2.08204e-03	1.47569e-03
2017/11/13	12:35:09	ok	ok	322.5700	257.359	0.000000	24.78	60.291	13.677	282360281.975202	7	322.4510	1.83224e-03	1.49743e-03
2017/11/13	12:40:09	ok	ok	322.5520	257.414	0.000000	24.93	60.284	13.792	296355259.697836	8	322.4131	1.75897e-03	1.53051e-03
2017/11/13	12:45:09	ok	ok	322.5120	257.444	0.000000	25.15	60.288	13.964	293703031.340703	7	322.4024	1.86081e-03	1.53208e-03
2017/11/13	12:50:09	ok	ok	322.4900	257.508	0.000000	25.34	60.256	14.106	275960169.734141	6	322.1290	2.40916e-03	1.69028e-03
2017/11/13	12:55:09	ok	ok	322.4560	257.549	0.000000	25.51	60.314	14.255	284302417.352551	6	322.0810	2.51495e-03	1.62154e-03
2017/11/13	13:00:09	ok	ok	322.4320	257.578	0.000000	25.68	60.341	14.398	269705421.077844	6	322.0661	2.48220e-03	1.58062e-03
2017/11/13	13:05:09	ok	ok	322.4140	257.647	0.000000	25.78	60.357	14.482	277962848.375967	6	322.0554	2.41489e-03	1.69688e-03
2017/11/13	13:10:09	ok	ok	322.3920	257.697	0.000000	25.91	60.377	14.593	279439755.429035	7	322.0228	2.53881e-03	1.49336e-03
2017/11/13	13:15:09	ok	ok	322.3780	257.763	0.000000	26.04	60.428	14.712	282336165.740133	7	322.0919	2.50208e-03	1.55526e-03
2017/11/13	13:20:09	ok	ok	322.3700	257.854	0.000000	26.16	60.478	14.823	236004589.554326	6	321.9968	2.51807e-03	1.44354e-03
2017/11/13	13:25:09	ok	ok	322.3480	257.875	0.000000	26.23	60.582	14.906	241195582.152684	6	322.0998	2.05693e-03	1.76463e-03
2017/11/13	13:30:09	ok	ok	322.3520	257.959	0.000000	26.30	60.624	14.975	235554636.396811	6	322.0014	2.36599e-03	1.64065e-03
2017/11/13	13:35:09	ok	ok	322.3320	258.004	0.000000	26.43	60.737	15.111	240880390.820589	2	323.7594	8.99877e-04	4.97239e-16
2017/11/13	13:40:09	ok	ok	322.3200	258.040	0.000000	26.52	60.751	15.191	204221460.625860	4	321.1363	4.15528e-03	1.61597e-03
2017/11/13	13:45:09	ok	ok	322.3220	258.071	0.000000	26.62	60.860	15.303	216093053.315411	5	321.5214	3.61673e-03	1.52262e-03
2017/11/13	13:50:09	ok	ok	322.3260	258.117	0.000000	26.65	60.896	15.337	213468108.159048	6	322.0035	2.13286e-03	1.70899e-03
2017/11/13	13:55:09	ok	ok	322.3180	258.167	0.000000	26.76	60.975	15.451	192042697.289631	6	321.9740	2.21296e-03	1.68331e-03
2017/11/13	14:30:09	ok	ok	321.7860	257.912	0.000000	29.15	59.232	17.117	301908449.824008	4	322.4916	1.45102e-03	5.06699e-04
2017/11/13	14:35:09	ok	ok	321.7680	257.933	0.000000	29.32	59.227	17.275	288657921.036620	8	321.5593	2.00279e-03	1.42798e-03
2017/11/13	14:40:09	ok	ok	321.7520	257.952	0.000000	29.52	59.321	17.491	264801980.216899	8	321.6562	1.93104e-03	8.75845e-04
2017/11/13	14:45:09	ok	ok	321.7360	257.974	0.000000	29.55	59.357	17.531	280378363.874591	8	321.5209	2.04740e-03	1.54237e-03
2017/11/13	14:50:09	ok	ok	321.7200	257.973	0.000000	29.69	59.409	17.680	272298158.974360	8	321.5221	2.03848e-03	1.36828e-03
2017/11/13	14:55:09	ok	ok	321.6960	257.987	0.000000	29.82	59.492	17.830	270881576.965372	8	321.5102	2.01856e-03	1.51297e-03
2017/11/13	15:00:09	ok	ok	321.6800	258.010	0.000000	29.96	59.482	17.963	247055872.840262	8	321.5080	1.93625e-03	1.59060e-03
2017/11/13	15:05:09	ok	ok	321.6760	258.006	0.000000	30.06	59.560	18.084	256001200.894128	8	321.4281	2.01393e-03	1.60170e-03
2017/11/13	15:10:09	ok	ok	321.6620	258.027	0.000000	30.23	59.586	18.259	228498748.667326	8	321.4215	2.05893e-03	1.56484e-03
2017/11/13	15:15:09	ok	ok	321.6460	258.047	0.000000	30.29	59.596	18.321	245383145.958140	8	321.4873	2.02136e-03	1.56769e-03
2017/11/13	15:20:09	ok	ok	321.6520	258.081	0.000000	30.25	59.715	18.318	231434995.148758	9	321.4776	1.87918e-03	1.50978e-03
2017/11/13	15:25:09	ok	ok	321.6380	258.080	0.000000	30.44	59.776	18.526	240289158.214071	8	321.4066	1.99347e-03	1.50932e-03
2017/11/13	15:30:09	ok	ok	321.6460	258.112	0.000000	30.50	59.879	18.618	227410308.615187	9	321.5056	1.83520e-03	1.58215e-03
2017/11/13	15:35:09	ok	ok	321.6500	258.133	0.000000	30.49	59.940	18.627	233749472.133134	7	321.2897	2.40787e-03	1.55616e-03
2017/11/13	15:40:09	ok	ok	321.6420	258.139	0.000000	30.68	59.907	18.808	220290264.881265	7	321.2735	2.34108e-03	1.60594e-03
2017/11/13	15:45:09	ok	ok	321.6420	258.168	0.000000	30.64	59.995	18.795	206187344.252921	8	321.4918	1.88907e-03	1.60080e-03
2017/11/13	15:50:09	ok	ok	321.6460	258.171	0.000000	30.63	60.119	18.824	206591217.906591	6	321.4606	1.83823e-03	1.69661e-03
2017/11/13	15:55:09	ok	ok	321.6480	258.184	0.000000	30.70	60.161	18.908	215454141.191747	9	321.5593	1.85296e-03	1.53804e-03
2017/11/13	16:30:09	ok	ok	322.1120	258.696	0.000000	28.84	62.638	17.798	187498589.823179	9	322.1284	1.84717e-03	1.17222e-03
2017/11/13	16:35:09	ok	ok	322.1400	258.701	0.000000	28.80	62.663	17.766	155843873.140501	8	321.9955	1.85383e-03	1.57363e-03
2017/11/13	16:40:09	ok	ok	322.1840	258.733	0.000000	28.69	62.738	17.681	170462084.720295	8	321.9935	1.98776e-03	9.67790e-04
2017/11/13	16:45:09	ok	ok	322.1820	258.721	0.000000	28.58	62.720	17.570	159071984.071414	8	321.9540	2.09786e-03	1.16449e-03
2017/11/13	16:50:09	ok	ok	322.2100	258.724	0.000000	28.45	62.699	17.439	171004424.094122	2	321.9179	2.16813e-03	2.48703e-16
2017/11/13	16:55:09	ok	ok	322.2200	258.739	0.000000	28.43	62.726	17.428	180366374.825955	7	321.8766	2.35032e-03	1.56364e-03
2017/11/13	17:00:09	ok	ok	322.2540	258.721	0.000000	28.34	62.681	17.330	154658170.475669	7	321.9392	1.94871e-03	1.35388e-03
2017/11/13	17:05:09	ok	ok	322.2680	258.734	0.000000	28.30	62.705	17.298	167451897.711837	7	322.0619	2.01556e-03	8.88877e-04
2017/11/13	17:10:09	ok	ok	322.2940	258.719	0.000000	28.24	62.788	17.264	154163078.388485	2	322.0310	1.05958e-03	4.16082e-16
2017/11/13	17:15:09	ok	ok	322.2880	258.722	0.000000	28.25	62.666	17.240	173430588.574728	4	321.7532	2.41254e-03	2.98242e-04
2017/11/13	17:20:09	ok	ok	322.2820	258.696	0.000000	28.19	62.626	17.172	173286998.049514	7	321.9705	2.29651e-03	1.55629e-03
2017/11/13	17:25:09	ok	ok	322.3180	258.714	0.000000	28.07	62.791	17.105	178105778.392052	7	322.1820	1.87170e-03	1.50583e-03
2017/11/13	17:30:09	ok	ok	322.3440	258.729	0.000000	28.03	62.754	17.057	172144576.334685	6	321.9363	2.52151e-03	1.65755e-03
2017/11/13	17:35:09	ok	ok	322.3540	258.699	0.000000	28.02	62.752	17.047	152620269.018754	4	321.9793	1.73993e-03	5.14030e-04
2017/11/13	17:40:09	ok	ok	322.3680	258.702	0.000000	27.90	62.763	16.938	176038444.567842	2	322.0400	1.61812e-03	1.65351e-16
2017/11/13	17:45:09	ok	ok	322.3840	258.715	0.000000	27.82	62.750	16.860	162833726.804398	6	322.0421	2.23977e-03	1.82127e-03
2017/11/13	17:50:09	ok	ok	322.4000	258.690	0.000000	27.84	62.723	16.872	171811087.589832	2	321.4867	2.56631e-03	1.42330e-16
2017/11/13	17:55:09	ok	ok	322.4060	258.691	0.000000	27.76	62.771	16.810	170482591.561760	7	322.0251	2.26048e-03	1.61471e-03
2017/11/13	18:30:09	ok	ok	322.8980	259.000	0.000000	25.88	64.573	15.581	220458667.069270	6	322.4981	2.49896e-03	1.63291e-03
2017/11/13	18:35:09	ok	ok	322.9120	258.958	0.000000	25.83	64.504	15.521	231676081.757902	6	322.5213	2.58194e-03	1.66915e-03
2017/11/13	18:40:09	ok	ok	322.9260	258.960	0.000000	25.71	64.453	15.405	253793696.291484	7	322.7602	1.91026e-03	1.65396e-03
2017/11/13	18:45:09	ok	ok	322.9340	258.929	0.000000	25.60	64.404	15.299	210833388.465781	6	322.5788	2.55607e-03	1.49420e-03
2017/11/13	18:50:09	ok	ok	322.9620	258.928	0.000000	25.58	64.431	15.288	230733382.559273	6	322.5605	2.58625e-03	1.71495e-03
2017/11/13	18:55:09	ok	ok	322.9720	258.898	0.000000	25.46	64.350	15.166	233374857.583734	6	322.5923	2.53809e-03	1.67982e-03
2017/11/13	19:00:09	ok	ok	322.9980	258.896	0.000000	25.37	64.335	15.087	228533873.880132	6	322.6071	2.47894e-03	1.61029e-03
2017/11/13	19:05:09	ok	ok	322.9940	258.891	0.000000	25.28	64.259	14.993	219283073.057583	6	322.6179	2.63181e-03	1.47247e-03
2017/11/13	19:10:09	ok	ok	323.0020	258.890	0.000000	25.24	64.222	14.951	256327755.769843	7	322.8449	1.93171e-03	1.62340e-03
2017/11/13	19:15:09	ok	ok	323.0080	258.852	0.000000	25.18	64.182	14.891	261258738.147340	6	322.6343	2.50198e-03	1.64451e-03
2017/11/13	19:20:09	ok	ok	323.0160	258.848	0.000000	25.12	64.141	14.832	248534847.051839	7	322.8328	1.94284e-03	1.59425e-03
2017/11/13	19:25:09	ok	ok	323.0280	258.854	0.000000	25.03	64.187	14.767	236064011.389766	6	322.7120	2.45445e-03	1.56704e-03
2017/11/13	19:30:09	ok	ok	323.0500	258.857	0.000000	24.94	64.172	14.689	228284711.290596	3	322.9467	5.38182e-04	4.96107e-17
2017/11/13	19:35:09	ok	ok	323.0500	258.824	0.000000	24.88	64.162	14.637	245557746.954493	7	322.8647	1.95228e-03	1.70190e-03
2017/11/13	19:40:09	ok	ok	323.0620	258.833	0.000000	24.82	64.121	14.579	222294548.550269	7	322.9160	1.94105e-03	1.56617e-03
2017/11/13	19:45:09	ok	ok	323.0640	258.820	0.000000	24.86	64.006	14.585	237649124.722307	6	322.6704	2.52934e-03	1.62845e-03
2017/11/13	19:50:09	ok	ok	323.0660	258.793	0.000000	24.80	63.996	14.534	258315548.632139	6	322.7088	2.57687e-03	1.65969e-03
2017/11/13	19:55:09	ok	ok	323.0780	258.779	0.000000	24.78	63.963	14.510	250395813.946939	6	322.7040	2.46746e-03	1.68968e-03
2017/11/13	20:30:09	ok	ok	323.5980	258.910	0.000000	22.48	66.344	13.206	234408339.276206	8	323.3253	2.04514e-03	1.48255e-03
2017/11/13	20:35:09	ok	ok	323.6240	258.904	0.000000	22.33	66.348	13.094	249597597.073352	8	323.3948	2.04636e-03	1.57053e-03
2017/11/13	20:40:09	ok	ok	323.6440	258.865	0.000000	22.22	66.358	13.013	228045970.661530	7	323.0211	2.28554e-03	1.34623e-03
2017/11/13	20:45:09	ok	ok	323.6720	258.856	0.000000	22.07	66.302	12.891	228383261.522343	8	323.4613	2.10346e-03	1.58348e-03
2017/11/13	20:50:09	ok	ok	323.6840	258.804	0.000000	21.99	66.348	12.840	229237099.914209	8	323.4635	2.10063e-03	1.56704e-03
2017/11/13	20:55:09	ok	ok	323.6960	258.796	0.000000	21.89	66.241	12.746	224428923.941907	8	323.4427	2.14230e-03	1.52021e-03
2017/11/13	21:00:09	ok	ok	323.6960	258.737	0.000000	21.82	66.229	12.692	217342200.638050	8	323.4818	2.13568e-03	1.45169e-03
2017/11/13	21:05:09	ok	ok	323.7200	258.739	0.000000	21.72	66.271	12.627	231872701.463445	8	323.4735	2.15024e-03	1.56268e-03
2017/11/13	21:10:09	ok	ok	323.7300	258.686	0.000000	21.62	66.283	12.557	225161786.877596	8	323.4749	2.16671e-03	1.50813e-03
2017/11/13	21:15:09	ok	ok	323.7540	258.660	0.000000	21.50	66.322	12.478	226197005.579987	8	323.5265	2.13755e-03	1.58719e-03
2017/11/13	21:20:09	ok	ok	323.7700	258.655	0.000000	21.40	66.275	12.397	237740501.442331	8	323.5260	2.17878e-03	1.57260e-03
2017/11/13	21:25:09	ok	ok	323.7820	258.610	0.000000	21.30	66.257	12.322	225697304.922513	8	323.5188	2.17849e-03	1.49333e-03
2017/11/13	21:30:09	ok	ok	323.8000	258.571	0.000000	21.20	66.240	12.248	232925321.479412	8	323.7074	2.06642e-03	1.55080e-03
2017/11/13	21:35:09	ok	ok	323.8000	258.518	0.000000	21.15	66.201	12.205	235481624.978528	8	323.5287	1.72156e-03	2.60330e-03
2017/11/13	21:40:09	ok	ok	323.7980	258.459	0.000000	21.12	66.166	12.177	228463891.379774	8	323.5726	2.14145e-03	1.53245e-03
2017/11/13	21:45:09	ok	ok	323.8120	258.416	0.000000	21.01	66.117	12.091	225822634.809374	8	323.5562	2.15784e-03	1.53847e-03
2017/11/13	21:50:09	ok	ok	323.8180	258.380	0.000000	20.98	66.141	12.075	224914602.079096	8	323.6244	2.12749e-03	1.65750e-03
2017/11/13	21:55:09	ok	ok	323.8220	258.328	0.000000	20.97	66.080	12.056	218074381.839943	8	323.5540	2.20684e-03	1.52106e-03
2017/11/13	22:30:09	ok	ok	324.2240	258.240	0.000000	19.07	67.580	11.034	197009815.170807	8	323.9662	1.67355e-03	2.49004e-03
2017/11/13	22:35:09	ok	ok	324.2540	258.259	0.000000	18.90	67.520	10.914	206108048.155226	7	324.2930	9.14579e-04	2.49920e-03
2017/11/13	22:40:09	ok	ok	324.2540	258.210	0.000000	18.82	67.359	10.837	203550889.300896	7	324.3475	9.89352e-04	2.40285e-03
2017/11/13	22:45:09	ok	ok	324.2800	258.146	0.000000	18.71	67.280	10.754	202846570.652158	8	324.0446	2.07715e-03	1.43424e-03
2017/11/13	22:50:09	ok	ok	324.2880	258.099	0.000000	18.60	67.143	10.663	193539916.542300	8	324.0327	1.77356e-03	2.47314e-03
2017/11/13	22:55:09	ok	ok	324.3120	258.090	0.000000	18.52	67.040	10.596	209354706.543417	7	324.3818	9.32706e-04	2.40665e-03
2017/11/13	23:00:09	ok	ok	324.3080	258.037	0.000000	18.49	66.976	10.567	199899299.215839	7	324.4004	8.45020e-04	2.39654e-03
2017/11/13	23:05:09	ok	ok	324.3220	257.972	0.000000	18.37	66.807	10.466	203889975.260707	7	324.4144	8.84628e-04	2.46944e-03
2017/11/13	23:10:09	ok	ok	324.3420	257.959	0.000000	18.29	66.793	10.414	204026196.430358	7	324.3808	9.61135e-04	2.43575e-03
2017/11/13	23:15:09	ok	ok	324.3440	257.905	0.000000	18.22	66.692	10.355	195274550.649260	7	324.4395	9.31500e-04	2.40176e-03
2017/11/13	23:20:09	ok	ok	324.3460	257.855	0.000000	18.20	66.541	10.320	213841492.717512	7	324.4649	8.90614e-04	2.44838e-03
2017/11/13	23:25:09	ok	ok	324.3560	257.849	0.000000	18.14	66.471	10.272	212167168.894138	7	324.4228	9.70367e-04	2.41482e-03
2017/11/13	23:30:09	ok	ok	324.3740	257.800	0.000000	18.04	66.395	10.200	208312869.817973	7	324.4589	9.16672e-04	2.34203e-03
2017/11/13	23:35:09	ok	ok	324.3800	257.793	0.000000	17.94	66.318	10.128	205021593.262731	7	324.4580	9.58905e-04	2.38726e-03
2017/11/13	23:40:09	ok	ok	324.3840	257.791	0.000000	17.90	66.252	10.094	220647878.293956	7	324.4476	9.18308e-04	2.39252e-03
2017/11/13	23:45:09	ok	ok	324.3920	257.743	0.000000	17.85	66.184	10.053	214918201.543819	7	324.4759	9.42434e-04	2.38901e-03
2017/11/13	23:50:09	ok	ok	324.4020	257.745	0.000000	17.78	66.113	10.001	229173657.612082	7	324.5094	9.00525e-04	2.37941e-03
2017/11/13	23:55:09	ok	ok	324.4080	257.701	0.000000	17.74	66.106	9.976	225859800.579802	7	324.4878	9.22973e-04	2.45617e-03
2017/11/14	00:00:09	ok	ok	324.4060	257.683	0.000000	17.68	65.948	9.917	230222306.501096	7	324.5260	8.58249e-04	2.36733e-03
2017/11/14	00:30:19	ok	ok	325.4380	257.673	0.000000	13.40	70.818	8.217	209306255.111922	7	325.0717	2.67876e-03	1.36581e-03
2017/11/14	00:35:19	ok	ok	325.4920	257.566	0.000000	13.08	70.757	8.050	205117251.222186	7	325.1394	2.68545e-03	1.37898e-03
2017/11/14	00:40:19	ok	ok	325.5480	257.512	0.000000	12.82	70.679	7.912	214730081.671121	6	325.0231	2.66263e-03	8.89028e-04
2017/11/14	00:45:19	ok	ok	325.5860	257.407	0.000000	12.59	70.549	7.786	212405843.457888	4	323.8936	3.73456e-03	1.02735e-03
2017/11/14	00:50:19	ok	ok	325.6200	257.373	0.000000	12.38	70.452	7.675	206099670.825417	6	325.0212	2.84591e-03	7.86363e-04
2017/11/14	00:55:19	ok	ok	325.6540	257.320	0.000000	12.19	70.330	7.572	208138905.669059	6	325.0792	2.83747e-03	8.72168e-04
2017/11/14	01:00:19	ok	ok	325.6820	257.209	0.000000	12.01	70.182	7.471	209840862.897490	6	325.1454	2.76238e-03	9.62640e-04
2017/11/14	01:05:19	ok	ok	325.7100	257.110	0.000000	11.85	70.038	7.382	216069749.122913	6	325.1252	2.86044e-03	9.09053e-04
2017/11/14	01:10:19	ok	ok	325.7300	257.071	0.000000	11.67	69.918	7.287	225340678.779718	4	324.0031	3.61328e-03	1.03525e-03
2017/11/14	01:15:19	ok	ok	325.7580	257.041	0.000000	11.54	69.837	7.220	207545676.052437	6	325.2054	2.77934e-03	1.01726e-03
2017/11/14	01:20:19	ok	ok	325.7800	257.004	0.000000	11.40	69.725	7.145	211346995.565970	4	324.0875	3.67042e-03	7.70933e-04
2017/11/14	01:25:19	ok	ok	325.7980	256.902	0.000000	11.28	69.588	7.078	219058353.221724	4	324.1089	3.67658e-03	9.75097e-04
2017/11/14	01:30:19	ok	ok	325.8160	256.827	0.000000	11.14	69.448	7.002	210117901.294724	4	324.0902	3.70848e-03	9.85743e-04
2017/11/14	01:35:19	ok	ok	325.8400	256.798	0.000000	11.00	69.365	6.932	211677066.115075	7	325.5387	2.45529e-03	1.09886e-03
2017/11/14	01:40:19	ok	ok	325.8560	256.719	0.000000	10.91	69.262	6.883	207316194.426962	4	324.1944	3.63665e-03	9.02027e-04
2017/11/14	01:45:19	ok	ok	325.8620	256.681	0.000000	10.81	69.158	6.830	222240470.222485	4	324.2447	3.54555e-03	9.90784e-04
2017/11/14	01:50:19	ok	ok	325.8880	256.590	0.000000	10.72	69.056	6.781	215360473.991159	2	325.8476	3.77655e-04	5.11125e-16
2017/11/14	01:55:19	ok	ok	325.8980	256.565	0.000000	10.61	68.950	6.724	208835463.137569	7	325.5477	2.61424e-03	1.18788e-03
2017/11/14	02:00:19	ok	ok	325.8980	256.466	0.000000	10.55	68.825	6.686	208593796.666578	7	325.5228	2.69903e-03	1.25749e-03
2017/11/14	02:05:19	ok	ok	325.9140	256.434	0.000000	10.43	68.745	6.628	211159299.968015	6	325.6020	2.58233e-03	1.37165e-03
2017/11/14	02:10:19	ok	ok	325.9280	256.403	0.000000	10.36	68.647	6.589	209656597.968078	6	325.5716	2.69707e-03	1.33241e-03
2017/11/14	02:15:19	ok	ok	325.9420	256.318	0.000000	10.28	68.518	6.544	203936783.642262	6	325.5897	2.60828e-03	1.31830e-03
2017/11/14	02:20:19	ok	ok	325.9460	256.317	0.000000	10.20	68.446	6.504	218740346.069163	2	326.0238	1.88525e-04	1.91207e-16
2017/11/14	02:25:19	ok	ok	325.9540	256.223	0.000000	10.12	68.374	6.464	209732023.298044	7	325.6677	2.58149e-03	1.23811e-03
2017/11/14	02:30:19	ok	ok	325.9620	256.214	0.000000	10.05	68.276	6.427	213656148.009723	6	325.6656	2.60853e-03	1.26620e-03
2017/11/14	02:35:19	ok	ok	325.9820	256.150	0.000000	9.98	68.177	6.389	206241136.388054	7	325.6857	2.55610e-03	1.28037e-03
2017/11/14	02:40:19	ok	ok	325.9900	256.122	0.000000	9.92	68.109	6.358	214356947.461176	6	325.6784	2.63992e-03	1.26760e-03
2017/11/14	02:45:19	ok	ok	326.0000	256.118	0.000000	9.86	68.013	6.325	211202073.871621	6	325.6929	2.64826e-03	1.35814e-03
2017/11/14	02:50:19	ok	ok	325.9920	256.043	0.000000	9.78	67.941	6.287	223505647.340139	7	325.7586	2.53760e-03	1.13097e-03
2017/11/14	02:55:19	ok	ok	326.0120	256.019	0.000000	9.74	67.848	6.262	199657979.297713	7	325.7027	2.60413e-03	1.22687e-03
2017/11/14	03:00:19	ok	ok	326.0200	255.991	0.000000	9.69	67.753	6.234	204058959.382489	6	325.6898	2.63494e-03	1.35952e-03
2017/11/14	03:05:19	ok	ok	326.0200	255.972	0.000000	9.62	67.683	6.200	207819705.295398	7	325.7300	2.59320e-03	1.28281e-03
2017/11/14	03:10:19	ok	ok	326.0280	255.952	0.000000	9.58	67.619	6.178	210311126.492445	7	325.7710	2.55432e-03	1.17789e-03
2017/11/14	03:15:19	ok	ok	326.0280	255.930	0.000000	9.52	67.522	6.146	206315987.252969	7	325.6848	2.71107e-03	1.30276e-03
2017/11/14	03:20:19	ok	ok	326.0280	255.912	0.000000	9.50	67.490	6.135	190171139.018807	7	325.6772	2.68101e-03	1.27127e-03
2017/11/14	03:25:19	ok	ok	326.0480	255.906	0.000000	9.46	67.426	6.113	202574392.931507	7	325.7245	2.64502e-03	1.28074e-03
2017/11/14	03:30:19	ok	ok	326.0440	255.881	0.000000	9.42	67.361	6.092	206549183.804967	7	325.7093	2.65774e-03	1.27401e-03
2017/11/14	03:35:19	ok	ok	326.0520	255.813	0.000000	9.37	67.267	6.064	201727128.943721	8	326.0626	1.92317e-03	1.37151e-03
2017/11/14	03:40:19	ok	ok	326.0560	255.805	0.000000	9.34	67.175	6.044	190938209.195567	7	325.7239	2.60584e-03	1.28450e-03
2017/11/14	03:45:19	ok	ok	326.0640	255.786	0.000000	9.28	67.136	6.018	184097186.658459	7	325.7094	2.69572e-03	1.26274e-03
2017/11/14	03:50:19	ok	ok	326.0680	255.841	0.000000	9.24	67.072	5.997	212945334.568630	7	325.7749	2.60301e-03	1.24137e-03
2017/11/14	03:55:19	ok	ok	326.0740	255.833	0.000000	9.22	67.011	5.984	204117579.485957	6	325.7886	2.64751e-03	1.23671e-03
2017/11/14	04:00:19	ok	ok	326.0740	255.760	0.000000	9.18	66.946	5.963	203204945.127637	6	325.7117	2.63335e-03	1.45097e-03
2017/11/14	04:05:19	ok	ok	326.0640	255.751	0.000000	9.15	66.884	5.946	197870418.400720	8	326.0060	2.02441e-03	1.44750e-03
2017/11/14	04:10:19	ok	ok	326.0740	255.810	0.000000	9.12	66.821	5.929	199094951.957275	5	325.7484	2.01148e-03	6.23133e-04
2017/11/14	04:15:19	ok	ok	326.0840	255.738	0.000000	9.08	66.785	5.911	210592487.536698	7	325.8050	2.58828e-03	1.29843e-03
2017/11/14	04:20:19	ok	ok	326.0840	255.795	0.000000	9.06	66.725	5.898	200219501.161074	2	326.0714	5.64342e-04	1.24584e-16
2017/11/14	04:25:19	ok	ok	326.0820	255.777	0.000000	9.04	66.664	5.885	192846704.318988	7	325.7664	2.63796e-03	1.25209e-03
2017/11/14	04:30:19	ok	ok	326.0940	255.781	0.000000	8.98	66.596	5.856	198754392.518146	2	326.0733	2.63343e-04	2.10225e-16
2017/11/14	04:35:19	ok	ok	326.0920	255.762	0.000000	8.96	66.535	5.843	211091901.650976	7	326.0270	1.84434e-03	1.50517e-03
2017/11/14	04:40:19	ok	ok	326.0860	255.751	0.000000	8.95	66.505	5.837	207006429.848946	7	325.7752	2.61374e-03	1.35374e-03
2017/11/14	04:45:19	ok	ok	326.0900	255.752	0.000000	8.92	66.442	5.820	181148641.795342	8	326.0603	2.01888e-03	1.45319e-03
2017/11/14	04:50:19	ok	ok	326.0880	255.753	0.000000	8.92	66.414	5.818	213544621.020132	7	325.7657	2.64876e-03	1.30688e-03
2017/11/14	04:55:19	ok	ok	326.0980	255.749	0.000000	8.88	66.349	5.797	188447783.989026	6	325.7565	2.64239e-03	1.41269e-03
2017/11/14	05:00:19	ok	ok	326.0960	255.738	0.000000	8.88	66.292	5.792	213117361.961404	7	325.8367	2.60470e-03	1.22770e-03
2017/11/14	05:05:19	ok	ok	326.0840	255.722	0.000000	8.86	66.260	5.782	194090259.451366	8	326.0647	2.00689e-03	1.49920e-03
2017/11/14	05:10:19	ok	ok	326.0900	255.714	0.000000	8.83	66.197	5.766	224709489.042735	6	325.8369	2.55590e-03	1.25966e-03
2017/11/14	05:15:19	ok	ok	326.0960	255.718	0.000000	8.82	66.167	5.759	206017129.036279	8	325.9994	1.89408e-03	1.40637e-03
2017/11/14	05:20:19	ok	ok	326.0820	255.707	0.000000	8.80	66.135	5.749	202692135.109575	7	325.7237	2.68475e-03	1.34347e-03
2017/11/14	05:25:19	ok	ok	326.0960	255.777	0.000000	8.78	66.074	5.737	213173705.404289	7	325.7996	2.61884e-03	1.29947e-03
2017/11/14	05:30:19	ok	ok	326.1020	255.763	0.000000	8.79	66.047	5.738	184617010.264918	8	326.0230	2.02361e-03	1.51025e-03
2017/11/14	05:35:19	ok	ok	326.0900	255.767	0.000000	8.78	65.988	5.729	225809699.843751	7	326.0518	1.84704e-03	1.48993e-03
2017/11/14	05:40:19	ok	ok	326.0780	255.817	0.000000	8.75	65.954	5.715	200939931.355277	7	325.7433	2.69979e-03	1.32802e-03
2017/11/14	05:45:19	ok	ok	326.0840	255.823	0.000000	8.74	65.924	5.709	206097595.606691	7	325.9981	1.84534e-03	1.55266e-03
2017/11/14	05:50:19	ok	ok	326.0860	255.813	0.000000	8.72	65.891	5.699	196073158.540485	8	326.0547	1.98680e-03	1.52654e-03
2017/11/14	05:55:19	ok	ok	326.0860	255.815	0.000000	8.72	65.863	5.696	218226641.655805	6	325.8291	2.62491e-03	1.32370e-03
2017/11/14	06:30:19	ok	ok	325.0680	256.127	0.000000	12.81	61.251	6.853	300291240.325610	7	324.7098	2.65620e-03	1.18051e-03
2017/11/14	06:35:19	ok	ok	325.0160	256.217	0.000000	13.04	61.318	6.959	302958310.502474	7	324.6933	2.60517e-03	1.24564e-03
2017/11/14	06:40:19	ok	ok	324.9740	256.278	0.000000	13.26	61.355	7.058	295716008.739649	7	324.6990	2.40474e-03	1.35712e-03
2017/11/14	06:45:19	ok	ok	324.9360	256.386	0.000000	13.44	61.444	7.147	316106474.638899	7	324.6838	2.53421e-03	1.26047e-03
2017/11/14	06:50:19	ok	ok	324.9000	256.437	0.000000	13.64	61.536	7.246	308698254.011012	7	324.6009	2.43980e-03	1.39890e-03
2017/11/14	06:55:19	ok	ok	324.8720	256.455	0.000000	13.77	61.558	7.307	319173986.759054	6	324.5850	2.63243e-03	1.33439e-03
2017/11/14	07:00:19	ok	ok	324.8480	256.531	0.000000	13.95	61.617	7.395	326576381.526513	6	324.5417	2.65106e-03	1.33028e-03
2017/11/14	07:05:19	ok	ok	324.8240	256.566	0.000000	14.05	61.663	7.446	304350520.938186	7	324.5247	2.45688e-03	1.40293e-03
2017/11/14	07:10:19	ok	ok	324.7960	256.637	0.000000	14.18	61.744	7.516	327864529.751749	7	324.5606	2.40228e-03	1.32230e-03
2017/11/14	07:15:19	ok	ok	324.7760	256.659	0.000000	14.34	61.771	7.593	308772975.760181	7	324.5337	2.39033e-03	1.38875e-03
2017/11/14	07:20:19	ok	ok	324.7640	256.687	0.000000	14.40	61.840	7.630	283858281.747461	7	324.4329	2.46212e-03	1.43253e-03
2017/11/14	07:25:19	ok	ok	324.7520	256.718	0.000000	14.49	61.914	7.681	303929513.688856	6	324.4143	2.63696e-03	1.37842e-03
2017/11/14	07:30:19	ok	ok	324.7260	256.789	0.000000	14.60	61.962	7.739	327584849.911409	6	324.4555	2.57464e-03	1.37328e-03
2017/11/14	07:35:19	ok	ok	324.7100	256.814	0.000000	14.73	61.984	7.803	303637947.067167	7	324.4690	2.38874e-03	1.36473e-03
2017/11/14	07:40:19	ok	ok	324.6880	256.877	0.000000	14.80	61.995	7.838	316615885.072596	7	324.4367	2.41607e-03	1.35591e-03
2017/11/14	07:45:19	ok	ok	324.6800	256.910	0.000000	14.86	62.035	7.871	301000532.358439	7	324.3620	2.49245e-03	1.37389e-03
2017/11/14	07:50:19	ok	ok	324.6660	256.970	0.000000	14.94	62.137	7.923	308017790.325811	6	324.3791	2.62067e-03	1.37705e-03
2017/11/14	07:55:19	ok	ok	324.6500	256.986	0.000000	15.06	62.128	7.980	294552749.331167	7	324.4161	2.41417e-03	1.40631e-03
2017/11/14	08:00:19	ok	ok	324.6460	257.046	0.000000	15.08	62.190	7.997	300915611.126461	7	324.3886	2.41189e-03	1.29501e-03
2017/11/14	08:30:29	ok	ok	324.2140	257.065	0.000000	17.06	61.296	8.882	352858497.429814	7	324.3728	8.46877e-04	2.32436e-03
2017/11/14	08:35:29	ok	ok	324.1760	257.084	0.000000	17.20	61.379	8.969	336438607.680458	7	323.9579	2.09099e-03	1.37533e-03
2017/11/14	08:40:29	ok	ok	324.1560	257.163	0.000000	17.27	61.510	9.026	340383092.896957	6	323.8072	2.63508e-03	1.30888e-03
2017/11/14	08:45:29	ok	ok	324.1360	257.178	0.000000	17.43	61.656	9.134	339529634.052181	6	323.7796	2.61601e-03	1.32389e-03
2017/11/14	08:50:29	ok	ok	324.1020	257.230	0.000000	17.55	61.676	9.203	348444109.822698	7	324.2456	8.79277e-04	2.34255e-03
2017/11/14	08:55:29	ok	ok	324.0800	257.277	0.000000	17.68	61.817	9.295	321816115.385790	6	323.7323	2.57260e-03	1.30304e-03
2017/11/14	09:00:29	ok	ok	324.0720	257.287	0.000000	17.77	61.982	9.370	355320142.621500	7	324.2116	8.66958e-04	2.32302e-03
2017/11/14	09:05:29	ok	ok	324.0600	257.339	0.000000	17.90	62.153	9.469	327123033.779034	7	324.1806	9.23009e-04	2.30021e-03
2017/11/14	09:10:29	ok	ok	324.0320	257.384	0.000000	17.97	62.224	9.519	322207381.885128	8	323.8162	1.76979e-03	2.56366e-03
2017/11/14	09:15:29	ok	ok	324.0200	257.376	0.000000	18.06	62.299	9.582	327348264.002904	8	323.8113	1.68241e-03	2.46225e-03
2017/11/14	09:20:29	ok	ok	324.0100	257.449	0.000000	18.15	62.404	9.649	319009260.575033	8	323.8992	1.92308e-03	1.23013e-03
2017/11/14	09:25:29	ok	ok	323.9880	257.500	0.000000	18.22	62.416	9.691	334310074.337273	8	323.8247	1.68461e-03	2.44444e-03
2017/11/14	09:30:29	ok	ok	323.9760	257.557	0.000000	18.26	62.542	9.734	317337624.255051	7	323.7952	2.06175e-03	1.29058e-03
2017/11/14	09:35:29	ok	ok	323.9440	257.570	0.000000	18.39	62.623	9.822	321728753.863841	8	323.7269	1.71257e-03	2.50274e-03
2017/11/14	09:40:29	ok	ok	323.9400	257.614	0.000000	18.46	62.695	9.874	320760984.689706	8	323.7160	1.68583e-03	2.48167e-03
2017/11/14	09:45:29	ok	ok	323.9220	257.658	0.000000	18.59	62.717	9.954	314824398.239330	8	323.7305	1.65454e-03	2.50009e-03
2017/11/14	09:50:29	ok	ok	323.9100	257.702	0.000000	18.58	62.775	9.957	310788753.966370	8	323.7012	2.02196e-03	1.50034e-03
2017/11/14	09:55:29	ok	ok	323.8860	257.688	0.000000	18.72	62.888	10.058	313709308.957241	7	323.6591	2.08411e-03	1.41746e-03
2017/11/14	10:00:29	ok	ok	323.8800	257.740	0.000000	18.82	62.965	10.130	306894851.115010	8	323.7261	2.01094e-03	1.27707e-03
2017/11/14	10:30:39	ok	ok	323.2920	257.908	0.000000	21.39	60.944	11.393	273041651.579234	8	323.0880	2.06858e-03	1.45055e-03
2017/11/14	10:35:39	ok	ok	323.2620	257.959	0.000000	21.59	60.976	11.532	265748271.897022	8	323.0447	2.04898e-03	1.47285e-03
2017/11/14	10:40:39	ok	ok	323.2320	258.026	0.000000	21.72	61.027	11.628	245640201.692653	8	322.9961	2.04733e-03	1.52372e-03
2017/11/14	10:45:39	ok	ok	323.1960	258.058	0.000000	21.93	61.061	11.776	251745203.721047	8	322.9733	2.02914e-03	1.44486e-03
2017/11/14	10:50:39	ok	ok	323.1740	258.117	0.000000	22.04	61.140	11.866	265817970.008772	8	322.9755	1.99194e-03	1.50017e-03
2017/11/14	10:55:39	ok	ok	323.1480	258.151	0.000000	22.22	61.169	11.996	261499502.355937	8	322.9306	1.99718e-03	1.48865e-03
2017/11/14	11:00:39	ok	ok	323.1180	258.201	0.000000	22.36	61.252	12.109	256637317.084047	8	322.9397	1.97509e-03	1.36030e-03
2017/11/14	11:05:39	ok	ok	323.0980	258.275	0.000000	22.48	61.272	12.196	281192601.501156	5	322.6364	2.06009e-03	5.02516e-04
2017/11/14	11:10:39	ok	ok	323.0760	258.308	0.000000	22.58	61.318	12.276	275387849.067682	8	322.8665	2.00340e-03	1.49247e-03
2017/11/14	11:15:39	ok	ok	323.0580	258.335	0.000000	22.74	61.375	12.400	258350073.204804	8	322.8048	1.98902e-03	1.52730e-03
2017/11/14	11:20:39	ok	ok	323.0360	258.387	0.000000	22.80	61.415	12.451	279188831.309263	8	322.8347	1.97045e-03	1.47905e-03
2017/11/14	11:25:39	ok	ok	323.0280	258.428	0.000000	22.92	61.465	12.547	266698566.180237	8	322.8156	1.97741e-03	1.53796e-03
2017/11/14	11:30:39	ok	ok	322.9940	258.442	0.000000	23.08	61.429	12.655	270186041.177759	8	322.8147	1.96513e-03	1.47537e-03
2017/11/14	11:35:39	ok	ok	322.9920	258.514	0.000000	23.14	61.561	12.725	283707978.056354	7	322.7045	2.17368e-03	1.58042e-03
2017/11/14	11:40:39	ok	ok	322.9700	258.543	0.000000	23.29	61.524	12.827	266237265.644350	8	322.7654	1.96721e-03	1.44313e-03
2017/11/14	11:45:39	ok	ok	322.9540	258.577	0.000000	23.35	61.595	12.886	246662658.651980	8	322.7575	1.98882e-03	1.42961e-03
2017/11/14	11:50:39	ok	ok	322.9460	258.609	0.000000	23.44	61.640	12.961	273969766.319319	6	322.5464	2.55603e-03	1.69011e-03
2017/11/14	11:55:39	ok	ok	322.9240	258.641	0.000000	23.59	61.634	13.071	246005728.895669	7	322.5351	2.55282e-03	1.52705e-03
2017/11/14	12:30:39	ok	ok	322.3340	258.559	0.000000	26.10	60.005	14.657	283288526.595249	7	321.9220	2.63860e-03	1.39222e-03
2017/11/14	12:35:39	ok	ok	322.3100	258.593	0.000000	26.21	60.084	14.767	268163047.854339	6	321.9301	2.52611e-03	1.56991e-03
2017/11/14	12:40:39	ok	ok	322.2820	258.644	0.000000	26.45	60.122	14.975	284326687.662818	5	321.4750	3.61414e-03	1.41210e-03
2017/11/14	12:45:39	ok	ok	322.2520	258.677	0.000000	26.56	60.201	15.087	281578181.076834	5	321.4390	3.62987e-03	1.45093e-03
2017/11/14	12:50:39	ok	ok	322.2120	258.713	0.000000	26.76	60.232	15.263	272484443.786043	5	321.5370	3.47935e-03	1.33850e-03
2017/11/14	12:55:39	ok	ok	322.1900	258.737	0.000000	26.93	60.259	15.414	278886251.781533	6	321.9572	2.02935e-03	1.70986e-03
2017/11/14	13:00:39	ok	ok	322.1620	258.757	0.000000	27.16	60.295	15.621	273164383.380150	6	321.8950	2.18355e-03	1.61561e-03
2017/11/14	13:05:39	ok	ok	322.1480	258.770	0.000000	27.24	60.308	15.694	263733071.729549	6	321.9150	2.06903e-03	1.68410e-03
2017/11/14	13:10:39	ok	ok	322.1380	258.829	0.000000	27.36	60.450	15.836	231096338.602777	6	321.8672	2.11154e-03	1.74152e-03
2017/11/14	13:15:39	ok	ok	322.1280	258.837	0.000000	27.51	60.443	15.965	209897976.826829	6	321.8261	2.09991e-03	1.70615e-03
2017/11/14	13:20:39	ok	ok	322.0960	258.883	0.000000	27.64	60.432	16.077	215303058.435450	2	321.7133	1.89105e-03	3.53379e-16
2017/11/14	13:25:39	ok	ok	322.0780	258.918	0.000000	27.77	60.546	16.223	190451666.840511	6	321.6919	2.58175e-03	1.59739e-03
2017/11/14	13:30:39	ok	ok	322.0520	258.952	0.000000	27.85	60.496	16.282	190355989.073594	7	321.8860	1.78479e-03	1.81224e-03
2017/11/14	13:35:39	ok	ok	322.0400	258.986	0.000000	27.99	60.550	16.422	175414086.827603	6	321.6844	1.99172e-03	1.35666e-03
2017/11/14	13:40:39	ok	ok	322.0260	259.028	0.000000	28.10	60.567	16.526	182037811.728849	7	321.7392	1.98522e-03	1.28136e-03
2017/11/14	13:45:39	ok	ok	321.9960	259.043	0.000000	28.22	60.586	16.640	192690694.907581	7	321.7102	1.91748e-03	1.32261e-03
2017/11/14	13:50:39	ok	ok	321.9680	259.072	0.000000	28.33	60.634	16.755	185973351.849071	8	321.7152	2.06096e-03	1.27567e-03
2017/11/14	13:55:39	ok	ok	321.9660	259.120	0.000000	28.46	60.686	16.889	189033530.236755	8	321.8660	1.94810e-03	9.34097e-04
2017/11/14	14:30:39	ok	ok	321.4740	258.823	0.000000	30.80	59.202	18.707	300521546.100927	8	321.3608	1.73655e-03	1.36653e-03
2017/11/14	14:35:39	ok	ok	321.4500	258.823	0.000000	30.93	59.222	18.845	282269426.116340	6	321.1966	2.06473e-03	1.69489e-03
2017/11/14	14:40:39	ok	ok	321.4320	258.831	0.000000	31.10	59.311	19.046	256621324.593325	8	321.2411	1.83765e-03	1.63244e-03
2017/11/14	14:45:39	ok	ok	321.4060	258.824	0.000000	31.28	59.307	19.230	265313811.479309	8	321.1508	1.84726e-03	1.53537e-03
2017/11/14	14:50:39	ok	ok	321.3900	258.828	0.000000	31.38	59.417	19.369	253079277.924089	7	321.1049	2.05503e-03	1.63440e-03
2017/11/14	14:55:39	ok	ok	321.3600	258.828	0.000000	31.57	59.415	19.566	268833497.640285	7	321.1496	2.02201e-03	1.51903e-03
2017/11/14	15:00:39	ok	ok	321.3640	258.840	0.000000	31.61	59.484	19.631	251992601.893661	7	321.1512	1.99976e-03	1.59276e-03
2017/11/14	15:05:39	ok	ok	321.3480	258.840	0.000000	31.84	59.550	19.896	239127920.981915	8	321.1730	1.78341e-03	1.55608e-03
2017/11/14	15:10:39	ok	ok	321.3340	258.844	0.000000	31.87	59.587	19.940	254716078.249954	8	321.2145	1.81125e-03	1.59240e-03
2017/11/14	15:15:39	ok	ok	321.3280	258.864	0.000000	31.99	59.700	20.106	246457507.068802	7	321.1223	1.90789e-03	1.58169e-03
2017/11/14	15:20:39	ok	ok	321.3220	258.878	0.000000	32.06	59.742	20.195	254918508.469431	7	321.0787	1.93533e-03	1.56672e-03
2017/11/14	15:25:39	ok	ok	321.3260	258.894	0.000000	32.07	59.870	20.249	256178848.095136	7	321.1280	1.90081e-03	1.57849e-03
2017/11/14	15:30:39	ok	ok	321.3140	258.894	0.000000	32.16	59.852	20.341	236316252.286415	7	321.0989	1.95151e-03	1.64178e-03
2017/11/14	15:35:39	ok	ok	321.3140	258.889	0.000000	32.26	59.867	20.455	244643928.946771	7	321.0724	1.90367e-03	1.62699e-03
2017/11/14	15:40:39	ok	ok	321.3020	258.896	0.000000	32.35	59.913	20.568	232553479.450409	7	321.0597	1.91007e-03	1.66268e-03
2017/11/14	15:45:39	ok	ok	321.3040	258.910	0.000000	32.40	59.983	20.647	249547077.466891	7	321.0451	1.98340e-03	1.61773e-03
2017/11/14	15:50:39	ok	ok	321.2940	258.912	0.000000	32.55	59.975	20.810	229146087.203278	7	321.0328	1.92518e-03	1.60986e-03
2017/11/14	15:55:39	ok	ok	321.3200	258.954	0.000000	32.38	60.264	20.722	233008485.958213	7	321.1022	1.92821e-03	1.55354e-03
2017/11/14	16:00:39	ok	ok	321.3080	258.959	0.000000	32.47	60.183	20.793	236808488.359261	7	321.1137	1.96961e-03	1.65482e-03
2017/11/14	16:30:49	ok	ok	321.7000	259.519	0.000000	30.98	62.425	19.918	190051107.760665	7	321.4920	1.90464e-03	1.55930e-03
2017/11/14	16:35:49	ok	ok	321.7080	259.546	0.000000	30.89	62.442	19.827	210103093.828981	8	321.4827	1.89148e-03	1.57673e-03
2017/11/14	16:40:49	ok	ok	321.7200	259.573	0.000000	30.86	62.406	19.783	210192072.129288	2	321.8733	2.70735e-04	2.70142e-16
2017/11/14	16:45:49	ok	ok	321.7080	259.567	0.000000	30.89	62.286	19.777	210237850.356892	7	321.5733	1.91360e-03	1.47158e-03
2017/11/14	16:50:49	ok	ok	321.7400	259.594	0.000000	30.85	62.311	19.743	209070662.821911	8	321.4925	1.85575e-03	1.75904e-03
2017/11/14	16:55:49	ok	ok	321.7400	259.627	0.000000	30.78	62.268	19.655	209781763.214309	8	321.6227	1.80011e-03	1.52753e-03
2017/11/14	17:00:49	ok	ok	321.7480	259.618	0.000000	30.80	62.240	19.667	199035762.331538	7	321.6155	1.77324e-03	1.73007e-03
2017/11/14	17:05:49	ok	ok	321.7580	259.639	0.000000	30.78	62.268	19.655	192644262.788568	6	321.6190	1.80311e-03	1.73528e-03
2017/11/14	17:10:49	ok	ok	321.7620	259.644	0.000000	30.69	62.254	19.555	205999504.367255	7	321.5912	1.75107e-03	1.63224e-03
2017/11/14	17:15:49	ok	ok	321.7860	259.678	0.000000	30.60	62.364	19.495	217959964.767664	6	321.6501	1.87960e-03	1.67392e-03
2017/11/14	17:20:49	ok	ok	321.7820	259.674	0.000000	30.64	62.339	19.530	201212224.772406	8	321.6237	2.02959e-03	1.60032e-03
2017/11/14	17:25:49	ok	ok	321.7940	259.699	0.000000	30.64	62.339	19.530	202685308.217719	9	321.6444	1.91590e-03	1.69582e-03
2017/11/14	17:30:49	ok	ok	321.8000	259.705	0.000000	30.62	62.336	19.508	203537184.637809	6	321.4172	2.53667e-03	1.65944e-03
2017/11/14	17:35:49	ok	ok	321.8000	259.720	0.000000	30.59	62.300	19.465	193874272.904596	8	321.7050	1.86970e-03	1.58788e-03
2017/11/14	17:40:49	ok	ok	321.8060	259.721	0.000000	30.59	62.331	19.475	190655247.697277	8	321.7180	1.86543e-03	1.61620e-03
2017/11/14	17:45:49	ok	ok	321.8140	259.722	0.000000	30.59	62.331	19.475	214589543.118047	8	321.6662	2.04291e-03	1.57063e-03
2017/11/14	17:50:49	ok	ok	321.8160	259.739	0.000000	30.60	62.271	19.466	192569207.934495	8	321.6745	1.90828e-03	1.68272e-03
2017/11/14	17:55:49	ok	ok	321.8120	259.733	0.000000	30.58	62.236	19.434	194155472.828155	9	321.7119	1.84087e-03	1.50399e-03
2017/11/14	18:30:49	ok	ok	322.3360	260.348	0.000000	28.76	64.229	18.171	209874599.915426	7	322.0486	2.42662e-03	1.08586e-03
2017/11/14	18:35:49	ok	ok	322.3440	260.371	0.000000	28.64	64.240	18.055	218794317.008830	6	321.8774	2.61952e-03	7.69315e-04
2017/11/14	18:40:49	ok	ok	322.3580	260.382	0.000000	28.53	64.222	17.941	229805875.077962	7	322.0736	2.33211e-03	1.34182e-03
2017/11/14	18:45:49	ok	ok	322.3980	260.404	0.000000	28.44	64.207	17.849	215999251.846307	7	321.9743	2.55368e-03	1.60682e-03
2017/11/14	18:50:49	ok	ok	322.3960	260.405	0.000000	28.34	64.221	17.755	208719076.987949	7	322.0204	2.30029e-03	1.60096e-03
2017/11/14	18:55:49	ok	ok	322.4120	260.410	0.000000	28.34	64.129	17.730	222399522.071982	7	322.1887	2.20037e-03	1.07530e-03
2017/11/14	19:00:49	ok	ok	322.4280	260.431	0.000000	28.17	64.193	17.583	217546926.212354	7	322.1149	2.21285e-03	1.61907e-03
2017/11/14	19:05:49	ok	ok	322.4460	260.434	0.000000	28.16	64.160	17.564	224808126.051073	7	322.2011	2.15093e-03	1.37630e-03
2017/11/14	19:10:49	ok	ok	322.4540	260.438	0.000000	28.10	64.150	17.504	232433511.105287	2	322.2310	1.06596e-03	3.60974e-16
2017/11/14	19:15:49	ok	ok	322.4640	260.439	0.000000	28.04	64.079	17.427	228156885.781532	6	322.2105	2.11314e-03	1.68852e-03
2017/11/14	19:20:49	ok	ok	322.4560	260.438	0.000000	28.02	64.014	17.390	231925834.206418	2	322.4833	1.69452e-04	1.54866e-16
2017/11/14	19:25:49	ok	ok	322.4560	260.433	0.000000	27.97	63.944	17.324	235437756.314007	2	322.2952	7.75074e-04	3.40744e-16
2017/11/14	19:30:49	ok	ok	322.4760	260.455	0.000000	27.89	63.962	17.252	238298202.305736	7	322.2404	1.88557e-03	1.73982e-03
2017/11/14	19:35:49	ok	ok	322.4780	260.458	0.000000	27.86	63.926	17.214	210689075.140477	6	322.1786	2.10839e-03	1.75701e-03
2017/11/14	19:40:49	ok	ok	322.4860	260.459	0.000000	27.86	63.926	17.214	229253475.505273	2	321.6400	2.44670e-03	1.40767e-16
2017/11/14	19:45:49	ok	ok	322.4920	260.457	0.000000	27.83	63.860	17.168	201866240.528932	6	322.1176	2.30857e-03	1.71965e-03
2017/11/14	19:50:49	ok	ok	322.5060	260.477	0.000000	27.74	63.906	17.095	214356780.712642	6	322.1858	2.18683e-03	1.72171e-03
2017/11/14	19:55:49	ok	ok	322.4860	260.470	0.000000	27.71	63.809	17.041	220668793.469332	2	322.8571	-1.16075e-03	2.51604e-16
2017/11/14	20:30:49	ok	ok	323.0120	261.009	0.000000	25.51	66.209	15.648	203697705.872849	7	322.8108	1.95269e-03	1.61084e-03
2017/11/14	20:35:49	ok	ok	323.0260	261.028	0.000000	25.34	66.180	15.493	223881093.804088	7	322.8261	1.96095e-03	1.63266e-03
2017/11/14	20:40:49	ok	ok	323.0460	261.040	0.000000	25.27	66.228	15.444	217551749.272944	7	322.8611	1.96544e-03	1.55163e-03
2017/11/14	20:45:49	ok	ok	323.0620	261.044	0.000000	25.14	66.236	15.333	202506941.348177	7	322.8522	1.99471e-03	1.57890e-03
2017/11/14	20:50:49	ok	ok	323.0780	261.060	0.000000	25.00	66.212	15.207	219260251.275419	7	322.9204	1.95151e-03	1.61249e-03
2017/11/14	20:55:49	ok	ok	323.0940	261.075	0.000000	24.94	66.201	15.154	216140603.560553	7	322.9471	1.93317e-03	1.57730e-03
2017/11/14	21:00:49	ok	ok	323.1160	261.064	0.000000	24.84	66.184	15.065	205875888.298347	7	322.9284	1.98032e-03	1.64464e-03
2017/11/14	21:05:49	ok	ok	323.1120	261.058	0.000000	24.80	66.117	15.016	209642226.258274	4	321.9541	2.43766e-03	1.43982e-03
2017/11/14	21:10:49	ok	ok	323.1340	261.065	0.000000	24.71	66.222	14.963	213165373.919079	7	322.9864	1.93692e-03	1.54652e-03
2017/11/14	21:15:49	ok	ok	323.1420	261.071	0.000000	24.65	66.151	14.897	210775787.564387	4	322.1104	2.36610e-03	1.21395e-03
2017/11/14	21:20:49	ok	ok	323.1380	261.034	0.000000	24.62	66.085	14.857	229066006.821712	5	322.8337	1.97032e-03	6.38990e-04
2017/11/14	21:25:49	ok	ok	323.1460	261.025	0.000000	24.55	66.013	14.782	181731520.815037	7	322.6484	1.94254e-03	9.50860e-04
2017/11/14	21:30:49	ok	ok	323.1540	261.037	0.000000	24.47	66.059	14.726	221413802.667377	4	321.9490	2.48611e-03	1.32559e-03
2017/11/14	21:35:49	ok	ok	323.1560	261.031	0.000000	24.38	65.984	14.634	218381682.602355	5	321.9622	2.46164e-03	1.28469e-03
2017/11/14	21:40:49	ok	ok	323.1740	261.028	0.000000	24.40	65.957	14.645	192404964.194662	6	322.4564	2.10558e-03	1.44732e-03
2017/11/14	21:45:49	ok	ok	323.1540	261.009	0.000000	24.39	65.865	14.616	206736707.637473	6	322.7511	2.58856e-03	1.61117e-03
2017/11/14	21:50:49	ok	ok	323.1620	261.009	0.000000	24.30	65.909	14.552	190265211.624323	2	322.7256	3.16765e-04	2.93229e-16
2017/11/14	21:55:49	ok	ok	323.1620	261.007	0.000000	24.30	65.879	14.545	209476684.201556	6	322.7549	2.59675e-03	1.59287e-03
2017/11/14	22:00:49	ok	ok	323.1540	260.996	0.000000	24.30	65.819	14.532	190061175.408208	2	322.6544	4.97861e-04	5.59886e-17
2017/11/14	22:30:59	ok	ok	323.5160	261.431	0.000000	22.59	67.349	13.491	179928151.557665	8	323.2588	2.08509e-03	1.48364e-03
2017/11/14	22:35:59	ok	ok	323.5400	261.455	0.000000	22.40	67.286	13.332	213890234.149982	8	323.3089	2.03840e-03	1.42108e-03
2017/11/14	22:40:59	ok	ok	323.5480	261.469	0.000000	22.32	67.212	13.257	178443572.395090	8	323.3466	2.06759e-03	1.37413e-03
2017/11/14	22:45:59	ok	ok	323.5680	261.480	0.000000	22.26	67.082	13.185	182478622.490900	8	323.3176	2.11647e-03	1.40936e-03
2017/11/14	22:50:59	ok	ok	323.5840	261.471	0.000000	22.15	67.063	13.099	210394568.325510	8	323.3646	2.12346e-03	1.52656e-03
2017/11/14	22:55:59	ok	ok	323.5920	261.476	0.000000	22.10	66.905	13.030	190578938.233801	8	323.3870	2.07792e-03	1.59852e-03
2017/11/14	23:00:59	ok	ok	323.6100	261.479	0.000000	21.99	66.826	12.933	193771742.481214	8	323.3631	2.11181e-03	1.49469e-03
2017/11/14	23:05:59	ok	ok	323.6000	261.472	0.000000	21.94	66.698	12.871	204000884.499043	8	323.3727	2.17499e-03	1.51822e-03
2017/11/14	23:10:59	ok	ok	323.6120	261.484	0.000000	21.91	66.692	12.848	212314061.990854	8	323.3651	2.19501e-03	1.51622e-03
2017/11/14	23:15:59	ok	ok	323.6400	261.507	0.000000	21.81	66.645	12.765	204271799.029362	8	323.3985	2.19947e-03	1.54868e-03
2017/11/14	23:20:59	ok	ok	323.6520	261.513	0.000000	21.73	66.601	12.698	208764918.989748	8	323.3833	2.22277e-03	1.53290e-03
2017/11/14	23:25:59	ok	ok	323.6740	261.540	0.000000	21.58	66.604	12.589	208343430.449794	8	323.4024	2.19606e-03	1.54503e-03
2017/11/14	23:30:59	ok	ok	323.6760	261.538	0.000000	21.54	66.568	12.553	208707263.267437	8	323.4112	2.16354e-03	1.52529e-03
2017/11/14	23:35:59	ok	ok	323.6760	261.535	0.000000	21.53	66.387	12.511	221417667.673075	8	323.4432	2.19709e-03	1.48352e-03
2017/11/14	23:40:59	ok	ok	323.6780	261.538	0.000000	21.50	66.352	12.483	200543110.705696	8	323.3989	2.21913e-03	1.48210e-03
2017/11/14	23:45:59	ok	ok	323.6820	261.506	0.000000	21.48	66.259	12.451	220525270.419494	8	323.4222	2.18194e-03	1.48748e-03
2017/11/14	23:50:59	ok	ok	323.6800	261.513	0.000000	21.39	66.154	12.367	210173627.042904	8	323.4242	2.21082e-03	1.57689e-03
2017/11/14	23:55:59	ok	ok	323.6980	261.508	0.000000	21.38	66.092	12.348	197509103.437114	8	323.3940	2.23092e-03	1.51944e-03
2017/11/15	00:00:59	ok	ok	323.6980	261.511	0.000000	21.35	65.997	12.309	201703075.918885	8	323.4964	2.19317e-03	1.26973e-03
2017/11/15	00:31:10	ok	ok	324.6780	262.495	0.000000	17.19	70.823	10.343	208540135.746471	7	324.7567	9.20428e-04	2.35212e-03
2017/11/15	00:36:10	ok	ok	324.7300	262.517	0.000000	16.89	70.795	10.155	221062088.708151	7	324.3799	2.63159e-03	1.30864e-03
2017/11/15	00:41:10	ok	ok	324.7800	262.535	0.000000	16.64	70.689	9.989	222604895.013820	7	324.5926	2.43552e-03	1.34720e-03
2017/11/15	00:46:10	ok	ok	324.8080	262.516	0.000000	16.41	70.617	9.842	231416871.508231	8	324.7503	1.96248e-03	1.59466e-03
2017/11/15	00:51:10	ok	ok	324.8420	262.519	0.000000	16.23	70.525	9.723	209710123.043360	7	324.5000	2.63323e-03	1.38794e-03
2017/11/15	00:56:10	ok	ok	324.8740	262.543	0.000000	16.04	70.432	9.599	221454377.191126	7	324.5212	2.60417e-03	1.37312e-03
2017/11/15	01:01:10	ok	ok	324.9060	262.525	0.000000	15.84	70.307	9.467	226201403.902048	7	324.5153	2.67955e-03	1.35647e-03
2017/11/15	01:06:10	ok	ok	324.9340	262.523	0.000000	15.70	70.194	9.373	229216103.111647	7	324.6279	2.52585e-03	1.38513e-03
2017/11/15	01:11:10	ok	ok	324.9460	262.525	0.000000	15.53	70.105	9.265	217108323.521142	7	324.6471	2.53028e-03	1.35810e-03
2017/11/15	01:16:10	ok	ok	324.9760	262.527	0.000000	15.40	70.022	9.181	227152494.534878	7	324.6760	2.48815e-03	1.37776e-03
2017/11/15	01:21:10	ok	ok	324.9960	262.494	0.000000	15.26	69.881	9.085	218407054.717964	6	324.6257	2.73853e-03	1.45483e-03
2017/11/15	01:26:10	ok	ok	325.0140	262.496	0.000000	15.16	69.776	9.017	213748941.739256	6	324.6946	2.66156e-03	1.45445e-03
2017/11/15	01:31:10	ok	ok	325.0200	262.499	0.000000	15.02	69.721	8.933	214511992.984132	7	324.7149	1.99308e-03	2.57021e-03
2017/11/15	01:36:10	ok	ok	325.0320	262.466	0.000000	14.93	69.588	8.868	238419839.331924	7	324.7980	2.39063e-03	1.36485e-03
2017/11/15	01:41:10	ok	ok	325.0500	262.484	0.000000	14.81	69.508	8.793	214894184.674621	6	324.7051	2.75941e-03	1.44783e-03
2017/11/15	01:46:10	ok	ok	325.0680	262.481	0.000000	14.71	69.403	8.726	206959631.985890	7	324.7170	2.55486e-03	1.39292e-03
2017/11/15	01:51:10	ok	ok	325.0780	262.475	0.000000	14.61	69.298	8.660	231702883.071615	7	324.8364	1.89162e-03	2.57769e-03
2017/11/15	01:56:10	ok	ok	325.0900	262.445	0.000000	14.54	69.227	8.614	238848696.642932	7	324.7851	2.49037e-03	1.40294e-03
2017/11/15	02:01:10	ok	ok	325.1040	262.436	0.000000	14.43	69.120	8.543	230623509.599561	7	324.8274	2.52901e-03	1.27061e-03
2017/11/15	02:06:10	ok	ok	325.1100	262.440	0.000000	14.36	69.021	8.495	240548821.314565	7	324.8194	2.50062e-03	1.36037e-03
2017/11/15	02:11:10	ok	ok	325.1240	262.432	0.000000	14.28	68.948	8.444	244150659.041800	7	324.8874	2.42260e-03	1.36778e-03
2017/11/15	02:16:10	ok	ok	325.1300	262.432	0.000000	14.20	68.876	8.394	214484391.302181	6	324.7520	2.76330e-03	1.44913e-03
2017/11/15	02:21:10	ok	ok	325.1460	262.440	0.000000	14.14	68.807	8.355	236308107.873104	7	324.8333	2.59535e-03	1.35309e-03
2017/11/15	02:26:10	ok	ok	325.1460	262.431	0.000000	14.06	68.677	8.299	245571971.300441	7	324.9146	1.86407e-03	2.61584e-03
2017/11/15	02:31:10	ok	ok	325.1640	262.392	0.000000	14.01	68.610	8.265	230520129.763314	6	324.8097	2.68581e-03	1.44167e-03
2017/11/15	02:36:10	ok	ok	325.1720	262.399	0.000000	13.94	68.568	8.225	236013997.574700	6	324.7969	2.75263e-03	1.42750e-03
2017/11/15	02:41:10	ok	ok	325.1780	262.398	0.000000	13.88	68.470	8.183	239591363.985305	7	324.8958	2.49598e-03	1.37306e-03
2017/11/15	02:46:10	ok	ok	325.1780	262.405	0.000000	13.82	68.402	8.144	230377627.932233	7	324.8466	2.55632e-03	1.37524e-03
2017/11/15	02:51:10	ok	ok	325.1800	262.407	0.000000	13.76	68.333	8.106	243350239.151013	6	324.8795	2.66555e-03	1.40840e-03
2017/11/15	02:56:10	ok	ok	325.2060	262.413	0.000000	13.71	68.266	8.074	219756836.763000	7	324.8525	2.64166e-03	1.35234e-03
2017/11/15	03:01:10	ok	ok	325.2060	262.410	0.000000	13.66	68.199	8.041	219438099.088158	7	324.8581	2.61205e-03	1.36035e-03
2017/11/15	03:06:10	ok	ok	325.2060	262.413	0.000000	13.60	68.130	8.003	224743941.937174	6	324.8325	2.73964e-03	1.49439e-03
2017/11/15	03:11:10	ok	ok	325.2120	262.384	0.000000	13.56	68.094	7.979	246235875.104548	7	324.8569	2.68986e-03	1.38423e-03
2017/11/15	03:16:10	ok	ok	325.2220	262.376	0.000000	13.52	68.029	7.952	222386036.585604	7	324.9217	2.60173e-03	1.39311e-03
2017/11/15	03:21:10	ok	ok	325.2240	262.374	0.000000	13.47	67.933	7.917	235195952.620067	7	324.8963	2.63990e-03	1.33954e-03
2017/11/15	03:26:10	ok	ok	325.2260	262.348	0.000000	13.42	67.895	7.888	228091254.413269	7	324.8866	2.63579e-03	1.31874e-03
2017/11/15	03:31:10	ok	ok	325.2360	262.348	0.000000	13.37	67.857	7.859	230345109.937628	7	324.8957	2.65266e-03	1.33994e-03
2017/11/15	03:36:10	ok	ok	325.2440	262.351	0.000000	13.32	67.790	7.827	232005077.758778	7	324.9250	2.60808e-03	1.37262e-03
2017/11/15	03:41:10	ok	ok	325.2420	262.311	0.000000	13.28	67.725	7.800	234573664.628498	7	324.9640	2.58425e-03	1.37865e-03
2017/11/15	03:46:10	ok	ok	325.2600	262.307	0.000000	13.24	67.689	7.777	224829915.461666	7	324.9521	2.43554e-03	1.42956e-03
2017/11/15	03:51:10	ok	ok	325.2580	262.314	0.000000	13.20	67.653	7.754	236084024.188534	7	324.9919	2.54158e-03	1.39024e-03
2017/11/15	03:56:10	ok	ok	325.2660	262.274	0.000000	13.17	67.619	7.735	219768946.782017	7	324.9141	2.65736e-03	1.34983e-03
2017/11/15	04:01:10	ok	ok	325.2660	262.278	0.000000	13.12	67.581	7.707	233240423.634615	7	324.9664	2.63510e-03	1.33965e-03
2017/11/15	04:06:10	ok	ok	325.2700	262.273	0.000000	13.10	67.519	7.691	241567433.547969	6	324.9717	2.66709e-03	1.43638e-03
2017/11/15	04:11:10	ok	ok	325.2700	262.270	0.000000	13.04	67.480	7.658	234578577.427401	7	324.9813	2.61160e-03	1.46668e-03
2017/11/15	04:16:10	ok	ok	325.2800	262.239	0.000000	13.00	67.443	7.635	209215089.509947	7	324.9399	2.63948e-03	1.37540e-03
2017/11/15	04:21:10	ok	ok	325.2800	262.232	0.000000	12.98	67.382	7.618	227304099.699001	7	324.9288	2.68778e-03	1.32247e-03
2017/11/15	04:26:10	ok	ok	325.2880	262.244	0.000000	12.97	67.351	7.610	225444010.055828	7	324.9415	2.65851e-03	1.41112e-03
2017/11/15	04:31:10	ok	ok	325.2860	262.228	0.000000	12.93	67.315	7.587	236864108.758632	7	325.0110	2.40284e-03	1.43078e-03
2017/11/15	04:36:10	ok	ok	325.2860	262.225	0.000000	12.90	67.281	7.569	230976105.500164	7	324.9315	2.68439e-03	1.36630e-03
2017/11/15	04:41:10	ok	ok	325.2900	262.190	0.000000	12.86	67.245	7.547	203218052.783155	7	324.9239	2.69689e-03	1.28780e-03
2017/11/15	04:46:10	ok	ok	325.2900	262.203	0.000000	12.85	67.214	7.539	211330121.822531	7	324.9258	2.67390e-03	1.29737e-03
2017/11/15	04:51:10	ok	ok	325.2960	262.191	0.000000	12.81	67.178	7.516	228301018.023778	7	325.0060	2.59641e-03	1.40063e-03
2017/11/15	04:56:10	ok	ok	325.2880	262.201	0.000000	12.80	67.118	7.505	225809653.547124	7	324.9351	2.68845e-03	1.36003e-03
2017/11/15	05:01:10	ok	ok	325.3020	262.192	0.000000	12.76	67.082	7.482	205461430.448189	7	324.9619	2.59656e-03	1.52020e-03
2017/11/15	05:06:10	ok	ok	325.3020	262.188	0.000000	12.76	67.053	7.479	228548414.532245	7	325.0099	2.50128e-03	1.39815e-03
2017/11/15	05:11:10	ok	ok	325.3020	262.144	0.000000	12.74	67.021	7.466	207243662.974081	7	324.9464	2.73501e-03	1.41794e-03
2017/11/15	05:16:10	ok	ok	325.2960	262.158	0.000000	12.70	66.985	7.443	219798595.500529	7	324.9363	2.67790e-03	1.46858e-03
2017/11/15	05:21:10	ok	ok	325.3040	262.153	0.000000	12.68	66.981	7.434	236523132.137473	7	325.0254	2.49588e-03	1.44071e-03
2017/11/15	05:26:10	ok	ok	325.3020	262.147	0.000000	12.67	66.950	7.426	231518868.844625	7	325.0057	2.63804e-03	1.46890e-03
2017/11/15	05:31:10	ok	ok	325.2980	262.156	0.000000	12.64	66.887	7.405	222160766.676428	7	324.9438	2.68793e-03	1.31563e-03
2017/11/15	05:36:10	ok	ok	325.3060	262.162	0.000000	12.62	66.883	7.395	206110710.644500	7	324.9719	2.60671e-03	1.33826e-03
2017/11/15	05:41:10	ok	ok	325.3080	262.163	0.000000	12.62	66.855	7.392	227693224.306443	3	324.1288	3.29497e-03	1.29361e-04
2017/11/15	05:46:10	ok	ok	325.2980	262.160	0.000000	12.59	66.820	7.375	229225470.171046	7	325.0241	2.60008e-03	1.30982e-03
2017/11/15	05:51:10	ok	ok	325.2980	262.163	0.000000	12.56	66.786	7.357	241571183.822423	4	323.5385	3.79835e-03	1.17293e-03
2017/11/15	05:56:10	ok	ok	325.3080	262.170	0.000000	12.54	66.782	7.348	224818684.380639	7	325.0337	2.53289e-03	1.37948e-03
2017/11/15	06:31:10	ok	ok	324.3060	261.337	0.000000	16.55	62.108	8.729	347803185.231251	7	323.9439	2.66863e-03	1.29342e-03
2017/11/15	06:36:10	ok	ok	324.2540	261.294	0.000000	16.80	62.180	8.871	357072400.884008	7	323.9823	2.49566e-03	1.28525e-03
2017/11/15	06:41:10	ok	ok	324.2120	261.270	0.000000	17.02	62.216	8.994	338443235.682735	7	324.3151	9.22253e-04	2.30869e-03
2017/11/15	06:46:10	ok	ok	324.1680	261.280	0.000000	17.21	62.307	9.110	325689354.766279	7	324.2288	1.00613e-03	2.32990e-03
2017/11/15	06:51:10	ok	ok	324.1440	261.290	0.000000	17.43	62.344	9.236	338509182.318307	7	324.2986	8.70603e-04	2.34224e-03
2017/11/15	06:56:10	ok	ok	324.1160	261.291	0.000000	17.55	62.424	9.314	345545729.651607	7	324.2284	9.17737e-04	2.34532e-03
2017/11/15	07:01:10	ok	ok	324.0940	261.283	0.000000	17.64	62.528	9.380	350964480.996004	7	324.2228	8.96484e-04	2.30641e-03
2017/11/15	07:06:10	ok	ok	324.0740	261.278	0.000000	17.74	62.575	9.443	341678224.548497	7	324.2171	8.61644e-04	2.34078e-03
2017/11/15	07:11:10	ok	ok	324.0440	261.256	0.000000	17.90	62.602	9.537	339356045.278397	7	324.1754	9.08627e-04	2.35735e-03
2017/11/15	07:16:10	ok	ok	324.0220	261.251	0.000000	18.00	62.678	9.606	347851201.172244	7	324.0793	9.69858e-04	2.39360e-03
2017/11/15	07:21:10	ok	ok	324.0000	261.287	0.000000	18.12	62.698	9.678	320678212.037199	8	323.7862	1.72011e-03	2.52128e-03
2017/11/15	07:26:10	ok	ok	323.9880	261.286	0.000000	18.16	62.764	9.711	340975973.413806	8	323.8648	1.66840e-03	2.62271e-03
2017/11/15	07:31:10	ok	ok	323.9680	261.286	0.000000	18.30	62.818	9.800	318656010.000970	8	323.7634	1.99221e-03	1.44904e-03
2017/11/15	07:36:10	ok	ok	323.9620	261.281	0.000000	18.37	62.829	9.843	332460933.351001	8	323.7416	1.71894e-03	2.51492e-03
2017/11/15	07:41:10	ok	ok	323.9400	261.272	0.000000	18.45	62.903	9.901	324643400.980670	8	323.7154	1.72467e-03	2.48988e-03
2017/11/15	07:46:10	ok	ok	323.9360	261.283	0.000000	18.49	62.939	9.930	307642669.771471	8	323.7337	1.72303e-03	2.40466e-03
2017/11/15	07:51:10	ok	ok	323.9240	261.279	0.000000	18.60	63.017	10.008	302310556.871163	8	323.6715	1.74043e-03	2.50265e-03
2017/11/15	07:56:10	ok	ok	323.9140	261.320	0.000000	18.70	63.094	10.079	337848209.469717	8	323.7229	1.69285e-03	2.46262e-03
2017/11/15	08:31:10	ok	ok	323.4980	260.968	0.000000	20.54	62.289	11.084	350696822.898363	8	323.2784	2.18857e-03	1.43636e-03
2017/11/15	08:36:10	ok	ok	323.4680	260.952	0.000000	20.70	62.436	11.214	353575752.234019	8	323.2667	2.20424e-03	1.42683e-03
2017/11/15	08:41:10	ok	ok	323.4460	260.948	0.000000	20.83	62.548	11.320	357615831.770399	8	323.2137	2.18245e-03	1.53550e-03
2017/11/15	08:46:10	ok	ok	323.4180	260.949	0.000000	20.94	62.627	11.406	345571927.565494	8	323.2062	2.18555e-03	1.53732e-03
2017/11/15	08:51:10	ok	ok	323.3920	260.942	0.000000	21.08	62.740	11.520	360993855.156209	8	323.1299	2.26428e-03	1.48868e-03
2017/11/15	08:56:10	ok	ok	323.3760	260.962	0.000000	21.22	62.914	11.646	355019101.226032	8	323.1604	2.19489e-03	1.54589e-03
2017/11/15	09:01:10	ok	ok	323.3560	260.950	0.000000	21.28	63.015	11.705	338885680.080414	8	323.1215	2.17473e-03	1.48282e-03
2017/11/15	09:06:10	ok	ok	323.3360	260.959	0.000000	21.40	63.005	11.785	349020176.321479	8	323.1341	2.18124e-03	1.51122e-03
2017/11/15	09:11:10	ok	ok	323.3200	260.971	0.000000	21.49	63.140	11.872	323322740.179957	8	323.0201	2.26821e-03	1.41026e-03
2017/11/15	09:16:10	ok	ok	323.3000	260.959	0.000000	21.57	63.304	11.958	323646954.697310	8	323.0534	2.17305e-03	1.42066e-03
2017/11/15	09:21:10	ok	ok	323.2900	260.976	0.000000	21.68	63.383	12.049	336492505.096787	8	323.0590	2.10349e-03	1.51707e-03
2017/11/15	09:26:10	ok	ok	323.2760	260.969	0.000000	21.74	63.484	12.110	309504539.727859	8	323.0071	2.20029e-03	1.45499e-03
2017/11/15	09:31:10	ok	ok	323.2560	260.965	0.000000	21.82	63.497	12.169	328601400.737106	8	323.0321	2.08013e-03	1.55556e-03
2017/11/15	09:36:10	ok	ok	323.2520	261.001	0.000000	21.91	63.633	12.258	303163142.699586	8	322.9877	2.08506e-03	1.51546e-03
2017/11/15	09:41:10	ok	ok	323.2280	261.000	0.000000	22.06	63.628	12.363	299587354.436972	8	323.0098	2.05624e-03	1.43819e-03
2017/11/15	09:46:10	ok	ok	323.2220	261.025	0.000000	22.07	63.780	12.400	309117422.276234	8	323.0546	2.10718e-03	1.71459e-03
2017/11/15	09:51:10	ok	ok	323.2000	261.005	0.000000	22.16	63.856	12.479	297233694.217966	8	322.9888	2.02317e-03	1.55863e-03
2017/11/15	09:56:10	ok	ok	323.1820	261.023	0.000000	22.22	63.926	12.536	283757803.745340	4	323.0689	1.93509e-03	3.61628e-04
2017/11/15	10:31:10	ok	ok	322.6040	260.557	0.000000	24.80	61.922	14.063	248263691.537648	7	322.4411	1.81209e-03	1.64259e-03
2017/11/15	10:36:10	ok	ok	322.5720	260.564	0.000000	24.93	62.004	14.185	244812467.669302	8	322.3876	1.80525e-03	1.62396e-03
2017/11/15	10:41:10	ok	ok	322.5500	260.551	0.000000	25.10	62.032	14.328	227996364.269198	6	322.1492	2.58472e-03	1.48674e-03
2017/11/15	10:46:10	ok	ok	322.5220	260.573	0.000000	25.24	62.177	14.475	262847776.945158	6	322.1502	2.55767e-03	1.52516e-03
2017/11/15	10:51:10	ok	ok	322.5020	260.576	0.000000	25.36	62.196	14.577	243069045.167729	6	322.1714	2.42589e-03	1.62353e-03
2017/11/15	10:56:10	ok	ok	322.4700	260.577	0.000000	25.54	62.195	14.724	272358354.440453	7	322.5847	8.33528e-04	2.41463e-03
2017/11/15	11:01:10	ok	ok	322.4660	260.599	0.000000	25.62	62.300	14.815	259565555.760711	7	322.4966	8.78441e-04	2.47352e-03
2017/11/15	11:06:10	ok	ok	322.4480	260.577	0.000000	25.70	62.313	14.885	251008436.768449	6	322.1272	2.18227e-03	1.70333e-03
2017/11/15	11:11:10	ok	ok	322.4340	260.594	0.000000	25.84	62.366	15.015	262005359.691906	7	322.4936	8.80054e-04	2.48616e-03
2017/11/15	11:16:10	ok	ok	322.4120	260.615	0.000000	25.91	62.408	15.084	258860251.961038	6	322.0560	2.47752e-03	1.64749e-03
2017/11/15	11:21:10	ok	ok	322.3960	260.610	0.000000	26.01	62.425	15.172	252920239.874487	7	321.9880	2.57897e-03	1.53630e-03
2017/11/15	11:26:10	ok	ok	322.3960	260.615	0.000000	26.07	62.496	15.240	256396639.942506	5	321.6526	3.44252e-03	1.58407e-03
2017/11/15	11:31:10	ok	ok	322.3840	260.621	0.000000	26.19	62.546	15.355	247010391.052273	7	322.0110	2.45309e-03	1.62308e-03
2017/11/15	11:36:10	ok	ok	322.3660	260.648	0.000000	26.26	62.558	15.418	236503433.957443	5	321.6121	3.55197e-03	1.31464e-03
2017/11/15	11:41:10	ok	ok	322.3720	260.665	0.000000	26.28	62.653	15.459	240735345.104035	5	321.5909	3.53996e-03	1.53417e-03
2017/11/15	11:46:10	ok	ok	322.3440	260.665	0.000000	26.44	62.618	15.588	244454775.599316	6	321.9504	2.49931e-03	1.71474e-03
2017/11/15	11:51:10	ok	ok	322.3320	260.683	0.000000	26.51	62.690	15.667	263000155.839282	5	321.5909	3.54020e-03	1.53417e-03
2017/11/15	11:56:10	ok	ok	322.3240	260.683	0.000000	26.57	62.670	15.714	243268677.014416	5	321.5182	3.60468e-03	1.55001e-03
2017/11/15	12:31:10	ok	ok	321.7480	260.098	0.000000	29.01	60.959	17.482	246406182.640253	3	322.0163	1.94627e-03	5.98467e-04
2017/11/15	12:36:10	ok	ok	321.7180	260.091	0.000000	29.16	60.920	17.615	235676319.940866	8	321.4540	2.04279e-03	1.43981e-03
2017/11/15	12:41:10	ok	ok	321.6960	260.085	0.000000	29.29	61.034	17.773	224896499.998512	4	322.3182	1.50627e-03	6.15322e-04
2017/11/15	12:46:10	ok	ok	321.6640	260.091	0.000000	29.50	61.067	17.987	214563566.118693	8	321.4276	2.08708e-03	1.60136e-03
2017/11/15	12:51:10	ok	ok	321.6460	260.086	0.000000	29.60	61.114	18.099	216733592.869643	8	321.4495	2.04469e-03	1.53326e-03
2017/11/15	12:56:10	ok	ok	321.6160	260.068	0.000000	29.79	61.144	18.295	223897975.872694	8	321.4348	2.05774e-03	1.51371e-03
2017/11/15	13:01:10	ok	ok	321.5940	260.055	0.000000	29.91	61.132	18.411	208569699.269152	8	321.3950	2.04691e-03	1.59534e-03
2017/11/15	13:06:10	ok	ok	321.5680	260.052	0.000000	30.02	61.181	18.536	213566692.001512	8	321.3859	2.03747e-03	1.55489e-03
2017/11/15	13:11:10	ok	ok	321.5560	260.058	0.000000	30.15	61.295	18.701	211389980.801901	8	321.3739	2.06532e-03	1.51952e-03
2017/11/15	13:16:10	ok	ok	321.5300	260.047	0.000000	30.28	61.222	18.811	226653873.591299	7	321.3422	1.86869e-03	1.59973e-03
2017/11/15	13:21:10	ok	ok	321.5220	260.049	0.000000	30.37	61.330	18.936	213548135.547077	8	321.3063	1.83091e-03	1.48155e-03
2017/11/15	13:26:10	ok	ok	321.4880	260.039	0.000000	30.48	61.347	19.054	213225774.181329	7	321.2924	1.89102e-03	1.60921e-03
2017/11/15	13:31:10	ok	ok	321.4900	260.041	0.000000	30.64	61.341	19.217	207969026.013774	7	321.3007	1.68905e-03	1.62852e-03
2017/11/15	13:36:10	ok	ok	321.4680	260.025	0.000000	30.67	61.377	19.259	220874508.629870	3	322.3109	1.75910e-03	1.46015e-05
2017/11/15	13:41:10	ok	ok	321.4760	260.034	0.000000	30.73	61.480	19.354	211895659.490892	6	321.0970	2.50685e-03	1.66436e-03
2017/11/15	13:46:10	ok	ok	321.4520	260.016	0.000000	30.87	61.409	19.478	212256346.555686	7	321.2219	1.90124e-03	1.54047e-03
2017/11/15	13:51:10	ok	ok	321.4720	260.069	0.000000	30.82	61.651	19.502	235843743.529611	8	321.2903	1.83561e-03	1.57787e-03
2017/11/15	13:56:10	ok	ok	321.4580	260.047	0.000000	31.01	61.619	19.692	236292682.219301	6	321.1315	2.43579e-03	1.68034e-03
2017/11/15	14:01:10	ok	ok	321.4440	260.044	0.000000	31.00	61.586	19.671	226954740.586669	8	321.1836	1.89477e-03	1.95247e-03
2017/11/15	14:31:20	ok	ok	320.9680	259.415	0.000000	33.36	59.815	21.663	292117402.198458	6	320.6121	2.55153e-03	1.42609e-03
2017/11/15	14:36:20	ok	ok	320.9380	259.377	0.000000	33.56	59.782	21.881	275238338.148758	6	320.6672	2.26717e-03	1.39447e-03
2017/11/15	14:41:20	ok	ok	320.9300	259.351	0.000000	33.68	59.864	22.050	292448053.015969	2	320.7833	6.78557e-04	2.29655e-16
2017/11/15	14:46:20	ok	ok	320.9200	259.342	0.000000	33.84	59.920	22.257	276493380.212331	6	320.6110	2.35491e-03	1.70273e-03
2017/11/15	14:51:20	ok	ok	320.8980	259.330	0.000000	33.95	59.969	22.405	284481309.642075	6	320.6441	2.36462e-03	1.24344e-03
2017/11/15	14:56:20	ok	ok	320.8820	259.301	0.000000	34.08	60.020	22.577	286202174.968238	6	320.6252	2.43803e-03	1.22267e-03
2017/11/15	15:01:20	ok	ok	320.8720	259.296	0.000000	34.22	60.010	22.740	248371142.577278	6	320.4962	2.52710e-03	1.36545e-03
2017/11/15	15:06:20	ok	ok	320.8740	259.290	0.000000	34.22	60.169	22.800	257997300.461785	2	320.6071	8.72702e-04	1.37796e-16
2017/11/15	15:11:20	ok	ok	320.8560	259.290	0.000000	34.36	60.222	22.988	257497797.166999	6	320.4530	2.54383e-03	1.48338e-03
2017/11/15	15:16:20	ok	ok	320.8520	259.271	0.000000	34.45	60.236	23.102	241546084.460097	6	320.5195	2.19126e-03	1.70454e-03
2017/11/15	15:21:20	ok	ok	320.8540	259.280	0.000000	34.47	60.334	23.164	255519465.604407	3	321.0000	0.00000e+00	0.00000e+00
2017/11/15	15:26:20	ok	ok	320.8540	259.277	0.000000	34.55	60.346	23.266	234129985.188235	3	320.0822	2.20755e-03	1.57291e-04
2017/11/15	15:31:20	ok	ok	320.8540	259.274	0.000000	34.62	60.452	23.392	231412195.263514	3	320.2589	2.05406e-03	2.12472e-04
2017/11/15	15:36:20	ok	ok	320.8440	259.274	0.000000	34.67	60.492	23.469	226127244.233679	6	320.5958	1.94020e-03	1.65414e-03
2017/11/15	15:41:20	ok	ok	320.8400	259.263	0.000000	34.77	60.475	23.586	218539778.199211	6	320.5072	2.38288e-03	1.63883e-03
2017/11/15	15:46:20	ok	ok	320.8340	259.271	0.000000	34.80	60.575	23.661	215232151.008470	8	320.7622	1.74018e-03	1.26961e-03
2017/11/15	15:51:20	ok	ok	320.8300	259.267	0.000000	34.80	60.575	23.661	210959606.296860	2	320.8881	-9.68735e-05	5.50612e-17
2017/11/15	15:56:20	ok	ok	320.8380	259.270	0.000000	34.88	60.587	23.765	199676428.451205	8	320.7332	1.89319e-03	1.22758e-03
2017/11/15	16:31:20	ok	ok	321.2780	259.905	0.000000	33.15	63.056	22.585	213595746.512177	6	321.0049	2.10819e-03	1.69990e-03
2017/11/15	16:36:20	ok	ok	321.3080	259.913	0.000000	33.14	63.054	22.573	186164129.361543	6	320.9211	2.51503e-03	1.75591e-03
2017/11/15	16:41:20	ok	ok	321.3180	259.949	0.000000	33.02	63.066	22.434	204918180.707369	6	321.0206	2.19468e-03	1.75575e-03
2017/11/15	16:46:20	ok	ok	321.3280	259.953	0.000000	32.92	63.050	22.310	190101538.864713	6	321.0323	2.17215e-03	1.68002e-03
2017/11/15	16:51:20	ok	ok	321.3360	259.968	0.000000	32.91	62.986	22.276	197210027.337754	6	321.0231	2.24839e-03	1.70141e-03
2017/11/15	16:56:20	ok	ok	321.3340	259.964	0.000000	32.87	62.948	22.215	194259501.368747	7	321.1618	1.86507e-03	1.57978e-03
2017/11/15	17:01:20	ok	ok	321.3460	259.981	0.000000	32.90	62.922	22.241	194520338.233697	2	320.9489	1.98417e-03	1.12807e-16
2017/11/15	17:06:20	ok	ok	321.3360	259.973	0.000000	32.92	62.862	22.244	200540377.405999	7	321.2151	1.91579e-03	1.60271e-03
2017/11/15	17:11:20	ok	ok	321.3620	260.002	0.000000	32.83	62.879	22.144	179473918.988739	6	321.0184	2.22813e-03	1.79577e-03
2017/11/15	17:16:20	ok	ok	321.3720	260.009	0.000000	32.77	62.995	22.114	182374353.948852	7	321.2067	1.96348e-03	1.64272e-03
2017/11/15	17:21:20	ok	ok	321.3900	260.030	0.000000	32.70	63.015	22.039	175537697.665577	7	321.1565	1.90149e-03	1.65750e-03
2017/11/15	17:26:20	ok	ok	321.3800	260.023	0.000000	32.76	62.805	22.036	200516328.822420	2	321.0511	1.94357e-03	5.73975e-17
2017/11/15	17:31:20	ok	ok	321.3740	260.020	0.000000	32.71	62.891	22.008	205947758.641582	8	321.2556	1.91257e-03	1.48206e-03
2017/11/15	17:36:20	ok	ok	321.4080	260.048	0.000000	32.67	62.978	21.991	188015444.372988	7	321.1586	1.98397e-03	1.62868e-03
2017/11/15	17:41:20	ok	ok	321.4080	260.055	0.000000	32.63	62.941	21.932	209284980.638495	7	321.1996	2.02138e-03	1.62106e-03
2017/11/15	17:46:20	ok	ok	321.4280	260.077	0.000000	32.59	62.966	21.894	205589633.089773	7	321.2620	1.88686e-03	1.58504e-03
2017/11/15	17:51:20	ok	ok	321.4460	260.085	0.000000	32.52	62.954	21.809	187913310.378100	7	321.1839	1.97253e-03	1.62990e-03
2017/11/15	17:56:20	ok	ok	321.4400	260.082	0.000000	32.49	62.918	21.761	193353900.616407	7	321.2554	1.90325e-03	1.58713e-03
2017/11/15	18:31:20	ok	ok	321.9520	260.787	0.000000	30.62	64.848	20.294	164863595.445114	8	321.6488	2.10653e-03	1.58280e-03
2017/11/15	18:36:20	ok	ok	321.9720	260.793	0.000000	30.52	64.738	20.151	183668203.432532	8	321.6903	2.12900e-03	1.60991e-03
2017/11/15	18:41:20	ok	ok	321.9820	260.821	0.000000	30.45	64.696	20.061	186167902.661899	8	321.7118	2.11693e-03	1.61748e-03
2017/11/15	18:46:20	ok	ok	321.9860	260.825	0.000000	30.34	64.678	19.937	186816198.149938	8	321.8028	2.04915e-03	1.55514e-03
2017/11/15	18:51:20	ok	ok	322.0080	260.829	0.000000	30.26	64.633	19.837	182558712.922866	8	321.7498	2.11325e-03	1.62019e-03
2017/11/15	18:56:20	ok	ok	322.0120	260.852	0.000000	30.19	64.591	19.750	184893565.655359	7	321.6044	2.61349e-03	1.52522e-03
2017/11/15	19:01:20	ok	ok	322.0280	260.858	0.000000	30.08	64.572	19.627	194095119.118008	7	321.5902	2.44592e-03	1.52954e-03
2017/11/15	19:06:20	ok	ok	322.0480	260.880	0.000000	30.00	64.590	19.547	187508248.050829	8	321.7761	2.11143e-03	1.53208e-03
2017/11/15	19:11:20	ok	ok	322.0660	260.907	0.000000	29.92	64.607	19.468	184747737.290344	7	321.6359	2.58274e-03	1.50954e-03
2017/11/15	19:16:20	ok	ok	322.0840	260.908	0.000000	29.91	64.575	19.448	194931403.840387	7	321.6752	2.40516e-03	1.66307e-03
2017/11/15	19:21:20	ok	ok	322.0860	260.912	0.000000	29.81	64.527	19.329	199042816.028565	7	321.6777	2.56464e-03	1.47139e-03
2017/11/15	19:26:20	ok	ok	322.1020	260.921	0.000000	29.76	64.457	19.255	175764305.764964	6	321.4452	2.84433e-03	1.48055e-03
2017/11/15	19:31:20	ok	ok	322.0960	260.920	0.000000	29.72	64.389	19.193	191958128.276666	7	321.6532	2.61075e-03	1.53117e-03
2017/11/15	19:36:20	ok	ok	322.1020	260.905	0.000000	29.69	64.322	19.142	186529420.138694	6	321.4124	2.85811e-03	1.50395e-03
2017/11/15	19:41:20	ok	ok	322.1120	260.908	0.000000	29.60	64.338	19.054	191591723.166732	7	321.7205	2.54190e-03	1.48427e-03
2017/11/15	19:46:20	ok	ok	322.1200	260.909	0.000000	29.62	64.280	19.057	186061417.574787	7	321.6967	2.57652e-03	1.41169e-03
2017/11/15	19:51:20	ok	ok	322.1200	260.915	0.000000	29.56	64.208	18.974	189698559.689228	7	321.7002	2.57572e-03	1.47542e-03
2017/11/15	19:56:20	ok	ok	322.1160	260.910	0.000000	29.48	64.195	18.888	208442149.085518	7	321.7863	2.49766e-03	1.52132e-03
2017/11/15	20:31:20	ok	ok	322.6540	261.605	0.000000	27.19	66.712	17.313	167469353.054233	6	322.3567	2.20219e-03	1.61278e-03
2017/11/15	20:36:20	ok	ok	322.7000	261.613	0.000000	27.07	66.661	17.185	170184292.879893	2	322.2600	2.45281e-03	6.37445e-16
2017/11/15	20:41:20	ok	ok	322.7000	261.630	0.000000	26.94	66.639	17.056	183172959.139919	6	322.3838	2.23177e-03	1.69877e-03
2017/11/15	20:46:20	ok	ok	322.7360	261.652	0.000000	26.80	66.584	16.910	174339403.493320	6	322.3840	2.29500e-03	1.72946e-03
2017/11/15	20:51:20	ok	ok	322.7400	261.625	0.000000	26.78	66.550	16.883	184252921.002107	2	321.8467	4.63926e-03	1.21424e-16
2017/11/15	20:56:20	ok	ok	322.7520	261.639	0.000000	26.67	66.531	16.775	178156990.321336	7	322.4268	2.44514e-03	1.64557e-03
2017/11/15	21:01:20	ok	ok	322.7620	261.655	0.000000	26.51	66.564	16.635	179977574.335246	2	322.4933	1.08953e-03	1.64428e-16
2017/11/15	21:06:20	ok	ok	322.7600	261.637	0.000000	26.50	66.502	16.610	173752860.872941	5	322.0193	3.56720e-03	1.36424e-03
2017/11/15	21:11:20	ok	ok	322.7820	261.641	0.000000	26.43	66.368	16.513	176468807.088877	7	322.4303	2.48479e-03	1.67196e-03
2017/11/15	21:16:20	ok	ok	322.7880	261.650	0.000000	26.32	66.410	16.422	184934376.058861	5	321.9813	3.60408e-03	1.55927e-03
2017/11/15	21:21:20	ok	ok	322.8000	261.645	0.000000	26.28	66.433	16.391	185777515.630314	5	322.0341	3.53961e-03	1.54869e-03
2017/11/15	21:26:20	ok	ok	322.8100	261.664	0.000000	26.21	66.452	16.332	188914593.976525	2	324.0218	1.33088e-03	5.26293e-16
2017/11/15	21:31:20	ok	ok	322.8080	261.647	0.000000	26.17	66.384	16.279	176503154.469907	7	322.4523	2.51748e-03	1.77633e-03
2017/11/15	21:36:20	ok	ok	322.8140	261.678	0.000000	26.02	66.449	16.159	180575919.693723	7	322.6912	2.00726e-03	1.82709e-03
2017/11/15	21:41:20	ok	ok	322.8300	261.660	0.000000	26.04	66.452	16.178	178676296.822866	8	322.6002	1.98530e-03	1.48207e-03
2017/11/15	21:46:20	ok	ok	322.8300	261.668	0.000000	25.93	66.373	16.060	186377835.597282	7	322.6407	1.94326e-03	1.57596e-03
2017/11/15	21:51:20	ok	ok	322.8200	261.646	0.000000	25.91	66.309	16.026	187385176.730135	6	322.4127	2.60947e-03	1.54916e-03
2017/11/15	21:56:20	ok	ok	322.8320	261.646	0.000000	25.87	66.302	15.989	182805332.456884	4	321.6021	4.22796e-03	1.54120e-03
2017/11/15	22:31:20	ok	ok	323.2140	262.087	0.000000	24.11	67.709	14.790	171336454.787615	2	322.5833	6.81887e-04	7.82978e-17
2017/11/15	22:36:20	ok	ok	323.2260	262.097	0.000000	23.94	67.649	14.635	159012429.177108	2	323.3489	-6.34945e-04	1.70989e-16
2017/11/15	22:41:20	ok	ok	323.2420	262.110	0.000000	23.92	67.555	14.598	175143536.984615	6	322.8405	2.52591e-03	1.73078e-03
2017/11/15	22:46:20	ok	ok	323.2520	262.126	0.000000	23.78	67.441	14.458	170527878.995461	2	323.2000	-1.30007e-15	2.54215e-16
2017/11/15	22:51:20	ok	ok	323.2680	262.127	0.000000	23.72	67.370	14.394	178350952.248330	2	323.4000	-2.17512e-16	1.49923e-16
2017/11/15	22:56:20	ok	ok	323.2860	262.149	0.000000	23.62	67.293	14.296	188623432.184038	8	323.0284	1.96902e-03	1.60568e-03
2017/11/15	23:01:20	ok	ok	323.2840	262.153	0.000000	23.53	67.217	14.207	191465549.067370	5	322.1648	2.45035e-03	1.18000e-03
2017/11/15	23:06:20	ok	ok	323.2960	262.132	0.000000	23.48	67.088	14.139	187696621.279752	5	322.1910	2.41162e-03	1.14863e-03
2017/11/15	23:11:20	ok	ok	323.3180	262.154	0.000000	23.36	67.097	14.045	190172676.792427	5	322.2901	2.48709e-03	1.21772e-03
2017/11/15	23:16:20	ok	ok	323.3180	262.166	0.000000	23.32	67.030	13.999	177322215.756577	7	322.6721	2.20284e-03	1.15111e-03
2017/11/15	23:21:20	ok	ok	323.3440	262.163	0.000000	23.22	67.013	13.916	177548364.829463	4	323.3053	1.87132e-03	3.57004e-04
2017/11/15	23:26:20	ok	ok	323.3520	262.167	0.000000	23.19	66.918	13.872	188125008.448596	8	323.1054	2.05537e-03	1.45537e-03
2017/11/15	23:31:20	ok	ok	323.3460	262.154	0.000000	23.08	66.778	13.757	189592975.008540	8	323.1211	2.03741e-03	1.54147e-03
2017/11/15	23:36:20	ok	ok	323.3520	262.159	0.000000	23.06	66.685	13.722	194849550.282227	8	323.1216	2.05823e-03	1.43092e-03
2017/11/15	23:41:20	ok	ok	323.3760	262.173	0.000000	23.00	66.675	13.673	195600013.669726	8	323.0712	2.07593e-03	1.51470e-03
2017/11/15	23:46:20	ok	ok	323.3680	262.155	0.000000	22.96	66.518	13.609	175475311.170281	8	323.1399	2.07538e-03	1.37966e-03
2017/11/15	23:51:20	ok	ok	323.3800	262.171	0.000000	22.88	66.564	13.557	207245042.359729	8	323.1312	2.05425e-03	1.45739e-03
2017/11/15	23:56:20	ok	ok	323.3780	262.183	0.000000	22.87	66.442	13.524	201299892.151142	8	323.1125	2.07893e-03	1.45053e-03
2017/11/16	00:01:20	ok	ok	323.3900	262.162	0.000000	22.84	66.407	13.494	188033213.160746	8	323.1813	2.02750e-03	1.50274e-03
2017/11/16	00:31:30	ok	ok	324.4000	263.387	0.000000	18.57	71.258	11.296	204290840.889410	7	324.4403	9.28110e-04	2.38751e-03
2017/11/16	00:36:30	ok	ok	324.4460	263.424	0.000000	18.28	71.232	11.100	219320936.522382	7	324.5583	8.55537e-04	2.39306e-03
2017/11/16	00:41:30	ok	ok	324.4840	263.441	0.000000	17.98	71.175	10.895	193931787.212063	7	324.5569	9.45068e-04	2.38579e-03
2017/11/16	00:46:30	ok	ok	324.5360	263.471	0.000000	17.76	71.075	10.739	199301990.614510	7	324.5725	9.59714e-04	2.36932e-03
2017/11/16	00:51:30	ok	ok	324.5640	263.504	0.000000	17.54	70.976	10.584	216341497.913345	7	324.6473	9.22499e-04	2.34169e-03
2017/11/16	00:56:30	ok	ok	324.5920	263.488	0.000000	17.34	70.851	10.440	221224561.070236	7	324.7063	8.62559e-04	2.28567e-03
2017/11/16	01:01:30	ok	ok	324.6180	263.471	0.000000	17.15	70.786	10.313	217166283.592435	7	324.7114	9.35116e-04	2.34832e-03
2017/11/16	01:06:30	ok	ok	324.6540	263.486	0.000000	16.98	70.667	10.191	198443419.176483	7	324.2883	2.70635e-03	1.33452e-03
2017/11/16	01:11:30	ok	ok	324.6720	263.508	0.000000	16.83	70.552	10.084	192711040.346318	7	324.2973	2.68513e-03	1.28840e-03
2017/11/16	01:16:30	ok	ok	324.6940	263.490	0.000000	16.69	70.468	9.987	211152212.821857	7	324.3170	2.65552e-03	1.31993e-03
2017/11/16	01:21:30	ok	ok	324.7100	263.510	0.000000	16.55	70.355	9.888	212480406.950013	7	324.3727	2.63618e-03	1.36805e-03
2017/11/16	01:26:30	ok	ok	324.7400	263.483	0.000000	16.41	70.242	9.789	204718128.182229	7	324.3565	2.66140e-03	1.30920e-03
2017/11/16	01:31:30	ok	ok	324.7580	263.495	0.000000	16.28	70.159	9.702	232281736.395708	7	324.4444	2.57611e-03	1.27519e-03
2017/11/16	01:36:30	ok	ok	324.7700	263.510	0.000000	16.16	70.079	9.621	223118716.336671	7	324.4221	2.64062e-03	1.34299e-03
2017/11/16	01:41:30	ok	ok	324.7840	263.487	0.000000	16.04	69.970	9.536	222314873.185632	7	324.4716	2.54969e-03	1.38820e-03
2017/11/16	01:46:30	ok	ok	324.8000	263.497	0.000000	15.94	69.893	9.469	247978067.771146	7	324.4437	2.56518e-03	1.56405e-03
2017/11/16	01:51:30	ok	ok	324.8180	263.474	0.000000	15.84	69.788	9.397	224031536.237866	7	324.4524	2.64006e-03	1.31604e-03
2017/11/16	01:56:30	ok	ok	324.8340	263.482	0.000000	15.74	69.711	9.331	208593694.951490	7	324.4698	2.62402e-03	1.38822e-03
2017/11/16	02:01:30	ok	ok	324.8440	263.495	0.000000	15.64	69.606	9.260	221685683.309262	7	324.4596	2.61407e-03	1.41035e-03
2017/11/16	02:06:30	ok	ok	324.8540	263.468	0.000000	15.56	69.504	9.202	223260748.278232	7	324.4912	2.62747e-03	1.42636e-03
2017/11/16	02:11:30	ok	ok	324.8660	263.479	0.000000	15.45	69.426	9.131	230867468.077168	7	324.5584	2.58160e-03	1.33464e-03
2017/11/16	02:16:30	ok	ok	324.8820	263.463	0.000000	15.38	69.355	9.083	214541169.815188	7	324.5277	2.56344e-03	1.41901e-03
2017/11/16	02:21:30	ok	ok	324.8880	263.472	0.000000	15.30	69.253	9.026	230247648.317048	6	324.5016	2.78362e-03	1.39876e-03
2017/11/16	02:26:30	ok	ok	324.9000	263.444	0.000000	15.22	69.210	8.976	249541953.968537	6	324.5755	2.65368e-03	1.37494e-03
2017/11/16	02:31:30	ok	ok	324.9060	263.460	0.000000	15.13	69.106	8.914	239533356.461296	7	324.5526	2.59769e-03	1.41344e-03
2017/11/16	02:36:30	ok	ok	324.9220	263.433	0.000000	15.06	69.035	8.867	237099875.313338	7	324.6274	2.47921e-03	1.42891e-03
2017/11/16	02:41:30	ok	ok	324.9320	263.436	0.000000	14.99	68.965	8.820	238196796.019096	6	324.5914	2.68219e-03	1.43550e-03
2017/11/16	02:46:30	ok	ok	324.9340	263.413	0.000000	14.92	68.923	8.777	247768709.966977	7	324.6866	2.36949e-03	1.36362e-03
2017/11/16	02:51:30	ok	ok	324.9460	263.416	0.000000	14.84	68.850	8.726	246532133.725097	7	324.7158	1.78159e-03	2.45055e-03
2017/11/16	02:56:30	ok	ok	324.9580	263.392	0.000000	14.77	68.779	8.679	252441407.617265	7	324.6124	2.62169e-03	1.32658e-03
2017/11/16	03:01:30	ok	ok	324.9680	263.353	0.000000	14.73	68.714	8.650	243447127.658189	6	324.6320	2.70777e-03	1.42866e-03
2017/11/16	03:06:30	ok	ok	324.9720	263.355	0.000000	14.66	68.672	8.608	247269091.757732	7	324.6668	2.56138e-03	1.39172e-03
2017/11/16	03:11:30	ok	ok	324.9860	263.335	0.000000	14.62	68.607	8.579	240245365.723370	6	324.6416	2.61836e-03	1.40534e-03
2017/11/16	03:16:30	ok	ok	324.9880	263.341	0.000000	14.55	68.536	8.534	242237394.910522	7	324.7074	2.46951e-03	1.39492e-03
2017/11/16	03:21:30	ok	ok	325.0000	263.320	0.000000	14.48	68.466	8.488	240646910.617261	6	324.6740	2.64024e-03	1.46579e-03
2017/11/16	03:26:30	ok	ok	325.0020	263.328	0.000000	14.43	68.428	8.458	236167160.104345	7	324.7059	2.47315e-03	1.40063e-03
2017/11/16	03:31:30	ok	ok	325.0160	263.297	0.000000	14.37	68.388	8.422	226683926.405093	7	324.6528	2.51909e-03	1.40838e-03
2017/11/16	03:36:30	ok	ok	325.0140	263.303	0.000000	14.32	68.292	8.384	239994103.242509	7	324.7232	1.89466e-03	2.53386e-03
2017/11/16	03:41:30	ok	ok	325.0200	263.280	0.000000	14.29	68.257	8.365	240444802.075236	7	324.7218	2.48296e-03	1.34388e-03
2017/11/16	03:46:30	ok	ok	325.0220	263.258	0.000000	14.23	68.189	8.326	239853156.661714	7	324.7090	2.49155e-03	1.34429e-03
2017/11/16	03:51:30	ok	ok	325.0340	263.255	0.000000	14.18	68.150	8.296	232578810.822025	6	324.6635	2.76192e-03	1.35096e-03
2017/11/16	03:56:30	ok	ok	325.0320	263.238	0.000000	14.14	68.085	8.267	247709105.232826	7	324.7569	2.42034e-03	1.38475e-03
2017/11/16	04:01:30	ok	ok	325.0500	263.235	0.000000	14.08	68.016	8.229	238715137.119331	7	324.7413	2.49547e-03	1.38044e-03
2017/11/16	04:06:30	ok	ok	325.0520	263.241	0.000000	14.04	67.980	8.204	232989845.801161	6	324.7099	2.70095e-03	1.40721e-03
2017/11/16	04:11:30	ok	ok	325.0520	263.209	0.000000	14.00	67.944	8.180	234914391.871736	7	324.7656	1.95738e-03	2.52948e-03
2017/11/16	04:16:30	ok	ok	325.0640	263.216	0.000000	13.96	67.908	8.155	232470895.331611	6	324.7004	2.73459e-03	1.36326e-03
2017/11/16	04:21:30	ok	ok	325.0620	263.223	0.000000	13.92	67.871	8.131	241645356.257532	6	324.7215	2.68379e-03	1.43066e-03
2017/11/16	04:26:30	ok	ok	325.0680	263.187	0.000000	13.88	67.835	8.107	238896872.137745	6	324.7762	2.65544e-03	1.44181e-03
2017/11/16	04:31:30	ok	ok	325.0780	263.190	0.000000	13.84	67.799	8.083	222943207.850117	6	324.7380	2.73287e-03	1.43129e-03
2017/11/16	04:36:30	ok	ok	325.0860	263.152	0.000000	13.81	67.765	8.064	228993208.034574	6	324.7113	2.73248e-03	1.40731e-03
2017/11/16	04:41:30	ok	ok	325.0900	263.156	0.000000	13.76	67.727	8.034	232676231.391253	6	324.7805	2.63786e-03	1.41120e-03
2017/11/16	04:46:30	ok	ok	325.0900	263.162	0.000000	13.70	67.687	8.000	235609052.515187	6	324.7245	2.72324e-03	1.48848e-03
2017/11/16	04:51:30	ok	ok	325.0940	263.124	0.000000	13.65	67.649	7.971	239497665.965390	7	324.7792	1.95961e-03	2.57975e-03
2017/11/16	04:56:30	ok	ok	325.0980	263.130	0.000000	13.64	67.589	7.959	228427290.846016	7	324.8221	2.46015e-03	1.33202e-03
2017/11/16	05:01:30	ok	ok	325.1000	263.097	0.000000	13.61	67.555	7.940	222428512.977372	7	324.7644	2.61457e-03	1.33229e-03
2017/11/16	05:06:30	ok	ok	325.1060	263.101	0.000000	13.58	67.520	7.922	233741825.428939	7	324.8356	1.93219e-03	2.57425e-03
2017/11/16	05:11:30	ok	ok	325.1140	263.108	0.000000	13.55	67.486	7.903	246330880.145232	7	324.7981	2.46863e-03	1.40675e-03
2017/11/16	05:16:30	ok	ok	325.1060	263.072	0.000000	13.54	67.455	7.895	220567418.706573	6	324.7336	2.73997e-03	1.42859e-03
2017/11/16	05:21:30	ok	ok	325.1240	263.082	0.000000	13.51	67.421	7.876	226994842.929059	6	324.7905	2.64899e-03	1.40048e-03
2017/11/16	05:26:30	ok	ok	325.1200	263.074	0.000000	13.48	67.415	7.861	229539237.398101	7	324.7677	2.49879e-03	1.48008e-03
2017/11/16	05:31:30	ok	ok	325.1160	263.085	0.000000	13.44	67.379	7.837	244221877.604714	6	324.8311	2.62663e-03	1.37329e-03
2017/11/16	05:36:30	ok	ok	325.1260	263.046	0.000000	13.40	67.343	7.814	230740669.321375	7	324.8067	2.50298e-03	1.40053e-03
2017/11/16	05:41:30	ok	ok	325.1260	263.056	0.000000	13.40	67.285	7.807	227790733.737667	7	324.8249	2.49983e-03	1.36407e-03
2017/11/16	05:46:30	ok	ok	325.1200	263.057	0.000000	13.35	67.276	7.782	238847547.094057	6	324.8238	2.62361e-03	1.43478e-03
2017/11/16	05:51:30	ok	ok	325.1240	263.058	0.000000	13.34	67.245	7.774	242079870.146902	7	324.8602	2.42857e-03	1.35942e-03
2017/11/16	05:56:30	ok	ok	325.1340	263.028	0.000000	13.32	67.213	7.760	236442510.533677	7	324.8702	2.43361e-03	1.36608e-03
2017/11/16	06:31:30	ok	ok	324.1360	262.012	0.000000	17.26	62.554	9.174	335714819.245451	7	324.2210	9.65968e-04	2.28921e-03
2017/11/16	06:36:30	ok	ok	324.0820	261.971	0.000000	17.52	62.538	9.315	339906519.146876	7	323.7770	2.37094e-03	1.28992e-03
2017/11/16	06:41:30	ok	ok	324.0380	261.933	0.000000	17.70	62.568	9.420	348271301.002201	7	324.1604	9.13494e-04	2.34022e-03
2017/11/16	06:46:30	ok	ok	324.0060	261.927	0.000000	17.88	62.628	9.530	333590122.524096	7	323.7521	2.26455e-03	1.28621e-03
2017/11/16	06:51:30	ok	ok	323.9780	261.920	0.000000	18.05	62.776	9.650	341339930.462965	7	324.0379	9.49481e-04	2.32794e-03
2017/11/16	06:56:30	ok	ok	323.9340	261.913	0.000000	18.22	62.804	9.752	339020896.086809	8	323.7399	2.10798e-03	1.31722e-03
2017/11/16	07:01:30	ok	ok	323.9160	261.909	0.000000	18.34	62.854	9.829	324108505.610957	7	324.0215	9.51492e-04	2.40298e-03
2017/11/16	07:06:30	ok	ok	323.8980	261.913	0.000000	18.43	62.959	9.898	351290751.713453	8	323.6696	1.74974e-03	2.53895e-03
2017/11/16	07:11:30	ok	ok	323.8800	261.893	0.000000	18.58	63.044	10.000	335152083.060203	7	323.7023	2.12689e-03	1.39970e-03
2017/11/16	07:16:30	ok	ok	323.8700	261.883	0.000000	18.68	63.061	10.062	339419138.047990	8	323.6812	2.07584e-03	1.35628e-03
2017/11/16	07:21:30	ok	ok	323.8520	261.880	0.000000	18.72	63.157	10.101	324886085.840078	8	323.6209	2.08818e-03	1.38982e-03
2017/11/16	07:26:30	ok	ok	323.8360	261.881	0.000000	18.84	63.237	10.186	333359295.931168	8	323.6648	2.02223e-03	1.36400e-03
2017/11/16	07:31:30	ok	ok	323.8320	261.875	0.000000	18.88	63.274	10.216	320809430.844920	7	323.5134	2.28877e-03	1.47084e-03
2017/11/16	07:36:30	ok	ok	323.8180	261.875	0.000000	18.96	63.317	10.271	330238717.335728	7	323.6209	2.06892e-03	1.45215e-03
2017/11/16	07:41:30	ok	ok	323.8120	261.871	0.000000	19.03	63.359	10.320	306567496.985332	7	323.5063	2.27635e-03	1.36593e-03
2017/11/16	07:46:30	ok	ok	323.7800	261.874	0.000000	19.13	63.346	10.379	311626773.763160	7	323.4813	2.31728e-03	1.40304e-03
2017/11/16	07:51:30	ok	ok	323.7760	261.863	0.000000	19.19	63.326	10.413	311580154.183209	7	323.6086	1.73911e-03	1.71964e-03
2017/11/16	07:56:30	ok	ok	323.7620	261.863	0.000000	19.27	63.369	10.469	312147860.736158	6	323.4102	2.58855e-03	1.31551e-03
2017/11/16	08:31:30	ok	ok	323.3540	261.458	0.000000	21.07	62.588	11.486	366824605.716646	8	323.1213	2.20816e-03	1.47605e-03
2017/11/16	08:36:30	ok	ok	323.3260	261.421	0.000000	21.26	62.710	11.635	378226284.600286	8	323.0864	2.19387e-03	1.43979e-03
2017/11/16	08:41:30	ok	ok	323.3020	261.400	0.000000	21.34	62.783	11.703	352744299.712254	8	323.0883	2.10721e-03	1.42919e-03
2017/11/16	08:46:30	ok	ok	323.2700	261.368	0.000000	21.50	62.901	11.834	352477035.233349	8	323.0536	2.15950e-03	1.37043e-03
2017/11/16	08:51:30	ok	ok	323.2540	261.359	0.000000	21.65	63.046	11.964	353308741.433279	8	323.0345	2.10086e-03	1.41732e-03
2017/11/16	08:56:30	ok	ok	323.2400	261.350	0.000000	21.70	63.115	12.012	347773814.350501	8	322.9838	2.11488e-03	1.51684e-03
2017/11/16	09:01:30	ok	ok	323.2200	261.350	0.000000	21.82	63.226	12.117	347344684.050517	8	323.0144	2.02840e-03	1.46684e-03
2017/11/16	09:06:30	ok	ok	323.2020	261.350	0.000000	21.89	63.328	12.185	350729603.283729	8	322.9914	2.08105e-03	1.49982e-03
2017/11/16	09:11:30	ok	ok	323.1920	261.337	0.000000	21.99	63.435	12.276	342139809.513179	8	322.9640	2.05732e-03	1.39745e-03
2017/11/16	09:16:30	ok	ok	323.1720	261.319	0.000000	22.06	63.507	12.340	342915121.845044	8	322.9407	2.07521e-03	1.49893e-03
2017/11/16	09:21:30	ok	ok	323.1620	261.317	0.000000	22.15	63.552	12.413	313779246.870590	8	322.9276	2.05092e-03	1.40828e-03
2017/11/16	09:26:30	ok	ok	323.1480	261.297	0.000000	22.24	63.658	12.498	336294488.797665	8	322.9299	2.03366e-03	1.45921e-03
2017/11/16	09:31:30	ok	ok	323.1340	261.321	0.000000	22.30	63.759	12.561	325053699.001948	8	322.9248	2.03645e-03	1.47602e-03
2017/11/16	09:36:30	ok	ok	323.1260	261.300	0.000000	22.39	63.864	12.647	300868286.759693	8	322.9232	2.03757e-03	1.50057e-03
2017/11/16	09:41:30	ok	ok	323.1140	261.297	0.000000	22.46	63.936	12.712	313852503.360749	8	322.8992	2.01623e-03	1.54209e-03
2017/11/16	09:46:30	ok	ok	323.1080	261.293	0.000000	22.50	64.004	12.755	289700276.334705	8	322.8993	1.99947e-03	1.51798e-03
2017/11/16	09:51:30	ok	ok	323.0900	261.292	0.000000	22.54	64.071	12.797	290893079.285254	8	322.8760	2.00222e-03	1.49535e-03
2017/11/16	09:56:30	ok	ok	323.0780	261.280	0.000000	22.67	64.183	12.916	286725425.929596	8	322.8675	2.00390e-03	1.56089e-03
2017/11/16	10:31:30	ok	ok	322.5160	260.761	0.000000	25.12	62.127	14.366	249507633.762372	7	322.3819	1.91597e-03	1.49082e-03
2017/11/16	10:36:30	ok	ok	322.4640	260.744	0.000000	25.37	62.137	14.571	254545534.104223	6	322.0967	2.45967e-03	1.60160e-03
2017/11/16	10:41:30	ok	ok	322.4280	260.703	0.000000	25.54	62.103	14.703	229609781.129396	6	322.0337	2.59045e-03	1.47000e-03
2017/11/16	10:46:30	ok	ok	322.4060	260.709	0.000000	25.64	62.181	14.804	243405558.851179	6	322.0474	2.47814e-03	1.57443e-03
2017/11/16	10:51:30	ok	ok	322.3780	260.705	0.000000	25.88	62.189	15.006	247020646.629205	6	321.9800	2.51265e-03	1.64800e-03
2017/11/16	10:56:30	ok	ok	322.3660	260.714	0.000000	25.95	62.262	15.082	247950329.672933	6	321.9946	2.44557e-03	1.63173e-03
2017/11/16	11:01:30	ok	ok	322.3420	260.719	0.000000	26.14	62.262	15.243	236107677.387702	6	321.9948	2.14029e-03	1.79051e-03
2017/11/16	11:06:30	ok	ok	322.3200	260.719	0.000000	26.25	62.310	15.348	243673441.720551	6	321.9765	2.11247e-03	1.77892e-03
2017/11/16	11:11:30	ok	ok	322.3100	260.736	0.000000	26.34	62.386	15.444	242065222.537605	6	321.8583	2.52841e-03	1.73075e-03
2017/11/16	11:16:30	ok	ok	322.2820	260.745	0.000000	26.46	62.467	15.568	250581909.251554	5	321.5344	3.55041e-03	1.38564e-03
2017/11/16	11:21:30	ok	ok	322.2800	260.753	0.000000	26.52	62.508	15.630	254091000.466426	5	321.4561	3.57012e-03	1.54672e-03
2017/11/16	11:26:30	ok	ok	322.2660	260.761	0.000000	26.59	62.581	15.709	240797545.001811	6	321.9074	2.17490e-03	1.83965e-03
2017/11/16	11:31:30	ok	ok	322.2460	260.744	0.000000	26.71	62.570	15.811	252208553.783780	5	321.4329	3.52153e-03	1.57591e-03
2017/11/16	11:36:30	ok	ok	322.2360	260.761	0.000000	26.77	62.610	15.874	245879538.655091	6	322.0045	1.97585e-03	1.73721e-03
2017/11/16	11:41:30	ok	ok	322.2160	260.775	0.000000	26.84	62.683	15.955	263738687.487130	5	321.4141	3.59212e-03	1.51238e-03
2017/11/16	11:46:30	ok	ok	322.2100	260.784	0.000000	26.94	62.638	16.032	248220683.315098	2	322.0200	8.15621e-04	1.40601e-16
2017/11/16	11:51:30	ok	ok	322.2040	260.787	0.000000	27.04	62.685	16.133	236845829.186797	6	321.8584	2.24346e-03	1.74304e-03
2017/11/16	11:56:30	ok	ok	322.1900	260.789	0.000000	27.12	62.698	16.208	235965920.866634	6	321.8151	2.22088e-03	1.72516e-03
2017/11/16	12:31:30	ok	ok	321.5760	260.139	0.000000	29.63	60.901	18.065	221427825.276268	8	321.3961	2.04011e-03	1.51340e-03
2017/11/16	12:36:30	ok	ok	321.5400	260.109	0.000000	29.84	60.840	18.254	223628148.473241	8	321.3606	2.03503e-03	1.50402e-03
2017/11/16	12:41:30	ok	ok	321.4980	260.093	0.000000	30.00	60.959	18.449	210947768.561290	7	321.2422	2.52674e-03	8.95129e-04
2017/11/16	12:46:30	ok	ok	321.4900	260.100	0.000000	30.15	60.983	18.606	205738497.630118	8	321.2785	2.04378e-03	1.63551e-03
2017/11/16	12:51:30	ok	ok	321.4700	260.098	0.000000	30.29	61.067	18.773	219135193.823665	7	321.0643	2.80112e-03	1.62114e-03
2017/11/16	12:56:30	ok	ok	321.4520	260.092	0.000000	30.38	61.113	18.879	210544515.294563	7	321.2596	2.00105e-03	1.90174e-03
2017/11/16	13:01:30	ok	ok	321.4340	260.086	0.000000	30.54	61.200	19.070	209706995.239190	7	321.2662	1.77825e-03	1.63422e-03
2017/11/16	13:06:30	ok	ok	321.4060	260.065	0.000000	30.66	61.157	19.180	194595458.197083	8	321.1837	1.81160e-03	1.47827e-03
2017/11/16	13:11:30	ok	ok	321.4000	260.064	0.000000	30.77	61.205	19.309	197877593.223866	7	321.1397	2.02503e-03	1.54930e-03
2017/11/16	13:16:30	ok	ok	321.3800	260.072	0.000000	30.85	61.343	19.436	176222792.332204	8	321.1813	1.86686e-03	1.51653e-03
2017/11/16	13:21:30	ok	ok	321.3660	260.065	0.000000	31.03	61.372	19.634	191030367.574393	9	321.1507	1.84529e-03	1.41174e-03
2017/11/16	13:26:30	ok	ok	321.3560	260.054	0.000000	31.12	61.386	19.734	200583609.041245	8	321.1205	1.90868e-03	1.50159e-03
2017/11/16	13:31:30	ok	ok	321.3660	260.078	0.000000	31.12	61.542	19.784	174745400.926920	7	321.0924	2.00093e-03	1.62442e-03
2017/11/16	13:36:30	ok	ok	321.3480	260.075	0.000000	31.29	61.569	19.974	208290975.937630	7	321.1216	1.94520e-03	1.48047e-03
2017/11/16	13:41:30	ok	ok	321.3460	260.082	0.000000	31.30	61.633	20.006	203338669.841879	8	321.1316	1.81279e-03	1.55509e-03
2017/11/16	13:46:30	ok	ok	321.3360	260.075	0.000000	31.36	61.612	20.063	195819097.771193	7	321.1384	1.99635e-03	1.54730e-03
2017/11/16	13:51:30	ok	ok	321.3280	260.076	0.000000	31.40	61.680	20.128	218033317.133832	7	321.0819	2.02393e-03	1.58131e-03
2017/11/16	13:56:30	ok	ok	321.3340	260.082	0.000000	31.45	61.782	20.216	220554823.211964	8	321.3016	1.78795e-03	1.79749e-03
2017/11/16	14:31:30	ok	ok	320.9120	259.493	0.000000	33.63	60.141	22.094	257116113.253118	2	320.9467	5.42865e-04	4.79254e-16
2017/11/16	14:36:30	ok	ok	320.8780	259.458	0.000000	33.77	60.099	22.242	231668809.695889	2	320.6952	7.76026e-04	6.90801e-17
2017/11/16	14:41:30	ok	ok	320.8620	259.422	0.000000	33.96	60.160	22.488	245705071.997551	2	320.0667	2.38092e-03	3.40571e-16
2017/11/16	14:46:30	ok	ok	320.8520	259.413	0.000000	34.05	60.206	22.612	254417036.128552	6	320.5446	2.44867e-03	1.34664e-03
2017/11/16	14:51:30	ok	ok	320.8460	259.404	0.000000	34.12	60.248	22.711	231366909.848660	2	320.8667	3.39259e-04	1.24462e-16
2017/11/16	14:56:30	ok	ok	320.8140	259.374	0.000000	34.27	60.240	22.887	228743633.393540	2	320.4548	1.26158e-03	2.25572e-16
2017/11/16	15:01:30	ok	ok	320.8320	259.383	0.000000	34.30	60.339	22.961	223121158.894785	2	320.8833	1.69607e-04	7.49606e-17
2017/11/16	15:06:30	ok	ok	320.8080	259.353	0.000000	34.42	60.358	23.113	216011913.238679	8	320.5084	1.99250e-03	1.49356e-03
2017/11/16	15:11:30	ok	ok	320.8180	259.349	0.000000	34.44	60.456	23.175	212885777.365215	6	320.5557	1.93031e-03	1.72211e-03
2017/11/16	15:16:30	ok	ok	320.8220	259.364	0.000000	34.48	60.526	23.250	216184183.959840	6	320.5968	2.00764e-03	1.72833e-03
2017/11/16	15:21:30	ok	ok	320.8160	259.351	0.000000	34.53	60.628	23.350	204879628.949500	7	320.5920	1.89576e-03	1.60622e-03
2017/11/16	15:26:30	ok	ok	320.7800	259.342	0.000000	34.61	60.609	23.441	197093349.951697	7	320.6499	1.92762e-03	1.41453e-03
2017/11/16	15:31:30	ok	ok	320.8060	259.333	0.000000	34.62	60.642	23.466	195808243.745482	8	320.6427	1.86362e-03	1.47832e-03
2017/11/16	15:36:30	ok	ok	320.8060	259.318	0.000000	34.71	60.720	23.607	200740710.688580	2	320.6071	8.72797e-04	1.37796e-16
2017/11/16	15:41:30	ok	ok	320.8040	259.312	0.000000	34.73	60.691	23.620	184722286.399230	2	320.8817	1.71176e-03	4.35404e-16
2017/11/16	15:46:30	ok	ok	320.7980	259.323	0.000000	34.76	60.727	23.671	185179620.497539	8	320.7726	1.92465e-03	1.36197e-03
2017/11/16	15:51:30	ok	ok	320.7960	259.308	0.000000	34.78	60.762	23.710	187532013.924936	2	321.1822	1.52586e-03	3.13323e-16
2017/11/16	15:56:30	ok	ok	320.8020	259.298	0.000000	34.93	60.754	23.893	189748307.077162	6	320.5537	1.91512e-03	1.70958e-03
2017/11/16	16:31:30	ok	ok	321.2200	259.856	0.000000	33.27	62.981	22.702	185238842.416422	2	321.2200	8.14742e-04	9.71433e-17
2017/11/16	16:36:30	ok	ok	321.1860	259.897	0.000000	33.21	63.066	22.661	181825830.321054	7	321.0961	1.83868e-03	1.55180e-03
2017/11/16	16:41:30	ok	ok	321.2380	259.892	0.000000	33.13	63.021	22.549	173614334.922236	7	321.2051	1.74211e-03	1.40517e-03
2017/11/16	16:46:30	ok	ok	321.2720	259.913	0.000000	33.12	63.020	22.537	167508026.010615	6	320.9468	2.22480e-03	1.72889e-03
2017/11/16	16:51:30	ok	ok	321.2700	259.919	0.000000	33.08	62.919	22.453	170634881.593422	2	321.0611	1.83704e-03	1.24408e-16
2017/11/16	16:56:30	ok	ok	321.2860	259.930	0.000000	33.08	63.013	22.487	184752670.992231	8	321.2076	1.75591e-03	1.27858e-03
2017/11/16	17:01:30	ok	ok	321.2880	259.943	0.000000	32.95	63.055	22.347	172920898.398014	7	321.1587	1.82480e-03	1.59863e-03
2017/11/16	17:06:30	ok	ok	321.2860	259.947	0.000000	32.94	63.022	22.324	173655158.876619	8	321.0799	1.91649e-03	1.47878e-03
2017/11/16	17:11:30	ok	ok	321.3080	259.945	0.000000	32.88	62.950	22.227	190784537.540058	2	321.3467	5.43134e-04	8.32674e-17
2017/11/16	17:16:30	ok	ok	321.3160	259.964	0.000000	32.83	63.004	22.188	189669166.123025	7	321.1022	1.93110e-03	1.57403e-03
2017/11/16	17:21:30	ok	ok	321.3180	259.960	0.000000	32.77	62.995	22.114	186715461.927345	7	321.1915	1.94089e-03	1.58508e-03
2017/11/16	17:26:30	ok	ok	321.3280	259.972	0.000000	32.73	63.019	22.076	179857427.087417	7	321.1659	1.92826e-03	1.55532e-03
2017/11/16	17:31:30	ok	ok	321.3600	259.984	0.000000	32.70	63.046	22.050	179471975.561334	7	321.1119	1.94034e-03	1.63894e-03
2017/11/16	17:36:30	ok	ok	321.3660	259.978	0.000000	32.64	63.036	21.977	184743280.715335	7	321.0774	1.98357e-03	1.83655e-03
2017/11/16	17:41:30	ok	ok	321.3640	259.949	0.000000	32.67	62.978	21.991	153845659.270554	7	321.1587	1.94234e-03	1.59118e-03
2017/11/16	17:46:30	ok	ok	321.3620	259.971	0.000000	32.60	63.030	21.928	190285200.466209	7	321.1918	1.98796e-03	1.55015e-03
2017/11/16	17:51:30	ok	ok	321.3740	259.970	0.000000	32.54	62.989	21.844	164026696.621813	6	321.0742	2.19056e-03	1.74353e-03
2017/11/16	17:56:30	ok	ok	321.3720	259.969	0.000000	32.53	62.987	21.832	169135022.096673	7	321.2054	1.95781e-03	1.67743e-03
2017/11/16	18:01:30	ok	ok	321.3940	259.972	0.000000	32.49	62.949	21.772	178576950.324427	7	321.2170	1.98553e-03	1.56287e-03
2017/11/16	18:31:40	ok	ok	321.9220	260.640	0.000000	30.49	64.919	20.174	188396625.818994	8	321.6871	2.05032e-03	1.43961e-03
2017/11/16	18:36:40	ok	ok	321.9680	260.651	0.000000	30.40	64.904	20.072	170835373.075636	6	321.2232	2.95055e-03	1.63491e-03
2017/11/16	18:41:40	ok	ok	321.9740	260.669	0.000000	30.25	64.909	19.911	191962513.081818	8	321.6998	2.11234e-03	1.57903e-03
2017/11/16	18:46:40	ok	ok	322.0040	260.678	0.000000	30.15	64.831	19.780	186506676.848332	7	321.5749	2.57281e-03	1.48021e-03
2017/11/16	18:51:40	ok	ok	322.0460	260.717	0.000000	29.99	64.927	19.639	189955701.009706	7	321.6358	2.53711e-03	1.47819e-03
2017/11/16	18:56:40	ok	ok	322.0500	260.721	0.000000	29.85	64.965	19.502	200382855.038729	8	321.9222	1.89877e-03	1.61632e-03
2017/11/16	19:01:40	ok	ok	322.0880	260.729	0.000000	29.74	64.885	19.362	207177586.750747	7	321.7421	2.47325e-03	1.24838e-03
2017/11/16	19:06:40	ok	ok	322.0920	260.736	0.000000	29.65	64.840	19.254	205697415.199262	7	321.6516	2.60208e-03	1.50368e-03
2017/11/16	19:11:40	ok	ok	322.1060	260.740	0.000000	29.58	64.828	19.178	180046226.238755	9	321.9184	1.92196e-03	1.41891e-03
2017/11/16	19:16:40	ok	ok	322.1220	260.739	0.000000	29.50	64.784	19.082	191488094.247350	9	321.9421	1.91852e-03	1.40625e-03
2017/11/16	19:21:40	ok	ok	322.1500	260.748	0.000000	29.41	64.799	18.993	184739748.493684	8	321.8422	2.13424e-03	1.40025e-03
2017/11/16	19:26:40	ok	ok	322.1320	260.739	0.000000	29.34	64.695	18.890	199693775.858213	7	321.7784	2.46047e-03	1.43065e-03
2017/11/16	19:31:40	ok	ok	322.1600	260.752	0.000000	29.26	64.682	18.805	194084231.784068	8	321.9646	1.97611e-03	1.57428e-03
2017/11/16	19:36:40	ok	ok	322.1880	260.750	0.000000	29.16	64.634	18.689	191328463.573147	6	321.5126	2.83872e-03	1.52276e-03
2017/11/16	19:41:40	ok	ok	322.1980	260.752	0.000000	29.08	64.683	18.621	204872849.235478	8	322.0264	1.95617e-03	1.59848e-03
2017/11/16	19:46:40	ok	ok	322.2280	260.769	0.000000	29.00	64.700	18.545	186711991.651425	8	322.0221	1.96716e-03	1.68653e-03
2017/11/16	19:51:40	ok	ok	322.2420	260.768	0.000000	28.92	64.717	18.469	184094876.257584	3	322.4442	1.94242e-03	5.00321e-04
2017/11/16	19:56:40	ok	ok	322.2540	260.773	0.000000	28.82	64.700	18.364	193278401.644157	3	322.5168	1.87619e-03	5.31841e-04
2017/11/16	20:01:40	ok	ok	322.2660	260.756	0.000000	28.79	64.603	18.306	188292238.735482	6	321.5647	2.74886e-03	1.27294e-03
2017/11/16	20:31:50	ok	ok	322.8000	261.321	0.000000	26.38	67.026	16.630	182373416.572323	7	322.4900	2.11713e-03	1.55635e-03
2017/11/16	20:36:50	ok	ok	322.8180	261.322	0.000000	26.21	66.966	16.458	195877374.162745	7	322.5085	2.51164e-03	1.62659e-03
2017/11/16	20:41:50	ok	ok	322.8660	261.318	0.000000	26.08	66.973	16.341	184874147.524827	6	322.4977	2.32640e-03	1.70269e-03
2017/11/16	20:46:50	ok	ok	322.8920	261.310	0.000000	25.90	66.942	16.170	189833019.744040	7	322.5894	2.27490e-03	1.51388e-03
2017/11/16	20:51:50	ok	ok	322.8900	261.307	0.000000	25.71	66.878	15.984	166936078.165796	8	322.7258	1.97134e-03	1.43024e-03
2017/11/16	20:56:50	ok	ok	322.9180	261.282	0.000000	25.58	66.886	15.870	171861672.165038	7	322.5692	2.32059e-03	1.60548e-03
2017/11/16	21:01:50	ok	ok	322.9480	261.255	0.000000	25.48	66.868	15.778	178308060.924200	8	322.7317	2.01206e-03	1.51040e-03
2017/11/16	21:06:50	ok	ok	322.9500	261.226	0.000000	25.37	66.849	15.676	178232943.507931	7	322.7745	1.94700e-03	1.62311e-03
2017/11/16	21:11:50	ok	ok	322.9700	261.212	0.000000	25.26	66.890	15.589	176171138.151497	6	322.5652	2.60155e-03	1.60406e-03
2017/11/16	21:16:50	ok	ok	322.9940	261.189	0.000000	25.20	66.819	15.520	174594426.292253	6	322.6074	2.55044e-03	1.54668e-03
2017/11/16	21:21:50	ok	ok	323.0120	261.153	0.000000	25.10	66.802	15.429	183161958.164546	7	322.8065	1.99408e-03	1.65125e-03
2017/11/16	21:26:50	ok	ok	323.0320	261.155	0.000000	24.93	66.833	15.290	181278914.161651	7	322.8263	1.99773e-03	1.71133e-03
2017/11/16	21:31:50	ok	ok	323.0400	261.122	0.000000	24.87	66.732	15.215	183566429.606261	6	322.6815	2.23940e-03	1.66906e-03
2017/11/16	21:36:50	ok	ok	323.0420	261.082	0.000000	24.76	66.743	15.124	187861540.433103	6	322.6496	2.53499e-03	1.60621e-03
2017/11/16	21:41:50	ok	ok	323.0640	261.070	0.000000	24.65	66.693	15.019	187798150.162291	7	322.8737	1.94000e-03	1.60553e-03
2017/11/16	21:46:50	ok	ok	323.0660	261.043	0.000000	24.60	66.715	14.982	196406213.270619	2	323.0592	3.39085e-05	1.55935e-16
2017/11/16	21:51:50	ok	ok	323.0840	261.003	0.000000	24.60	66.685	14.975	189123217.882905	2	323.1267	-2.71170e-04	2.69094e-16
2017/11/16	21:56:50	ok	ok	323.1000	260.997	0.000000	24.46	66.660	14.851	186164445.733091	6	322.6927	2.58284e-03	1.69346e-03
2017/11/16	22:31:50	ok	ok	323.5180	261.200	0.000000	22.46	68.071	13.534	168419165.908917	8	323.2577	2.06170e-03	1.52696e-03
2017/11/16	22:36:50	ok	ok	323.5600	261.172	0.000000	22.28	68.068	13.395	165203282.254935	8	323.3150	2.13053e-03	1.47902e-03
2017/11/16	22:41:50	ok	ok	323.5820	261.148	0.000000	22.16	67.928	13.275	168355723.018602	8	323.3045	2.09977e-03	1.44367e-03
2017/11/16	22:46:50	ok	ok	323.6100	261.143	0.000000	22.04	67.847	13.168	167561057.583328	8	323.3606	2.11252e-03	1.42224e-03
2017/11/16	22:51:50	ok	ok	323.6100	261.107	0.000000	21.87	67.727	13.017	157948279.504850	8	323.3851	2.17502e-03	1.43739e-03
2017/11/16	22:56:50	ok	ok	323.6340	261.094	0.000000	21.77	67.620	12.922	182675904.150493	8	323.4079	2.15083e-03	1.53706e-03
2017/11/16	23:01:50	ok	ok	323.6520	261.044	0.000000	21.61	67.473	12.775	181792623.113814	8	323.3736	2.23017e-03	1.50362e-03
2017/11/16	23:06:50	ok	ok	323.6700	261.018	0.000000	21.56	67.345	12.714	166881873.766116	8	323.4469	2.11963e-03	1.56225e-03
2017/11/16	23:11:50	ok	ok	323.6720	260.974	0.000000	21.44	67.294	12.617	177124075.285422	6	323.3606	2.26547e-03	5.08267e-04
2017/11/16	23:16:50	ok	ok	323.6960	260.962	0.000000	21.33	67.245	12.527	180023459.474907	8	323.5836	2.08719e-03	1.53030e-03
2017/11/16	23:21:50	ok	ok	323.7160	260.953	0.000000	21.20	67.192	12.424	197389023.056053	8	323.5662	2.13813e-03	1.23690e-03
2017/11/16	23:26:50	ok	ok	323.7380	260.938	0.000000	21.16	67.066	12.372	188501493.688971	8	323.4839	2.21807e-03	1.54604e-03
2017/11/16	23:31:50	ok	ok	323.7580	260.903	0.000000	21.02	67.100	12.278	171495637.280099	8	323.5472	2.17552e-03	1.46962e-03
2017/11/16	23:36:50	ok	ok	323.7700	260.876	0.000000	20.92	66.964	12.182	184110609.566398	8	323.5112	2.18847e-03	1.50992e-03
2017/11/16	23:41:50	ok	ok	323.7800	260.849	0.000000	20.83	66.889	12.105	198360165.747640	7	323.3578	2.58957e-03	1.56449e-03
2017/11/16	23:46:50	ok	ok	323.8060	260.795	0.000000	20.76	66.787	12.038	186969057.651975	7	323.3652	2.59415e-03	1.57385e-03
2017/11/16	23:51:50	ok	ok	323.8100	260.767	0.000000	20.71	66.719	11.990	198149535.400660	7	323.3956	2.59837e-03	1.58459e-03
2017/11/16	23:56:50	ok	ok	323.8260	260.740	0.000000	20.60	66.610	11.895	178855324.057327	7	323.4147	2.64084e-03	1.31734e-03
2017/11/17	00:31:50	ok	ok	324.8660	261.250	0.000000	16.14	71.458	9.798	219690709.810720	7	324.5584	2.55975e-03	1.33464e-03
2017/11/17	00:36:50	ok	ok	324.9220	261.175	0.000000	15.82	71.368	9.599	225253807.324297	7	324.5905	2.57920e-03	1.40336e-03
2017/11/17	00:41:50	ok	ok	324.9840	261.124	0.000000	15.54	71.314	9.430	219983694.672128	7	324.6837	2.54697e-03	1.35453e-03
2017/11/17	00:46:50	ok	ok	325.0240	261.080	0.000000	15.27	71.205	9.263	213020468.402295	7	324.7533	1.91652e-03	2.58390e-03
2017/11/17	00:51:50	ok	ok	325.0560	260.994	0.000000	15.03	71.130	9.119	223834935.958723	6	324.6867	2.74777e-03	1.42853e-03
2017/11/17	00:56:50	ok	ok	325.0940	260.959	0.000000	14.82	70.976	8.984	215627949.170558	6	324.7622	2.63887e-03	1.42839e-03
2017/11/17	01:01:50	ok	ok	325.1420	260.920	0.000000	14.60	70.876	8.852	207415590.213408	7	324.8398	2.53776e-03	1.38005e-03
2017/11/17	01:06:50	ok	ok	325.1680	260.874	0.000000	14.41	70.754	8.735	217707150.163487	7	324.8018	2.60970e-03	1.31527e-03
2017/11/17	01:11:50	ok	ok	325.1820	260.811	0.000000	14.23	70.634	8.624	223686733.884552	7	324.9321	1.91283e-03	2.49563e-03
2017/11/17	01:16:50	ok	ok	325.2240	260.719	0.000000	14.06	70.544	8.524	216967595.606105	7	324.9056	2.57209e-03	1.34263e-03
2017/11/17	01:21:50	ok	ok	325.2440	260.669	0.000000	13.89	70.397	8.418	206666696.556183	6	324.8564	2.75892e-03	1.43920e-03
2017/11/17	01:26:50	ok	ok	325.2640	260.619	0.000000	13.74	70.283	8.327	220107596.326370	7	324.9790	2.57712e-03	1.34155e-03
2017/11/17	01:31:50	ok	ok	325.2960	260.577	0.000000	13.59	70.197	8.241	219310512.731785	7	324.9600	2.53282e-03	1.52224e-03
2017/11/17	01:36:50	ok	ok	325.3180	260.524	0.000000	13.46	70.115	8.166	221245087.430969	7	325.0024	2.57585e-03	1.33674e-03
2017/11/17	01:41:50	ok	ok	325.3340	260.466	0.000000	13.32	70.003	8.083	199492220.307617	7	324.9831	2.63691e-03	1.33319e-03
2017/11/17	01:46:50	ok	ok	325.3580	260.420	0.000000	13.20	69.894	8.011	218424537.836865	7	325.0143	2.55039e-03	1.44136e-03
2017/11/17	01:51:50	ok	ok	325.3720	260.354	0.000000	13.06	69.782	7.929	206926975.593938	7	325.0198	2.64494e-03	1.31923e-03
2017/11/17	01:56:50	ok	ok	325.3860	260.265	0.000000	12.94	69.702	7.861	227019327.182446	7	325.0408	2.64449e-03	1.34335e-03
2017/11/17	02:01:50	ok	ok	325.4020	260.205	0.000000	12.83	69.596	7.796	201041105.248433	7	325.0520	2.60800e-03	1.35599e-03
2017/11/17	02:06:50	ok	ok	325.4180	260.148	0.000000	12.72	69.489	7.731	235132756.183712	7	325.1068	2.63237e-03	1.42399e-03
2017/11/17	02:11:50	ok	ok	325.4440	260.098	0.000000	12.62	69.385	7.672	194153029.098976	7	325.0609	2.70160e-03	1.36586e-03
2017/11/17	02:16:50	ok	ok	325.4520	260.040	0.000000	12.51	69.307	7.611	209703925.590392	7	325.0914	2.66742e-03	1.37857e-03
2017/11/17	02:21:50	ok	ok	325.4720	259.994	0.000000	12.39	69.198	7.543	224775289.497201	7	325.1632	2.62305e-03	1.44766e-03
2017/11/17	02:26:50	ok	ok	325.4840	259.939	0.000000	12.32	69.099	7.499	222043621.505531	7	325.1724	2.62529e-03	1.25035e-03
2017/11/17	02:31:50	ok	ok	325.5040	259.892	0.000000	12.22	69.052	7.448	220375124.558450	7	325.1313	2.66278e-03	1.27269e-03
2017/11/17	02:36:50	ok	ok	325.5100	259.788	0.000000	12.12	68.947	7.390	230482094.807120	4	323.8510	3.65816e-03	9.66126e-04
2017/11/17	02:41:50	ok	ok	325.5340	259.747	0.000000	12.04	68.875	7.346	222390015.246181	7	325.1710	2.71838e-03	1.43841e-03
2017/11/17	02:46:50	ok	ok	325.5420	259.686	0.000000	11.94	68.771	7.289	225906749.815307	3	324.1856	3.37205e-03	4.28627e-04
2017/11/17	02:51:50	ok	ok	325.5540	259.626	0.000000	11.87	68.701	7.250	204796207.725774	7	325.1796	2.62766e-03	1.19411e-03
2017/11/17	02:56:50	ok	ok	325.5740	259.529	0.000000	11.78	68.655	7.205	216893052.051472	4	323.8773	3.73075e-03	9.55465e-04
2017/11/17	03:01:50	ok	ok	325.5840	259.460	0.000000	11.68	68.551	7.149	233456117.050963	2	325.8983	-7.35004e-04	1.66847e-16
2017/11/17	03:06:50	ok	ok	325.5960	259.400	0.000000	11.60	68.479	7.106	223066010.599423	4	323.8743	3.78688e-03	1.01410e-03
2017/11/17	03:11:50	ok	ok	325.6080	259.341	0.000000	11.53	68.380	7.065	222382497.602510	4	323.8690	3.76025e-03	1.04859e-03
2017/11/17	03:16:50	ok	ok	325.6140	259.288	0.000000	11.47	68.340	7.034	212751671.257275	4	323.9394	3.70704e-03	8.95575e-04
2017/11/17	03:21:50	ok	ok	325.6320	259.221	0.000000	11.40	68.241	6.993	203441884.806301	4	323.9078	3.80836e-03	8.80555e-04
2017/11/17	03:26:50	ok	ok	325.6420	259.174	0.000000	11.31	68.196	6.949	230386535.114492	7	325.3031	2.41627e-03	1.06601e-03
2017/11/17	03:31:50	ok	ok	325.6540	259.126	0.000000	11.24	68.126	6.912	219629348.159139	2	325.6611	2.22604e-04	3.00738e-16
2017/11/17	03:36:50	ok	ok	325.6620	259.083	0.000000	11.16	68.054	6.870	218784354.573056	4	324.0557	3.66179e-03	9.16736e-04
2017/11/17	03:41:50	ok	ok	325.6660	259.025	0.000000	11.10	67.985	6.837	213102057.649554	4	323.9604	3.75363e-03	9.18690e-04
2017/11/17	03:46:50	ok	ok	325.6820	258.973	0.000000	11.03	67.944	6.803	225256724.643334	3	325.6733	2.66958e-04	6.47126e-17
2017/11/17	03:51:50	ok	ok	325.6880	258.898	0.000000	10.96	67.874	6.766	230933752.361264	4	324.0461	3.95823e-03	1.50906e-03
2017/11/17	03:56:50	ok	ok	325.6960	258.847	0.000000	10.90	67.805	6.734	204025425.941151	4	324.0224	3.73083e-03	8.64294e-04
2017/11/17	04:01:50	ok	ok	325.7080	258.783	0.000000	10.84	67.737	6.702	215908133.283337	7	325.3366	2.53892e-03	1.18834e-03
2017/11/17	04:06:50	ok	ok	325.7140	258.723	0.000000	10.78	67.669	6.670	220451838.549581	2	325.7967	1.33299e-04	3.88661e-17
2017/11/17	04:11:50	ok	ok	325.7220	258.660	0.000000	10.72	67.629	6.641	225042532.532821	7	325.3898	2.63974e-03	1.18973e-03
2017/11/17	04:16:50	ok	ok	325.7220	258.588	0.000000	10.66	67.589	6.612	202608717.592910	7	325.3283	2.74740e-03	1.24099e-03
2017/11/17	04:21:50	ok	ok	325.7460	258.531	0.000000	10.60	67.521	6.580	215374791.127432	7	325.3814	2.65557e-03	1.13644e-03
2017/11/17	04:26:50	ok	ok	325.7600	258.468	0.000000	10.54	67.453	6.549	210158369.602827	7	325.3982	2.63997e-03	1.20227e-03
2017/11/17	04:31:50	ok	ok	325.7520	258.397	0.000000	10.48	67.442	6.523	198801383.467364	7	325.3772	2.72772e-03	1.23444e-03
2017/11/17	04:36:50	ok	ok	325.7640	258.339	0.000000	10.40	67.370	6.483	198284601.181595	7	325.3971	2.70667e-03	1.30122e-03
2017/11/17	04:41:50	ok	ok	325.7740	258.337	0.000000	10.38	67.309	6.469	212805402.624735	4	324.0956	3.64882e-03	9.05494e-04
2017/11/17	04:46:50	ok	ok	325.7840	258.275	0.000000	10.33	67.271	6.445	215235203.849170	7	325.4511	2.61549e-03	1.17833e-03
2017/11/17	04:51:50	ok	ok	325.7860	258.221	0.000000	10.26	67.201	6.410	207803925.554376	7	325.4051	2.73865e-03	1.19186e-03
2017/11/17	04:56:50	ok	ok	325.8000	258.162	0.000000	10.22	67.165	6.390	212286004.031224	7	325.4572	2.65325e-03	1.17377e-03
2017/11/17	05:01:50	ok	ok	325.8060	258.111	0.000000	10.16	67.126	6.363	226907558.041058	6	325.5181	2.69017e-03	1.15353e-03
2017/11/17	05:06:50	ok	ok	325.8120	258.049	0.000000	10.12	67.061	6.340	212597422.245526	7	325.4956	2.61793e-03	1.16093e-03
2017/11/17	05:11:50	ok	ok	325.8180	257.993	0.000000	10.06	67.022	6.313	212301190.207340	7	325.5333	2.63348e-03	1.17541e-03
2017/11/17	05:16:50	ok	ok	325.8220	257.923	0.000000	10.03	66.987	6.297	212135054.812551	7	325.4827	2.69882e-03	1.19101e-03
2017/11/17	05:21:50	ok	ok	325.8420	257.809	0.000000	10.00	66.953	6.282	211078706.284084	7	325.5376	2.54474e-03	1.35362e-03
2017/11/17	05:26:50	ok	ok	325.8240	257.749	0.000000	9.95	66.916	6.259	207345187.446509	7	325.4755	2.65273e-03	1.23160e-03
2017/11/17	05:31:50	ok	ok	325.8460	257.740	0.000000	9.90	66.878	6.236	215144037.816766	7	325.5088	2.63842e-03	1.22965e-03
2017/11/17	05:36:50	ok	ok	325.8520	257.615	0.000000	9.86	66.813	6.214	213923526.523633	7	325.5536	2.62424e-03	1.25403e-03
2017/11/17	05:41:50	ok	ok	325.8600	257.550	0.000000	9.80	66.774	6.186	209790358.506444	7	325.5531	2.61408e-03	1.23933e-03
2017/11/17	05:46:50	ok	ok	325.8620	257.482	0.000000	9.78	66.742	6.176	217864487.184169	7	325.5628	2.63919e-03	1.17772e-03
2017/11/17	05:51:50	ok	ok	325.8660	257.417	0.000000	9.72	66.702	6.149	219760223.766571	7	325.5630	2.62983e-03	1.22358e-03
2017/11/17	05:56:50	ok	ok	325.8620	257.346	0.000000	9.69	66.668	6.134	203715404.231975	7	325.4906	2.69215e-03	1.26409e-03
2017/11/17	06:31:50	ok	ok	324.9060	256.966	0.000000	13.49	61.984	7.232	302412838.838964	7	324.5883	2.57426e-03	1.24482e-03
2017/11/17	06:36:50	ok	ok	324.8600	256.933	0.000000	13.76	61.999	7.355	309223983.550988	7	324.5865	2.41544e-03	1.39256e-03
2017/11/17	06:41:50	ok	ok	324.8280	256.976	0.000000	13.92	62.026	7.431	294213088.652212	7	324.4646	2.50582e-03	1.37616e-03
2017/11/17	06:46:50	ok	ok	324.8000	256.974	0.000000	14.09	62.054	7.512	294606129.724611	6	324.4991	2.62743e-03	1.31279e-03
2017/11/17	06:51:50	ok	ok	324.7780	256.983	0.000000	14.20	62.132	7.572	310103173.625302	6	324.4876	2.61550e-03	1.35101e-03
2017/11/17	06:56:50	ok	ok	324.7520	256.999	0.000000	14.34	62.185	7.644	304104540.146934	6	324.4756	2.61599e-03	1.32907e-03
2017/11/17	07:01:50	ok	ok	324.7300	256.965	0.000000	14.42	62.228	7.687	311389380.563081	6	324.4347	2.60694e-03	1.33049e-03
2017/11/17	07:06:50	ok	ok	324.7220	256.930	0.000000	14.53	62.365	7.756	309693563.232597	7	324.3922	2.48050e-03	1.36544e-03
2017/11/17	07:11:50	ok	ok	324.6980	256.939	0.000000	14.64	62.353	7.806	296153964.040536	7	324.3461	2.51535e-03	1.35529e-03
2017/11/17	07:16:50	ok	ok	324.6860	256.912	0.000000	14.75	62.431	7.869	313740509.676724	6	324.4264	2.57604e-03	1.35287e-03
2017/11/17	07:21:50	ok	ok	324.6700	256.941	0.000000	14.80	62.469	7.898	302323319.610252	7	324.4352	1.85706e-03	2.57492e-03
2017/11/17	07:26:50	ok	ok	324.6460	256.904	0.000000	14.88	62.483	7.938	293412550.550772	6	324.3075	2.64444e-03	1.38564e-03
2017/11/17	07:31:50	ok	ok	324.6420	256.920	0.000000	14.93	62.520	7.967	295259202.985462	7	324.3091	2.47388e-03	1.33120e-03
2017/11/17	07:36:50	ok	ok	324.6360	256.897	0.000000	15.01	62.534	8.007	290292322.480176	7	324.3536	2.46278e-03	1.38916e-03
2017/11/17	07:41:50	ok	ok	324.6240	256.872	0.000000	15.06	62.602	8.041	283792552.524001	7	324.3021	2.59251e-03	1.34270e-03
2017/11/17	07:46:50	ok	ok	324.6220	256.886	0.000000	15.06	62.661	8.048	271467867.100390	6	324.2923	2.62259e-03	1.40371e-03
2017/11/17	07:51:50	ok	ok	324.6220	256.850	0.000000	15.07	62.722	8.061	301196043.507440	7	324.3458	2.46298e-03	1.41512e-03
2017/11/17	07:56:50	ok	ok	324.6220	256.861	0.000000	15.10	62.786	8.084	275936034.424269	7	324.3470	2.44121e-03	1.37871e-03
2017/11/17	08:31:50	ok	ok	324.2320	256.633	0.000000	16.82	61.855	8.835	328124045.900047	7	323.9334	2.49604e-03	1.22828e-03
2017/11/17	08:36:50	ok	ok	324.2100	256.637	0.000000	17.00	61.914	8.940	323249074.682514	7	324.3310	8.57912e-04	2.39928e-03
2017/11/17	08:41:50	ok	ok	324.1920	256.665	0.000000	17.06	62.014	8.986	327358113.774770	6	323.8451	2.61906e-03	1.30063e-03
2017/11/17	08:46:50	ok	ok	324.1660	256.623	0.000000	17.22	62.190	9.098	326709733.140045	7	324.2618	9.07775e-04	2.30164e-03
2017/11/17	08:51:50	ok	ok	324.1560	256.630	0.000000	17.30	62.322	9.161	320475816.408463	7	324.2479	9.37976e-04	2.32658e-03
2017/11/17	08:56:50	ok	ok	324.1460	256.654	0.000000	17.34	62.419	9.198	322620735.608463	7	324.2910	8.67722e-04	2.29338e-03
2017/11/17	09:01:50	ok	ok	324.1220	256.664	0.000000	17.46	62.439	9.267	333282755.518150	7	324.2211	9.06774e-04	2.34693e-03
2017/11/17	09:06:50	ok	ok	324.1120	256.663	0.000000	17.57	62.576	9.348	320522791.641231	7	324.2563	8.56072e-04	2.25744e-03
2017/11/17	09:11:50	ok	ok	324.0900	256.708	0.000000	17.66	62.681	9.414	320937094.155047	7	324.2250	8.86645e-04	2.33771e-03
2017/11/17	09:16:50	ok	ok	324.0840	256.718	0.000000	17.76	62.757	9.482	322525388.565565	7	324.2167	8.48844e-04	2.30565e-03
2017/11/17	09:21:50	ok	ok	324.0520	256.724	0.000000	17.79	62.792	9.504	304341967.702812	7	324.1247	9.56996e-04	2.36582e-03
2017/11/17	09:26:50	ok	ok	324.0520	256.740	0.000000	17.85	62.862	9.549	309383003.110038	7	324.1162	8.78510e-04	2.42939e-03
2017/11/17	09:31:50	ok	ok	324.0400	256.751	0.000000	17.90	62.990	9.597	319645467.619650	7	324.1739	8.69065e-04	2.35820e-03
2017/11/17	09:36:50	ok	ok	324.0360	256.805	0.000000	17.98	63.093	9.658	314521163.039046	7	324.0642	9.47738e-04	2.35552e-03
2017/11/17	09:41:50	ok	ok	324.0180	256.806	0.000000	18.05	63.164	9.709	306649761.582012	7	324.1276	9.22825e-04	2.34684e-03
2017/11/17	09:46:50	ok	ok	324.0180	256.813	0.000000	18.08	63.259	9.741	306641301.223116	7	324.1813	8.44929e-04	2.34557e-03
2017/11/17	09:51:50	ok	ok	324.0040	256.809	0.000000	18.11	63.293	9.764	294480689.245815	7	324.1149	8.83360e-04	2.40104e-03
2017/11/17	09:56:50	ok	ok	323.9980	256.820	0.000000	18.23	63.373	9.846	283891850.740028	8	323.7209	1.69611e-03	2.56963e-03
2017/11/17	10:01:50	ok	ok	323.9840	256.817	0.000000	18.26	63.378	9.864	290945506.073844	7	324.0816	8.97438e-04	2.43095e-03
2017/11/17	10:32:00	ok	ok	323.4200	256.948	0.000000	20.70	61.318	11.013	254409772.468429	8	323.1623	2.17338e-03	1.63418e-03
2017/11/17	10:37:00	ok	ok	323.3780	257.011	0.000000	20.85	61.342	11.114	254053844.974267	8	323.1510	2.16062e-03	1.50120e-03
2017/11/17	10:42:00	ok	ok	323.3460	257.076	0.000000	21.03	61.311	11.225	261333447.892010	8	323.0928	2.15880e-03	1.48492e-03
2017/11/17	10:47:00	ok	ok	323.3120	257.096	0.000000	21.16	61.332	11.314	266592717.578733	8	323.0966	2.10950e-03	1.44416e-03
2017/11/17	10:52:00	ok	ok	323.2800	257.137	0.000000	21.34	61.422	11.449	256737776.062208	8	323.0798	2.11591e-03	1.46603e-03
2017/11/17	10:57:00	ok	ok	323.2640	257.171	0.000000	21.45	61.409	11.520	239653768.968420	8	323.0292	2.10925e-03	1.33544e-03
2017/11/17	11:02:00	ok	ok	323.2400	257.212	0.000000	21.58	61.430	11.611	248450238.337952	8	323.0346	2.02959e-03	1.49427e-03
2017/11/17	11:07:00	ok	ok	323.2220	257.273	0.000000	21.70	61.510	11.707	252307550.297522	8	322.9615	2.11528e-03	1.53888e-03
2017/11/17	11:12:00	ok	ok	323.2080	257.319	0.000000	21.78	61.493	11.758	237738196.400936	8	322.9761	2.05188e-03	1.47826e-03
2017/11/17	11:17:00	ok	ok	323.1820	257.411	0.000000	21.92	61.546	11.863	271410522.649655	8	322.9944	2.01436e-03	1.45700e-03
2017/11/17	11:22:00	ok	ok	323.1600	257.449	0.000000	22.09	61.513	11.973	251882371.658378	8	322.9337	2.02499e-03	1.47432e-03
2017/11/17	11:27:00	ok	ok	323.1420	257.490	0.000000	22.14	61.551	12.015	263984854.452721	8	322.9212	2.01164e-03	1.49813e-03
2017/11/17	11:32:00	ok	ok	323.1300	257.570	0.000000	22.32	61.641	12.158	257195281.207167	8	322.9467	1.98046e-03	1.51890e-03
2017/11/17	11:37:00	ok	ok	323.1100	257.614	0.000000	22.38	61.621	12.196	247987415.915329	8	322.8844	1.98820e-03	1.47830e-03
2017/11/17	11:42:00	ok	ok	323.0840	257.667	0.000000	22.51	61.642	12.291	239657172.537713	8	322.8718	1.99850e-03	1.52279e-03
2017/11/17	11:47:00	ok	ok	323.0700	257.698	0.000000	22.64	61.632	12.381	253103336.455733	8	322.8241	1.98736e-03	1.54793e-03
2017/11/17	11:52:00	ok	ok	323.0520	257.759	0.000000	22.74	61.649	12.456	250184405.420347	8	322.8126	2.00909e-03	1.44193e-03
2017/11/17	11:57:00	ok	ok	323.0320	257.842	0.000000	22.80	61.689	12.507	253993540.882682	8	322.8109	2.00384e-03	1.51386e-03
2017/11/17	12:32:00	ok	ok	322.4720	257.956	0.000000	25.16	60.135	13.937	265386404.503196	7	322.2828	1.92968e-03	1.63087e-03
2017/11/17	12:37:00	ok	ok	322.4400	257.977	0.000000	25.40	60.204	14.142	276912445.817111	6	322.0680	2.44774e-03	1.63278e-03
2017/11/17	12:42:00	ok	ok	322.3780	258.022	0.000000	25.55	60.166	14.252	245686535.102919	7	322.4631	9.49124e-04	2.34160e-03
2017/11/17	12:47:00	ok	ok	322.3600	258.066	0.000000	25.81	60.176	14.463	253104892.306997	6	321.9685	2.48791e-03	1.61054e-03
2017/11/17	12:52:00	ok	ok	322.3360	258.091	0.000000	25.98	60.203	14.608	256530037.185723	6	321.9406	2.50450e-03	1.57851e-03
2017/11/17	12:57:00	ok	ok	322.3080	258.142	0.000000	26.14	60.197	14.737	238419096.628532	6	321.9340	2.45840e-03	1.62418e-03
2017/11/17	13:02:00	ok	ok	322.2760	258.166	0.000000	26.25	60.214	14.832	248349727.627829	5	321.4750	3.60746e-03	1.41210e-03
2017/11/17	13:07:00	ok	ok	322.2580	258.214	0.000000	26.39	60.267	14.961	230895748.052221	5	321.4306	3.54801e-03	1.65497e-03
2017/11/17	13:12:00	ok	ok	322.2440	258.244	0.000000	26.52	60.380	15.098	251797347.131754	5	321.4761	3.53555e-03	1.54657e-03
2017/11/17	13:17:00	ok	ok	322.4400	258.557	0.000000	25.83	61.843	14.880	199652897.940908	6	322.1103	2.50879e-03	1.52273e-03
2017/11/17	13:49:00	ok	ok	322.1680	258.566	0.000000	27.16	60.853	15.766	179420717.181449	6	321.8277	2.22390e-03	1.72090e-03
2017/11/17	13:54:00	ok	ok	322.1500	258.579	0.000000	27.27	60.808	15.850	174953840.624257	6	321.7946	2.21689e-03	1.68946e-03
2017/11/17	13:59:00	ok	ok	322.1220	258.585	0.000000	27.38	60.764	15.935	153752233.257010	6	321.7790	2.13513e-03	1.82672e-03
2017/11/17	14:30:02	ok	ok	321.6320	258.257	0.000000	29.67	59.155	17.585	253459116.531017	8	321.4301	2.04510e-03	1.56101e-03
2017/11/17	14:35:02	ok	ok	321.5840	258.268	0.000000	29.88	59.156	17.787	222400581.839314	8	321.4324	2.03158e-03	1.32756e-03
2017/11/17	14:40:02	ok	ok	321.5780	258.274	0.000000	30.00	59.237	17.927	223518761.636215	8	321.3270	2.08308e-03	1.62143e-03
2017/11/17	14:45:02	ok	ok	321.5380	258.248	0.000000	30.24	59.243	18.163	223969774.417348	8	321.3180	2.04744e-03	1.57588e-03
2017/11/17	14:50:02	ok	ok	321.5340	258.274	0.000000	30.36	59.324	18.306	234291417.894046	7	321.1597	2.49927e-03	1.47883e-03
2017/11/17	14:55:02	ok	ok	321.5160	258.286	0.000000	30.42	59.333	18.369	228832819.113595	7	321.1375	2.73414e-03	1.44933e-03
2017/11/17	15:00:02	ok	ok	321.4760	258.271	0.000000	30.62	59.269	18.548	226066985.105113	2	322.4358	1.49121e-03	3.61690e-16
2017/11/17	15:05:02	ok	ok	321.4440	258.259	0.000000	30.82	59.237	18.738	240015961.973681	7	321.3222	1.90375e-03	1.96737e-03
2017/11/17	15:10:02	ok	ok	321.4140	258.242	0.000000	30.93	59.317	18.875	225383926.560289	7	321.2621	1.78784e-03	1.52319e-03
2017/11/17	15:15:02	ok	ok	321.4120	258.256	0.000000	31.09	59.341	19.046	235127357.812917	2	321.4200	8.09223e-04	3.60703e-16
2017/11/17	15:20:02	ok	ok	321.3960	258.239	0.000000	31.24	59.364	19.207	213146705.564969	2	321.2167	2.86762e-03	9.12046e-17
2017/11/17	15:25:02	ok	ok	321.3720	258.248	0.000000	31.33	59.378	19.304	223635268.499407	6	321.0344	2.37965e-03	1.67915e-03
2017/11/17	15:30:02	ok	ok	321.3660	258.275	0.000000	31.41	59.516	19.432	215243975.449203	7	321.2352	1.74069e-03	1.56443e-03
2017/11/17	15:35:02	ok	ok	321.3680	258.274	0.000000	31.47	59.651	19.539	214106917.594091	7	321.1723	2.00979e-03	1.45564e-03
2017/11/17	15:40:02	ok	ok	321.3760	258.303	0.000000	31.47	59.746	19.570	203290316.533875	7	321.1175	1.96099e-03	1.54414e-03
2017/11/17	15:45:02	ok	ok	321.3640	258.278	0.000000	31.66	59.680	19.749	202377012.583961	6	321.1830	1.91233e-03	1.70099e-03
2017/11/17	15:50:02	ok	ok	321.3660	258.301	0.000000	31.58	59.826	19.712	196385020.750410	7	321.1326	2.06994e-03	1.51814e-03
2017/11/17	15:55:02	ok	ok	321.3660	258.304	0.000000	31.68	59.841	19.823	217009537.147411	7	321.2149	2.01098e-03	1.78962e-03
2017/11/17	16:00:02	ok	ok	321.3720	258.328	0.000000	31.63	59.928	19.799	195023525.762993	8	321.2588	1.78055e-03	1.52731e-03
2017/11/17	16:30:13	ok	ok	321.8380	258.875	0.000000	29.91	62.408	18.795	163901700.019328	7	321.6683	2.05145e-03	1.65281e-03
2017/11/17	16:35:13	ok	ok	321.8380	258.904	0.000000	29.75	62.445	18.644	153260731.457706	8	321.6985	2.07049e-03	1.46991e-03
2017/11/17	16:40:13	ok	ok	321.8700	258.920	0.000000	29.65	62.460	18.547	136814041.676182	8	321.6667	2.07029e-03	1.62530e-03
2017/11/17	16:45:13	ok	ok	321.8800	258.907	0.000000	29.58	62.479	18.483	158859131.603266	8	321.6755	2.10278e-03	1.48743e-03
2017/11/17	16:50:13	ok	ok	321.9040	258.919	0.000000	29.57	62.416	18.454	140441749.400042	8	321.7159	2.06117e-03	1.56674e-03
2017/11/17	16:55:13	ok	ok	321.9300	258.937	0.000000	29.46	62.460	18.357	173142656.742138	8	321.8163	2.00311e-03	1.56062e-03
2017/11/17	17:00:13	ok	ok	321.9500	258.931	0.000000	29.44	62.457	18.336	165991524.871440	8	321.7605	2.09557e-03	1.58152e-03
2017/11/17	17:05:13	ok	ok	321.9360	258.900	0.000000	29.52	62.377	18.393	135803976.929462	8	321.6924	2.11682e-03	1.39155e-03
2017/11/17	17:10:13	ok	ok	321.9520	258.909	0.000000	29.43	62.362	18.299	148937207.773534	8	321.7204	2.10450e-03	1.43154e-03
2017/11/17	17:15:13	ok	ok	321.9740	258.924	0.000000	29.33	62.439	18.222	155694118.445728	8	321.6945	2.11399e-03	1.43295e-03
2017/11/17	17:20:13	ok	ok	321.9440	258.923	0.000000	29.34	62.410	18.223	154469433.486848	8	321.7066	2.11858e-03	1.29883e-03
2017/11/17	17:25:13	ok	ok	322.0000	258.920	0.000000	29.26	62.490	18.167	158138848.208853	9	321.8140	1.95333e-03	1.35533e-03
2017/11/17	17:30:13	ok	ok	322.0380	258.969	0.000000	29.10	62.681	18.065	155601132.350607	8	321.8626	2.04801e-03	1.47774e-03
2017/11/17	17:35:13	ok	ok	322.0200	258.956	0.000000	29.08	62.615	18.026	161313051.281795	7	321.6726	2.55980e-03	1.40566e-03
2017/11/17	17:40:13	ok	ok	322.0280	258.923	0.000000	29.14	62.377	18.016	155071421.070982	7	321.7615	2.38329e-03	8.76835e-04
2017/11/17	17:45:13	ok	ok	322.0240	258.905	0.000000	29.14	62.346	18.007	143138118.292203	9	321.8550	1.93447e-03	1.41680e-03
2017/11/17	17:50:13	ok	ok	322.0180	258.902	0.000000	29.17	62.289	18.020	144727493.080838	5	321.1726	3.05213e-03	1.33095e-03
2017/11/17	17:55:13	ok	ok	322.0060	258.876	0.000000	29.17	62.289	18.020	162107006.860730	9	321.9375	1.85735e-03	1.45968e-03
2017/11/17	18:30:13	ok	ok	322.5840	259.357	0.000000	27.11	64.444	16.650	217288350.598692	7	322.4155	2.03423e-03	2.00807e-03
2017/11/17	18:35:13	ok	ok	322.6160	259.368	0.000000	26.99	64.424	16.535	220558179.980164	6	322.2752	2.14443e-03	1.76823e-03
2017/11/17	18:40:13	ok	ok	322.6320	259.358	0.000000	26.90	64.409	16.449	225024267.264987	7	322.4283	2.20098e-03	1.81392e-03
2017/11/17	18:45:13	ok	ok	322.6620	259.346	0.000000	26.84	64.399	16.392	212717002.722221	5	321.7935	3.64766e-03	1.56055e-03
2017/11/17	18:50:13	ok	ok	322.6680	259.348	0.000000	26.66	64.338	16.213	240536328.413277	2	322.2600	2.43158e-03	6.37445e-16
2017/11/17	18:55:13	ok	ok	322.7080	259.342	0.000000	26.54	64.379	16.116	219453798.459343	7	322.3693	2.38951e-03	1.76117e-03
2017/11/17	19:00:13	ok	ok	322.6960	259.310	0.000000	26.46	64.305	16.026	229733744.404643	2	324.2145	8.78751e-04	6.64480e-17
2017/11/17	19:05:13	ok	ok	322.7400	259.322	0.000000	26.25	64.453	15.876	234705423.007103	2	323.8564	1.39296e-03	1.99282e-16
2017/11/17	19:10:13	ok	ok	322.7560	259.294	0.000000	26.12	64.400	15.749	224350198.143881	5	321.9735	3.61637e-03	1.28175e-03
2017/11/17	19:15:13	ok	ok	322.7760	259.277	0.000000	26.06	64.329	15.679	248328260.473398	2	324.0630	1.12323e-03	9.96861e-16
2017/11/17	19:20:13	ok	ok	322.7880	259.253	0.000000	26.02	64.231	15.620	223480085.284163	2	324.3248	8.29468e-04	4.07378e-16
2017/11/17	19:25:13	ok	ok	322.8040	259.249	0.000000	25.96	64.191	15.558	222453355.743872	5	321.9680	3.65673e-03	1.66978e-03
2017/11/17	19:30:13	ok	ok	322.8060	259.219	0.000000	25.83	64.169	15.440	238546301.793842	6	322.3979	2.55916e-03	1.63690e-03
2017/11/17	19:35:13	ok	ok	322.8160	259.207	0.000000	25.83	64.138	15.433	221789253.111167	6	322.4096	2.55443e-03	1.59616e-03
2017/11/17	19:40:13	ok	ok	322.8180	259.177	0.000000	25.79	64.101	15.389	223389623.970481	6	322.5344	2.09501e-03	1.65588e-03
2017/11/17	19:45:13	ok	ok	322.8260	259.152	0.000000	25.72	64.059	15.319	230264699.766124	6	322.4792	2.50844e-03	1.61335e-03
2017/11/17	19:50:13	ok	ok	322.8400	259.120	0.000000	25.73	64.030	15.321	222451865.378308	6	322.4250	2.52893e-03	1.83490e-03
2017/11/17	19:55:13	ok	ok	322.8320	259.091	0.000000	25.65	63.956	15.235	209792432.273710	6	322.4766	2.54427e-03	1.40395e-03
2017/11/17	20:30:13	ok	ok	323.3980	259.235	0.000000	23.24	66.477	13.820	214443015.182029	5	322.2154	2.55700e-03	1.19335e-03
2017/11/17	20:35:13	ok	ok	323.4200	259.201	0.000000	23.08	66.449	13.689	211532186.699479	5	322.1011	2.67056e-03	1.53172e-03
2017/11/17	20:40:13	ok	ok	323.4480	259.156	0.000000	22.96	66.458	13.597	204542598.658984	8	323.1957	2.01303e-03	1.47166e-03
2017/11/17	20:45:13	ok	ok	323.4600	259.127	0.000000	22.80	66.400	13.462	219556202.142698	5	322.3945	2.49025e-03	1.15785e-03
2017/11/17	20:50:13	ok	ok	323.4800	259.091	0.000000	22.59	66.423	13.305	213521835.956243	5	322.3389	2.52056e-03	1.25393e-03
2017/11/17	20:55:13	ok	ok	323.4980	259.046	0.000000	22.57	66.360	13.277	214132601.809803	8	323.2348	2.06584e-03	1.57874e-03
2017/11/17	21:00:13	ok	ok	323.4980	259.004	0.000000	22.37	66.355	13.125	221411886.662957	5	322.3665	2.57283e-03	1.21835e-03
2017/11/17	21:05:13	ok	ok	323.5140	258.958	0.000000	22.35	66.261	13.092	225855520.551335	6	322.6055	2.39004e-03	1.34013e-03
2017/11/17	21:10:13	ok	ok	323.5240	258.919	0.000000	22.26	66.246	13.021	211055929.552590	5	322.4237	2.56048e-03	1.22525e-03
2017/11/17	21:15:13	ok	ok	323.5260	258.878	0.000000	22.24	66.212	13.000	216283314.928449	6	322.7078	2.39471e-03	1.42048e-03
2017/11/17	21:20:13	ok	ok	323.5460	258.841	0.000000	22.07	66.242	12.879	228879038.921438	8	323.3176	2.13808e-03	1.49063e-03
2017/11/17	21:25:13	ok	ok	323.5720	258.840	0.000000	21.99	66.199	12.811	202973265.515731	8	323.3020	2.10404e-03	1.56186e-03
2017/11/17	21:30:13	ok	ok	323.5740	258.803	0.000000	21.92	66.216	12.763	219105420.745644	5	322.4910	2.61128e-03	1.22868e-03
2017/11/17	21:35:13	ok	ok	323.5800	258.760	0.000000	21.91	66.125	12.738	217861456.808107	8	323.3350	2.12435e-03	1.53176e-03
2017/11/17	21:40:13	ok	ok	323.5880	258.716	0.000000	21.81	66.197	12.679	203253218.711520	8	323.3141	2.14506e-03	1.50847e-03
2017/11/17	21:45:13	ok	ok	323.5920	258.689	0.000000	21.78	66.222	12.662	228208458.408388	8	323.3382	2.16212e-03	1.47407e-03
2017/11/17	21:50:13	ok	ok	323.5820	258.633	0.000000	21.73	66.034	12.589	210667551.234323	7	322.9723	2.31447e-03	1.10338e-03
2017/11/17	21:55:13	ok	ok	323.5920	258.607	0.000000	21.72	65.972	12.570	221528718.564625	8	323.3486	2.14028e-03	1.51391e-03
2017/11/17	22:00:13	ok	ok	323.6040	258.585	0.000000	21.62	66.074	12.517	214742578.755347	8	323.3665	2.15877e-03	1.51864e-03
2017/11/17	22:30:23	ok	ok	324.0000	258.705	0.000000	19.81	67.477	11.506	180097563.412002	7	323.7132	2.27168e-03	1.33567e-03
2017/11/17	22:35:23	ok	ok	324.0040	258.705	0.000000	19.70	67.339	11.409	170068098.429504	7	323.7448	2.23347e-03	1.40613e-03
2017/11/17	22:40:23	ok	ok	324.0320	258.652	0.000000	19.60	67.262	11.329	186533117.023281	6	323.6254	2.60618e-03	1.69792e-03
2017/11/17	22:45:23	ok	ok	324.0560	258.652	0.000000	19.49	67.184	11.243	194840542.771268	6	323.6606	2.56737e-03	1.52674e-03
2017/11/17	22:50:23	ok	ok	324.0720	258.608	0.000000	19.37	67.192	11.166	196085960.786389	8	323.8808	1.98239e-03	1.43017e-03
2017/11/17	22:55:23	ok	ok	324.0760	258.586	0.000000	19.29	67.000	11.082	200601527.467209	6	323.7176	2.56683e-03	1.50222e-03
2017/11/17	23:00:23	ok	ok	324.0920	258.581	0.000000	19.18	66.892	10.992	205255772.832299	7	323.9043	2.03261e-03	1.35090e-03
2017/11/17	23:05:23	ok	ok	324.1100	258.531	0.000000	19.12	66.793	10.937	187799802.734698	6	323.7849	2.46885e-03	1.39671e-03
2017/11/17	23:10:23	ok	ok	324.1060	258.529	0.000000	19.01	66.714	10.854	185527661.508961	7	323.8395	2.10956e-03	1.53183e-03
2017/11/17	23:15:23	ok	ok	324.1280	258.496	0.000000	18.94	66.613	10.793	203942691.736432	8	323.8912	2.05501e-03	1.38634e-03
2017/11/17	23:20:23	ok	ok	324.1380	258.491	0.000000	18.88	66.602	10.753	208090768.781415	7	323.8962	2.09673e-03	1.44071e-03
2017/11/17	23:25:23	ok	ok	324.1500	258.472	0.000000	18.84	66.448	10.703	192697694.548865	7	323.9419	2.03239e-03	1.39066e-03
2017/11/17	23:30:23	ok	ok	324.1740	258.462	0.000000	18.71	66.454	10.622	184841339.074880	8	323.9252	2.06066e-03	1.31435e-03
2017/11/17	23:35:23	ok	ok	324.1780	258.454	0.000000	18.64	66.442	10.576	204195532.481856	8	323.9387	1.71165e-03	2.51397e-03
2017/11/17	23:40:23	ok	ok	324.1800	258.443	0.000000	18.62	66.291	10.540	219416479.721582	7	323.9283	2.14650e-03	1.47060e-03
2017/11/17	23:45:23	ok	ok	324.1780	258.397	0.000000	18.53	66.216	10.472	201112907.807271	7	323.9080	2.22048e-03	1.39773e-03
2017/11/17	23:50:23	ok	ok	324.1900	258.387	0.000000	18.50	66.122	10.439	224553094.676937	8	323.9169	1.72714e-03	2.56503e-03
2017/11/17	23:55:23	ok	ok	324.1860	258.373	0.000000	18.44	66.052	10.391	230379226.237798	7	324.4290	7.74663e-04	2.33016e-03
2017/11/18	00:00:23	ok	ok	324.1900	258.317	0.000000	18.45	65.965	10.383	218138273.946479	8	324.0987	1.60726e-03	2.51892e-03
2017/11/18	00:30:34	ok	ok	325.2160	258.538	0.000000	14.16	70.821	8.610	211076595.738010	7	324.9193	2.55290e-03	1.37369e-03
2017/11/18	00:35:34	ok	ok	325.2680	258.487	0.000000	13.86	70.763	8.446	209712955.097336	7	324.9294	2.61602e-03	1.39765e-03
2017/11/18	00:40:34	ok	ok	325.3220	258.405	0.000000	13.58	70.653	8.289	205680916.420391	7	324.9428	2.65254e-03	1.41007e-03
2017/11/18	00:45:34	ok	ok	325.3600	258.328	0.000000	13.37	70.556	8.172	221875774.904802	7	325.0280	2.64521e-03	1.38013e-03
2017/11/18	00:50:34	ok	ok	325.4020	258.281	0.000000	13.11	70.449	8.029	219848361.137463	7	325.1297	2.57205e-03	1.37845e-03
2017/11/18	00:55:34	ok	ok	325.4320	258.195	0.000000	12.94	70.331	7.932	193210549.083576	7	325.0872	2.65176e-03	1.47758e-03
2017/11/18	01:00:34	ok	ok	325.4620	258.117	0.000000	12.74	70.207	7.821	196782907.180917	7	325.1090	2.68309e-03	1.42893e-03
2017/11/18	01:05:34	ok	ok	325.4840	258.089	0.000000	12.57	70.061	7.723	209209580.543311	6	324.8642	2.75955e-03	9.69749e-04
2017/11/18	01:10:34	ok	ok	325.5100	257.999	0.000000	12.44	69.979	7.652	216729874.315794	6	325.1530	2.84192e-03	1.71200e-03
2017/11/18	01:15:34	ok	ok	325.5240	257.967	0.000000	12.28	69.863	7.563	217412548.152094	4	323.6361	3.81619e-03	1.19486e-03
2017/11/18	01:20:34	ok	ok	325.5560	257.938	0.000000	12.14	69.751	7.486	218236958.236041	6	324.9937	2.74835e-03	1.01883e-03
2017/11/18	01:25:34	ok	ok	325.5560	257.869	0.000000	12.04	69.618	7.425	210025697.793968	4	325.6789	-1.33882e-04	3.01585e-04
2017/11/18	01:30:34	ok	ok	325.5800	257.833	0.000000	11.89	69.533	7.347	197570127.989224	4	323.8212	3.80577e-03	9.62356e-04
2017/11/18	01:35:34	ok	ok	325.5960	257.766	0.000000	11.76	69.394	7.273	210480327.539288	7	325.2145	2.67141e-03	1.23777e-03
2017/11/18	01:40:34	ok	ok	325.6300	257.745	0.000000	11.66	69.318	7.220	217888206.969420	4	323.7525	3.77072e-03	1.20558e-03
2017/11/18	01:45:34	ok	ok	325.6340	257.649	0.000000	11.57	69.187	7.166	212925073.272152	4	323.8932	3.66506e-03	9.12111e-04
2017/11/18	01:50:34	ok	ok	325.6440	257.624	0.000000	11.46	69.109	7.109	211098345.114029	4	323.9078	3.78489e-03	8.80555e-04
2017/11/18	01:55:34	ok	ok	325.6680	257.602	0.000000	11.36	69.005	7.054	217696974.638443	4	323.9229	3.79919e-03	9.26176e-04
2017/11/18	02:00:34	ok	ok	325.6820	257.529	0.000000	11.26	68.901	6.999	217266828.952104	7	325.3365	2.45657e-03	1.19613e-03
2017/11/18	02:05:34	ok	ok	325.6920	257.520	0.000000	11.16	68.796	6.945	214599183.974698	4	323.9229	3.79798e-03	9.26176e-04
2017/11/18	02:10:34	ok	ok	325.7080	257.510	0.000000	11.10	68.700	6.909	216037709.851529	4	323.9481	3.69467e-03	9.91450e-04
2017/11/18	02:15:34	ok	ok	325.7140	257.444	0.000000	11.02	68.599	6.864	214420388.791800	4	324.0668	3.58431e-03	9.27246e-04
2017/11/18	02:20:34	ok	ok	325.7140	257.433	0.000000	10.94	68.527	6.823	225050551.781753	7	325.3402	2.64924e-03	1.16273e-03
2017/11/18	02:25:34	ok	ok	325.7400	257.417	0.000000	10.84	68.451	6.773	205306991.541163	6	325.2069	2.83108e-03	1.07212e-03
2017/11/18	02:30:34	ok	ok	325.7380	257.349	0.000000	10.77	68.324	6.730	222689342.142415	2	325.7967	1.32591e-04	3.88661e-17
2017/11/18	02:35:34	ok	ok	325.7480	257.337	0.000000	10.71	68.256	6.698	210581176.853993	6	325.1749	2.90412e-03	1.22072e-03
2017/11/18	02:40:34	ok	ok	325.7620	257.257	0.000000	10.63	68.184	6.657	209302806.531284	7	325.3797	2.65828e-03	1.27028e-03
2017/11/18	02:45:34	ok	ok	325.7680	257.234	0.000000	10.55	68.112	6.617	216459417.896489	6	325.2262	2.86560e-03	1.15447e-03
2017/11/18	02:50:34	ok	ok	325.7780	257.151	0.000000	10.50	68.046	6.590	218633055.342060	7	325.4552	2.47661e-03	1.24899e-03
2017/11/18	02:55:34	ok	ok	325.7860	257.136	0.000000	10.46	67.953	6.564	218387316.689981	7	325.4222	2.66419e-03	1.18569e-03
2017/11/18	03:00:34	ok	ok	325.7980	257.124	0.000000	10.38	67.881	6.524	204680769.179201	6	325.2332	2.87995e-03	1.22445e-03
2017/11/18	03:05:34	ok	ok	325.8020	257.052	0.000000	10.32	67.813	6.493	200969177.224856	4	324.1921	3.67351e-03	7.74386e-04
2017/11/18	03:10:34	ok	ok	325.8020	257.042	0.000000	10.27	67.746	6.466	209175497.436478	7	325.4373	2.67926e-03	1.22819e-03
2017/11/18	03:15:34	ok	ok	325.8220	256.971	0.000000	10.21	67.678	6.435	215784933.419659	7	325.5408	2.46277e-03	1.24808e-03
2017/11/18	03:20:34	ok	ok	325.8300	256.963	0.000000	10.16	67.612	6.409	210342684.598255	7	325.4845	2.69684e-03	1.18573e-03
2017/11/18	03:25:34	ok	ok	325.8360	256.913	0.000000	10.09	67.542	6.374	218151631.165940	6	325.5632	2.50801e-03	1.32207e-03
2017/11/18	03:30:34	ok	ok	325.8420	256.901	0.000000	10.03	67.502	6.346	210314143.625890	6	325.5100	2.61397e-03	1.33487e-03
2017/11/18	03:35:34	ok	ok	325.8420	256.837	0.000000	9.96	67.404	6.308	218526363.341257	7	325.4911	2.71666e-03	1.25451e-03
2017/11/18	03:40:34	ok	ok	325.8520	256.832	0.000000	9.90	67.364	6.281	202243753.741540	7	325.4957	2.66695e-03	1.25214e-03
2017/11/18	03:45:34	ok	ok	325.8560	256.774	0.000000	9.85	67.298	6.255	211616176.398259	7	325.5327	2.67815e-03	1.24157e-03
2017/11/18	03:50:34	ok	ok	325.8660	256.758	0.000000	9.83	67.237	6.241	208546493.835299	7	325.5176	2.59766e-03	1.25120e-03
2017/11/18	03:55:34	ok	ok	325.8700	256.687	0.000000	9.78	67.199	6.218	198918117.669571	7	325.4834	2.71597e-03	1.23179e-03
2017/11/18	04:00:34	ok	ok	325.8760	256.675	0.000000	9.72	67.160	6.191	211761428.580611	6	325.5699	2.64233e-03	1.30313e-03
2017/11/18	04:05:34	ok	ok	325.8840	256.602	0.000000	9.68	67.095	6.169	206866373.421458	6	325.5974	2.58731e-03	1.29255e-03
2017/11/18	04:10:34	ok	ok	325.8840	256.591	0.000000	9.63	67.029	6.143	201537185.756145	7	325.5111	2.75665e-03	1.27840e-03
2017/11/18	04:15:34	ok	ok	325.8860	256.510	0.000000	9.60	66.995	6.129	201662678.869632	7	325.4949	2.72933e-03	1.28095e-03
2017/11/18	04:20:34	ok	ok	325.9020	256.445	0.000000	9.54	66.955	6.102	195351536.997443	7	325.5677	2.64346e-03	1.27564e-03
2017/11/18	04:25:34	ok	ok	325.9060	256.425	0.000000	9.51	66.893	6.084	206624898.476638	7	325.5472	2.66437e-03	1.24922e-03
2017/11/18	04:30:34	ok	ok	325.9180	256.358	0.000000	9.44	66.851	6.054	209133171.597327	7	325.5891	2.61544e-03	1.23851e-03
2017/11/18	04:35:34	ok	ok	325.9200	256.279	0.000000	9.41	66.817	6.039	203634300.901078	7	325.6492	2.55642e-03	1.11030e-03
2017/11/18	04:40:34	ok	ok	325.9260	256.274	0.000000	9.37	66.781	6.020	204340269.990671	7	325.5712	2.64954e-03	1.28274e-03
2017/11/18	04:45:34	ok	ok	325.9380	256.205	0.000000	9.32	66.744	5.998	203267000.764673	7	325.6365	2.61673e-03	1.21998e-03
2017/11/18	04:50:34	ok	ok	325.9440	256.205	0.000000	9.29	66.681	5.981	196191045.756275	7	325.6088	2.62783e-03	1.21226e-03
2017/11/18	04:55:34	ok	ok	325.9360	256.185	0.000000	9.24	66.643	5.958	200762317.460845	7	325.6075	2.64774e-03	1.34383e-03
2017/11/18	05:00:34	ok	ok	325.9480	256.121	0.000000	9.20	66.579	5.938	217675415.168977	7	325.6489	2.58925e-03	1.24383e-03
2017/11/18	05:05:34	ok	ok	325.9560	256.056	0.000000	9.20	66.550	5.935	204534927.574492	6	325.5942	2.69259e-03	1.38646e-03
2017/11/18	05:10:34	ok	ok	325.9560	256.059	0.000000	9.14	66.511	5.909	209708578.929314	7	325.6574	2.55660e-03	1.25314e-03
2017/11/18	05:15:34	ok	ok	325.9660	255.986	0.000000	9.10	66.475	5.891	188820161.931940	8	325.8869	2.01023e-03	1.48399e-03
2017/11/18	05:20:34	ok	ok	325.9700	255.919	0.000000	9.06	66.410	5.870	212399137.343337	8	325.9352	1.99217e-03	1.42086e-03
2017/11/18	05:25:34	ok	ok	325.9800	255.855	0.000000	9.02	66.375	5.852	201067193.069784	6	325.6964	2.47279e-03	1.42599e-03
2017/11/18	05:30:34	ok	ok	325.9700	255.837	0.000000	8.99	66.341	5.838	212659408.149290	8	325.9944	1.96121e-03	1.32509e-03
2017/11/18	05:35:34	ok	ok	325.9880	255.770	0.000000	8.96	66.307	5.823	195076995.605476	7	325.6243	2.64076e-03	1.35054e-03
2017/11/18	05:40:34	ok	ok	325.9940	255.702	0.000000	8.92	66.299	5.808	198596777.896389	7	325.6765	2.58805e-03	1.28851e-03
2017/11/18	05:45:34	ok	ok	325.9840	255.697	0.000000	8.90	66.267	5.798	207264015.932144	8	325.9506	1.97848e-03	1.39239e-03
2017/11/18	05:50:34	ok	ok	325.9960	255.630	0.000000	8.88	66.235	5.787	194851535.453031	7	325.6279	2.69769e-03	1.33073e-03
2017/11/18	05:55:34	ok	ok	325.9960	255.622	0.000000	8.83	66.169	5.763	198233320.614283	7	325.6638	2.67684e-03	1.29959e-03
2017/11/18	06:30:34	ok	ok	326.0160	255.361	0.000000	8.66	66.024	5.688	204591253.483391	8	325.9039	1.92967e-03	1.38338e-03
2017/11/18	06:35:34	ok	ok	326.0140	255.354	0.000000	8.66	65.966	5.683	206240415.666451	6	325.7314	2.62121e-03	1.36160e-03
2017/11/18	06:40:34	ok	ok	326.0080	255.279	0.000000	8.64	65.934	5.673	215038200.175627	6	325.7131	2.65972e-03	1.30983e-03
2017/11/18	06:45:34	ok	ok	326.0040	255.274	0.000000	8.62	65.902	5.663	207303124.626292	7	325.8512	1.96610e-03	1.58764e-03
2017/11/18	06:50:34	ok	ok	326.0180	255.269	0.000000	8.57	65.864	5.642	208206357.184547	6	325.8529	1.72101e-03	7.16982e-04
2017/11/18	06:55:34	ok	ok	326.0240	255.198	0.000000	8.55	65.861	5.634	215267111.235526	7	325.9298	1.89600e-03	1.56698e-03
2017/11/18	07:00:34	ok	ok	326.0240	255.188	0.000000	8.54	65.830	5.628	201670179.974880	6	325.6595	2.67134e-03	1.40085e-03
2017/11/18	07:05:34	ok	ok	326.0240	255.122	0.000000	8.52	65.770	5.616	213425771.082580	8	325.8969	1.93981e-03	1.49545e-03
2017/11/18	07:10:34	ok	ok	326.0320	255.111	0.000000	8.50	65.766	5.608	207511217.497296	6	325.7353	2.61626e-03	1.40221e-03
2017/11/18	07:15:34	ok	ok	326.0140	255.110	0.000000	8.48	65.705	5.596	223045156.017012	6	325.7523	2.57863e-03	1.38875e-03
2017/11/18	07:20:34	ok	ok	326.0320	255.094	0.000000	8.48	65.705	5.596	204938157.090966	6	325.7415	2.56810e-03	1.37441e-03
2017/11/18	07:25:34	ok	ok	326.0200	255.099	0.000000	8.46	65.673	5.586	216034660.185013	2	326.1762	-1.87542e-04	7.29703e-17
2017/11/18	07:30:34	ok	ok	326.0220	255.038	0.000000	8.44	65.669	5.579	205636427.960159	7	325.8992	1.87718e-03	1.59566e-03
2017/11/18	07:35:34	ok	ok	326.0320	255.021	0.000000	8.44	65.641	5.576	206498108.687390	6	325.7783	2.47451e-03	1.42110e-03
2017/11/18	07:40:34	ok	ok	326.0180	255.020	0.000000	8.42	65.609	5.566	195864706.234896	7	325.8439	2.03863e-03	1.57857e-03
2017/11/18	07:45:34	ok	ok	326.0120	255.012	0.000000	8.42	65.609	5.566	216818413.443084	8	325.9011	1.96686e-03	1.44576e-03
2017/11/18	07:50:34	ok	ok	326.0180	255.012	0.000000	8.40	65.548	5.554	221919565.455359	7	325.9358	1.85378e-03	1.52351e-03
2017/11/18	07:55:34	ok	ok	326.0120	255.011	0.000000	8.40	65.548	5.554	228735815.490822	7	325.9138	1.98931e-03	1.46964e-03
2017/11/18	08:00:34	ok	ok	326.0180	255.076	0.000000	8.41	65.521	5.555	208459292.800032	7	325.8631	2.03315e-03	1.56013e-03
2017/11/18	08:30:44	ok	ok	326.0000	255.123	0.000000	8.40	65.376	5.539	207650307.274141	8	325.8136	2.02120e-03	1.49720e-03
2017/11/18	08:35:44	ok	ok	326.0060	255.120	0.000000	8.37	65.342	5.526	218024898.736012	6	325.6991	2.64916e-03	1.45285e-03
2017/11/18	08:40:44	ok	ok	326.0040	255.190	0.000000	8.38	65.344	5.530	213122024.589865	8	325.8545	1.98922e-03	1.45935e-03
2017/11/18	08:45:44	ok	ok	325.9980	255.190	0.000000	8.38	65.315	5.527	213413455.186814	6	325.6955	2.63108e-03	1.32177e-03
2017/11/18	08:50:44	ok	ok	325.9940	255.254	0.000000	8.39	65.288	5.528	208602566.875130	6	325.5978	2.76934e-03	1.42488e-03
2017/11/18	08:55:44	ok	ok	325.9960	255.252	0.000000	8.40	65.290	5.532	216168503.928495	8	325.8533	2.06767e-03	1.38564e-03
2017/11/18	09:00:44	ok	ok	325.9940	255.317	0.000000	8.40	65.262	5.530	210689505.720639	7	325.8208	2.05475e-03	1.46979e-03
2017/11/18	09:05:44	ok	ok	325.9860	255.314	0.000000	8.40	65.262	5.530	223580317.538960	8	325.8996	1.99120e-03	1.37566e-03
2017/11/18	09:10:44	ok	ok	325.9900	255.376	0.000000	8.40	65.233	5.527	217020419.174364	6	325.6937	2.56637e-03	1.37247e-03
2017/11/18	09:15:44	ok	ok	325.9820	255.375	0.000000	8.42	65.208	5.532	212749195.634113	7	325.8446	1.99975e-03	1.52496e-03
2017/11/18	09:20:44	ok	ok	325.9800	255.368	0.000000	8.44	65.183	5.537	202442595.271681	7	325.7993	1.98936e-03	1.66338e-03
2017/11/18	09:25:44	ok	ok	325.9800	255.447	0.000000	8.43	65.152	5.531	217781834.204388	6	325.6591	2.67042e-03	1.40708e-03
2017/11/18	09:30:44	ok	ok	325.9760	255.506	0.000000	8.44	65.183	5.537	214091622.526246	5	325.6580	1.99758e-03	7.03286e-04
2017/11/18	09:35:44	ok	ok	325.9660	255.504	0.000000	8.44	65.154	5.535	219608693.711600	7	325.8905	1.93901e-03	1.41833e-03
2017/11/18	09:40:44	ok	ok	325.9620	255.505	0.000000	8.45	65.127	5.536	218149693.915218	6	325.6580	2.63426e-03	1.37429e-03
2017/11/18	09:45:44	ok	ok	325.9600	255.559	0.000000	8.46	65.129	5.540	222605238.980540	4	325.4707	1.95662e-03	6.03903e-04
2017/11/18	09:50:44	ok	ok	325.9640	255.630	0.000000	8.46	65.100	5.537	207818346.594062	8	325.7997	1.96084e-03	1.42655e-03
2017/11/18	09:55:44	ok	ok	325.9540	255.633	0.000000	8.48	65.075	5.542	218120975.871564	7	325.8809	1.97649e-03	1.40316e-03
2017/11/18	10:00:44	ok	ok	325.9540	255.700	0.000000	8.45	65.070	5.531	218738815.747191	9	325.9270	2.01110e-03	1.38644e-03
2017/11/18	10:30:54	ok	ok	325.9160	255.952	0.000000	8.57	65.005	5.568	233198178.893085	6	325.6593	2.59070e-03	1.30967e-03
2017/11/18	10:35:54	ok	ok	325.9160	256.008	0.000000	8.60	65.010	5.580	226913763.022635	8	325.7865	1.96708e-03	1.45121e-03
2017/11/18	10:40:54	ok	ok	325.9180	256.059	0.000000	8.62	65.014	5.587	215401930.996902	7	325.5720	2.67847e-03	1.28874e-03
2017/11/18	10:45:54	ok	ok	325.9020	256.124	0.000000	8.64	64.989	5.592	222622357.336774	7	325.5884	2.66292e-03	1.31093e-03
2017/11/18	10:50:54	ok	ok	325.8980	256.178	0.000000	8.64	64.960	5.590	224137000.927098	7	325.5877	2.62184e-03	1.31679e-03
2017/11/18	10:55:54	ok	ok	325.8860	256.246	0.000000	8.68	64.939	5.602	222036920.775151	8	325.8639	2.00570e-03	1.50198e-03
2017/11/18	11:00:54	ok	ok	325.8820	256.312	0.000000	8.70	64.942	5.610	210537014.009969	7	325.4933	2.73931e-03	1.32070e-03
2017/11/18	11:05:54	ok	ok	325.8720	256.370	0.000000	8.74	64.892	5.620	225993925.083211	7	325.5696	2.60964e-03	1.26748e-03
2017/11/18	11:10:54	ok	ok	325.8680	256.435	0.000000	8.76	64.895	5.627	227722397.841236	7	325.5849	2.60896e-03	1.32071e-03
2017/11/18	11:15:54	ok	ok	325.8620	256.501	0.000000	8.77	64.868	5.628	224480106.328947	7	325.5386	2.66660e-03	1.23326e-03
2017/11/18	11:20:54	ok	ok	325.8540	256.563	0.000000	8.82	64.849	5.645	225270743.238708	7	325.7765	1.98162e-03	1.40493e-03
2017/11/18	11:25:54	ok	ok	325.8440	256.625	0.000000	8.84	64.852	5.652	228323660.162354	8	325.7749	2.03584e-03	1.40340e-03
2017/11/18	11:30:54	ok	ok	325.8300	256.685	0.000000	8.89	64.832	5.668	226701959.696766	8	325.7865	1.98853e-03	1.42358e-03
2017/11/18	11:35:54	ok	ok	325.8140	256.754	0.000000	8.94	64.784	5.682	232982659.780359	7	325.5393	2.57118e-03	1.27710e-03
2017/11/18	11:40:54	ok	ok	325.8000	256.825	0.000000	8.98	64.791	5.698	241254474.484675	7	325.5124	2.61082e-03	1.29378e-03
2017/11/18	11:45:54	ok	ok	325.8000	256.947	0.000000	9.01	64.767	5.706	205754463.074233	7	325.4100	2.69908e-03	1.27117e-03
2017/11/18	11:50:54	ok	ok	325.7860	257.009	0.000000	9.08	64.751	5.730	232587885.703514	7	325.5362	2.56526e-03	1.21372e-03
2017/11/18	11:55:54	ok	ok	325.7660	257.148	0.000000	9.12	64.758	5.746	236812007.969433	7	325.4549	2.60443e-03	1.29041e-03
2017/11/18	12:00:54	ok	ok	325.7600	257.280	0.000000	9.16	64.736	5.758	225597147.778814	7	325.4659	2.59759e-03	1.24690e-03
2017/11/18	12:31:04	ok	ok	325.6820	257.908	0.000000	9.45	64.672	5.860	236308549.265527	7	325.3992	2.58453e-03	1.32400e-03
2017/11/18	12:36:04	ok	ok	325.6620	257.950	0.000000	9.52	64.685	5.887	242175104.027125	7	325.3799	2.61143e-03	1.21818e-03
2017/11/18	12:41:04	ok	ok	325.6560	258.052	0.000000	9.56	64.663	5.900	235901766.348143	7	325.3714	2.59185e-03	1.14221e-03
2017/11/18	12:46:04	ok	ok	325.6420	258.122	0.000000	9.60	64.670	5.916	243937503.029093	7	325.3052	2.63972e-03	1.30018e-03
2017/11/18	12:51:04	ok	ok	325.6320	258.232	0.000000	9.64	64.677	5.932	216370209.520335	7	325.2681	2.67177e-03	1.26130e-03
2017/11/18	12:56:04	ok	ok	325.6220	258.288	0.000000	9.69	64.715	5.954	242920216.243385	7	325.3162	2.57493e-03	1.32115e-03
2017/11/18	13:01:04	ok	ok	325.6100	258.343	0.000000	9.72	64.720	5.966	243472905.824578	7	325.3027	2.65496e-03	1.26576e-03
2017/11/18	13:06:04	ok	ok	325.6080	258.417	0.000000	9.74	64.752	5.976	233227130.812453	7	325.3393	2.55856e-03	1.25104e-03
2017/11/18	13:11:04	ok	ok	325.5980	258.461	0.000000	9.78	64.759	5.992	223514443.556305	7	325.2544	2.69556e-03	1.25276e-03
2017/11/18	13:16:04	ok	ok	325.5840	258.527	0.000000	9.80	64.763	6.000	230341798.338144	7	325.2674	2.84303e-03	1.25471e-03
2017/11/18	13:21:04	ok	ok	325.5760	258.585	0.000000	9.83	64.797	6.015	239807637.479335	4	323.9919	3.64524e-03	9.34220e-04
2017/11/18	13:26:04	ok	ok	325.5780	258.645	0.000000	9.85	64.801	6.023	232633959.888236	7	325.2236	2.64200e-03	1.12784e-03
2017/11/18	13:31:04	ok	ok	325.5620	258.714	0.000000	9.89	64.808	6.039	248406244.122586	7	325.2331	2.68593e-03	1.22883e-03
2017/11/18	13:36:04	ok	ok	325.5520	258.773	0.000000	9.96	64.791	6.064	248983884.167818	7	325.2449	2.64474e-03	1.25856e-03
2017/11/18	13:41:04	ok	ok	325.5460	258.882	0.000000	9.98	64.823	6.075	236666179.834243	7	325.2527	2.61403e-03	1.28577e-03
2017/11/18	13:46:04	ok	ok	325.5420	258.942	0.000000	10.02	64.831	6.091	226395475.892610	7	325.1741	2.70281e-03	1.17017e-03
2017/11/18	13:51:04	ok	ok	325.5260	258.998	0.000000	10.04	64.834	6.099	241850692.606270	7	325.2294	2.62779e-03	1.30781e-03
2017/11/18	13:56:04	ok	ok	325.5220	259.061	0.000000	10.06	64.838	6.107	238119958.209605	7	325.2033	2.61541e-03	1.25778e-03
2017/11/18	14:31:04	ok	ok	325.4740	259.463	0.000000	10.26	64.960	6.196	235957613.325798	4	323.8557	3.66943e-03	9.17302e-04
2017/11/18	14:36:04	ok	ok	325.4660	259.517	0.000000	10.30	64.995	6.215	245173923.523519	7	325.1190	2.58921e-03	1.25183e-03
2017/11/18	14:41:04	ok	ok	325.4640	259.569	0.000000	10.31	65.026	6.222	237970824.293725	6	324.8986	2.78384e-03	1.24506e-03
2017/11/18	14:46:04	ok	ok	325.4440	259.609	0.000000	10.32	65.028	6.226	232170616.286340	7	325.0407	2.94294e-03	1.26980e-03
2017/11/18	14:51:04	ok	ok	325.4400	259.620	0.000000	10.34	65.060	6.237	237876390.652141	4	323.7072	3.80663e-03	8.67919e-04
2017/11/18	14:56:04	ok	ok	325.4440	259.661	0.000000	10.34	65.060	6.237	240250918.605535	4	323.7610	3.77510e-03	9.33167e-04
2017/11/18	15:01:04	ok	ok	325.4340	259.656	0.000000	10.36	65.122	6.251	236993847.662782	4	323.6879	3.83060e-03	8.61724e-04
2017/11/18	15:06:04	ok	ok	325.4400	259.715	0.000000	10.38	65.125	6.259	248334621.075279	4	323.7417	3.79932e-03	9.22749e-04
2017/11/18	15:11:04	ok	ok	325.4420	259.711	0.000000	10.40	65.157	6.270	227397458.733552	4	323.7539	3.72020e-03	9.33867e-04
2017/11/18	15:16:04	ok	ok	325.4280	259.765	0.000000	10.42	65.161	6.279	238307432.169494	4	323.7218	3.76943e-03	9.27799e-04
2017/11/18	15:21:04	ok	ok	325.4120	259.758	0.000000	10.44	65.193	6.290	258475114.357400	4	323.7499	3.65125e-03	9.25651e-04
2017/11/18	15:26:04	ok	ok	325.4240	259.763	0.000000	10.44	65.222	6.292	250458873.000041	4	323.5496	3.75283e-03	1.21670e-03
2017/11/18	15:31:04	ok	ok	325.4180	259.808	0.000000	10.44	65.251	6.295	255022696.770671	4	323.5127	3.83027e-03	1.23514e-03
2017/11/18	15:36:04	ok	ok	325.4140	259.805	0.000000	10.46	65.255	6.304	247609466.221537	4	323.6045	3.74118e-03	1.24941e-03
2017/11/18	15:41:04	ok	ok	325.4060	259.815	0.000000	10.46	65.284	6.306	251612943.909721	4	323.7827	3.68585e-03	8.74983e-04
2017/11/18	15:46:04	ok	ok	325.4140	259.813	0.000000	10.47	65.314	6.313	246402176.522201	6	324.8949	2.68420e-03	1.10263e-03
2017/11/18	15:51:04	ok	ok	325.4040	259.820	0.000000	10.46	65.341	6.312	255852034.486608	4	323.7153	3.72451e-03	9.34835e-04
2017/11/18	15:56:04	ok	ok	325.3960	259.815	0.000000	10.48	65.374	6.323	234608617.071517	8	325.1107	2.09268e-03	1.67512e-03
2017/11/18	16:01:04	ok	ok	325.4040	259.819	0.000000	10.47	65.401	6.322	254470806.770826	4	323.7327	3.95923e-03	1.45277e-03
2017/11/18	16:31:14	ok	ok	325.3940	259.808	0.000000	10.47	65.516	6.333	248457017.667802	4	323.7339	3.97896e-03	1.52376e-03
2017/11/18	16:36:14	ok	ok	325.3880	259.812	0.000000	10.46	65.572	6.334	255434267.819799	4	323.7569	3.66354e-03	8.68654e-04
2017/11/18	16:41:14	ok	ok	325.4020	259.823	0.000000	10.47	65.602	6.341	250403856.212942	4	323.5758	3.84967e-03	1.26728e-03
2017/11/18	16:46:14	ok	ok	325.3980	259.824	0.000000	10.48	65.633	6.348	255153720.104907	4	323.6905	4.01026e-03	1.48438e-03
2017/11/18	16:51:14	ok	ok	325.4000	259.823	0.000000	10.44	65.655	6.334	248172520.520957	4	323.6487	3.70940e-03	9.94208e-04
2017/11/18	16:56:14	ok	ok	325.3940	259.826	0.000000	10.45	65.657	6.338	252954976.640025	4	323.6666	3.83768e-03	1.12343e-03
2017/11/18	17:01:14	ok	ok	325.3820	259.831	0.000000	10.44	65.684	6.337	266227638.471614	4	323.7526	3.94590e-03	1.53470e-03
2017/11/18	17:06:14	ok	ok	325.3860	259.829	0.000000	10.45	65.685	6.341	249290084.648558	4	323.7096	3.74163e-03	7.93629e-04
2017/11/18	17:11:14	ok	ok	325.3960	259.782	0.000000	10.43	65.711	6.336	235332720.139152	4	323.6873	3.77838e-03	8.73631e-04
2017/11/18	17:16:14	ok	ok	325.4000	259.787	0.000000	10.43	65.739	6.338	247120423.511602	7	325.0577	2.44542e-03	1.11878e-03
2017/11/18	17:21:14	ok	ok	325.3880	259.777	0.000000	10.42	65.738	6.334	239588668.315867	4	323.7187	3.96373e-03	1.53289e-03
2017/11/18	17:26:14	ok	ok	325.3920	259.774	0.000000	10.42	65.766	6.337	258395190.582085	4	323.6697	3.71509e-03	9.61048e-04
2017/11/18	17:31:14	ok	ok	325.3940	259.782	0.000000	10.40	65.763	6.329	261087949.765510	4	323.5138	3.91354e-03	1.30072e-03
2017/11/18	17:36:14	ok	ok	325.3900	259.776	0.000000	10.42	65.795	6.340	229207601.934594	6	324.7887	3.14777e-03	1.22244e-03
2017/11/18	17:41:14	ok	ok	325.3900	259.725	0.000000	10.44	65.799	6.348	247556728.309577	4	323.6265	3.86188e-03	9.28544e-04
2017/11/18	17:46:14	ok	ok	325.3960	259.731	0.000000	10.40	65.820	6.334	249945260.700905	4	323.5693	3.80259e-03	1.27670e-03
2017/11/18	17:51:14	ok	ok	325.3980	259.732	0.000000	10.40	65.849	6.337	224299559.464037	4	323.6807	4.01991e-03	1.47327e-03
2017/11/18	17:56:14	ok	ok	325.3880	259.730	0.000000	10.42	65.881	6.348	268926342.038368	4	323.7159	3.73317e-03	9.47157e-04
2017/11/18	18:01:14	ok	ok	325.3860	259.723	0.000000	10.38	65.874	6.331	228367876.273058	4	323.6663	3.77114e-03	8.29883e-04
2017/11/18	18:31:24	ok	ok	325.3820	259.674	0.000000	10.36	65.957	6.331	265781570.655067	4	323.7155	3.96751e-03	1.63046e-03
2017/11/18	18:36:24	ok	ok	325.3780	259.676	0.000000	10.37	65.959	6.335	244060305.067077	4	323.7308	3.68214e-03	7.12602e-04
2017/11/18	18:41:24	ok	ok	325.3800	259.673	0.000000	10.35	65.984	6.330	264014219.851729	4	323.6972	3.76574e-03	9.50507e-04
2017/11/18	18:46:24	ok	ok	325.3880	259.676	0.000000	10.34	65.982	6.326	242588998.351887	4	323.7514	3.92365e-03	1.46307e-03
2017/11/18	18:51:24	ok	ok	325.3840	259.627	0.000000	10.34	65.982	6.326	259261153.694258	4	323.6914	3.66565e-03	9.27239e-04
2017/11/18	18:56:24	ok	ok	325.3800	259.624	0.000000	10.34	66.011	6.328	260209195.495416	4	323.7352	3.70822e-03	9.59388e-04
2017/11/18	19:01:24	ok	ok	325.3780	259.626	0.000000	10.33	66.009	6.324	236432394.898568	4	323.6856	3.74629e-03	8.33226e-04
2017/11/18	19:06:24	ok	ok	325.3800	259.623	0.000000	10.34	66.040	6.331	254995075.738456	4	323.6799	3.95556e-03	1.52072e-03
2017/11/18	19:11:24	ok	ok	325.3780	259.627	0.000000	10.32	66.036	6.323	250098146.492570	4	323.5890	3.92721e-03	9.34670e-04
2017/11/18	19:16:24	ok	ok	325.3720	259.627	0.000000	10.30	66.061	6.317	260346350.532426	4	323.7628	3.58031e-03	9.60061e-04
2017/11/18	19:21:24	ok	ok	325.3860	259.578	0.000000	10.29	66.059	6.313	252624293.963588	4	323.6861	3.63916e-03	9.67541e-04
2017/11/18	19:26:24	ok	ok	325.3800	259.566	0.000000	10.30	66.090	6.320	250560315.646418	4	323.7518	3.68698e-03	7.39426e-04
2017/11/18	19:31:24	ok	ok	325.3780	259.567	0.000000	10.28	66.086	6.312	264142277.341668	4	323.6727	3.69818e-03	9.40387e-04
2017/11/18	19:36:24	ok	ok	325.3780	259.581	0.000000	10.28	66.144	6.317	269769309.909103	4	323.6978	3.77434e-03	9.63709e-04
2017/11/18	19:41:24	ok	ok	325.3820	259.530	0.000000	10.27	66.142	6.313	257003071.593247	4	323.7098	3.98229e-03	1.52878e-03
2017/11/18	19:46:24	ok	ok	325.3820	259.521	0.000000	10.27	66.142	6.313	241115300.206916	4	323.7284	3.70384e-03	7.90432e-04
2017/11/18	19:51:24	ok	ok	325.3940	259.525	0.000000	10.26	66.140	6.309	239987509.702556	5	324.6302	3.28982e-03	9.93282e-04
2017/11/18	19:56:24	ok	ok	325.3880	259.481	0.000000	10.25	66.167	6.307	245038044.620463	4	323.5279	3.79609e-03	1.25432e-03
2017/11/18	20:01:24	ok	ok	325.3900	259.484	0.000000	10.23	66.192	6.302	250881593.356193	4	323.7405	3.61569e-03	9.97144e-04
2017/11/18	20:06:24	ok	ok	325.3860	259.474	0.000000	10.24	66.194	6.306	252936599.878473	4	323.6779	3.78627e-03	9.43947e-04
2017/11/18	20:11:24	ok	ok	325.3740	259.484	0.000000	10.22	66.219	6.300	263255522.271589	4	323.7569	3.65891e-03	8.68654e-04
2017/11/18	20:16:24	ok	ok	325.3840	259.433	0.000000	10.22	66.219	6.300	243936906.199986	4	323.6966	3.75232e-03	9.39145e-04
2017/11/18	20:21:24	ok	ok	325.3760	259.425	0.000000	10.21	66.246	6.299	258556361.267688	4	323.7388	3.70136e-03	8.83822e-04
2017/11/18	20:26:24	ok	ok	325.3880	259.432	0.000000	10.20	66.244	6.295	257428340.364812	7	325.0581	2.51021e-03	1.29312e-03
2017/11/18	20:31:24	ok	ok	325.3760	259.426	0.000000	10.19	66.271	6.293	238306199.672206	6	324.8127	3.09402e-03	1.13969e-03
2017/11/18	20:36:24	ok	ok	325.3820	259.427	0.000000	10.18	66.269	6.289	246397853.958800	4	323.6820	3.74744e-03	9.06920e-04
2017/11/18	20:41:24	ok	ok	325.3780	259.380	0.000000	10.17	66.268	6.285	248358036.681988	4	323.6856	3.74275e-03	8.33226e-04
2017/11/18	20:46:24	ok	ok	325.3840	259.381	0.000000	10.16	66.266	6.281	252417464.181578	6	324.9001	2.72164e-03	9.88891e-04
2017/11/18	20:51:24	ok	ok	325.3800	259.368	0.000000	10.13	66.289	6.271	252081046.757458	4	323.6850	3.73263e-03	8.23940e-04
2017/11/18	20:56:24	ok	ok	325.3860	259.372	0.000000	10.15	66.321	6.282	260992059.515204	4	323.6431	4.02839e-03	1.53649e-03
2017/11/18	21:01:24	ok	ok	325.3920	259.371	0.000000	10.12	66.316	6.270	246766849.224229	4	323.6727	3.69538e-03	9.40387e-04
2017/11/18	21:06:24	ok	ok	325.3840	259.332	0.000000	10.12	66.345	6.273	247865238.928650	4	323.7388	3.70004e-03	8.83822e-04
2017/11/18	21:11:24	ok	ok	325.3880	259.332	0.000000	10.10	66.370	6.267	265604883.497791	4	323.5565	3.86582e-03	1.25689e-03
2017/11/18	21:16:24	ok	ok	325.3900	259.274	0.000000	10.09	66.397	6.266	250504274.099799	4	323.6978	3.76989e-03	9.63709e-04
2017/11/18	21:21:24	ok	ok	325.3980	259.281	0.000000	10.07	66.422	6.260	248688430.453200	4	323.6947	4.00780e-03	1.39885e-03
2017/11/18	21:26:24	ok	ok	325.4020	259.223	0.000000	10.06	66.420	6.256	258329745.104169	4	323.5003	3.96426e-03	1.26929e-03
2017/11/18	21:31:24	ok	ok	325.3960	259.173	0.000000	10.02	66.441	6.242	264281990.270365	4	323.7509	3.90614e-03	1.42790e-03
2017/11/18	21:36:24	ok	ok	325.4120	259.174	0.000000	10.02	66.470	6.245	246234756.030312	4	323.7248	3.74692e-03	8.42191e-04
2017/11/18	21:41:24	ok	ok	325.4020	259.120	0.000000	10.00	66.495	6.239	259785386.762944	4	323.7025	3.78348e-03	9.15572e-04
2017/11/18	21:46:24	ok	ok	325.4040	259.065	0.000000	9.98	66.520	6.234	260957825.086973	4	323.7076	3.75581e-03	1.04506e-03
2017/11/18	21:51:24	ok	ok	325.4060	259.010	0.000000	9.95	66.515	6.221	239578136.424641	4	323.7203	3.78133e-03	7.24610e-04
2017/11/18	21:56:24	ok	ok	325.4100	258.955	0.000000	9.96	66.545	6.228	241675627.883011	4	323.6488	3.81311e-03	8.52751e-04
2017/11/18	22:01:24	ok	ok	325.4080	258.893	0.000000	9.92	66.538	6.212	253365858.324497	7	325.0691	2.68919e-03	1.27254e-03
2017/11/18	22:06:24	ok	ok	325.4120	258.845	0.000000	9.90	66.563	6.206	259938587.329081	7	325.0798	2.63283e-03	1.24078e-03
2017/11/18	22:11:24	ok	ok	325.4220	258.836	0.000000	9.89	66.561	6.202	262427609.687807	7	325.0800	2.61382e-03	1.16798e-03
2017/11/18	22:16:24	ok	ok	325.4180	258.778	0.000000	9.87	66.558	6.194	255140852.876641	4	323.6964	4.02974e-03	1.50260e-03
2017/11/18	22:21:24	ok	ok	325.4220	258.725	0.000000	9.86	66.584	6.192	244260055.208991	7	325.0293	2.94826e-03	1.24484e-03
2017/11/18	22:26:24	ok	ok	325.4220	258.664	0.000000	9.83	66.579	6.180	258303039.206712	7	325.1185	2.58615e-03	1.24259e-03
2017/11/18	22:31:24	ok	ok	325.4300	258.659	0.000000	9.81	66.604	6.175	247404087.470331	4	323.7025	3.77674e-03	9.15572e-04
2017/11/18	22:36:24	ok	ok	325.4300	258.596	0.000000	9.80	66.631	6.173	270995497.279424	4	323.6995	3.83365e-03	9.77754e-04
2017/11/18	22:41:24	ok	ok	325.4340	258.548	0.000000	9.77	66.654	6.164	267065842.917399	7	325.1059	2.83496e-03	1.28992e-03
2017/11/18	22:46:24	ok	ok	325.4440	258.486	0.000000	9.74	66.648	6.151	256149637.433749	4	323.6978	3.80234e-03	9.52872e-04
2017/11/18	22:51:24	ok	ok	325.4500	258.478	0.000000	9.74	66.648	6.151	245991759.498911	7	325.0788	2.66146e-03	1.30806e-03
2017/11/18	22:56:24	ok	ok	325.4460	258.418	0.000000	9.71	66.672	6.142	231579506.901111	7	325.0537	2.75108e-03	1.30794e-03
2017/11/18	23:01:24	ok	ok	325.4500	258.363	0.000000	9.70	66.698	6.140	256984865.280009	7	325.1377	2.61836e-03	1.24700e-03
2017/11/18	23:06:24	ok	ok	325.4600	258.359	0.000000	9.67	66.693	6.128	239098325.390485	7	325.0820	2.67871e-03	1.22513e-03
2017/11/18	23:11:24	ok	ok	325.4560	258.299	0.000000	9.66	66.720	6.127	263345006.178566	7	325.1405	2.63495e-03	1.22700e-03
2017/11/18	23:16:24	ok	ok	325.4560	258.239	0.000000	9.62	66.712	6.111	250610873.551637	7	325.0631	2.70544e-03	1.27700e-03
2017/11/18	23:21:24	ok	ok	325.4660	258.242	0.000000	9.60	66.737	6.105	254283454.763607	7	325.1326	2.66795e-03	1.28735e-03
2017/11/18	23:26:24	ok	ok	325.4580	258.186	0.000000	9.58	66.734	6.097	264185704.576342	7	325.1536	2.60265e-03	1.20703e-03
2017/11/18	23:31:24	ok	ok	325.4640	258.123	0.000000	9.54	66.726	6.081	245467197.082164	4	323.7651	3.75863e-03	8.71725e-04
2017/11/18	23:36:24	ok	ok	325.4680	258.132	0.000000	9.53	66.753	6.079	263341046.726465	7	325.1224	2.66711e-03	1.33847e-03
2017/11/18	23:41:24	ok	ok	325.4760	258.065	0.000000	9.52	66.780	6.078	252337104.180960	7	325.1073	2.71200e-03	1.30750e-03
2017/11/18	23:46:24	ok	ok	325.4860	258.002	0.000000	9.50	66.776	6.070	253664374.481249	7	325.1224	2.65908e-03	1.21063e-03
2017/11/18	23:51:24	ok	ok	325.4880	257.950	0.000000	9.48	66.801	6.065	233220126.299299	7	325.1421	2.64845e-03	1.28712e-03
2017/11/18	23:56:24	ok	ok	325.4820	257.893	0.000000	9.45	66.796	6.052	253840099.070075	7	325.1106	2.68584e-03	1.27591e-03
2017/11/19	00:01:24	ok	ok	325.4860	257.897	0.000000	9.42	66.790	6.040	248831392.378411	7	325.1350	2.63945e-03	1.26900e-03
2017/11/19	00:06:24	ok	ok	325.4900	257.836	0.000000	9.39	66.813	6.031	259088901.193474	7	325.1501	2.64965e-03	1.26070e-03
2017/11/19	00:11:24	ok	ok	325.4940	257.778	0.000000	9.35	66.806	6.015	259299511.966696	7	325.1822	2.59003e-03	1.23124e-03
2017/11/19	00:16:24	ok	ok	325.4960	257.716	0.000000	9.36	66.837	6.022	239068009.321992	7	325.1378	2.70425e-03	1.35606e-03
2017/11/19	00:21:24	ok	ok	325.4960	257.673	0.000000	9.33	66.860	6.012	257147385.619987	7	325.1560	2.63922e-03	1.25197e-03
2017/11/19	00:26:24	ok	ok	325.4960	257.606	0.000000	9.28	66.851	5.992	248487328.980412	7	325.0991	2.73947e-03	1.33568e-03
2017/11/19	00:31:24	ok	ok	325.5180	257.544	0.000000	9.26	66.875	5.987	251031185.868758	7	325.1846	2.61744e-03	1.27211e-03
2017/11/19	00:36:24	ok	ok	325.5120	257.495	0.000000	9.23	66.870	5.975	251394337.311764	7	325.1880	2.63999e-03	1.28160e-03
2017/11/19	00:41:24	ok	ok	325.5160	257.442	0.000000	9.22	66.868	5.971	254489366.399550	7	325.2499	2.51916e-03	1.15843e-03
2017/11/19	00:46:24	ok	ok	325.5160	257.377	0.000000	9.18	66.861	5.955	272055536.109468	7	325.1839	2.61656e-03	1.27155e-03
2017/11/19	00:51:24	ok	ok	325.5280	257.376	0.000000	9.15	66.884	5.946	261705766.202154	7	325.2032	2.56785e-03	1.20735e-03
2017/11/19	00:56:24	ok	ok	325.5280	257.260	0.000000	9.14	66.911	5.944	234240461.229886	7	325.1662	2.69116e-03	1.27689e-03
2017/11/19	01:01:24	ok	ok	325.5320	257.202	0.000000	9.10	66.903	5.929	268750685.833071	7	325.1847	2.64633e-03	1.20355e-03
2017/11/19	01:06:24	ok	ok	325.5300	257.131	0.000000	9.10	66.903	5.929	251335007.042255	7	325.1600	2.65813e-03	1.29943e-03
2017/11/19	01:11:24	ok	ok	325.5320	257.141	0.000000	9.06	66.896	5.913	274292117.378413	7	325.2476	2.57183e-03	1.17840e-03
2017/11/19	01:16:24	ok	ok	325.5360	257.072	0.000000	9.04	66.921	5.907	248401929.712209	7	325.1833	2.63309e-03	1.27994e-03
2017/11/19	01:21:24	ok	ok	325.5460	257.014	0.000000	9.02	66.917	5.900	265575908.317189	7	325.2770	2.58145e-03	1.22173e-03
2017/11/19	01:26:24	ok	ok	325.5480	256.939	0.000000	9.00	66.913	5.892	245970855.555968	7	325.1803	2.62692e-03	1.27344e-03
2017/11/19	01:31:24	ok	ok	325.5560	256.937	0.000000	8.98	66.967	5.889	259498942.857715	7	325.2436	2.58842e-03	1.30680e-03
2017/11/19	01:36:24	ok	ok	325.5520	256.877	0.000000	8.94	66.960	5.873	264528155.745292	7	325.2740	2.59383e-03	1.13863e-03
2017/11/19	01:41:24	ok	ok	325.5640	256.818	0.000000	8.92	66.956	5.865	254783835.877035	7	325.2868	2.55258e-03	1.26893e-03
2017/11/19	01:46:24	ok	ok	325.5680	256.806	0.000000	8.90	66.952	5.858	244131758.358420	7	325.2556	2.60175e-03	1.29172e-03
2017/11/19	01:51:24	ok	ok	325.5680	256.738	0.000000	8.87	66.975	5.848	243561117.207450	7	325.2511	2.60817e-03	1.25098e-03
2017/11/19	01:56:24	ok	ok	325.5800	256.667	0.000000	8.85	66.943	5.838	249696059.106417	7	325.3018	2.52979e-03	1.19906e-03
2017/11/19	02:01:24	ok	ok	325.5740	256.662	0.000000	8.82	66.966	5.829	262423011.447213	7	325.3302	2.50935e-03	1.19857e-03
2017/11/19	02:06:24	ok	ok	325.5800	256.594	0.000000	8.79	66.961	5.817	251129384.601963	7	325.2731	2.55330e-03	1.28714e-03
2017/11/19	02:11:24	ok	ok	325.5900	256.535	0.000000	8.78	66.959	5.813	250289826.387727	7	325.2698	2.57029e-03	1.24023e-03
2017/11/19	02:16:24	ok	ok	325.5920	256.527	0.000000	8.76	66.984	5.808	250194811.232268	7	325.2639	2.60957e-03	1.22390e-03
2017/11/19	02:21:24	ok	ok	325.5860	256.459	0.000000	8.73	66.978	5.796	259131741.898692	7	325.2866	2.62239e-03	1.21665e-03
2017/11/19	02:26:24	ok	ok	325.5900	256.446	0.000000	8.70	67.001	5.787	266750618.809729	7	325.2656	2.63554e-03	1.28985e-03
2017/11/19	02:31:24	ok	ok	325.5960	256.381	0.000000	8.68	66.997	5.780	261750648.812279	7	325.2650	2.61695e-03	1.26781e-03
2017/11/19	02:36:24	ok	ok	325.5960	256.305	0.000000	8.67	66.996	5.776	238929495.731014	7	325.2378	2.61317e-03	1.28727e-03
2017/11/19	02:41:24	ok	ok	325.5940	256.308	0.000000	8.66	66.994	5.772	244585805.886935	7	325.2207	2.69976e-03	1.31276e-03
2017/11/19	02:46:24	ok	ok	325.6060	256.237	0.000000	8.61	66.985	5.753	250290368.135534	7	325.2797	2.60308e-03	1.28558e-03
2017/11/19	02:51:24	ok	ok	325.6040	256.166	0.000000	8.58	66.951	5.739	261581812.332083	7	325.2773	2.57641e-03	1.26781e-03
2017/11/19	02:56:24	ok	ok	325.6100	256.101	0.000000	8.57	66.977	5.737	263420181.877122	7	325.2754	2.62891e-03	1.27932e-03
2017/11/19	03:01:24	ok	ok	325.6200	256.101	0.000000	8.56	66.975	5.734	254568068.979663	7	325.2914	2.54547e-03	1.26371e-03
2017/11/19	03:06:24	ok	ok	325.6160	256.036	0.000000	8.53	66.998	5.724	256869823.089731	7	325.2737	2.63209e-03	1.28860e-03
2017/11/19	03:11:24	ok	ok	325.6180	255.958	0.000000	8.49	66.991	5.709	264048612.584680	7	325.3409	2.58147e-03	1.22914e-03
2017/11/19	03:16:24	ok	ok	325.6280	255.904	0.000000	8.48	66.989	5.705	245533996.293748	7	325.2799	2.59289e-03	1.26694e-03
2017/11/19	03:21:24	ok	ok	325.6300	255.835	0.000000	8.45	67.012	5.696	261051925.653258	7	325.3075	2.58976e-03	1.16465e-03
2017/11/19	03:26:24	ok	ok	325.6320	255.827	0.000000	8.45	67.012	5.696	266363614.158376	7	325.3031	2.59152e-03	1.28095e-03
2017/11/19	03:31:24	ok	ok	325.6420	255.770	0.000000	8.42	67.007	5.685	248794989.754849	7	325.3065	2.61244e-03	1.29729e-03
2017/11/19	03:36:24	ok	ok	325.6340	255.763	0.000000	8.39	67.001	5.674	260630674.367034	8	325.5439	2.03187e-03	1.41351e-03
2017/11/19	03:41:24	ok	ok	325.6480	255.694	0.000000	8.35	67.022	5.661	248551636.624931	7	325.3680	2.48581e-03	1.30428e-03
2017/11/19	03:46:24	ok	ok	325.6500	255.639	0.000000	8.32	67.017	5.649	241285612.012711	8	325.5735	2.00306e-03	1.41097e-03
2017/11/19	03:51:24	ok	ok	325.6460	255.563	0.000000	8.31	67.015	5.646	259135053.165117	7	325.3587	2.55488e-03	1.24457e-03
2017/11/19	03:56:24	ok	ok	325.6560	255.555	0.000000	8.28	67.038	5.637	249465163.371382	7	325.3481	2.57257e-03	1.27997e-03
2017/11/19	04:01:24	ok	ok	325.6540	255.502	0.000000	8.27	67.008	5.631	253700119.744383	7	325.3274	2.54931e-03	1.29019e-03
2017/11/19	04:06:24	ok	ok	325.6580	255.435	0.000000	8.24	67.030	5.622	249514602.989355	8	325.5916	1.99413e-03	1.38347e-03
2017/11/19	04:11:24	ok	ok	325.6660	255.358	0.000000	8.22	67.027	5.614	256030552.612229	7	325.3674	2.52229e-03	1.26673e-03
2017/11/19	04:16:24	ok	ok	325.6680	255.306	0.000000	8.20	67.052	5.609	254520435.616515	8	325.5988	1.98847e-03	1.35643e-03
2017/11/19	04:21:24	ok	ok	325.6660	255.226	0.000000	8.18	67.048	5.601	248332759.348208	8	325.5729	2.00138e-03	1.54238e-03
2017/11/19	04:26:24	ok	ok	325.6720	255.161	0.000000	8.16	67.044	5.594	258767156.283421	7	325.5796	1.86295e-03	1.42790e-03
2017/11/19	04:31:24	ok	ok	325.6760	255.103	0.000000	8.12	67.037	5.579	262837860.212068	7	325.6006	1.77007e-03	1.55211e-03
2017/11/19	04:36:24	ok	ok	325.6860	255.096	0.000000	8.12	67.037	5.579	245843696.182756	7	325.3639	2.55783e-03	1.26421e-03
2017/11/19	04:41:24	ok	ok	325.6800	255.026	0.000000	8.08	67.029	5.564	257854562.602217	7	325.3731	2.55124e-03	1.27969e-03
2017/11/19	04:46:24	ok	ok	325.6820	254.962	0.000000	8.06	67.054	5.559	268179821.724545	8	325.6678	1.99636e-03	1.33890e-03
2017/11/19	04:51:24	ok	ok	325.6860	254.893	0.000000	8.03	67.049	5.548	263266824.356540	7	325.5548	1.87536e-03	1.60892e-03
2017/11/19	04:56:24	ok	ok	325.6960	254.825	0.000000	8.02	67.047	5.544	248719475.572509	7	325.3712	2.54485e-03	1.25755e-03
2017/11/19	05:01:24	ok	ok	325.7040	254.753	0.000000	7.98	67.040	5.529	247368329.457171	4	325.2092	2.07470e-03	6.46092e-04
2017/11/19	05:06:24	ok	ok	325.6980	254.736	0.000000	7.98	67.068	5.531	254623504.002024	7	325.3387	2.61808e-03	1.32153e-03
2017/11/19	05:11:24	ok	ok	325.7060	254.663	0.000000	7.96	67.064	5.524	258055297.839738	7	325.5655	1.92182e-03	1.50845e-03
2017/11/19	05:16:24	ok	ok	325.7000	254.663	0.000000	7.93	67.059	5.513	244307573.699948	8	325.5440	1.97182e-03	1.40063e-03
2017/11/19	05:21:24	ok	ok	325.7080	254.590	0.000000	7.91	67.055	5.506	259812993.856182	4	325.2469	1.91553e-03	6.95964e-04
2017/11/19	05:26:24	ok	ok	325.7200	254.508	0.000000	7.88	67.021	5.492	244864560.325172	5	325.3659	1.80793e-03	7.47005e-04
2017/11/19	05:31:24	ok	ok	325.7180	254.501	0.000000	7.87	67.048	5.491	246508969.838675	6	325.5270	1.64933e-03	6.94696e-04
2017/11/19	05:36:24	ok	ok	325.7160	254.435	0.000000	7.84	67.042	5.480	252226081.137502	7	325.5918	1.84025e-03	1.57052e-03
2017/11/19	05:41:24	ok	ok	325.7220	254.356	0.000000	7.82	67.038	5.472	238484703.840936	7	325.4894	2.13433e-03	1.50097e-03
2017/11/19	05:46:24	ok	ok	325.7200	254.344	0.000000	7.79	67.033	5.461	260105177.076108	8	325.5555	1.93022e-03	1.46183e-03
2017/11/19	05:51:24	ok	ok	325.7280	254.263	0.000000	7.78	67.060	5.460	251260397.887045	8	325.5898	1.91240e-03	1.39742e-03
2017/11/19	05:56:24	ok	ok	325.7300	254.200	0.000000	7.77	67.058	5.456	241995194.098078	8	325.5527	1.92696e-03	1.44601e-03
2017/11/19	06:01:24	ok	ok	325.7280	254.187	0.000000	7.73	67.050	5.442	248883029.192602	9	325.5542	2.01709e-03	1.40008e-03
2017/11/19	06:06:24	ok	ok	325.7320	254.107	0.000000	7.72	67.048	5.438	247943805.651189	7	325.4937	2.20287e-03	1.37015e-03
2017/11/19	06:11:24	ok	ok	325.7320	254.093	0.000000	7.70	67.045	5.431	248337188.562109	7	325.4731	2.26416e-03	1.38682e-03
2017/11/19	06:16:24	ok	ok	325.7400	254.030	0.000000	7.68	67.041	5.423	239383082.800595	9	325.5987	2.01830e-03	1.30201e-03
2017/11/19	06:21:24	ok	ok	325.7460	254.017	0.000000	7.66	67.037	5.416	242688458.064734	7	325.5174	2.26159e-03	1.31813e-03
2017/11/19	06:26:24	ok	ok	325.7400	253.937	0.000000	7.64	67.062	5.411	246544402.551183	8	325.5426	2.09890e-03	1.35605e-03
2017/11/19	06:31:24	ok	ok	325.7520	253.851	0.000000	7.62	67.030	5.401	259360372.690236	7	325.6325	1.85197e-03	1.54239e-03
2017/11/19	06:36:24	ok	ok	325.7440	253.846	0.000000	7.59	67.025	5.391	252014494.914393	7	325.5975	1.87983e-03	1.61838e-03
2017/11/19	06:41:24	ok	ok	325.7500	253.776	0.000000	7.58	67.051	5.389	272681149.765041	7	325.6259	1.89111e-03	1.55458e-03
2017/11/19	06:46:24	ok	ok	325.7660	253.700	0.000000	7.58	67.051	5.389	252033924.291827	7	325.6306	1.84651e-03	1.50072e-03
2017/11/19	06:51:24	ok	ok	325.7580	253.685	0.000000	7.54	67.044	5.375	257976166.637056	9	325.6287	2.03591e-03	1.22420e-03
2017/11/19	06:56:24	ok	ok	325.7660	253.623	0.000000	7.52	67.068	5.370	257231817.386791	4	325.2306	2.03873e-03	5.91363e-04
2017/11/19	07:01:24	ok	ok	325.7600	253.607	0.000000	7.50	67.065	5.363	258839230.535269	8	325.5644	2.09390e-03	1.42992e-03
2017/11/19	07:06:24	ok	ok	325.7660	253.538	0.000000	7.47	67.059	5.352	259375186.878922	8	325.5602	2.09245e-03	1.50018e-03
2017/11/19	07:11:24	ok	ok	325.7720	253.464	0.000000	7.46	67.057	5.348	254058925.793784	9	325.6241	1.97630e-03	1.37594e-03
2017/11/19	07:16:24	ok	ok	325.7740	253.447	0.000000	7.44	67.054	5.341	259284316.115691	8	325.5664	2.19648e-03	1.25500e-03
2017/11/19	07:21:24	ok	ok	325.7840	253.381	0.000000	7.42	67.050	5.334	246916582.799931	8	325.5738	2.05974e-03	1.46372e-03
2017/11/19	07:26:24	ok	ok	325.7860	253.364	0.000000	7.39	67.073	5.325	249190219.838338	7	325.6224	1.97960e-03	1.46319e-03
2017/11/19	07:31:24	ok	ok	325.7880	253.306	0.000000	7.37	67.041	5.316	231099357.496925	8	325.5416	2.19226e-03	1.33191e-03
2017/11/19	07:36:24	ok	ok	325.7800	253.225	0.000000	7.36	67.039	5.312	253496151.782208	8	325.5528	2.17583e-03	1.35955e-03
2017/11/19	07:41:24	ok	ok	325.7840	253.148	0.000000	7.34	67.035	5.305	238061997.164077	8	325.5306	2.21895e-03	1.29198e-03
2017/11/19	07:46:24	ok	ok	325.7920	253.075	0.000000	7.32	67.032	5.298	248647050.042903	7	325.6281	1.99917e-03	1.43237e-03
2017/11/19	07:51:24	ok	ok	325.7920	252.996	0.000000	7.29	67.026	5.287	256606787.350654	8	325.5681	2.17316e-03	1.24859e-03
2017/11/19	07:56:24	ok	ok	325.7880	253.005	0.000000	7.30	67.028	5.291	273389657.538837	8	325.5762	2.21989e-03	1.29654e-03
2017/11/19	08:01:24	ok	ok	325.7960	252.917	0.000000	7.28	67.053	5.286	247797197.680493	8	325.5552	2.21803e-03	1.30279e-03
2017/11/19	08:06:24	ok	ok	325.7960	252.920	0.000000	7.26	67.021	5.276	238359471.735091	8	325.5334	2.25661e-03	1.29900e-03
2017/11/19	08:11:24	ok	ok	325.8040	252.851	0.000000	7.23	67.043	5.268	250981976.419323	8	325.5864	2.06454e-03	1.47398e-03
2017/11/19	08:16:24	ok	ok	325.8000	252.834	0.000000	7.22	67.013	5.262	253227627.651669	8	325.5983	2.19152e-03	1.22522e-03
2017/11/19	08:21:24	ok	ok	325.7980	252.769	0.000000	7.22	67.013	5.262	249591016.800368	5	325.1856	2.37313e-03	3.40411e-04
2017/11/19	08:26:24	ok	ok	325.8040	252.684	0.000000	7.20	67.009	5.255	252000408.015601	8	325.6075	2.08920e-03	1.49153e-03
2017/11/19	08:31:24	ok	ok	325.7960	252.682	0.000000	7.20	67.009	5.255	240899607.434370	8	325.5573	2.14203e-03	1.43763e-03
2017/11/19	08:36:24	ok	ok	325.8100	252.618	0.000000	7.17	67.004	5.244	250204751.029110	8	325.5738	2.18991e-03	1.30450e-03
2017/11/19	08:41:24	ok	ok	325.8080	252.531	0.000000	7.16	67.002	5.241	245090122.628345	8	325.5610	2.08920e-03	1.45050e-03
2017/11/19	08:46:24	ok	ok	325.8020	252.534	0.000000	7.16	67.002	5.241	265294174.816017	8	325.6044	2.07299e-03	1.37459e-03
2017/11/19	08:51:24	ok	ok	325.8080	252.467	0.000000	7.14	66.970	5.232	244577342.734600	8	325.6263	2.15630e-03	1.30969e-03
2017/11/19	08:56:24	ok	ok	325.8040	252.445	0.000000	7.13	66.968	5.228	260299127.307892	8	325.6231	2.07655e-03	1.43470e-03
2017/11/19	09:01:24	ok	ok	325.8100	252.449	0.000000	7.11	66.936	5.219	241681897.830245	8	325.5791	2.14402e-03	1.38197e-03
2017/11/19	09:06:24	ok	ok	325.8040	252.447	0.000000	7.13	66.940	5.226	256780156.312810	8	325.5840	2.08811e-03	1.45032e-03
2017/11/19	09:11:24	ok	ok	325.8020	252.445	0.000000	7.12	66.938	5.222	259828153.210284	7	325.5802	2.18914e-03	1.26247e-03
2017/11/19	09:16:24	ok	ok	325.8080	252.430	0.000000	7.10	66.906	5.213	233948479.769747	8	325.5509	2.17337e-03	1.31008e-03
2017/11/19	09:21:24	ok	ok	325.8100	252.436	0.000000	7.10	66.906	5.213	245038407.027432	7	325.5678	2.20878e-03	1.38819e-03
2017/11/19	09:26:24	ok	ok	325.7960	252.431	0.000000	7.11	66.908	5.217	242296819.781466	8	325.5575	2.17032e-03	1.32735e-03
2017/11/19	09:31:24	ok	ok	325.8040	252.429	0.000000	7.10	66.878	5.211	248711426.411553	7	325.6503	1.93132e-03	1.48371e-03
2017/11/19	09:36:24	ok	ok	325.7920	252.432	0.000000	7.12	66.910	5.220	261813796.105434	7	325.7086	1.79605e-03	1.48392e-03
2017/11/19	09:41:24	ok	ok	325.7920	252.425	0.000000	7.08	66.874	5.204	270293284.642256	8	325.6153	2.13100e-03	1.27815e-03
2017/11/19	09:46:24	ok	ok	325.7980	252.427	0.000000	7.10	66.878	5.211	251416883.971228	8	325.6110	2.15106e-03	1.23391e-03
2017/11/19	09:51:24	ok	ok	325.8000	252.422	0.000000	7.08	66.874	5.204	250995489.809966	9	325.6765	1.97255e-03	1.26591e-03
2017/11/19	09:56:24	ok	ok	325.7880	252.428	0.000000	7.08	66.846	5.202	256924587.359482	9	325.6259	1.98631e-03	1.39918e-03
2017/11/19	10:01:24	ok	ok	325.7920	252.422	0.000000	7.10	66.849	5.209	263220342.900450	8	325.5771	2.06745e-03	1.52457e-03
2017/11/19	10:06:24	ok	ok	325.7860	252.429	0.000000	7.08	66.846	5.202	259983431.927954	8	325.6059	2.10288e-03	1.29310e-03
2017/11/19	10:11:24	ok	ok	325.7900	252.502	0.000000	7.10	66.821	5.206	248093610.887784	8	325.5539	2.13891e-03	1.34627e-03
2017/11/19	10:16:24	ok	ok	325.7760	252.499	0.000000	7.10	66.821	5.206	263385588.969529	7	325.7031	1.80289e-03	1.48348e-03
2017/11/19	10:21:24	ok	ok	325.7780	252.493	0.000000	7.12	66.825	5.214	245027270.399451	8	325.5052	2.18210e-03	1.46392e-03
2017/11/19	10:26:24	ok	ok	325.7860	252.489	0.000000	7.14	66.800	5.218	242900900.164963	8	325.5033	2.15437e-03	1.48790e-03
2017/11/19	10:31:24	ok	ok	325.7800	252.557	0.000000	7.13	66.770	5.213	238943424.185920	8	325.5049	2.21694e-03	1.30493e-03
2017/11/19	10:36:24	ok	ok	325.7660	252.575	0.000000	7.14	66.772	5.216	261043741.507233	6	325.5520	1.61916e-03	7.53275e-04
2017/11/19	10:41:24	ok	ok	325.7640	252.641	0.000000	7.14	66.772	5.216	264414759.001570	7	325.6431	1.88931e-03	1.54588e-03
2017/11/19	10:46:24	ok	ok	325.7640	252.634	0.000000	7.14	66.743	5.214	254808623.630942	7	325.6466	1.81327e-03	1.59718e-03
2017/11/19	10:51:24	ok	ok	325.7560	252.706	0.000000	7.19	66.724	5.229	258950267.868171	8	325.5855	2.15223e-03	1.18349e-03
2017/11/19	10:56:24	ok	ok	325.7500	252.716	0.000000	7.18	66.722	5.226	262495770.649644	8	325.5527	2.19229e-03	1.29373e-03
2017/11/19	11:01:24	ok	ok	325.7580	252.780	0.000000	7.22	66.701	5.238	248390128.152544	3	324.9894	2.46199e-03	2.50868e-04
2017/11/19	11:06:24	ok	ok	325.7440	252.862	0.000000	7.23	66.703	5.241	256456320.495049	8	325.5228	2.04825e-03	1.44283e-03
2017/11/19	11:11:24	ok	ok	325.7300	252.926	0.000000	7.26	66.680	5.250	250732846.012514	8	325.4899	2.18362e-03	1.32771e-03
2017/11/19	11:16:24	ok	ok	325.7260	253.005	0.000000	7.30	66.659	5.262	250913561.094516	8	325.5184	2.17259e-03	1.25340e-03
2017/11/19	11:21:24	ok	ok	325.7200	253.071	0.000000	7.31	66.633	5.263	256890391.472222	8	325.5207	2.11493e-03	1.28920e-03
2017/11/19	11:26:24	ok	ok	325.7060	253.218	0.000000	7.35	66.640	5.277	254398579.097231	8	325.4973	2.05060e-03	1.50881e-03
2017/11/19	11:31:24	ok	ok	325.7060	253.300	0.000000	7.38	66.617	5.286	252515157.538102	7	325.5484	1.91661e-03	1.50473e-03
2017/11/19	11:36:24	ok	ok	325.6880	253.359	0.000000	7.41	66.594	5.294	245315110.034792	8	325.4236	2.17943e-03	1.32132e-03
2017/11/19	11:41:24	ok	ok	325.6860	253.445	0.000000	7.44	66.571	5.302	247125492.445135	8	325.4335	2.18859e-03	1.26374e-03
2017/11/19	11:46:24	ok	ok	325.6720	253.520	0.000000	7.46	66.575	5.310	249480815.633370	7	325.5469	1.91843e-03	1.47837e-03
2017/11/19	11:51:24	ok	ok	325.6700	253.604	0.000000	7.50	66.554	5.322	262152837.740748	7	325.4674	2.18428e-03	1.32797e-03
2017/11/19	11:56:24	ok	ok	325.6580	253.683	0.000000	7.53	66.531	5.330	257871423.380448	8	325.5117	1.94245e-03	1.30277e-03
2017/11/19	12:01:24	ok	ok	325.6420	253.818	0.000000	7.55	66.535	5.337	267596362.430638	7	325.5452	1.78774e-03	1.50223e-03
2017/11/19	12:06:24	ok	ok	325.6400	253.897	0.000000	7.60	66.515	5.353	249482202.789986	7	325.4514	2.02853e-03	1.42879e-03
2017/11/19	12:11:24	ok	ok	325.6240	253.978	0.000000	7.64	66.523	5.368	276131436.868413	9	325.4384	1.97682e-03	1.38421e-03
2017/11/19	12:16:24	ok	ok	325.6200	254.054	0.000000	7.66	66.498	5.372	265259081.284383	7	325.4796	1.83144e-03	1.60993e-03
2017/11/19	12:21:24	ok	ok	325.6100	254.216	0.000000	7.69	66.503	5.383	263756745.640083	7	325.4583	1.98216e-03	1.41321e-03
2017/11/19	12:26:24	ok	ok	325.6040	254.285	0.000000	7.73	66.482	5.396	260397262.051055	6	325.2875	2.53740e-03	1.40511e-03
2017/11/19	12:31:24	ok	ok	325.5820	254.364	0.000000	7.78	66.463	5.411	272228935.951087	7	325.4677	1.95577e-03	1.39534e-03
2017/11/19	12:36:24	ok	ok	325.5740	254.445	0.000000	7.83	66.472	5.430	286964236.162686	8	325.5407	1.96716e-03	1.37928e-03
2017/11/19	12:41:24	ok	ok	325.5660	254.584	0.000000	7.87	66.451	5.442	252414607.302186	7	325.2247	2.57208e-03	1.32780e-03
2017/11/19	12:46:24	ok	ok	325.5580	254.650	0.000000	7.90	66.456	5.453	274478810.327634	7	325.2452	2.55337e-03	1.31524e-03
2017/11/19	12:51:24	ok	ok	325.5440	254.807	0.000000	7.94	66.463	5.468	269366268.917914	7	325.2273	2.59131e-03	1.28015e-03
2017/11/19	12:56:24	ok	ok	325.5380	254.861	0.000000	7.98	66.442	5.480	262753975.444507	7	325.2300	2.55658e-03	1.35173e-03
2017/11/19	13:01:24	ok	ok	325.5200	255.013	0.000000	8.04	66.425	5.500	276679799.654425	7	325.2596	2.48048e-03	1.19328e-03
2017/11/19	13:06:24	ok	ok	325.5160	255.146	0.000000	8.07	66.430	5.511	266236974.734572	7	325.1841	2.56319e-03	1.30470e-03
2017/11/19	13:11:24	ok	ok	325.5040	255.213	0.000000	8.10	66.436	5.522	278198817.767682	7	325.1728	2.56875e-03	1.29431e-03
2017/11/19	13:16:24	ok	ok	325.4920	255.350	0.000000	8.16	66.447	5.544	271742145.158077	7	325.1605	2.55757e-03	1.29035e-03
2017/11/19	13:21:24	ok	ok	325.4900	255.481	0.000000	8.19	66.424	5.553	270737071.978334	8	325.4275	1.99358e-03	1.42538e-03
2017/11/19	13:26:24	ok	ok	325.4720	255.611	0.000000	8.24	66.433	5.571	272081434.403308	7	325.1605	2.51776e-03	1.25908e-03
2017/11/19	13:31:24	ok	ok	325.4620	255.683	0.000000	8.28	66.440	5.586	282027877.451207	7	325.1457	2.55978e-03	1.31648e-03
2017/11/19	13:36:24	ok	ok	325.4540	255.764	0.000000	8.32	66.447	5.601	275562290.995980	6	325.1624	2.57817e-03	1.35612e-03
2017/11/19	13:41:24	ok	ok	325.4380	255.840	0.000000	8.36	66.455	5.616	273220585.703829	7	325.1119	2.54551e-03	1.34670e-03
2017/11/19	13:46:24	ok	ok	325.4360	255.965	0.000000	8.38	66.458	5.624	276412701.375217	7	325.0842	2.62909e-03	1.32829e-03
2017/11/19	13:51:24	ok	ok	325.4220	256.039	0.000000	8.44	66.498	5.649	265792007.148788	7	325.0363	2.64795e-03	1.28916e-03
2017/11/19	13:56:24	ok	ok	325.4180	256.111	0.000000	8.45	66.528	5.655	284280520.241963	7	325.0800	2.60482e-03	1.29772e-03
2017/11/19	14:01:24	ok	ok	325.4020	256.168	0.000000	8.48	66.533	5.667	298324362.747706	7	325.1572	2.52824e-03	1.11038e-03
2017/11/19	14:06:24	ok	ok	325.4020	256.239	0.000000	8.52	66.541	5.682	276728796.935113	7	325.0560	2.64157e-03	1.28721e-03
2017/11/19	14:11:24	ok	ok	325.3960	256.245	0.000000	8.52	66.569	5.684	285658751.549016	7	325.0541	2.61322e-03	1.32026e-03
2017/11/19	14:16:24	ok	ok	325.3980	256.319	0.000000	8.56	66.576	5.699	273426582.089988	7	325.0773	2.52853e-03	1.31642e-03
2017/11/19	14:21:24	ok	ok	325.3860	256.388	0.000000	8.58	66.580	5.707	287878796.872057	6	325.0663	2.60042e-03	1.42806e-03
2017/11/19	14:26:24	ok	ok	325.3780	256.394	0.000000	8.64	66.620	5.732	284244151.347816	7	325.1252	2.45650e-03	1.27218e-03
2017/11/19	14:31:24	ok	ok	325.3680	256.452	0.000000	8.64	66.620	5.732	291823143.167594	7	325.2029	2.45747e-03	1.24253e-03
2017/11/19	14:36:24	ok	ok	325.3640	256.515	0.000000	8.70	66.631	5.755	286396806.070576	7	325.0488	2.60006e-03	1.31828e-03
2017/11/19	14:41:24	ok	ok	325.3640	256.588	0.000000	8.72	66.663	5.766	272759647.359481	7	325.0411	2.57765e-03	1.19805e-03
2017/11/19	14:46:24	ok	ok	325.3520	256.661	0.000000	8.74	66.666	5.773	284275409.466440	7	325.0023	2.64692e-03	1.30898e-03
2017/11/19	14:51:24	ok	ok	325.3440	256.656	0.000000	8.78	66.674	5.789	286910775.531328	7	325.0240	2.57663e-03	1.28063e-03
2017/11/19	14:56:24	ok	ok	325.3440	256.727	0.000000	8.76	66.699	5.783	277377622.399414	7	325.0544	2.57993e-03	1.20740e-03
2017/11/19	15:01:24	ok	ok	325.3380	256.733	0.000000	8.79	66.733	5.797	293296176.291958	7	325.0321	2.56420e-03	1.25348e-03
2017/11/19	15:06:24	ok	ok	325.3300	256.802	0.000000	8.79	66.733	5.797	276737147.207353	7	324.9923	2.63125e-03	1.23512e-03
2017/11/19	15:11:24	ok	ok	325.3300	256.856	0.000000	8.84	66.770	5.819	300769465.191661	7	325.0393	2.58396e-03	1.20208e-03
2017/11/19	15:16:24	ok	ok	325.3260	256.870	0.000000	8.83	66.797	5.818	289746485.949771	7	325.0210	2.53110e-03	1.21823e-03
2017/11/19	15:21:24	ok	ok	325.3220	256.865	0.000000	8.85	66.800	5.826	274149954.262429	7	324.9740	2.59930e-03	1.28515e-03
2017/11/19	15:26:24	ok	ok	325.3120	256.940	0.000000	8.82	66.795	5.814	308235063.332934	7	325.0690	2.53706e-03	1.23092e-03
2017/11/19	15:31:24	ok	ok	325.3140	256.927	0.000000	8.86	66.831	5.832	275785463.203918	7	324.9751	2.59689e-03	1.27305e-03
2017/11/19	15:36:24	ok	ok	325.3040	256.932	0.000000	8.87	66.861	5.838	293073853.914935	7	324.9797	2.61851e-03	1.26899e-03
2017/11/19	15:41:24	ok	ok	325.3040	256.996	0.000000	8.86	66.888	5.837	274042592.245601	7	324.9728	2.55938e-03	1.31230e-03
2017/11/19	15:46:24	ok	ok	325.3060	257.004	0.000000	8.89	66.893	5.849	286627780.532080	7	324.9696	2.58537e-03	1.24720e-03
2017/11/19	15:51:24	ok	ok	325.3100	257.073	0.000000	8.89	66.922	5.851	280256781.250869	7	324.9815	2.53785e-03	1.25425e-03
2017/11/19	15:56:24	ok	ok	325.3020	257.070	0.000000	8.90	66.924	5.855	288081675.685857	7	324.9942	2.58037e-03	1.26544e-03
2017/11/19	16:01:24	ok	ok	325.3000	257.073	0.000000	8.91	66.954	5.861	270636360.331740	7	324.9443	2.61983e-03	1.31628e-03
2017/11/19	16:06:24	ok	ok	325.2960	257.066	0.000000	8.91	66.983	5.864	276790598.175957	7	324.9465	2.62561e-03	1.34877e-03
2017/11/19	16:11:24	ok	ok	325.2980	257.085	0.000000	8.92	67.013	5.870	287540212.766605	7	325.0075	2.57981e-03	1.21052e-03
2017/11/19	16:16:24	ok	ok	325.2980	257.088	0.000000	8.91	67.040	5.869	299328802.320591	7	324.9588	2.60085e-03	1.22862e-03
2017/11/19	16:21:24	ok	ok	325.2940	257.086	0.000000	8.92	67.070	5.875	287561704.031607	7	324.9721	2.55077e-03	1.26065e-03
2017/11/19	16:26:24	ok	ok	325.3020	257.086	0.000000	8.90	67.095	5.870	275015584.325503	7	324.9175	2.64709e-03	1.31227e-03
2017/11/19	16:31:24	ok	ok	325.3100	257.031	0.000000	8.90	67.123	5.873	279036051.384010	7	324.9620	2.58631e-03	1.29693e-03
2017/11/19	16:36:24	ok	ok	325.3000	257.034	0.000000	8.88	67.148	5.867	294992115.289728	7	324.9586	2.61082e-03	1.22074e-03
2017/11/19	16:41:24	ok	ok	325.3020	257.031	0.000000	8.89	67.178	5.874	279806454.846388	4	323.6209	3.68824e-03	6.92751e-04
2017/11/19	16:46:24	ok	ok	325.3040	256.981	0.000000	8.88	67.205	5.872	275484767.351501	3	324.9656	2.55753e-03	3.16335e-04
2017/11/19	16:51:24	ok	ok	325.3100	256.980	0.000000	8.84	67.226	5.859	275217119.507706	7	324.9658	2.57950e-03	1.28894e-03
2017/11/19	16:56:24	ok	ok	325.3080	256.918	0.000000	8.84	67.255	5.862	280489742.948558	7	324.9450	2.64817e-03	1.34361e-03
2017/11/19	17:01:24	ok	ok	325.3160	256.912	0.000000	8.82	67.251	5.854	280171861.039933	7	324.9910	2.55215e-03	1.20494e-03
2017/11/19	17:06:24	ok	ok	325.3140	256.921	0.000000	8.81	67.277	5.852	288900891.125246	7	325.0225	2.50753e-03	1.22205e-03
2017/11/19	17:11:24	ok	ok	325.3160	256.849	0.000000	8.80	67.304	5.851	283372550.251081	7	324.9945	2.55574e-03	1.23784e-03
2017/11/19	17:16:24	ok	ok	325.3140	256.859	0.000000	8.79	67.302	5.847	290436872.183510	7	325.0169	2.53586e-03	1.21508e-03
2017/11/19	17:21:24	ok	ok	325.3180	256.837	0.000000	8.77	67.355	5.844	285427054.900925	7	325.0198	2.60027e-03	1.26333e-03
2017/11/19	17:26:24	ok	ok	325.3180	256.845	0.000000	8.78	67.357	5.848	268966715.173946	7	324.9744	2.62758e-03	1.29937e-03
2017/11/19	17:31:24	ok	ok	325.3220	256.839	0.000000	8.74	67.378	5.835	284462797.965835	7	325.0184	2.55424e-03	1.24998e-03
2017/11/19	17:36:24	ok	ok	325.3240	256.780	0.000000	8.74	67.407	5.837	278746990.636756	7	324.9914	2.59124e-03	1.27388e-03
2017/11/19	17:41:24	ok	ok	325.3280	256.771	0.000000	8.72	67.403	5.830	290177600.568614	7	325.0402	2.50029e-03	1.22412e-03
2017/11/19	17:46:24	ok	ok	325.3320	256.710	0.000000	8.70	67.399	5.822	275844281.993048	7	325.0329	2.55105e-03	1.30935e-03
2017/11/19	17:51:24	ok	ok	325.3320	256.703	0.000000	8.68	67.453	5.819	281943145.707271	7	325.0237	2.60112e-03	1.19922e-03
2017/11/19	17:56:24	ok	ok	325.3320	256.645	0.000000	8.67	67.451	5.815	278098769.998593	7	324.9941	2.58663e-03	1.27616e-03
2017/11/19	18:01:24	ok	ok	325.3400	256.576	0.000000	8.66	67.449	5.811	278970754.874618	7	325.0284	2.51948e-03	1.22082e-03
2017/11/19	18:06:24	ok	ok	325.3380	256.577	0.000000	8.63	67.472	5.802	280756702.168499	7	324.9622	2.60216e-03	1.25271e-03
2017/11/19	18:11:24	ok	ok	325.3420	256.518	0.000000	8.62	67.470	5.798	287289215.835838	7	325.0290	2.56754e-03	1.21362e-03
2017/11/19	18:16:24	ok	ok	325.3460	256.511	0.000000	8.60	67.495	5.793	265357525.411299	7	324.9622	2.61179e-03	1.30592e-03
2017/11/19	18:21:24	ok	ok	325.3540	256.447	0.000000	8.59	67.521	5.791	263297106.868301	7	324.9999	2.59834e-03	1.26771e-03
2017/11/19	18:26:24	ok	ok	325.3460	256.437	0.000000	8.58	67.519	5.787	288823901.125617	7	325.0924	2.50271e-03	1.18800e-03
2017/11/19	18:31:24	ok	ok	325.3560	256.378	0.000000	8.57	67.518	5.784	272394574.555529	7	325.0625	2.53625e-03	1.13179e-03
2017/11/19	18:36:24	ok	ok	325.3540	256.378	0.000000	8.57	67.546	5.786	280917989.170136	7	325.0046	2.58005e-03	1.26800e-03
2017/11/19	18:41:24	ok	ok	325.3540	256.310	0.000000	8.55	67.542	5.778	279456436.563538	7	325.0457	2.59134e-03	1.18684e-03
2017/11/19	18:46:24	ok	ok	325.3560	256.311	0.000000	8.53	67.539	5.771	278581354.369280	7	325.0293	2.54652e-03	1.25135e-03
2017/11/19	18:51:24	ok	ok	325.3560	256.244	0.000000	8.52	67.565	5.769	277899053.394135	7	325.1039	2.51424e-03	1.19325e-03
2017/11/19	18:56:24	ok	ok	325.3560	256.237	0.000000	8.52	67.565	5.769	285464195.571706	7	325.0511	2.53151e-03	1.33285e-03
2017/11/19	19:01:24	ok	ok	325.3560	256.248	0.000000	8.50	67.561	5.761	260752845.954663	7	324.9642	2.63733e-03	1.38310e-03
2017/11/19	19:06:24	ok	ok	325.3540	256.182	0.000000	8.50	67.561	5.761	279123748.847469	7	325.0301	2.58332e-03	1.30796e-03
2017/11/19	19:11:24	ok	ok	325.3600	256.177	0.000000	8.47	67.584	5.752	274184722.845386	7	325.0588	2.58969e-03	1.24564e-03
2017/11/19	19:16:24	ok	ok	325.3620	256.113	0.000000	8.46	67.582	5.748	274494375.805228	7	325.0661	2.56845e-03	1.19193e-03
2017/11/19	19:21:24	ok	ok	325.3580	256.112	0.000000	8.46	67.582	5.748	285234485.224754	7	325.0335	2.54794e-03	1.28365e-03
2017/11/19	19:26:24	ok	ok	325.3560	256.044	0.000000	8.45	67.609	5.747	286910653.355596	7	325.0398	2.58729e-03	1.31602e-03
2017/11/19	19:31:24	ok	ok	325.3640	256.047	0.000000	8.44	67.607	5.743	278572975.577959	7	325.0666	2.59778e-03	1.16665e-03
2017/11/19	19:36:24	ok	ok	325.3700	255.976	0.000000	8.42	67.632	5.738	280100213.383554	7	325.0348	2.55706e-03	1.23197e-03
2017/11/19	19:41:24	ok	ok	325.3700	255.978	0.000000	8.42	67.632	5.738	275055745.704596	7	325.0339	2.54802e-03	1.29601e-03
2017/11/19	19:46:24	ok	ok	325.3680	255.920	0.000000	8.40	67.628	5.730	284143667.523544	7	325.0553	2.56418e-03	1.18950e-03
2017/11/19	19:51:24	ok	ok	325.3720	255.919	0.000000	8.40	67.656	5.733	278656947.143023	7	325.1047	2.52214e-03	1.19677e-03
2017/11/19	19:56:24	ok	ok	325.3680	255.849	0.000000	8.36	67.649	5.717	269335816.781862	7	325.0209	2.59272e-03	1.28824e-03
2017/11/19	20:01:24	ok	ok	325.3780	255.790	0.000000	8.36	67.649	5.717	272163644.731991	7	325.0650	2.52942e-03	1.33622e-03
2017/11/19	20:06:24	ok	ok	325.3780	255.789	0.000000	8.34	67.674	5.712	278136594.840625	7	325.0942	2.51310e-03	1.15986e-03
2017/11/19	20:11:24	ok	ok	325.3740	255.781	0.000000	8.32	67.670	5.704	265670742.859988	7	325.0602	2.51629e-03	1.26261e-03
2017/11/19	20:16:24	ok	ok	325.3780	255.792	0.000000	8.32	67.670	5.704	268520563.720486	7	325.0614	2.52525e-03	1.30336e-03
2017/11/19	20:21:24	ok	ok	325.3740	255.713	0.000000	8.30	67.666	5.697	279565824.139100	7	325.0881	2.51119e-03	1.22997e-03
2017/11/19	20:26:24	ok	ok	325.3800	255.715	0.000000	8.30	67.666	5.697	285503620.836253	7	325.0971	2.53949e-03	1.19930e-03
2017/11/19	20:31:24	ok	ok	325.3740	255.720	0.000000	8.28	67.691	5.692	287361774.064097	7	325.0645	2.53939e-03	1.26816e-03
2017/11/19	20:36:24	ok	ok	325.3800	255.646	0.000000	8.26	67.687	5.684	263437239.804258	7	325.0044	2.63244e-03	1.39599e-03
2017/11/19	20:41:24	ok	ok	325.3840	255.644	0.000000	8.28	67.719	5.694	272601208.124164	7	325.0525	2.52768e-03	1.30789e-03
2017/11/19	20:46:24	ok	ok	325.3800	255.647	0.000000	8.24	67.684	5.676	284286685.146550	7	325.0478	2.57560e-03	1.30695e-03
2017/11/19	20:51:24	ok	ok	325.3780	255.584	0.000000	8.24	67.712	5.679	287333551.384324	7	325.1444	2.49863e-03	1.20593e-03
2017/11/19	20:56:24	ok	ok	325.3820	255.579	0.000000	8.24	67.712	5.679	286468183.557153	7	325.1096	2.52317e-03	1.26482e-03
2017/11/19	21:01:24	ok	ok	325.3920	255.583	0.000000	8.22	67.737	5.674	257754207.282863	7	324.9969	2.60532e-03	1.36612e-03
2017/11/19	21:06:24	ok	ok	325.3840	255.526	0.000000	8.23	67.710	5.675	282396290.695070	7	325.0656	2.57685e-03	1.33870e-03
2017/11/19	21:11:24	ok	ok	325.3900	255.527	0.000000	8.20	67.704	5.664	280396236.730261	7	325.0682	2.55354e-03	1.25713e-03
2017/11/19	21:16:24	ok	ok	325.3860	255.516	0.000000	8.21	67.706	5.667	271063554.551879	7	325.0345	2.58002e-03	1.32030e-03
2017/11/19	21:21:24	ok	ok	325.3800	255.453	0.000000	8.20	67.704	5.664	276563369.490923	7	325.0191	2.62310e-03	1.32533e-03
2017/11/19	21:26:24	ok	ok	325.3820	255.456	0.000000	8.19	67.731	5.662	281395362.819318	7	325.0292	2.51635e-03	1.59265e-03
2017/11/19	21:31:24	ok	ok	325.3920	255.452	0.000000	8.18	67.729	5.658	267957770.783178	8	325.3016	1.99815e-03	1.34944e-03
2017/11/19	21:36:24	ok	ok	325.3860	255.380	0.000000	8.16	67.697	5.648	290567302.501225	7	325.0977	2.56589e-03	1.28116e-03
2017/11/19	21:41:24	ok	ok	325.3800	255.386	0.000000	8.16	67.725	5.651	289292278.889608	7	325.0776	2.53577e-03	1.32878e-03
2017/11/19	21:46:24	ok	ok	325.3860	255.391	0.000000	8.14	67.693	5.641	283420692.291745	7	325.0677	2.54254e-03	1.26327e-03
2017/11/19	21:51:24	ok	ok	325.3900	255.333	0.000000	8.16	67.725	5.651	275477340.647937	7	325.0915	2.50523e-03	1.26474e-03
2017/11/19	21:56:24	ok	ok	325.3900	255.315	0.000000	8.13	67.720	5.639	291588425.595850	7	325.0698	2.53935e-03	1.31540e-03
2017/11/19	22:01:24	ok	ok	325.3860	255.316	0.000000	8.13	67.748	5.642	277539201.739787	7	325.0779	2.52625e-03	1.23783e-03
2017/11/19	22:06:24	ok	ok	325.3840	255.314	0.000000	8.13	67.720	5.639	281066890.993439	7	325.1020	2.53809e-03	1.23564e-03
2017/11/19	22:11:24	ok	ok	325.3900	255.254	0.000000	8.12	67.718	5.636	262853127.204617	7	325.0720	2.52428e-03	1.32604e-03
2017/11/19	22:16:24	ok	ok	325.3900	255.255	0.000000	8.11	67.744	5.634	268841013.322483	7	325.0375	2.58399e-03	1.30243e-03
2017/11/19	22:21:24	ok	ok	325.3900	255.245	0.000000	8.12	67.718	5.636	277334046.184837	7	325.1005	2.53080e-03	1.20179e-03
2017/11/19	22:26:24	ok	ok	325.3840	255.242	0.000000	8.11	67.744	5.634	271723525.969959	7	325.0682	2.52017e-03	1.22978e-03
2017/11/19	22:31:24	ok	ok	325.3840	255.248	0.000000	8.12	67.718	5.636	295720291.032087	7	325.1056	2.53660e-03	1.26534e-03
2017/11/19	22:36:24	ok	ok	325.3900	255.249	0.000000	8.10	67.743	5.630	277905996.118208	7	325.0748	2.51076e-03	1.27179e-03
2017/11/19	22:41:24	ok	ok	325.3820	255.246	0.000000	8.11	67.716	5.632	279270303.837261	7	325.0747	2.52940e-03	1.29537e-03
2017/11/19	22:46:24	ok	ok	325.3800	255.186	0.000000	8.08	67.739	5.623	275118320.628226	7	325.0647	2.53389e-03	1.32937e-03
2017/11/19	22:51:24	ok	ok	325.3820	255.184	0.000000	8.08	67.711	5.621	287400152.480659	7	325.0673	2.53084e-03	1.27026e-03
2017/11/19	22:56:24	ok	ok	325.3880	255.190	0.000000	8.06	67.735	5.615	258816736.195304	7	325.0278	2.57798e-03	1.29425e-03
2017/11/19	23:01:24	ok	ok	325.3860	255.183	0.000000	8.08	67.739	5.623	279353286.243745	7	325.0817	2.49841e-03	1.30413e-03
2017/11/19	23:06:24	ok	ok	325.3880	255.178	0.000000	8.08	67.767	5.625	276879389.919087	7	325.0815	2.50881e-03	1.29730e-03
2017/11/19	23:11:24	ok	ok	325.3780	255.191	0.000000	8.06	67.763	5.618	297097412.487896	7	325.0871	2.53939e-03	1.22912e-03
2017/11/19	23:16:24	ok	ok	325.3840	255.182	0.000000	8.07	67.737	5.619	282915384.232204	7	325.0765	2.50627e-03	1.26271e-03
2017/11/19	23:21:24	ok	ok	325.3760	255.180	0.000000	8.08	67.739	5.623	283486005.934619	4	325.6145	2.06004e-03	1.02249e-03
2017/11/19	23:26:24	ok	ok	325.3880	255.176	0.000000	8.08	67.739	5.623	264113355.546267	8	325.2686	2.04244e-03	1.32007e-03
2017/11/19	23:31:24	ok	ok	325.3780	255.117	0.000000	8.06	67.735	5.615	281902096.669265	7	325.0766	2.48356e-03	1.29803e-03
2017/11/19	23:36:24	ok	ok	325.3820	255.115	0.000000	8.05	67.762	5.614	271999224.779734	7	325.0987	2.54175e-03	1.13574e-03
2017/11/19	23:41:24	ok	ok	325.3780	255.119	0.000000	8.06	67.763	5.618	281556163.706638	7	325.0743	2.56745e-03	1.22104e-03
2017/11/19	23:46:24	ok	ok	325.3780	255.115	0.000000	8.04	67.760	5.610	282181617.322290	7	325.0538	2.55976e-03	1.31111e-03
2017/11/19	23:51:24	ok	ok	325.3740	255.123	0.000000	8.05	67.733	5.612	266823781.330792	7	325.0092	2.59932e-03	1.29366e-03
2017/11/19	23:56:24	ok	ok	325.3780	255.112	0.000000	8.05	67.762	5.614	266070098.179429	7	325.0315	2.58960e-03	1.35789e-03
2017/11/20	00:01:24	ok	ok	325.3700	255.102	0.000000	8.04	67.760	5.610	278400954.268429	7	325.0691	2.49570e-03	1.23317e-03
2017/11/20	00:06:24	ok	ok	325.3740	255.102	0.000000	8.03	67.730	5.604	278947314.111946	7	325.0167	2.55129e-03	1.36372e-03
2017/11/20	00:11:24	ok	ok	325.3740	255.105	0.000000	8.02	67.784	5.605	290617120.200083	7	325.0961	2.51759e-03	1.22761e-03
2017/11/20	00:16:24	ok	ok	325.3700	255.113	0.000000	8.02	67.784	5.605	292611320.684158	7	325.1050	2.50375e-03	1.20534e-03
2017/11/20	00:21:24	ok	ok	325.3780	255.113	0.000000	8.02	67.784	5.605	264427438.409394	7	325.0345	2.56912e-03	1.32293e-03
2017/11/20	00:26:24	ok	ok	325.3720	255.117	0.000000	8.02	67.784	5.605	276607697.461810	7	325.0620	2.55669e-03	1.25228e-03
2017/11/20	00:31:24	ok	ok	325.3720	255.112	0.000000	8.01	67.811	5.604	263763331.343669	7	325.0491	2.53648e-03	1.33084e-03
2017/11/20	00:36:24	ok	ok	325.3760	255.104	0.000000	8.00	67.781	5.597	266236689.957944	7	325.0553	2.54599e-03	1.31298e-03
2017/11/20	00:41:24	ok	ok	325.3700	255.100	0.000000	8.01	67.783	5.601	277048849.541426	7	325.0458	2.55043e-03	1.28603e-03
2017/11/20	00:46:24	ok	ok	325.3720	255.105	0.000000	7.98	67.777	5.590	286941242.885195	5	324.7642	2.87502e-03	1.27848e-03
2017/11/20	00:51:24	ok	ok	325.3700	255.101	0.000000	7.99	67.807	5.596	272328509.631268	7	325.0216	2.58434e-03	1.28883e-03
2017/11/20	00:56:24	ok	ok	325.3700	255.105	0.000000	7.98	67.805	5.592	287943450.118538	7	325.0386	2.54211e-03	1.22160e-03
2017/11/20	01:01:24	ok	ok	325.3700	255.108	0.000000	7.99	67.807	5.596	277101891.048554	7	325.0102	2.56083e-03	1.27291e-03
2017/11/20	01:06:24	ok	ok	325.3760	255.108	0.000000	7.98	67.805	5.592	272293861.634771	8	325.2624	2.01862e-03	1.39542e-03
2017/11/20	01:11:24	ok	ok	325.3720	255.091	0.000000	7.98	67.834	5.595	275741112.928695	7	325.0895	2.49323e-03	1.13171e-03
2017/11/20	01:16:24	ok	ok	325.3720	255.094	0.000000	7.98	67.834	5.595	271661008.317024	7	325.0545	2.53826e-03	1.30245e-03
2017/11/20	01:21:24	ok	ok	325.3680	255.031	0.000000	7.98	67.834	5.595	268028639.799876	7	324.9871	2.57568e-03	1.34992e-03
2017/11/20	01:26:24	ok	ok	325.3680	255.026	0.000000	7.96	67.830	5.587	280732763.203821	7	325.0340	2.55700e-03	1.37903e-03
2017/11/20	01:31:24	ok	ok	325.3660	255.034	0.000000	7.98	67.834	5.595	257052455.746594	7	324.9805	2.61227e-03	1.33168e-03
2017/11/20	01:36:24	ok	ok	325.3700	255.031	0.000000	7.96	67.830	5.587	268360343.496943	7	325.0273	2.55490e-03	1.29620e-03
2017/11/20	01:41:24	ok	ok	325.3680	255.031	0.000000	7.96	67.830	5.587	279587745.891735	7	325.0406	2.53734e-03	1.31866e-03
2017/11/20	01:46:24	ok	ok	325.3700	255.043	0.000000	7.96	67.830	5.587	270224560.571743	7	325.0066	2.55598e-03	1.24050e-03
2017/11/20	01:51:24	ok	ok	325.3700	255.037	0.000000	7.96	67.830	5.587	256834191.745626	7	325.0216	2.58369e-03	1.28883e-03
2017/11/20	01:56:24	ok	ok	325.3600	255.039	0.000000	7.95	67.828	5.583	259016543.721584	7	324.9749	2.61055e-03	1.29720e-03
2017/11/20	02:01:24	ok	ok	325.3600	255.023	0.000000	7.94	67.826	5.580	268667318.291023	7	325.0152	2.58258e-03	1.30314e-03
2017/11/20	02:06:24	ok	ok	325.3600	255.027	0.000000	7.96	67.830	5.587	281525170.689190	7	325.0297	2.54339e-03	1.24554e-03
2017/11/20	02:11:24	ok	ok	325.3640	255.035	0.000000	7.95	67.828	5.583	270613833.680749	7	325.0042	2.54850e-03	1.35209e-03
2017/11/20	02:16:24	ok	ok	325.3620	255.024	0.000000	7.95	67.828	5.583	270719559.015917	7	325.0026	2.56043e-03	1.34435e-03
2017/11/20	02:21:24	ok	ok	325.3620	255.019	0.000000	7.94	67.826	5.580	281813653.888329	7	325.0568	2.56176e-03	1.22127e-03
2017/11/20	02:26:24	ok	ok	325.3600	255.024	0.000000	7.94	67.826	5.580	277001288.339788	7	325.0609	2.56539e-03	1.14787e-03
2017/11/20	02:31:24	ok	ok	325.3520	255.086	0.000000	7.95	67.828	5.583	285014167.543762	7	324.8530	2.64633e-03	1.79023e-03
2017/11/20	02:36:24	ok	ok	325.3520	255.090	0.000000	7.95	67.828	5.583	283254292.557702	7	325.0640	2.50984e-03	1.18379e-03
2017/11/20	02:41:24	ok	ok	325.3500	255.093	0.000000	7.95	67.828	5.583	284894557.484494	7	325.0182	2.59991e-03	1.37466e-03
2017/11/20	02:46:24	ok	ok	325.3500	255.094	0.000000	7.94	67.826	5.580	282389397.363897	7	325.0353	2.53398e-03	1.32185e-03
2017/11/20	02:51:24	ok	ok	325.3500	255.097	0.000000	7.95	67.856	5.586	279420310.505982	7	325.0394	2.51733e-03	1.27476e-03
2017/11/20	02:56:24	ok	ok	325.3420	255.158	0.000000	7.94	67.854	5.582	271542358.403703	7	324.9790	2.57619e-03	1.34905e-03
2017/11/20	03:01:24	ok	ok	325.3460	255.159	0.000000	7.96	67.858	5.589	288619417.942762	7	325.0853	2.48687e-03	1.12583e-03
2017/11/20	03:06:24	ok	ok	325.3480	255.169	0.000000	7.96	67.858	5.589	278901407.532049	7	325.0543	2.50527e-03	1.22216e-03
2017/11/20	03:11:24	ok	ok	325.3480	255.171	0.000000	7.96	67.858	5.589	267857638.695137	7	324.9721	2.57277e-03	1.34724e-03
2017/11/20	03:16:24	ok	ok	325.3400	255.230	0.000000	7.98	67.862	5.597	285298028.484576	7	325.0271	2.57714e-03	1.24629e-03
2017/11/20	03:21:24	ok	ok	325.3420	255.236	0.000000	7.98	67.862	5.597	282059444.173335	7	325.0468	2.50639e-03	1.24507e-03
2017/11/20	03:26:24	ok	ok	325.3360	255.232	0.000000	7.96	67.858	5.589	286973791.690762	7	325.0307	2.53056e-03	1.27746e-03
2017/11/20	03:31:24	ok	ok	325.3320	255.297	0.000000	7.98	67.862	5.597	288425687.357137	7	325.0619	2.50244e-03	1.17926e-03
2017/11/20	03:36:24	ok	ok	325.3320	255.293	0.000000	7.98	67.834	5.595	267693672.848220	7	324.9797	2.56489e-03	1.30132e-03
2017/11/20	03:41:24	ok	ok	325.3300	255.299	0.000000	7.98	67.834	5.595	274247878.304535	7	324.9528	2.61216e-03	1.30808e-03
2017/11/20	03:46:24	ok	ok	325.3260	255.302	0.000000	7.99	67.835	5.598	285992962.821729	7	325.0691	2.50062e-03	1.14866e-03
2017/11/20	03:51:24	ok	ok	325.3200	255.294	0.000000	8.00	67.866	5.604	298219521.122878	7	325.0175	2.55013e-03	1.29179e-03
2017/11/20	03:56:24	ok	ok	325.3300	255.375	0.000000	7.99	67.864	5.601	286442948.562470	7	324.9914	2.60760e-03	1.30104e-03
2017/11/20	04:01:24	ok	ok	325.3240	255.369	0.000000	7.99	67.864	5.601	270419610.663772	7	324.9878	2.57281e-03	1.24104e-03
2017/11/20	04:06:24	ok	ok	325.3180	255.375	0.000000	8.01	67.896	5.611	285264622.548780	7	324.9914	2.54653e-03	1.24698e-03
2017/11/20	04:11:24	ok	ok	325.3120	255.370	0.000000	8.00	67.866	5.604	303712962.758058	7	325.0773	2.48293e-03	1.32992e-03
2017/11/20	04:16:24	ok	ok	325.3280	255.371	0.000000	8.02	67.869	5.612	273556236.715820	7	325.0316	2.49014e-03	1.31021e-03
2017/11/20	04:21:24	ok	ok	325.3180	255.432	0.000000	8.02	67.869	5.612	281630177.550868	7	325.0729	2.48539e-03	1.09301e-03
2017/11/20	04:26:24	ok	ok	325.3120	255.437	0.000000	8.01	67.896	5.611	286029208.575553	7	324.9780	2.58682e-03	1.30484e-03
2017/11/20	04:31:24	ok	ok	325.3100	255.424	0.000000	8.01	67.896	5.611	267724826.896083	7	324.9352	2.58864e-03	1.27925e-03
2017/11/20	04:36:24	ok	ok	325.3080	255.450	0.000000	8.00	67.894	5.607	269740751.227990	7	324.9360	2.62688e-03	1.33592e-03
2017/11/20	04:41:24	ok	ok	325.3080	255.452	0.000000	8.02	67.898	5.614	291457982.762707	7	325.0542	2.47226e-03	1.09247e-03
2017/11/20	04:46:24	ok	ok	325.3120	255.447	0.000000	8.03	67.900	5.618	261896270.249387	7	324.9444	2.56428e-03	1.27197e-03
2017/11/20	04:51:24	ok	ok	325.3120	255.448	0.000000	8.02	67.926	5.617	265724590.097092	7	324.9269	2.65126e-03	1.40579e-03
2017/11/20	04:56:24	ok	ok	325.3080	255.444	0.000000	8.00	67.922	5.609	286359893.998661	7	324.9661	2.55363e-03	1.29568e-03
2017/11/20	05:01:24	ok	ok	325.3020	255.452	0.000000	8.02	67.926	5.617	295579790.050393	7	324.9221	2.54520e-03	1.62057e-03
2017/11/20	05:06:24	ok	ok	325.3000	255.442	0.000000	8.04	67.930	5.624	298652019.314266	7	325.0075	2.52274e-03	1.30421e-03
2017/11/20	05:11:24	ok	ok	325.3040	255.447	0.000000	8.03	67.928	5.620	279676583.216414	7	325.0499	2.44852e-03	1.18398e-03
2017/11/20	05:16:24	ok	ok	325.2960	255.439	0.000000	8.03	67.928	5.620	288510541.464837	7	324.9296	2.57837e-03	1.36256e-03
2017/11/20	05:21:24	ok	ok	325.3020	255.449	0.000000	8.04	67.958	5.627	292427604.088921	7	324.9568	2.54772e-03	1.22984e-03
2017/11/20	05:26:24	ok	ok	325.2900	255.463	0.000000	8.06	67.933	5.632	285368142.452561	7	324.9596	2.57154e-03	1.33257e-03
2017/11/20	05:31:24	ok	ok	325.2960	255.457	0.000000	8.05	67.960	5.630	290550482.054761	7	324.9691	2.58729e-03	1.28473e-03
2017/11/20	05:36:24	ok	ok	325.2920	255.462	0.000000	8.05	67.960	5.630	290600102.913192	7	325.0377	2.45639e-03	1.10097e-03
2017/11/20	05:41:24	ok	ok	325.2880	255.456	0.000000	8.05	67.960	5.630	283479234.269132	7	325.0169	2.48280e-03	1.16092e-03
2017/11/20	05:46:24	ok	ok	325.2880	255.462	0.000000	8.06	67.962	5.634	269900119.359112	7	324.9374	2.62174e-03	1.36310e-03
2017/11/20	05:51:24	ok	ok	325.2860	255.513	0.000000	8.05	67.960	5.630	294378051.391406	7	324.9955	2.52070e-03	1.23560e-03
2017/11/20	05:56:24	ok	ok	325.2900	255.524	0.000000	8.07	67.964	5.638	286889162.589330	7	324.9572	2.54624e-03	1.26618e-03
2017/11/20	06:01:24	ok	ok	325.2800	255.513	0.000000	8.06	67.962	5.634	289900184.656079	7	324.9537	2.55017e-03	1.26336e-03
2017/11/20	06:06:24	ok	ok	325.2900	255.532	0.000000	8.07	67.964	5.638	276650237.713718	7	324.9679	2.48954e-03	1.23173e-03
2017/11/20	06:11:24	ok	ok	325.2800	255.524	0.000000	8.09	67.967	5.645	280491676.201059	7	324.9583	2.54321e-03	1.30499e-03
2017/11/20	06:16:24	ok	ok	325.2680	255.592	0.000000	8.08	67.965	5.642	288153537.265346	7	324.9052	2.60040e-03	1.29787e-03
2017/11/20	06:21:24	ok	ok	325.2740	255.592	0.000000	8.10	67.969	5.649	283384186.387225	7	324.9588	2.49240e-03	1.19490e-03
2017/11/20	06:26:24	ok	ok	325.2680	255.588	0.000000	8.12	67.973	5.657	293243824.942689	8	325.2131	1.96158e-03	1.41166e-03
2017/11/20	06:31:24	ok	ok	325.2660	255.581	0.000000	8.12	67.973	5.657	293160413.368307	7	325.0178	2.46408e-03	1.13266e-03
2017/11/20	06:36:24	ok	ok	325.2640	255.652	0.000000	8.13	67.975	5.661	286464440.283937	7	324.8828	2.57000e-03	1.37909e-03
2017/11/20	06:41:24	ok	ok	325.2560	255.651	0.000000	8.13	67.975	5.661	290288849.365736	7	324.9438	2.53269e-03	1.35170e-03
2017/11/20	06:46:24	ok	ok	325.2580	255.645	0.000000	8.14	67.977	5.664	292059213.281771	7	324.9464	2.52959e-03	1.29061e-03
2017/11/20	06:51:24	ok	ok	325.2560	255.659	0.000000	8.14	67.977	5.664	292562784.475945	7	324.9236	2.53997e-03	1.32498e-03
2017/11/20	06:56:24	ok	ok	325.2560	255.720	0.000000	8.16	67.980	5.672	280412654.101592	7	324.9108	2.56099e-03	1.25071e-03
2017/11/20	07:01:24	ok	ok	325.2460	255.718	0.000000	8.18	67.956	5.677	293920752.088612	7	324.9691	2.53355e-03	1.18053e-03
2017/11/20	07:06:24	ok	ok	325.2420	255.722	0.000000	8.18	67.956	5.677	295736927.076765	7	324.9729	2.48668e-03	1.13970e-03
2017/11/20	07:11:24	ok	ok	325.2340	255.787	0.000000	8.20	67.959	5.685	284090283.929712	7	324.8939	2.55453e-03	1.35514e-03
2017/11/20	07:16:24	ok	ok	325.2360	255.779	0.000000	8.21	67.961	5.689	281250496.211612	7	324.9131	2.56879e-03	1.27261e-03
2017/11/20	07:21:24	ok	ok	325.2340	255.789	0.000000	8.21	67.990	5.691	289251241.299591	7	324.8924	2.54611e-03	1.27725e-03
2017/11/20	07:26:24	ok	ok	325.2260	255.782	0.000000	8.22	67.963	5.693	289513826.153921	7	324.9431	2.53114e-03	1.18126e-03
2017/11/20	07:31:24	ok	ok	325.2240	255.843	0.000000	8.24	67.967	5.700	272928766.890837	7	324.8400	2.58208e-03	1.34732e-03
2017/11/20	07:36:24	ok	ok	325.2260	255.853	0.000000	8.25	67.969	5.704	280891551.347688	7	324.8818	2.52206e-03	1.23605e-03
2017/11/20	07:41:24	ok	ok	325.2220	255.914	0.000000	8.26	67.971	5.708	274377077.892821	7	324.8858	2.50591e-03	1.28143e-03
2017/11/20	07:46:24	ok	ok	325.2080	255.983	0.000000	8.28	67.946	5.713	298715474.374662	7	324.8199	2.60056e-03	1.69216e-03
2017/11/20	07:51:24	ok	ok	325.2060	255.976	0.000000	8.30	67.950	5.721	307643026.874154	7	324.9631	2.49886e-03	1.22892e-03
2017/11/20	07:56:24	ok	ok	325.1960	256.046	0.000000	8.32	67.982	5.731	298296757.026879	7	324.7875	2.61616e-03	1.58120e-03
2017/11/20	08:01:24	ok	ok	325.1940	256.045	0.000000	8.34	67.957	5.736	287087650.372103	4	325.8340	1.64328e-03	9.13680e-04
2017/11/20	08:06:24	ok	ok	325.1900	256.106	0.000000	8.37	67.963	5.748	300943921.857692	7	324.8691	2.54960e-03	1.26514e-03
2017/11/20	08:11:24	ok	ok	325.1900	256.160	0.000000	8.39	67.938	5.753	294105910.458255	7	324.8692	2.50076e-03	1.26950e-03
2017/11/20	08:16:24	ok	ok	325.1840	256.174	0.000000	8.41	67.942	5.761	292630307.877196	7	324.8831	2.47739e-03	1.27856e-03
2017/11/20	08:21:24	ok	ok	325.1780	256.226	0.000000	8.44	67.948	5.772	265866484.207034	7	324.8169	2.57580e-03	1.34308e-03
2017/11/20	08:26:24	ok	ok	325.1640	256.235	0.000000	8.46	67.951	5.780	303820545.039837	4	323.1783	3.93623e-03	1.13663e-03
2017/11/20	08:31:24	ok	ok	325.1620	256.288	0.000000	8.48	67.955	5.788	277344972.874371	7	324.7627	2.63272e-03	1.35272e-03
2017/11/20	08:36:24	ok	ok	325.1540	256.358	0.000000	8.49	67.928	5.789	289093084.974869	7	324.8098	2.57352e-03	1.35890e-03
2017/11/20	08:41:24	ok	ok	325.1500	256.359	0.000000	8.52	67.934	5.801	278474806.995104	7	324.7493	2.64262e-03	1.38312e-03
2017/11/20	08:46:24	ok	ok	325.1400	256.428	0.000000	8.54	67.938	5.808	288217546.876357	7	324.7575	2.59946e-03	1.27906e-03
2017/11/20	08:51:24	ok	ok	325.1380	256.484	0.000000	8.58	67.945	5.824	285041794.105683	7	324.7962	2.58417e-03	1.27869e-03
2017/11/20	08:56:24	ok	ok	325.1300	256.499	0.000000	8.59	67.947	5.828	287236688.303102	7	324.7621	2.62173e-03	1.27541e-03
2017/11/20	09:01:24	ok	ok	325.1220	256.565	0.000000	8.63	67.926	5.841	311048123.321985	7	324.8558	2.50494e-03	1.15143e-03
2017/11/20	09:06:24	ok	ok	325.1120	256.622	0.000000	8.64	67.928	5.845	300497296.476449	7	324.7929	2.56718e-03	1.27939e-03
2017/11/20	09:11:24	ok	ok	325.1000	256.632	0.000000	8.68	67.935	5.861	303957165.540087	7	324.7752	2.58155e-03	1.28677e-03
2017/11/20	09:16:24	ok	ok	325.1000	256.700	0.000000	8.71	67.941	5.872	295583923.652337	7	324.7808	2.55512e-03	1.19956e-03
2017/11/20	09:21:24	ok	ok	325.0880	256.768	0.000000	8.74	67.947	5.884	290627332.953689	7	324.7216	2.57059e-03	1.30249e-03
2017/11/20	09:26:24	ok	ok	325.0900	256.835	0.000000	8.76	67.922	5.889	283914279.310022	7	324.7247	2.59652e-03	1.36996e-03
2017/11/20	09:31:24	ok	ok	325.0840	256.906	0.000000	8.78	67.926	5.897	281098542.578562	7	324.7295	2.56928e-03	1.26785e-03
2017/11/20	09:36:24	ok	ok	325.0740	256.912	0.000000	8.81	67.931	5.909	296611987.768893	7	324.7499	2.52083e-03	1.32294e-03
2017/11/20	09:41:24	ok	ok	325.0660	256.978	0.000000	8.86	67.941	5.929	304224409.505369	7	324.7000	2.62403e-03	1.25715e-03
2017/11/20	09:46:24	ok	ok	325.0560	257.048	0.000000	8.88	67.916	5.934	298054116.128613	7	324.6559	2.66740e-03	1.28865e-03
2017/11/20	09:51:24	ok	ok	325.0520	257.166	0.000000	8.92	67.952	5.953	304100493.133470	5	324.3155	2.93117e-03	9.10949e-04
2017/11/20	09:56:24	ok	ok	325.0460	257.233	0.000000	8.95	67.929	5.962	295710501.267170	7	324.6999	2.57194e-03	1.35816e-03
2017/11/20	10:01:24	ok	ok	325.0280	257.301	0.000000	8.98	67.963	5.976	310905506.527055	4	323.4767	3.53427e-03	1.00054e-03
2017/11/20	10:06:24	ok	ok	325.0240	257.369	0.000000	9.02	67.942	5.990	312215846.906618	5	324.2800	2.96815e-03	8.89847e-04
2017/11/20	10:11:24	ok	ok	325.0160	257.432	0.000000	9.06	67.949	6.006	304168020.858168	4	323.2308	3.69977e-03	1.23255e-03
2017/11/20	10:16:24	ok	ok	325.0080	257.486	0.000000	9.08	67.953	6.014	292458832.918303	6	324.4153	2.78253e-03	8.98847e-04
2017/11/20	10:21:24	ok	ok	325.0080	257.551	0.000000	9.12	67.932	6.027	297980149.502582	5	324.2421	3.17071e-03	1.03032e-03
2017/11/20	10:26:24	ok	ok	324.9920	257.605	0.000000	9.16	67.968	6.046	304738823.134545	5	324.3152	2.86270e-03	8.66944e-04
2017/11/20	10:31:24	ok	ok	324.9880	257.725	0.000000	9.18	67.943	6.051	302824642.132211	4	323.3949	3.58217e-03	8.75016e-04
2017/11/20	10:36:24	ok	ok	324.9820	257.784	0.000000	9.22	67.951	6.068	302181550.627066	4	323.4406	3.41278e-03	9.04459e-04
2017/11/20	10:41:24	ok	ok	324.9680	257.832	0.000000	9.26	67.958	6.084	304031460.708199	4	323.3709	3.59118e-03	9.12671e-04
2017/11/20	10:46:24	ok	ok	324.9580	257.889	0.000000	9.29	67.935	6.093	299979067.153725	4	323.3594	3.57330e-03	7.95171e-04
2017/11/20	10:51:24	ok	ok	324.9460	257.991	0.000000	9.34	67.944	6.114	310717753.781391	4	323.1489	3.74142e-03	1.26680e-03
[truncated: 6,641 more rows]
