# Supplementary material for: Comparison of Mechanical Properties of Natural Gut and Synthetic Polymer Harp Strings
Source: Materials (Basel). 2018 Nov 1;11(11):2160. doi: 10.3390/ma11112160 (PMC6266393; doi:10.3390/ma11112160)
Supplement: Supplementary file 1 [file materials-11-02160-s001.zip › string_test_data_2017.12.13.13.00.csv]

Date	Time	+-	f0	Frequency	Tension	LengthAdj	Temp	Rel.Hm	Abs.Hm	Pk.Magnitude	Harmonics	Fitted.f0	Bend.Stiff	Fit.Error
>>>>>_No_Adjustment_mode_<<<<<
2017/12/13	13:00:58	ok	ok	320.4640	252.719	0.000000	6.18	73.839	5.419	298944821.922059	7	320.3021	2.43323e-03	1.29797e-03
2017/12/13	13:05:57	ok	ok	320.4120	252.663	0.000000	6.25	73.908	5.449	305653131.228289	7	320.4886	1.62002e-03	2.43970e-03
2017/12/13	13:36:21	ok	ok	320.3940	253.019	0.000000	6.45	74.004	5.527	290615039.742709	7	320.2687	1.94472e-03	2.06064e-03
2017/12/13	13:41:21	ok	ok	320.3860	253.038	0.000000	6.49	74.012	5.543	295359304.925282	7	320.2937	2.17010e-03	1.52033e-03
2017/12/13	13:46:21	ok	ok	320.3820	253.115	0.000000	6.51	73.989	5.548	327866956.344864	7	320.2082	2.35321e-03	1.61535e-03
2017/12/13	13:51:21	ok	ok	320.3720	253.203	0.000000	6.54	73.995	5.559	328199563.627002	6	320.1012	2.51075e-03	1.79097e-03
2017/12/13	13:56:21	ok	ok	320.3780	253.218	0.000000	6.56	73.999	5.567	289783173.009548	7	320.2972	1.67018e-03	2.42278e-03
2017/12/13	14:30:12	ok	ok	320.3560	253.567	0.000000	6.70	74.027	5.620	318587292.722634	7	320.3545	2.12866e-03	1.50479e-03
2017/12/13	14:35:12	ok	ok	320.3240	253.662	0.000000	6.71	74.002	5.622	307092382.247415	3	319.6720	2.61336e-03	3.86839e-04
2017/12/13	14:40:12	ok	ok	320.3320	253.738	0.000000	6.74	73.981	5.631	308305574.834910	7	320.2055	2.16044e-03	1.57341e-03
2017/12/13	14:45:12	ok	ok	320.3540	253.745	0.000000	6.77	73.959	5.640	342300133.874053	7	320.3218	1.70875e-03	1.90575e-03
2017/12/13	14:50:12	ok	ok	320.3380	253.834	0.000000	6.78	73.961	5.644	295790872.119860	8	320.9050	1.97430e-04	2.93848e-03
2017/12/13	14:55:12	ok	ok	320.3120	253.847	0.000000	6.80	73.965	5.652	326090445.875968	7	320.2051	2.24870e-03	1.42419e-03
2017/12/13	15:00:12	ok	ok	320.3340	253.936	0.000000	6.82	73.969	5.660	340134895.119973	7	320.2726	2.03195e-03	1.39729e-03
2017/12/13	15:05:12	ok	ok	320.2980	254.021	0.000000	6.84	73.946	5.665	316195800.263373	7	320.0717	2.32015e-03	1.82609e-03
2017/12/13	15:10:12	ok	ok	320.3240	254.034	0.000000	6.87	73.925	5.675	344406588.723922	7	320.2513	2.15393e-03	1.42199e-03
2017/12/13	15:15:12	ok	ok	320.3200	254.126	0.000000	6.88	73.899	5.676	323412474.957996	7	320.3996	1.60907e-03	1.98844e-03
2017/12/13	15:20:12	ok	ok	320.3080	254.197	0.000000	6.92	73.880	5.690	345515810.975266	7	320.1715	2.31962e-03	1.33108e-03
2017/12/13	15:25:12	ok	ok	320.2920	254.210	0.000000	6.95	73.886	5.701	305803132.180712	7	320.1205	2.29553e-03	1.66111e-03
2017/12/13	15:30:12	ok	ok	320.2880	254.303	0.000000	6.94	73.856	5.695	308077977.746485	7	320.1847	2.26179e-03	1.45980e-03
2017/12/13	15:35:12	ok	ok	320.2920	254.374	0.000000	6.96	73.833	5.701	296731931.265613	8	320.6403	6.12415e-04	2.77675e-03
2017/12/13	15:40:12	ok	ok	320.2960	254.388	0.000000	6.98	73.810	5.706	308721841.952851	7	320.2088	2.23010e-03	1.47634e-03
2017/12/13	15:45:12	ok	ok	320.2680	254.475	0.000000	7.00	73.786	5.712	312549408.062356	7	320.1167	2.32109e-03	1.61829e-03
2017/12/13	15:50:12	ok	ok	320.2760	254.575	0.000000	7.02	73.763	5.718	330464185.942155	7	320.3209	2.11878e-03	1.48470e-03
2017/12/13	15:55:12	ok	ok	320.2860	254.649	0.000000	7.04	73.767	5.725	353352665.215447	7	320.2206	2.19752e-03	1.41090e-03
2017/12/13	16:30:12	ok	ok	320.2420	255.011	0.000000	7.17	73.600	5.761	318996885.541511	7	320.1813	1.73318e-03	2.37389e-03
2017/12/13	16:35:12	ok	ok	320.2460	255.009	0.000000	7.20	73.606	5.772	329242971.291145	7	320.1237	1.96910e-03	1.87851e-03
2017/12/13	16:40:12	ok	ok	320.2500	255.096	0.000000	7.20	73.606	5.772	310029750.347537	7	320.0332	2.35383e-03	1.72305e-03
2017/12/13	16:45:12	ok	ok	320.2460	255.186	0.000000	7.22	73.610	5.780	316077448.493730	8	320.8888	1.70083e-04	3.11913e-03
2017/12/13	16:50:12	ok	ok	320.2380	255.188	0.000000	7.21	73.608	5.776	298706807.373643	7	320.6096	7.46607e-04	2.46954e-03
2017/12/13	16:55:12	ok	ok	320.2300	255.204	0.000000	7.24	73.587	5.786	319828490.370124	8	320.5606	8.61386e-04	3.05234e-03
2017/12/13	17:00:12	ok	ok	320.2280	255.276	0.000000	7.24	73.587	5.786	310334816.201157	7	320.0789	2.40305e-03	1.47524e-03
2017/12/13	17:05:12	ok	ok	320.2460	255.277	0.000000	7.26	73.618	5.796	342249793.190623	7	320.0792	2.39085e-03	1.29391e-03
2017/12/13	17:10:12	ok	ok	320.2440	255.277	0.000000	7.26	73.591	5.794	343782831.683324	7	320.0856	2.40017e-03	1.36959e-03
2017/12/13	17:15:12	ok	ok	320.2560	255.278	0.000000	7.24	73.587	5.786	359370667.636395	6	320.1164	2.41119e-03	1.43753e-03
2017/12/13	17:20:12	ok	ok	320.2660	255.295	0.000000	7.25	73.616	5.792	357030002.272505	7	320.1999	1.85366e-03	1.94115e-03
2017/12/13	17:25:12	ok	ok	320.2480	255.297	0.000000	7.25	73.589	5.790	349851497.577341	7	320.1172	2.38626e-03	1.41536e-03
2017/12/13	17:30:12	ok	ok	320.2540	255.374	0.000000	7.24	73.614	5.788	339376686.831992	7	320.1235	1.96356e-03	1.93375e-03
2017/12/13	17:35:12	ok	ok	320.2460	255.374	0.000000	7.26	73.618	5.796	303734238.714247	3	319.7362	1.18813e-03	1.65589e-04
2017/12/13	17:40:12	ok	ok	320.2420	255.375	0.000000	7.24	73.614	5.788	314617365.596002	7	320.1136	2.35173e-03	1.34928e-03
2017/12/13	17:45:12	ok	ok	320.2520	255.302	0.000000	7.24	73.642	5.790	307778480.458521	7	320.1232	2.32062e-03	1.57693e-03
2017/12/13	17:50:12	ok	ok	320.2520	255.288	0.000000	7.23	73.640	5.786	308379847.503581	7	320.1325	2.28700e-03	1.56856e-03
2017/12/13	17:55:12	ok	ok	320.2480	255.286	0.000000	7.22	73.638	5.782	301935512.493280	7	320.0941	2.35575e-03	1.60939e-03
2017/12/13	18:00:12	ok	ok	320.2520	255.292	0.000000	7.22	73.638	5.782	310322234.089263	7	320.1003	2.38268e-03	1.44107e-03
2017/12/13	18:30:22	ok	ok	320.2720	255.207	0.000000	7.16	73.653	5.761	338748284.601657	2	320.1740	2.26817e-03	8.16698e-17
2017/12/13	18:35:22	ok	ok	320.3040	255.137	0.000000	7.14	73.677	5.756	341444935.683569	7	320.1988	2.25914e-03	1.38694e-03
2017/12/13	18:40:22	ok	ok	320.3000	255.124	0.000000	7.11	73.671	5.744	357873166.676795	7	320.1649	2.33769e-03	1.32796e-03
2017/12/13	18:45:22	ok	ok	320.2940	255.065	0.000000	7.09	73.667	5.736	358565063.345136	2	320.0033	2.33772e-03	3.45546e-16
2017/12/13	18:50:22	ok	ok	320.3060	255.046	0.000000	7.06	73.688	5.727	360801996.140964	7	320.1775	2.23772e-03	1.32325e-03
2017/12/13	18:55:22	ok	ok	320.3020	254.977	0.000000	7.07	73.663	5.728	338077427.256377	7	320.7020	7.67385e-04	2.41228e-03
2017/12/13	19:00:22	ok	ok	320.3100	254.968	0.000000	7.04	73.684	5.719	350403220.763175	7	320.1660	2.37617e-03	1.39529e-03
2017/12/13	19:05:22	ok	ok	320.2820	254.883	0.000000	7.02	73.680	5.711	322044660.395835	7	320.1614	2.35849e-03	1.36152e-03
2017/12/13	19:10:22	ok	ok	320.3220	254.890	0.000000	6.99	73.674	5.700	341576199.576589	7	320.2176	2.28065e-03	1.35373e-03
2017/12/13	19:15:22	ok	ok	320.3220	254.799	0.000000	6.97	73.697	5.694	354491551.999482	3	319.5290	2.70583e-03	3.23619e-04
2017/12/13	19:20:22	ok	ok	320.3100	254.732	0.000000	6.95	73.666	5.684	318374774.143304	7	320.2951	2.19085e-03	1.51057e-03
2017/12/13	19:25:22	ok	ok	320.3420	254.649	0.000000	6.92	73.660	5.673	353632622.379272	7	320.2685	1.78238e-03	1.94438e-03
2017/12/13	19:30:22	ok	ok	320.3460	254.635	0.000000	6.94	73.664	5.680	363193670.290311	3	319.5354	2.70968e-03	3.72424e-04
2017/12/13	19:35:22	ok	ok	320.3260	254.574	0.000000	6.90	73.656	5.665	311711084.686202	7	320.2257	2.25440e-03	1.43109e-03
2017/12/13	19:40:22	ok	ok	320.3540	254.557	0.000000	6.89	73.654	5.661	361845182.080799	7	320.2300	2.25445e-03	1.38215e-03
2017/12/13	19:45:22	ok	ok	320.3640	254.469	0.000000	6.84	73.671	5.644	360874575.065073	7	320.2652	2.23191e-03	1.47908e-03
2017/12/13	19:50:22	ok	ok	320.3640	254.382	0.000000	6.82	73.694	5.639	358446622.084206	2	320.1755	2.21296e-03	1.53547e-17
2017/12/13	19:55:22	ok	ok	320.3480	254.296	0.000000	6.82	73.667	5.636	304618201.647098	7	320.3302	1.75015e-03	1.91780e-03
2017/12/13	20:30:22	ok	ok	320.3780	253.850	0.000000	6.66	73.607	5.574	350570694.112744	3	319.5971	2.72280e-03	4.88019e-04
2017/12/13	20:35:22	ok	ok	320.4040	253.857	0.000000	6.64	73.630	5.568	362190678.868854	7	320.4346	1.79299e-03	2.07561e-03
2017/12/13	20:40:22	ok	ok	320.3860	253.760	0.000000	6.64	73.603	5.566	345357921.352012	7	320.2551	2.26021e-03	1.51639e-03
2017/12/13	20:45:22	ok	ok	320.3760	253.762	0.000000	6.60	73.595	5.551	329623510.136320	7	320.2180	2.44646e-03	1.34865e-03
2017/12/13	20:50:22	ok	ok	320.3940	253.669	0.000000	6.58	73.590	5.543	365217603.328036	7	320.2229	2.43461e-03	1.45603e-03
2017/12/13	20:55:22	ok	ok	320.4060	253.592	0.000000	6.58	73.563	5.541	322267318.356430	7	320.2028	2.44618e-03	1.60395e-03
2017/12/13	21:00:22	ok	ok	320.4240	253.574	0.000000	6.54	73.555	5.526	355704302.719082	7	320.2782	2.34203e-03	1.30647e-03
2017/12/13	21:05:22	ok	ok	320.4040	253.577	0.000000	6.54	73.582	5.528	348566432.730880	7	320.2730	2.28499e-03	1.42092e-03
2017/12/13	21:10:22	ok	ok	320.4060	253.484	0.000000	6.51	73.549	5.515	320160310.563577	7	320.2770	2.38508e-03	1.40239e-03
2017/12/13	21:15:22	ok	ok	320.4080	253.488	0.000000	6.50	73.519	5.509	336524242.981726	3	319.5257	2.96622e-03	7.73398e-05
2017/12/13	21:20:22	ok	ok	320.4300	253.388	0.000000	6.48	73.515	5.502	326764291.626261	7	320.2824	1.81382e-03	2.43659e-03
2017/12/13	21:25:22	ok	ok	320.4320	253.389	0.000000	6.48	73.515	5.502	334565543.926414	7	320.3255	2.37052e-03	1.50978e-03
2017/12/13	21:30:22	ok	ok	320.4200	253.376	0.000000	6.45	73.509	5.491	328295016.478368	7	320.3426	1.83361e-03	2.30897e-03
2017/12/13	21:35:22	ok	ok	320.4280	253.299	0.000000	6.44	73.507	5.487	322349226.995883	6	320.2912	2.47126e-03	1.41522e-03
2017/12/13	21:40:22	ok	ok	320.4320	253.284	0.000000	6.44	73.479	5.485	345812389.632737	7	320.2263	1.85990e-03	2.61387e-03
2017/12/13	21:45:22	ok	ok	320.4300	253.288	0.000000	6.42	73.448	5.475	346827754.547054	7	320.2005	1.93510e-03	2.56468e-03
2017/12/13	21:50:22	ok	ok	320.4300	253.202	0.000000	6.41	73.418	5.469	320971448.842869	7	320.3275	1.86235e-03	2.30791e-03
2017/12/13	21:55:22	ok	ok	320.4380	253.191	0.000000	6.39	73.414	5.462	326149218.509594	7	320.3368	1.80019e-03	2.43755e-03
2017/12/13	22:30:22	ok	ok	320.4400	253.005	0.000000	6.34	73.294	5.435	357862873.327790	7	320.2656	2.36899e-03	1.38647e-03
2017/12/13	22:35:22	ok	ok	320.4480	252.999	0.000000	6.32	73.318	5.430	339120953.578928	7	320.3160	2.39704e-03	1.30722e-03
2017/12/13	22:40:22	ok	ok	320.4640	253.007	0.000000	6.32	73.290	5.428	346970340.975879	7	320.3830	1.91897e-03	1.95895e-03
2017/12/13	22:45:22	ok	ok	320.4420	253.002	0.000000	6.30	73.286	5.421	330433552.971833	7	320.2985	2.36872e-03	1.35827e-03
2017/12/13	22:50:22	ok	ok	320.4520	252.937	0.000000	6.30	73.258	5.419	354408443.999399	7	320.3054	1.86499e-03	2.34596e-03
2017/12/13	22:55:22	ok	ok	320.4820	252.909	0.000000	6.29	73.256	5.415	367166622.143390	7	320.3198	2.32393e-03	1.36319e-03
2017/12/13	23:00:22	ok	ok	320.4620	252.910	0.000000	6.28	73.227	5.409	309877129.033956	7	320.3620	1.78698e-03	2.51212e-03
2017/12/13	23:05:22	ok	ok	320.4620	252.914	0.000000	6.28	73.227	5.409	331241779.372436	7	320.5184	1.67821e-03	2.31208e-03
2017/12/13	23:10:22	ok	ok	320.4600	252.914	0.000000	6.28	73.227	5.409	349700387.244848	7	320.3597	1.84575e-03	2.29705e-03
2017/12/13	23:15:22	ok	ok	320.4740	252.816	0.000000	6.26	73.223	5.402	364928843.134066	6	320.2950	2.51884e-03	1.38057e-03
2017/12/13	23:20:22	ok	ok	320.4920	252.819	0.000000	6.26	73.195	5.400	363348845.000535	7	320.3446	2.44137e-03	1.30350e-03
2017/12/13	23:25:22	ok	ok	320.4560	252.826	0.000000	6.25	73.193	5.396	351652928.115960	7	320.1833	2.50681e-03	1.75329e-03
2017/12/13	23:30:22	ok	ok	320.4600	252.826	0.000000	6.24	73.191	5.392	355106527.707872	7	320.2357	1.94250e-03	2.42548e-03
2017/12/13	23:35:22	ok	ok	320.4660	252.826	0.000000	6.24	73.164	5.390	353779360.658837	6	320.2191	2.52287e-03	1.78933e-03
2017/12/13	23:40:22	ok	ok	320.4580	252.809	0.000000	6.23	73.189	5.389	334791151.035966	7	320.2617	2.45014e-03	1.55891e-03
2017/12/13	23:45:22	ok	ok	320.4780	252.734	0.000000	6.23	73.189	5.389	346377472.436126	7	320.4166	2.26596e-03	1.46391e-03
2017/12/13	23:50:22	ok	ok	320.4660	252.735	0.000000	6.22	73.187	5.385	325770835.149347	7	320.2792	2.44385e-03	1.48372e-03
2017/12/13	23:55:22	ok	ok	320.4980	252.736	0.000000	6.21	73.158	5.379	355922378.676157	7	320.3730	2.32681e-03	1.36722e-03
2017/12/14	00:00:22	ok	ok	320.4900	252.740	0.000000	6.20	73.156	5.376	359138253.646370	7	320.3368	2.41766e-03	1.30116e-03
2017/12/14	00:30:32	ok	ok	320.4920	252.537	0.000000	6.12	73.139	5.346	332896469.428356	7	320.3749	1.78953e-03	2.53414e-03
2017/12/14	00:35:32	ok	ok	320.5020	252.440	0.000000	6.09	73.133	5.336	356724218.549172	3	319.8266	2.72805e-03	1.42817e-04
2017/12/14	00:40:32	ok	ok	320.5000	252.441	0.000000	6.10	73.135	5.339	351195742.996358	7	320.3759	1.83358e-03	2.45133e-03
2017/12/14	00:45:32	ok	ok	320.5000	252.366	0.000000	6.08	73.131	5.332	348012239.707187	7	320.3562	1.87684e-03	2.41358e-03
2017/12/14	00:50:32	ok	ok	320.5000	252.346	0.000000	6.08	73.131	5.332	363592052.830904	7	320.2937	1.86820e-03	2.51121e-03
2017/12/14	00:55:32	ok	ok	320.4980	252.346	0.000000	6.04	73.123	5.317	363821128.673219	6	320.3089	2.51386e-03	1.57856e-03
2017/12/14	01:00:32	ok	ok	320.5100	252.254	0.000000	6.05	73.125	5.321	363871470.208234	7	320.3592	1.84883e-03	2.36128e-03
2017/12/14	01:05:32	ok	ok	320.5040	252.180	0.000000	6.03	73.094	5.312	347171707.084397	7	320.2237	2.68154e-03	1.69026e-03
2017/12/14	01:10:32	ok	ok	320.5200	252.156	0.000000	6.02	73.119	5.310	357529663.909313	7	320.3569	2.42564e-03	1.28388e-03
2017/12/14	01:15:32	ok	ok	320.5240	252.078	0.000000	6.00	73.115	5.303	335602821.577688	7	320.4064	1.83039e-03	2.33098e-03
2017/12/14	01:20:32	ok	ok	320.5420	252.077	0.000000	6.00	73.088	5.301	365461778.097095	7	320.4353	2.07559e-03	1.74300e-03
2017/12/14	01:25:32	ok	ok	320.5240	251.976	0.000000	5.97	73.082	5.290	333156390.096683	7	320.3763	1.83324e-03	2.49549e-03
2017/12/14	01:30:32	ok	ok	320.5160	251.900	0.000000	5.95	73.078	5.283	319566183.080506	7	320.3717	1.85843e-03	2.44175e-03
2017/12/14	01:35:32	ok	ok	320.5400	251.878	0.000000	5.95	73.078	5.283	354468395.812938	7	320.5578	1.90100e-03	1.86216e-03
2017/12/14	01:40:32	ok	ok	320.5280	251.802	0.000000	5.93	73.101	5.278	323234093.297352	7	320.4164	2.53751e-03	1.43512e-03
2017/12/14	01:45:32	ok	ok	320.5300	251.708	0.000000	5.92	73.099	5.274	335999957.375817	6	320.3639	2.48261e-03	1.49735e-03
2017/12/14	01:50:32	ok	ok	320.5380	251.617	0.000000	5.90	73.095	5.267	352467524.510745	7	320.3493	1.86794e-03	2.56612e-03
2017/12/14	01:55:32	ok	ok	320.5400	251.599	0.000000	5.88	73.091	5.260	322089241.102123	7	320.4274	1.82741e-03	2.27321e-03
2017/12/14	02:00:32	ok	ok	320.5720	251.499	0.000000	5.87	73.089	5.256	354180223.108551	7	320.4853	1.92368e-03	1.96697e-03
2017/12/14	02:05:32	ok	ok	320.5420	251.420	0.000000	5.86	73.059	5.251	330046630.143717	6	320.3746	2.49014e-03	1.57133e-03
2017/12/14	02:10:32	ok	ok	320.5500	251.308	0.000000	5.83	73.081	5.242	367306853.269764	7	320.3698	2.56281e-03	1.45604e-03
2017/12/14	02:15:32	ok	ok	320.5560	251.300	0.000000	5.82	73.051	5.236	336776761.862139	7	320.4445	1.80170e-03	2.46817e-03
2017/12/14	02:20:32	ok	ok	320.5720	251.213	0.000000	5.80	73.075	5.231	360435324.060012	7	320.3321	1.88573e-03	2.68386e-03
2017/12/14	02:25:32	ok	ok	320.5620	251.111	0.000000	5.77	73.041	5.218	364446845.068814	7	320.3308	1.88135e-03	2.60884e-03
2017/12/14	02:30:32	ok	ok	320.5680	251.115	0.000000	5.76	73.067	5.217	338569384.665584	8	321.1726	1.18444e-04	3.28276e-03
2017/12/14	02:35:32	ok	ok	320.5760	251.009	0.000000	5.74	73.035	5.208	328267906.128329	7	320.4519	1.83143e-03	2.40988e-03
2017/12/14	02:40:32	ok	ok	320.5740	250.906	0.000000	5.72	73.059	5.202	346838585.321925	6	320.3796	2.48400e-03	1.64280e-03
2017/12/14	02:45:32	ok	ok	320.5700	250.820	0.000000	5.70	73.027	5.193	341872055.083891	7	320.4256	1.86962e-03	2.42983e-03
2017/12/14	02:50:32	ok	ok	320.5760	250.802	0.000000	5.68	73.050	5.188	339654062.931497	7	320.3558	2.60322e-03	1.66088e-03
2017/12/14	02:55:32	ok	ok	320.5960	250.697	0.000000	5.66	73.019	5.179	347021508.793630	7	320.4707	1.83227e-03	2.39579e-03
2017/12/14	03:00:32	ok	ok	320.5880	250.699	0.000000	5.64	73.015	5.172	316133378.908462	6	320.3884	2.49711e-03	1.59671e-03
2017/12/14	03:05:32	ok	ok	320.5940	250.597	0.000000	5.62	73.011	5.165	352306276.377234	7	320.3423	2.64422e-03	1.70085e-03
2017/12/14	03:10:32	ok	ok	320.6060	250.592	0.000000	5.62	73.011	5.165	325510123.205035	7	320.4713	1.80232e-03	2.52172e-03
2017/12/14	03:15:32	ok	ok	320.6020	250.489	0.000000	5.58	73.003	5.151	356093177.536216	3	320.0925	7.39917e-04	1.72756e-04
2017/12/14	03:20:32	ok	ok	320.6000	250.493	0.000000	5.58	73.003	5.151	348733795.202919	7	320.4260	2.62464e-03	1.35995e-03
2017/12/14	03:25:32	ok	ok	320.6040	250.404	0.000000	5.56	72.944	5.140	336733926.229238	7	320.3682	2.62339e-03	1.63272e-03
2017/12/14	03:30:32	ok	ok	320.6220	250.386	0.000000	5.54	72.940	5.133	329120187.548116	7	320.6771	1.61306e-03	2.49674e-03
2017/12/14	03:35:32	ok	ok	320.6180	250.301	0.000000	5.53	72.938	5.130	343671197.528426	7	320.4328	1.89970e-03	2.38068e-03
2017/12/14	03:40:32	ok	ok	320.6280	250.287	0.000000	5.52	72.936	5.126	343617257.049243	3	320.7509	1.29676e-04	1.46725e-05
2017/12/14	03:45:32	ok	ok	320.6280	250.199	0.000000	5.52	72.936	5.126	351451250.974306	7	320.4342	1.85362e-03	2.51968e-03
2017/12/14	03:50:32	ok	ok	320.6200	250.203	0.000000	5.50	72.904	5.117	341881951.301693	7	320.4249	1.90161e-03	2.49068e-03
2017/12/14	03:55:32	ok	ok	320.6240	250.186	0.000000	5.50	72.904	5.117	331407355.471413	7	320.4857	1.84304e-03	2.37539e-03
2017/12/14	04:00:32	ok	ok	320.6300	250.100	0.000000	5.48	72.900	5.110	340353249.477325	7	320.4462	1.88913e-03	2.35996e-03
2017/12/14	04:05:32	ok	ok	320.6280	250.095	0.000000	5.47	72.871	5.105	335092896.557233	4	318.8754	3.86068e-03	1.65718e-03
2017/12/14	04:10:32	ok	ok	320.6380	250.081	0.000000	5.48	72.873	5.108	390148980.619081	7	320.5147	2.51731e-03	1.45724e-03
2017/12/14	04:15:32	ok	ok	320.6380	249.986	0.000000	5.45	72.839	5.096	340905175.092043	7	320.5122	1.77504e-03	2.56710e-03
2017/12/14	04:20:32	ok	ok	320.6400	249.991	0.000000	5.44	72.837	5.092	328573010.523411	7	320.5211	1.89905e-03	2.30719e-03
2017/12/14	04:25:32	ok	ok	320.6400	249.977	0.000000	5.43	72.835	5.089	339364955.645773	7	320.5118	1.78893e-03	2.58283e-03
2017/12/14	04:30:32	ok	ok	320.6500	249.970	0.000000	5.42	72.806	5.083	335600052.607522	7	320.6873	1.66396e-03	2.38282e-03
2017/12/14	04:35:32	ok	ok	320.6440	249.886	0.000000	5.38	72.797	5.069	336939285.597619	4	319.0070	3.72501e-03	1.48127e-03
2017/12/14	04:40:32	ok	ok	320.6440	249.885	0.000000	5.41	72.776	5.078	343567965.362270	7	320.4893	1.85857e-03	2.42920e-03
2017/12/14	04:45:32	ok	ok	320.6360	249.864	0.000000	5.39	72.799	5.073	390858292.770488	7	320.5201	1.86559e-03	2.28759e-03
2017/12/14	04:50:32	ok	ok	320.6540	249.865	0.000000	5.42	72.778	5.081	345497927.336939	3	320.5478	2.88856e-04	6.23975e-05
2017/12/14	04:55:32	ok	ok	320.6380	249.872	0.000000	5.38	72.742	5.066	354226049.578193	7	320.4929	1.83233e-03	2.44438e-03
2017/12/14	05:00:32	ok	ok	320.6460	249.789	0.000000	5.38	72.742	5.066	370845922.288297	7	320.3946	2.64647e-03	1.82663e-03
2017/12/14	05:05:32	ok	ok	320.6500	249.779	0.000000	5.39	72.717	5.067	332449749.726359	4	318.7759	3.94091e-03	1.72185e-03
2017/12/14	05:10:32	ok	ok	320.6580	249.782	0.000000	5.38	72.687	5.062	329840334.378413	3	320.3112	4.58789e-04	7.34630e-06
2017/12/14	05:15:32	ok	ok	320.6460	249.782	0.000000	5.37	72.685	5.058	325952244.074407	3	320.5640	2.26607e-04	2.56918e-05
2017/12/14	05:20:32	ok	ok	320.6480	249.785	0.000000	5.38	72.687	5.062	339612943.845831	2	320.8644	8.71149e-05	2.65919e-16
2017/12/14	05:25:32	ok	ok	320.6500	249.762	0.000000	5.38	72.660	5.060	361872553.158086	2	320.5461	2.21664e-03	2.44920e-16
2017/12/14	05:30:32	ok	ok	320.6500	249.782	0.000000	5.38	72.633	5.058	370653538.185423	7	320.4792	1.85467e-03	2.51159e-03
2017/12/14	05:35:32	ok	ok	320.6600	249.761	0.000000	5.38	72.633	5.058	365613584.560767	7	320.5046	2.59328e-03	1.38970e-03
2017/12/14	05:40:32	ok	ok	320.6500	249.762	0.000000	5.36	72.628	5.051	331719864.930793	7	320.5210	1.82360e-03	2.46426e-03
2017/12/14	05:45:32	ok	ok	320.6400	249.760	0.000000	5.36	72.601	5.049	356963776.177357	7	320.4809	2.53726e-03	1.62572e-03
2017/12/14	05:50:32	ok	ok	320.6460	249.759	0.000000	5.38	72.605	5.056	349748034.584284	7	320.5104	1.80591e-03	2.50196e-03
2017/12/14	05:55:32	ok	ok	320.6420	249.847	0.000000	5.38	72.577	5.054	370409031.056338	7	320.4603	2.61126e-03	1.40264e-03
2017/12/14	06:30:32	ok	ok	319.8800	251.223	0.000000	9.64	67.858	6.223	171211007.493706	5	319.1781	3.33207e-03	1.30250e-03
2017/12/14	06:35:32	ok	ok	319.8180	251.440	0.000000	9.93	67.969	6.349	174878399.462720	5	319.1062	3.33691e-03	1.30163e-03
2017/12/14	06:40:32	ok	ok	319.7880	251.572	0.000000	10.14	68.093	6.446	188388793.149853	4	318.7295	3.81383e-03	1.29538e-03
2017/12/14	06:45:32	ok	ok	319.7480	251.687	0.000000	10.30	68.208	6.523	180131774.744064	7	319.6042	2.08764e-03	1.56515e-03
2017/12/14	06:50:32	ok	ok	319.7220	251.799	0.000000	10.52	68.335	6.626	196559109.787484	7	319.4486	2.24875e-03	1.47242e-03
2017/12/14	06:55:32	ok	ok	319.6900	251.868	0.000000	10.72	68.400	6.717	194678281.810651	7	319.4190	2.18947e-03	1.54226e-03
2017/12/14	07:00:32	ok	ok	319.6640	251.959	0.000000	10.84	68.537	6.781	205234549.343625	7	319.3589	2.20073e-03	1.53197e-03
2017/12/14	07:05:32	ok	ok	319.6420	252.034	0.000000	11.03	68.629	6.872	205302326.895917	7	319.3579	2.17352e-03	1.54657e-03
2017/12/14	07:10:32	ok	ok	319.6180	252.108	0.000000	11.15	68.709	6.932	204911070.468679	7	319.3593	2.13821e-03	1.56321e-03
2017/12/14	07:15:32	ok	ok	319.5840	252.176	0.000000	11.26	68.787	6.988	209583630.937146	7	319.3095	2.20834e-03	1.43106e-03
2017/12/14	07:20:32	ok	ok	319.5720	252.304	0.000000	11.37	68.893	7.047	215167279.572652	7	319.3255	2.10167e-03	1.52025e-03
2017/12/14	07:25:32	ok	ok	319.5640	252.357	0.000000	11.49	68.972	7.108	218743027.644058	7	319.2734	2.15600e-03	1.55726e-03
2017/12/14	07:30:32	ok	ok	319.5300	252.396	0.000000	11.64	69.001	7.178	213904903.130921	7	319.2495	2.14898e-03	1.59402e-03
2017/12/14	07:35:32	ok	ok	319.5120	252.437	0.000000	11.72	69.101	7.224	209840016.647393	7	319.2552	2.16787e-03	1.60406e-03
2017/12/14	07:40:32	ok	ok	319.5020	252.477	0.000000	11.80	69.173	7.268	214610456.610250	7	319.2234	2.15689e-03	1.56312e-03
2017/12/14	07:45:32	ok	ok	319.4860	252.527	0.000000	11.88	69.274	7.315	224600915.285129	5	318.7877	3.29980e-03	1.27556e-03
2017/12/14	07:50:32	ok	ok	319.4760	252.565	0.000000	11.92	69.281	7.334	225041907.077532	5	318.7457	3.37760e-03	1.40258e-03
2017/12/14	07:55:32	ok	ok	319.4620	252.598	0.000000	12.05	69.334	7.400	227745319.074658	4	318.2776	3.94214e-03	1.49305e-03
2017/12/14	08:30:32	ok	ok	319.0480	252.866	0.000000	13.97	68.170	8.192	282232244.952503	7	318.6661	2.49866e-03	1.39843e-03
2017/12/14	08:35:32	ok	ok	319.0020	252.914	0.000000	14.12	68.226	8.274	277313405.755757	7	318.6328	2.50462e-03	1.43541e-03
2017/12/14	08:40:32	ok	ok	318.9740	252.953	0.000000	14.22	68.360	8.342	273169506.182774	4	317.3399	3.52625e-03	1.33227e-03
2017/12/14	08:45:32	ok	ok	318.9480	253.041	0.000000	14.34	68.324	8.399	269448626.307927	4	317.2149	3.64429e-03	1.21842e-03
2017/12/14	08:50:32	ok	ok	318.9160	253.094	0.000000	14.45	68.374	8.461	259285110.464101	7	318.5596	2.51360e-03	1.36045e-03
2017/12/14	08:55:32	ok	ok	318.8920	253.129	0.000000	14.58	68.369	8.528	265890287.073586	4	317.3928	3.42226e-03	1.07571e-03
2017/12/14	09:00:32	ok	ok	318.8800	253.177	0.000000	14.65	68.439	8.574	292541487.249386	7	318.5133	2.49971e-03	1.48275e-03
2017/12/14	09:05:32	ok	ok	318.8440	253.191	0.000000	14.76	68.488	8.637	279346451.175649	4	317.1123	3.58722e-03	1.32568e-03
2017/12/14	09:10:32	ok	ok	318.8200	253.214	0.000000	14.86	68.536	8.696	282136410.749404	4	317.2717	3.44980e-03	1.08858e-03
2017/12/14	09:15:32	ok	ok	318.8060	253.235	0.000000	14.92	68.663	8.744	291309364.542653	4	317.2014	3.50235e-03	1.20787e-03
2017/12/14	09:20:32	ok	ok	318.8060	253.320	0.000000	14.94	68.840	8.777	295400192.921946	4	317.1253	3.57272e-03	1.23339e-03
2017/12/14	09:25:32	ok	ok	318.7620	253.306	0.000000	15.05	68.745	8.824	288616936.281790	4	317.0262	3.61658e-03	1.42212e-03
2017/12/14	09:30:32	ok	ok	318.7460	253.322	0.000000	15.16	68.678	8.875	298334061.233679	4	316.9252	3.72636e-03	1.29650e-03
2017/12/14	09:35:32	ok	ok	318.7240	253.325	0.000000	15.18	68.711	8.890	286847910.925205	4	317.0527	3.54157e-03	1.35364e-03
2017/12/14	09:40:32	ok	ok	318.6980	253.354	0.000000	15.31	68.793	8.971	288830927.809488	4	316.9989	3.57396e-03	1.26567e-03
2017/12/14	09:45:32	ok	ok	318.6840	253.437	0.000000	15.36	68.802	8.999	296063509.603853	4	316.9936	3.54941e-03	1.28343e-03
2017/12/14	09:50:32	ok	ok	318.6660	253.446	0.000000	15.45	68.819	9.051	301947831.234698	7	318.3098	2.45835e-03	1.33482e-03
2017/12/14	09:55:32	ok	ok	318.6440	253.449	0.000000	15.52	68.831	9.091	291839465.629301	4	316.9030	3.65806e-03	1.21176e-03
2017/12/14	10:30:32	ok	ok	317.9560	254.173	0.000000	18.10	66.553	10.261	352019125.196707	7	317.6062	2.43290e-03	1.39684e-03
2017/12/14	10:35:32	ok	ok	317.9080	254.209	0.000000	18.27	66.612	10.374	382046635.203618	4	316.3832	3.17045e-03	4.46785e-04
2017/12/14	10:40:32	ok	ok	317.8580	254.279	0.000000	18.46	66.676	10.501	353818260.908582	7	317.4995	2.26941e-03	1.42224e-03
2017/12/14	10:45:32	ok	ok	317.8060	254.288	0.000000	18.62	66.733	10.610	363357955.836877	6	317.4530	2.37596e-03	1.55560e-03
2017/12/14	10:50:32	ok	ok	317.7560	254.337	0.000000	18.72	66.722	10.671	401416879.387785	7	317.4351	2.24550e-03	1.48996e-03
2017/12/14	10:55:32	ok	ok	317.6980	254.380	0.000000	18.89	66.811	10.793	407863624.560424	7	317.3991	2.23214e-03	1.49136e-03
2017/12/14	11:00:32	ok	ok	317.6440	254.456	0.000000	19.03	66.806	10.882	406054720.681845	7	317.3397	2.17168e-03	1.55535e-03
2017/12/14	11:05:32	ok	ok	317.5980	254.508	0.000000	19.08	66.845	10.920	392972413.969944	7	317.2662	2.18509e-03	1.55135e-03
2017/12/14	11:10:32	ok	ok	317.5500	254.481	0.000000	19.16	66.859	10.974	415888642.603456	7	317.1985	2.20804e-03	1.55912e-03
2017/12/14	11:15:32	ok	ok	317.5020	254.508	0.000000	19.32	66.917	11.087	398055575.815872	4	316.0484	3.34567e-03	1.08080e-03
2017/12/14	11:20:32	ok	ok	317.4600	254.560	0.000000	19.32	66.976	11.097	412640919.719026	7	317.1127	2.22421e-03	1.59693e-03
2017/12/14	11:25:32	ok	ok	317.4220	254.585	0.000000	19.41	66.992	11.159	431001786.753628	8	317.4124	1.69525e-03	1.76056e-03
2017/12/14	11:30:32	ok	ok	317.3720	254.593	0.000000	19.52	66.982	11.229	437992551.760053	7	317.0697	2.21733e-03	1.74712e-03
2017/12/14	11:35:32	ok	ok	317.3260	254.585	0.000000	19.65	66.976	11.314	426554637.738569	8	317.1876	1.77967e-03	1.31390e-03
2017/12/14	11:40:32	ok	ok	317.2800	254.665	0.000000	19.72	67.018	11.368	437801210.905884	8	317.1371	1.76952e-03	1.25673e-03
2017/12/14	11:45:32	ok	ok	317.2300	254.672	0.000000	19.86	67.013	11.461	448330497.117558	8	317.0735	1.78699e-03	1.46428e-03
2017/12/14	11:50:32	ok	ok	317.1860	254.709	0.000000	19.94	66.998	11.512	420545024.957171	8	317.0519	1.71742e-03	1.32082e-03
2017/12/14	11:55:32	ok	ok	317.1480	254.725	0.000000	19.92	67.024	11.503	446625834.642500	8	317.0065	1.65114e-03	1.18314e-03
2017/12/14	12:30:32	ok	ok	316.2780	254.724	0.000000	22.47	65.113	12.954	344234995.416970	8	315.9710	2.05736e-03	1.32751e-03
2017/12/14	12:35:32	ok	ok	316.1780	254.735	0.000000	22.65	65.114	13.088	376017621.253004	7	315.8211	2.40982e-03	1.56738e-03
2017/12/14	12:40:32	ok	ok	316.0980	254.722	0.000000	22.78	65.106	13.184	345859521.155132	7	315.7021	2.42435e-03	1.53169e-03
2017/12/14	12:45:32	ok	ok	316.0080	254.705	0.000000	22.96	65.167	13.333	348322054.560006	7	315.6571	2.12388e-03	1.46059e-03
2017/12/14	12:50:32	ok	ok	315.9240	254.664	0.000000	23.11	65.192	13.453	337977572.984025	7	315.5275	2.46044e-03	1.42058e-03
2017/12/14	12:55:32	ok	ok	315.8400	254.636	0.000000	23.28	65.222	13.590	345951052.620255	8	315.7514	1.76031e-03	1.64017e-03
2017/12/14	13:00:32	ok	ok	315.7640	254.609	0.000000	23.37	65.237	13.663	336881426.597495	7	315.4307	2.08679e-03	1.45245e-03
2017/12/14	13:05:32	ok	ok	315.6840	254.581	0.000000	23.48	65.256	13.753	348960019.982555	8	315.5648	1.75496e-03	1.69034e-03
2017/12/14	13:10:32	ok	ok	315.6080	254.554	0.000000	23.63	65.312	13.883	341171299.100415	6	315.2296	2.30664e-03	1.42036e-03
2017/12/14	13:15:32	ok	ok	315.5420	254.526	0.000000	23.71	65.356	13.955	372717336.300249	8	315.4204	1.69765e-03	1.60881e-03
2017/12/14	13:20:32	ok	ok	315.4640	254.470	0.000000	23.84	65.318	14.050	362188285.214541	7	315.1856	2.07005e-03	1.59012e-03
2017/12/14	13:25:32	ok	ok	315.3920	254.439	0.000000	23.95	65.276	14.129	364967119.678505	7	315.0884	2.09596e-03	1.63710e-03
2017/12/14	13:30:32	ok	ok	315.3180	254.396	0.000000	24.04	65.291	14.205	353311749.792797	7	315.0117	2.12968e-03	1.62556e-03
2017/12/14	13:35:32	ok	ok	315.2560	254.352	0.000000	24.13	65.367	14.294	343468072.148860	7	314.8462	2.22186e-03	1.52335e-03
2017/12/14	13:40:32	ok	ok	315.2000	254.314	0.000000	24.18	65.436	14.350	350084195.523257	7	314.8982	1.82347e-03	1.50461e-03
2017/12/14	13:45:32	ok	ok	315.1460	254.296	0.000000	24.24	65.507	14.414	363905713.416630	2	315.3452	-1.25692e-03	1.65956e-16
2017/12/14	13:50:32	ok	ok	315.0800	254.258	0.000000	24.32	65.460	14.469	370307769.999906	7	314.7574	2.15602e-03	1.51557e-03
2017/12/14	13:55:32	ok	ok	315.0200	254.229	0.000000	24.44	65.420	14.559	351655995.003642	7	314.6053	2.27720e-03	1.48661e-03
2017/12/14	14:00:32	ok	ok	314.9540	254.184	0.000000	24.49	65.369	14.588	373570397.557922	7	314.5667	2.21566e-03	1.48400e-03
2017/12/14	14:30:42	ok	ok	314.0320	253.575	0.000000	26.92	63.218	16.162	365985036.783866	7	313.6175	2.53896e-03	1.49169e-03
2017/12/14	14:35:42	ok	ok	313.9360	253.501	0.000000	27.01	63.294	16.263	340254813.953858	7	313.5225	2.55294e-03	1.45322e-03
2017/12/14	14:40:42	ok	ok	313.8360	253.426	0.000000	27.21	63.235	16.428	350787733.099123	6	313.2235	2.75168e-03	1.38805e-03
2017/12/14	14:45:42	ok	ok	313.7460	253.358	0.000000	27.29	63.279	16.513	358029869.202102	7	313.5038	2.35518e-03	1.58762e-03
2017/12/14	14:50:42	ok	ok	313.6580	253.279	0.000000	27.43	63.271	16.639	348260376.716037	7	313.2686	2.51507e-03	1.44979e-03
2017/12/14	14:55:42	ok	ok	313.5680	253.176	0.000000	27.54	63.351	16.761	343122272.839909	7	313.1590	2.53633e-03	1.45485e-03
2017/12/14	15:00:42	ok	ok	313.4820	253.108	0.000000	27.71	63.317	16.910	339592101.500579	7	313.0829	2.55684e-03	1.46619e-03
2017/12/14	15:05:42	ok	ok	313.3920	252.994	0.000000	27.82	63.335	17.018	363829928.498158	7	313.0028	2.54179e-03	1.51072e-03
2017/12/14	15:10:42	ok	ok	313.3140	252.924	0.000000	27.92	63.352	17.116	361657191.605057	7	312.9156	2.55163e-03	1.43296e-03
2017/12/14	15:15:42	ok	ok	313.2560	252.864	0.000000	27.89	63.470	17.120	368533648.949949	7	312.8685	2.56478e-03	1.51694e-03
2017/12/14	15:20:42	ok	ok	313.1860	252.761	0.000000	27.97	63.422	17.182	346632163.496958	7	312.8009	2.53282e-03	1.49736e-03
2017/12/14	15:25:42	ok	ok	313.1380	252.680	0.000000	27.96	63.574	17.214	359586073.443595	7	312.7268	2.54599e-03	1.46388e-03
2017/12/14	15:30:42	ok	ok	313.0680	252.615	0.000000	28.05	63.496	17.278	382411331.458635	7	312.6744	2.53577e-03	1.50413e-03
2017/12/14	15:35:42	ok	ok	313.0240	252.545	0.000000	28.08	63.563	17.325	381172242.519157	7	312.6431	2.52619e-03	1.55015e-03
2017/12/14	15:40:42	ok	ok	312.9660	252.460	0.000000	28.11	63.568	17.354	356447591.657956	7	312.5636	2.56309e-03	1.49099e-03
2017/12/14	15:45:42	ok	ok	312.9220	252.371	0.000000	28.16	63.515	17.388	394945134.450546	7	312.5191	2.56415e-03	1.55859e-03
2017/12/14	15:50:42	ok	ok	312.8700	252.294	0.000000	28.18	63.579	17.424	391234413.837228	7	312.5122	2.51570e-03	1.34392e-03
2017/12/14	15:55:42	ok	ok	312.8300	252.246	0.000000	28.20	63.552	17.436	384609047.068349	7	312.4383	2.57068e-03	1.53496e-03
2017/12/14	16:30:42	ok	ok	313.1040	252.176	0.000000	26.28	65.766	16.227	426452718.384808	7	312.6649	2.63375e-03	1.52827e-03
2017/12/14	16:35:42	ok	ok	313.0920	252.124	0.000000	26.24	65.638	16.159	446231728.237023	7	312.6711	2.59068e-03	1.52863e-03
2017/12/14	16:40:42	ok	ok	313.1000	252.101	0.000000	26.13	65.589	16.048	423507826.485291	6	312.7006	2.47473e-03	1.52289e-03
2017/12/14	16:45:42	ok	ok	313.0940	252.069	0.000000	26.14	65.469	16.028	428142263.520303	7	312.6988	2.60843e-03	1.34602e-03
2017/12/14	16:50:42	ok	ok	313.1000	252.042	0.000000	25.96	65.499	15.875	441813285.708493	7	312.6792	2.63902e-03	1.53508e-03
2017/12/14	16:55:42	ok	ok	313.0940	251.984	0.000000	26.01	65.386	15.892	431383254.684992	7	312.6966	2.59974e-03	1.51250e-03
2017/12/14	17:00:42	ok	ok	313.0800	251.936	0.000000	25.93	65.312	15.803	427665866.872179	7	312.6846	2.59644e-03	1.44886e-03
2017/12/14	17:05:42	ok	ok	313.0780	251.898	0.000000	25.89	65.214	15.744	425956887.813351	7	312.6735	2.62353e-03	1.51139e-03
2017/12/14	17:10:42	ok	ok	313.0700	251.832	0.000000	25.83	65.173	15.682	451502309.774284	7	312.6495	2.61913e-03	1.55855e-03
2017/12/14	17:15:42	ok	ok	313.0600	251.801	0.000000	25.87	65.028	15.682	439193852.398301	6	312.4330	2.89272e-03	1.43965e-03
2017/12/14	17:20:42	ok	ok	313.0740	251.793	0.000000	25.83	65.082	15.660	449465216.789888	7	312.6308	2.66418e-03	1.55368e-03
2017/12/14	17:25:42	ok	ok	313.0720	251.735	0.000000	25.68	65.087	15.530	441780832.467396	7	312.6272	2.65927e-03	1.52857e-03
2017/12/14	17:30:42	ok	ok	313.0600	251.696	0.000000	25.68	64.905	15.487	438479808.855132	6	312.4094	2.84384e-03	1.45796e-03
2017/12/14	17:35:42	ok	ok	313.0600	251.643	0.000000	25.66	64.962	15.483	435086555.280161	7	312.6678	2.63284e-03	1.39964e-03
2017/12/14	17:40:42	ok	ok	313.0600	251.612	0.000000	25.62	64.894	15.432	442528236.740759	6	312.6078	2.53325e-03	1.62958e-03
2017/12/14	17:45:42	ok	ok	313.0540	251.591	0.000000	25.62	64.834	15.418	455932166.710400	7	312.7783	2.46438e-03	1.71649e-03
2017/12/14	17:50:42	ok	ok	313.0560	251.545	0.000000	25.55	64.791	15.348	470602388.110572	7	312.7601	2.48793e-03	1.64711e-03
2017/12/14	17:55:42	ok	ok	313.0500	251.515	0.000000	25.51	64.693	15.290	436938756.876375	5	312.3980	2.75018e-03	1.44357e-03
2017/12/14	18:30:42	ok	ok	315.3600	251.904	0.000000	15.78	76.026	10.200	370296470.439093	7	315.0984	2.34169e-03	1.57703e-03
2017/12/14	18:35:42	ok	ok	315.4820	251.740	0.000000	15.16	75.871	9.804	356212025.117817	6	315.1920	2.57876e-03	1.41967e-03
2017/12/14	18:40:42	ok	ok	315.5940	251.607	0.000000	14.58	75.667	9.439	348973382.588525	2	315.4200	8.03387e-04	3.67564e-16
2017/12/14	18:45:42	ok	ok	315.6840	251.507	0.000000	14.08	75.453	9.128	364441594.929562	4	314.3976	4.31403e-03	1.83062e-03
2017/12/14	18:50:42	ok	ok	315.7740	251.360	0.000000	13.63	75.193	8.849	354869936.410545	2	315.7100	4.00930e-04	1.59242e-16
2017/12/14	18:55:42	ok	ok	315.8560	251.225	0.000000	13.22	74.969	8.603	350133595.566906	2	315.8881	-9.53543e-05	5.59327e-17
2017/12/14	19:00:42	ok	ok	315.9200	251.087	0.000000	12.86	74.699	8.383	328182212.190991	2	315.8733	2.66858e-04	1.85495e-16
2017/12/14	19:05:42	ok	ok	315.9860	250.916	0.000000	12.54	74.466	8.193	324340539.339379	2	316.0000	0.00000e+00	0.00000e+00
2017/12/14	19:10:42	ok	ok	316.0480	250.856	0.000000	12.22	74.234	8.007	316937829.675454	4	313.8019	4.38750e-03	1.48668e-03
2017/12/14	19:15:42	ok	ok	316.0940	250.711	0.000000	11.94	73.981	7.842	317714067.616517	4	313.9806	4.26724e-03	1.18662e-03
2017/12/14	19:20:42	ok	ok	316.1480	250.577	0.000000	11.66	73.785	7.685	317226718.763292	4	314.0333	4.22532e-03	1.54699e-03
2017/12/14	19:25:42	ok	ok	316.1880	250.445	0.000000	11.39	73.534	7.531	315778266.182137	4	313.9334	4.35242e-03	1.50783e-03
2017/12/14	19:30:42	ok	ok	316.2380	250.381	0.000000	11.16	73.348	7.404	288002751.227630	4	314.3524	4.05472e-03	1.26413e-03
2017/12/14	19:35:42	ok	ok	316.2760	250.247	0.000000	10.93	73.134	7.277	307248517.511656	4	314.3167	4.14848e-03	1.35777e-03
2017/12/14	19:40:42	ok	ok	316.3160	250.179	0.000000	10.74	72.956	7.173	303537564.250746	4	314.1444	4.34159e-03	1.23876e-03
2017/12/14	19:45:42	ok	ok	316.3440	250.078	0.000000	10.54	72.748	7.063	302428018.984734	4	314.1782	4.32126e-03	1.22643e-03
2017/12/14	19:50:42	ok	ok	316.3820	250.020	0.000000	10.35	72.570	6.962	301909946.409463	4	314.2928	4.20456e-03	1.31406e-03
2017/12/14	19:55:42	ok	ok	316.4140	249.888	0.000000	10.18	72.397	6.871	305237207.753924	7	315.9280	2.16100e-03	1.84067e-03
2017/12/14	20:00:42	ok	ok	316.4380	249.781	0.000000	10.00	72.221	6.777	317368340.158503	7	315.9239	2.21793e-03	1.80321e-03
2017/12/14	20:30:52	ok	ok	316.2320	249.290	0.000000	9.16	71.271	6.340	327510743.969548	4	314.4307	4.35990e-03	1.44037e-03
2017/12/14	20:35:52	ok	ok	316.2500	249.200	0.000000	9.04	71.135	6.279	334299723.719805	4	314.5890	4.21368e-03	1.50487e-03
2017/12/14	20:40:52	ok	ok	316.2740	249.164	0.000000	8.92	71.000	6.220	339790450.249458	2	315.9733	1.05892e-03	1.22875e-16
2017/12/14	20:45:52	ok	ok	316.2900	249.078	0.000000	8.82	70.840	6.166	325469931.298219	4	314.3479	4.43433e-03	1.66083e-03
2017/12/14	20:50:52	ok	ok	316.3160	249.035	0.000000	8.71	70.763	6.116	337328509.586881	4	314.5482	4.37641e-03	1.39391e-03
2017/12/14	20:55:52	ok	ok	316.3400	248.922	0.000000	8.62	70.633	6.070	355363561.226282	4	314.5777	4.29810e-03	1.54773e-03
2017/12/14	21:00:52	ok	ok	316.3540	248.806	0.000000	8.52	70.530	6.022	342895691.179391	7	316.0538	2.45542e-03	1.69799e-03
2017/12/14	21:05:52	ok	ok	316.3680	248.761	0.000000	8.42	70.398	5.973	350335458.384245	7	316.0808	2.46343e-03	1.72267e-03
2017/12/14	21:10:52	ok	ok	316.3880	248.651	0.000000	8.32	70.294	5.926	347984779.581013	7	316.0773	2.45998e-03	1.69973e-03
2017/12/14	21:15:52	ok	ok	316.4100	248.575	0.000000	8.25	70.197	5.891	350537642.420230	7	316.1530	2.39615e-03	1.83752e-03
2017/12/14	21:20:52	ok	ok	316.4220	248.550	0.000000	8.15	70.093	5.845	355129213.099488	4	314.8498	3.78535e-03	2.01151e-03
2017/12/14	21:25:52	ok	ok	316.4400	248.456	0.000000	8.08	69.996	5.810	360007261.445660	4	315.0002	3.44070e-03	1.14442e-03
2017/12/14	21:30:52	ok	ok	316.4540	248.364	0.000000	7.98	69.920	5.767	358454856.146758	4	314.9529	3.69293e-03	1.82233e-03
2017/12/14	21:35:52	ok	ok	316.4700	248.354	0.000000	7.90	69.792	5.727	358486375.757040	4	314.8931	3.79521e-03	1.90444e-03
2017/12/14	21:40:52	ok	ok	316.4700	248.274	0.000000	7.84	69.725	5.699	355079064.018693	7	316.1977	2.45720e-03	1.62988e-03
2017/12/14	21:45:52	ok	ok	316.4840	248.168	0.000000	7.78	69.657	5.671	357420546.206770	7	316.4094	2.43066e-03	1.58932e-03
2017/12/14	21:50:52	ok	ok	316.4980	248.058	0.000000	7.72	69.561	5.642	358017118.339630	7	316.3963	2.69687e-03	1.82621e-03
2017/12/14	21:55:52	ok	ok	316.5120	248.018	0.000000	7.65	69.464	5.608	359480824.728657	7	316.4272	2.42687e-03	1.54162e-03
2017/12/14	22:30:52	ok	ok	316.6060	247.497	0.000000	7.26	68.912	5.425	366830085.499241	7	316.5426	2.39001e-03	1.62452e-03
2017/12/14	22:35:52	ok	ok	316.6180	247.500	0.000000	7.20	68.872	5.401	367627788.604791	7	316.5033	2.62884e-03	1.76876e-03
2017/12/14	22:40:52	ok	ok	316.6260	247.409	0.000000	7.17	68.810	5.386	375001412.451403	7	316.5459	2.37696e-03	1.59200e-03
2017/12/14	22:45:52	ok	ok	316.6320	247.405	0.000000	7.12	68.745	5.363	371095296.840249	7	316.5025	2.46559e-03	1.54353e-03
2017/12/14	22:50:52	ok	ok	316.6420	247.379	0.000000	7.08	68.681	5.344	372349719.233918	7	316.4997	2.44178e-03	1.47186e-03
2017/12/14	22:55:52	ok	ok	316.6500	247.300	0.000000	7.05	68.619	5.329	357494445.704134	7	316.5842	2.38465e-03	1.58784e-03
2017/12/14	23:00:52	ok	ok	316.6580	247.298	0.000000	7.00	68.553	5.307	373018065.600337	7	316.5118	2.71955e-03	1.70216e-03
2017/12/14	23:05:52	ok	ok	316.6680	247.207	0.000000	6.95	68.487	5.285	359833050.302449	7	316.5403	2.46615e-03	1.46496e-03
2017/12/14	23:10:52	ok	ok	316.6760	247.180	0.000000	6.90	68.450	5.265	377268298.897171	7	316.6046	2.41669e-03	1.52625e-03
2017/12/14	23:15:52	ok	ok	316.6880	247.098	0.000000	6.88	68.362	5.251	381479509.326414	7	316.5221	2.72048e-03	1.67568e-03
2017/12/14	23:20:52	ok	ok	316.7000	246.998	0.000000	6.84	68.354	5.237	372561413.512452	7	316.5278	2.77160e-03	1.67148e-03
2017/12/14	23:25:52	ok	ok	316.7040	246.969	0.000000	6.78	68.287	5.211	377518387.705818	7	316.7232	2.58518e-03	1.33455e-03
2017/12/14	23:30:52	ok	ok	316.7120	246.884	0.000000	6.76	68.227	5.200	389661340.775118	7	316.6170	2.39938e-03	1.52692e-03
2017/12/14	23:35:52	ok	ok	316.7140	246.856	0.000000	6.72	68.191	5.184	379225229.554239	8	316.8070	2.13900e-03	1.79918e-03
2017/12/14	23:40:52	ok	ok	316.7340	246.773	0.000000	6.67	68.153	5.164	382020320.110055	7	316.6038	2.67599e-03	1.66619e-03
2017/12/14	23:45:52	ok	ok	316.7400	246.757	0.000000	6.64	68.091	5.149	365335394.251359	7	316.6049	2.66446e-03	1.74269e-03
2017/12/14	23:50:52	ok	ok	316.7520	246.656	0.000000	6.60	68.056	5.133	380467425.720055	7	316.7808	2.57970e-03	1.34904e-03
2017/12/14	23:55:52	ok	ok	316.7440	246.575	0.000000	6.57	68.022	5.121	381905003.350718	7	316.6010	2.68065e-03	1.66488e-03
2017/12/15	00:30:52	ok	ok	316.7980	246.273	0.000000	6.31	67.804	5.018	384087121.067922	7	316.6442	2.75241e-03	1.69438e-03
2017/12/15	00:35:52	ok	ok	316.8180	246.192	0.000000	6.28	67.771	5.006	383620393.577842	7	316.6636	2.81416e-03	1.64920e-03
2017/12/15	00:40:52	ok	ok	316.8140	246.183	0.000000	6.26	67.739	4.997	382276187.461550	7	316.6575	2.70401e-03	1.60062e-03
2017/12/15	00:45:52	ok	ok	316.8280	246.099	0.000000	6.20	67.699	4.975	389186183.507188	7	316.7397	2.76517e-03	1.34544e-03
2017/12/15	00:50:52	ok	ok	316.8380	246.020	0.000000	6.18	67.668	4.966	377894960.415593	7	316.8018	2.75639e-03	1.27422e-03
2017/12/15	00:55:52	ok	ok	316.8440	246.004	0.000000	6.15	67.634	4.954	383512427.392584	7	316.7090	2.63987e-03	1.57049e-03
2017/12/15	01:00:52	ok	ok	316.8560	245.916	0.000000	6.10	67.625	4.937	383990261.565611	7	316.7196	2.76034e-03	1.61441e-03
2017/12/15	01:05:52	ok	ok	316.8500	245.831	0.000000	6.09	67.595	4.931	388642528.215984	7	316.6577	2.88415e-03	1.56186e-03
2017/12/15	01:10:52	ok	ok	316.8700	245.816	0.000000	6.04	67.557	4.913	384007036.570724	7	316.7054	2.80618e-03	1.70347e-03
2017/12/15	01:15:52	ok	ok	316.8700	245.728	0.000000	6.04	67.529	4.911	395126140.686715	7	316.8133	2.72649e-03	1.40544e-03
2017/12/15	01:20:52	ok	ok	316.8760	245.620	0.000000	6.00	67.493	4.895	375812631.000488	7	316.7118	2.82153e-03	1.59179e-03
2017/12/15	01:25:52	ok	ok	316.8920	245.607	0.000000	5.96	67.486	4.882	377571212.963970	7	316.7513	2.79667e-03	1.65023e-03
2017/12/15	01:30:52	ok	ok	316.8820	245.512	0.000000	5.92	67.450	4.867	380213178.182471	7	316.6949	2.82679e-03	1.59886e-03
2017/12/15	01:35:52	ok	ok	316.9060	245.498	0.000000	5.92	67.422	4.864	374009749.718031	7	316.6898	2.85285e-03	1.59280e-03
2017/12/15	01:40:52	ok	ok	316.8980	245.405	0.000000	5.88	67.387	4.849	379170112.406365	7	316.7508	2.71653e-03	1.64978e-03
2017/12/15	01:45:52	ok	ok	316.9160	245.389	0.000000	5.86	67.383	4.843	381753291.117437	7	316.7758	2.81894e-03	1.60287e-03
2017/12/15	01:50:52	ok	ok	316.9160	245.294	0.000000	5.84	67.351	4.834	386664282.944067	7	316.7608	2.85045e-03	1.64689e-03
2017/12/15	01:55:52	ok	ok	316.9200	245.280	0.000000	5.80	67.315	4.819	387422594.799980	7	316.7437	2.89380e-03	1.54250e-03
2017/12/15	02:00:52	ok	ok	316.9200	245.263	0.000000	5.78	67.283	4.810	388362024.940775	7	316.7189	2.70259e-03	1.45856e-03
2017/12/15	02:05:52	ok	ok	316.9320	245.172	0.000000	5.75	67.278	4.800	381728462.076481	7	316.7172	2.92048e-03	1.52602e-03
2017/12/15	02:10:52	ok	ok	316.9400	245.151	0.000000	5.74	67.276	4.797	371694852.804204	7	316.7701	2.84814e-03	1.57143e-03
2017/12/15	02:15:52	ok	ok	316.9380	245.079	0.000000	5.72	67.216	4.786	393609323.554915	7	316.7647	2.77693e-03	1.65698e-03
2017/12/15	02:20:52	ok	ok	316.9460	245.070	0.000000	5.68	67.209	4.773	399403532.871604	7	316.8002	2.64857e-03	1.58855e-03
2017/12/15	02:25:52	ok	ok	316.9580	244.976	0.000000	5.67	67.179	4.768	390709603.497123	7	316.7922	2.85521e-03	1.59237e-03
2017/12/15	02:30:52	ok	ok	316.9500	244.955	0.000000	5.66	67.149	4.763	388473631.583408	7	316.7321	2.97551e-03	1.57403e-03
2017/12/15	02:35:52	ok	ok	316.9540	244.949	0.000000	5.64	67.145	4.756	392541112.461118	7	316.7731	2.92722e-03	1.62096e-03
2017/12/15	02:40:52	ok	ok	316.9700	244.867	0.000000	5.62	67.113	4.748	385357346.026155	7	316.9129	2.82383e-03	1.24850e-03
2017/12/15	02:45:52	ok	ok	316.9700	244.852	0.000000	5.62	67.113	4.748	384108291.019075	7	317.1958	1.14020e-03	2.63452e-03
2017/12/15	02:50:52	ok	ok	316.9760	244.858	0.000000	5.58	67.077	4.733	388172283.555044	7	317.2540	1.29847e-03	3.02352e-03
2017/12/15	02:55:52	ok	ok	316.9800	244.762	0.000000	5.56	67.046	4.724	386951924.996092	7	316.8096	2.88241e-03	1.67389e-03
2017/12/15	03:00:52	ok	ok	316.9740	244.751	0.000000	5.56	67.017	4.722	381721125.587402	7	316.7981	2.92069e-03	1.54813e-03
2017/12/15	03:05:52	ok	ok	316.9900	244.756	0.000000	5.54	66.986	4.714	399087199.453199	7	316.8542	2.80512e-03	1.64672e-03
2017/12/15	03:10:52	ok	ok	316.9860	244.754	0.000000	5.53	66.984	4.711	377713600.708306	7	316.7704	2.94331e-03	1.58199e-03
2017/12/15	03:15:52	ok	ok	316.9860	244.655	0.000000	5.52	66.954	4.706	403451825.668830	7	316.8063	2.89836e-03	1.55951e-03
2017/12/15	03:20:52	ok	ok	316.9980	244.660	0.000000	5.52	66.954	4.706	406150959.440587	7	316.7646	2.98075e-03	1.53191e-03
2017/12/15	03:25:52	ok	ok	316.9920	244.643	0.000000	5.49	66.892	4.692	400045504.920404	7	316.8836	2.89909e-03	1.16655e-03
2017/12/15	03:30:52	ok	ok	316.9860	244.643	0.000000	5.48	66.890	4.689	396369506.215456	7	316.7983	2.96916e-03	1.59899e-03
2017/12/15	03:35:52	ok	ok	316.9960	244.648	0.000000	5.48	66.862	4.687	383945391.442357	7	316.9783	2.75820e-03	1.33692e-03
2017/12/15	03:40:52	ok	ok	316.9960	244.634	0.000000	5.47	66.860	4.684	391900192.495950	7	316.7926	2.94089e-03	1.50453e-03
2017/12/15	03:45:52	ok	ok	316.9980	244.631	0.000000	5.47	66.832	4.682	398616649.714351	7	316.7979	2.97120e-03	1.58289e-03
2017/12/15	03:50:52	ok	ok	316.9880	244.632	0.000000	5.45	66.800	4.673	377774951.293830	7	316.7790	2.96843e-03	1.56658e-03
2017/12/15	03:55:52	ok	ok	317.0060	244.639	0.000000	5.45	66.800	4.673	379151450.790647	7	317.0050	1.98215e-03	2.65401e-03
2017/12/15	04:00:52	ok	ok	317.0000	244.624	0.000000	5.44	66.770	4.668	399474399.379295	7	316.8052	2.93099e-03	1.57040e-03
2017/12/15	04:05:52	ok	ok	317.0080	244.625	0.000000	5.44	66.798	4.670	391967413.313479	7	316.7866	2.95132e-03	1.55844e-03
2017/12/15	04:10:52	ok	ok	317.0100	244.626	0.000000	5.43	66.768	4.665	392782549.204284	7	317.0086	2.14083e-03	2.10666e-03
2017/12/15	04:15:52	ok	ok	317.0080	244.621	0.000000	5.41	66.736	4.656	390347495.117398	7	316.8939	2.93507e-03	1.23189e-03
2017/12/15	04:20:52	ok	ok	317.0160	244.626	0.000000	5.40	66.734	4.653	396046944.025044	7	316.8164	2.89638e-03	1.57097e-03
2017/12/15	04:25:52	ok	ok	316.9960	244.616	0.000000	5.42	66.710	4.658	385054118.504130	7	316.8173	2.73871e-03	1.53882e-03
2017/12/15	04:30:52	ok	ok	317.0180	244.613	0.000000	5.41	66.708	4.655	385995115.810944	7	316.8416	2.88672e-03	1.72342e-03
2017/12/15	04:35:52	ok	ok	317.0180	244.612	0.000000	5.42	66.682	4.656	401762637.604638	7	316.8139	2.96077e-03	1.54502e-03
2017/12/15	04:40:52	ok	ok	317.0120	244.615	0.000000	5.41	66.680	4.653	385899191.905120	7	316.8497	2.89712e-03	1.67325e-03
2017/12/15	04:45:52	ok	ok	317.0140	244.610	0.000000	5.40	66.650	4.647	385119694.281525	7	316.8459	2.87993e-03	1.65289e-03
2017/12/15	04:50:52	ok	ok	317.0220	244.695	0.000000	5.40	66.650	4.647	389917750.523615	7	316.8178	2.95879e-03	1.70046e-03
2017/12/15	04:55:52	ok	ok	317.0100	244.693	0.000000	5.38	66.618	4.639	402391403.246978	7	316.8991	2.92819e-03	1.25627e-03
2017/12/15	05:00:52	ok	ok	317.0200	244.675	0.000000	5.38	66.618	4.639	402187166.999550	7	316.9401	2.84175e-03	1.24226e-03
2017/12/15	05:05:52	ok	ok	317.0120	244.679	0.000000	5.38	66.590	4.637	393125505.067017	7	316.8025	2.97650e-03	1.59262e-03
2017/12/15	05:10:52	ok	ok	317.0200	244.696	0.000000	5.39	66.592	4.640	381530463.405632	7	316.8553	2.85657e-03	1.76490e-03
2017/12/15	05:15:52	ok	ok	317.0200	244.680	0.000000	5.38	66.562	4.635	393392963.901659	7	316.8387	2.88260e-03	1.69815e-03
2017/12/15	05:20:52	ok	ok	317.0220	244.675	0.000000	5.40	66.565	4.642	398580024.293203	7	316.9718	2.81779e-03	1.26229e-03
2017/12/15	05:25:52	ok	ok	317.0120	244.675	0.000000	5.38	66.562	4.635	383170017.744017	7	316.9501	2.83988e-03	1.25445e-03
2017/12/15	05:30:52	ok	ok	317.0060	244.681	0.000000	5.40	66.537	4.640	386500325.047299	7	316.7849	2.96384e-03	1.56809e-03
2017/12/15	05:35:52	ok	ok	317.0120	244.678	0.000000	5.39	66.535	4.636	373434665.450539	7	316.9783	2.81183e-03	1.24997e-03
2017/12/15	05:40:52	ok	ok	317.0140	244.680	0.000000	5.39	66.535	4.636	389057535.215401	7	316.8449	2.87188e-03	1.73048e-03
2017/12/15	05:45:52	ok	ok	317.0060	244.678	0.000000	5.38	66.533	4.633	395233130.091582	7	316.7900	3.02438e-03	1.58439e-03
2017/12/15	05:50:52	ok	ok	317.0140	244.754	0.000000	5.39	66.507	4.634	379378890.143738	7	316.8404	2.87970e-03	1.71554e-03
2017/12/15	05:55:52	ok	ok	317.0160	244.754	0.000000	5.38	66.505	4.631	388546651.347150	7	316.9364	1.97207e-03	2.67365e-03
2017/12/15	06:30:52	ok	ok	317.0080	244.763	0.000000	5.40	66.481	4.636	378539080.672225	7	316.8106	2.91977e-03	1.72194e-03
2017/12/15	06:35:52	ok	ok	317.0020	244.842	0.000000	5.40	66.481	4.636	399445875.247110	7	316.8352	2.93174e-03	1.61176e-03
2017/12/15	06:40:52	ok	ok	317.0100	244.838	0.000000	5.38	66.449	4.627	396483222.256877	7	316.8156	2.95974e-03	1.56027e-03
2017/12/15	06:45:52	ok	ok	317.0080	244.839	0.000000	5.42	66.456	4.640	393592288.479383	7	316.9133	2.89326e-03	1.22339e-03
2017/12/15	06:50:52	ok	ok	317.0120	244.838	0.000000	5.40	66.452	4.634	377348845.326527	7	316.8359	2.88764e-03	1.69746e-03
2017/12/15	06:55:52	ok	ok	317.0080	244.841	0.000000	5.40	66.424	4.632	378119433.291217	7	316.8307	2.89542e-03	1.68060e-03
2017/12/15	07:00:52	ok	ok	317.0080	244.835	0.000000	5.41	66.426	4.635	392652521.546001	7	316.9760	2.82629e-03	1.26009e-03
2017/12/15	07:05:52	ok	ok	317.0120	244.859	0.000000	5.40	66.452	4.634	398686107.351549	7	317.2462	1.32774e-03	3.02903e-03
2017/12/15	07:10:52	ok	ok	317.0040	244.936	0.000000	5.40	66.396	4.630	388984515.199657	7	316.8045	2.96557e-03	1.60084e-03
2017/12/15	07:15:52	ok	ok	317.0060	244.930	0.000000	5.42	66.428	4.638	385138031.945409	7	316.8571	2.86540e-03	1.61614e-03
2017/12/15	07:20:52	ok	ok	317.0240	244.941	0.000000	5.42	66.428	4.638	400359958.763728	7	316.9883	2.84480e-03	1.24182e-03
2017/12/15	07:25:52	ok	ok	317.0140	244.934	0.000000	5.42	66.400	4.636	396386571.778436	7	316.8037	2.95825e-03	1.57945e-03
2017/12/15	07:30:52	ok	ok	317.0020	244.930	0.000000	5.44	66.432	4.644	392498450.743508	7	316.8268	2.92259e-03	1.59580e-03
2017/12/15	07:35:52	ok	ok	317.0220	245.010	0.000000	5.42	66.400	4.636	394750905.644037	7	316.8176	2.90962e-03	1.58211e-03
2017/12/15	07:40:52	ok	ok	317.0100	245.009	0.000000	5.42	66.400	4.636	390565738.516198	7	316.7983	2.97719e-03	1.56399e-03
2017/12/15	07:45:52	ok	ok	317.0020	245.008	0.000000	5.42	66.400	4.636	383832721.078116	7	316.8138	2.95389e-03	1.54923e-03
2017/12/15	07:50:52	ok	ok	317.0160	245.007	0.000000	5.42	66.400	4.636	399502518.895754	7	316.7970	2.94041e-03	1.59745e-03
2017/12/15	07:55:52	ok	ok	317.0020	245.003	0.000000	5.40	66.396	4.630	376785770.328061	7	316.8069	2.85366e-03	1.68208e-03
2017/12/15	08:30:52	ok	ok	317.0060	245.084	0.000000	5.44	66.375	4.640	386940766.958774	7	316.7977	2.96366e-03	1.60263e-03
2017/12/15	08:35:52	ok	ok	317.0040	245.084	0.000000	5.46	66.379	4.647	390486055.634072	7	316.9447	2.81264e-03	1.27431e-03
2017/12/15	08:40:52	ok	ok	316.5760	245.228	0.000000	7.19	65.045	5.098	338216492.136777	7	316.4143	2.89427e-03	1.61777e-03
2017/12/15	08:45:52	ok	ok	316.1600	245.409	0.000000	8.91	61.945	5.423	322836291.960564	7	316.0940	2.87452e-03	1.37452e-03
2017/12/15	08:50:52	ok	ok	315.9240	245.746	0.000000	9.80	60.957	5.648	319416035.323533	7	315.8398	2.15538e-03	1.53329e-03
2017/12/15	09:23:01	ok	ok	315.6500	247.128	0.000000	12.58	61.331	6.765	271572972.169501	3	315.8683	2.22425e-05	8.69866e-05
2017/12/15	09:28:01	ok	ok	315.5880	247.288	0.000000	12.84	61.462	6.889	285074665.686885	2	315.7119	9.39124e-05	7.21337e-17
2017/12/15	09:33:01	ok	ok	315.2960	247.384	0.000000	13.00	61.607	6.974	284667528.609547	2	315.7322	4.38400e-05	9.73972e-17
2017/12/15	09:38:01	ok	ok	315.2600	247.477	0.000000	13.22	61.791	7.091	288929496.425438	3	315.7421	2.42204e-05	6.00147e-06
2017/12/15	09:43:01	ok	ok	315.4820	247.528	0.000000	13.46	61.890	7.208	284622318.283751	4	315.6521	5.68455e-05	6.57386e-05
2017/12/15	09:48:01	ok	ok	315.4580	247.603	0.000000	13.63	62.037	7.301	281841342.816564	2	315.6000	1.21991e-15	4.40933e-16
2017/12/15	09:53:01	ok	ok	315.1540	247.722	0.000000	13.82	62.127	7.397	281442992.930092	2	315.5256	3.07501e-04	4.05150e-16
2017/12/15	09:58:01	ok	ok	315.3980	247.781	0.000000	13.95	62.238	7.470	284103880.294345	2	315.5183	6.59102e-05	2.14549e-16
2017/12/15	10:30:32	ok	ok	314.7400	248.639	0.000000	17.10	60.764	8.826	299920613.297611	7	314.4066	2.68455e-03	1.74451e-03
2017/12/15	10:35:32	ok	ok	314.6960	248.799	0.000000	17.32	60.829	8.953	303195330.811500	7	314.3418	2.74506e-03	1.81354e-03
2017/12/15	10:40:32	ok	ok	314.6600	248.869	0.000000	17.45	60.971	9.043	330682280.097852	7	314.4069	2.61613e-03	1.12267e-03
2017/12/15	10:45:32	ok	ok	314.6280	248.940	0.000000	17.69	61.070	9.189	334234906.224114	7	314.3856	2.63362e-03	1.25918e-03
2017/12/15	10:50:32	ok	ok	314.5980	248.991	0.000000	17.90	61.194	9.323	349938608.813817	7	314.3753	2.62247e-03	1.25992e-03
2017/12/15	10:55:32	ok	ok	314.6000	249.102	0.000000	17.93	61.499	9.386	343481397.492062	7	314.3584	2.66106e-03	1.18929e-03
2017/12/15	11:00:32	ok	ok	314.5760	249.186	0.000000	18.06	61.520	9.462	344957333.431223	7	314.3056	2.55110e-03	9.66565e-04
2017/12/15	11:05:32	ok	ok	314.5600	249.271	0.000000	18.24	61.610	9.578	343955592.103594	2	315.0988	1.75472e-03	1.36658e-16
2017/12/15	11:10:32	ok	ok	314.5240	249.272	0.000000	18.40	61.666	9.678	353513830.286743	6	314.1948	2.53494e-03	1.67999e-03
2017/12/15	11:15:32	ok	ok	314.5080	249.342	0.000000	18.54	61.689	9.762	360029010.402684	6	314.1748	2.55082e-03	1.79652e-03
2017/12/15	11:20:32	ok	ok	314.4820	249.408	0.000000	18.67	61.770	9.850	377323417.616159	7	314.1881	1.77942e-03	2.71234e-03
2017/12/15	11:25:32	ok	ok	314.4600	249.431	0.000000	18.78	61.819	9.922	374872268.280270	6	314.1691	2.47774e-03	1.71320e-03
2017/12/15	11:30:32	ok	ok	314.4360	249.501	0.000000	18.91	61.810	9.997	385940884.700764	4	313.5037	3.66830e-03	8.32255e-04
2017/12/15	11:35:32	ok	ok	314.4140	249.533	0.000000	19.04	61.891	10.087	386383704.382751	6	314.0522	2.57331e-03	1.72642e-03
2017/12/15	11:40:32	ok	ok	314.3940	249.604	0.000000	19.18	61.914	10.174	391270988.740458	2	314.5119	9.51535e-05	7.12483e-17
2017/12/15	11:45:32	ok	ok	314.3720	249.647	0.000000	19.28	61.961	10.242	390354918.296987	6	314.0527	2.50951e-03	1.80061e-03
2017/12/15	11:50:32	ok	ok	314.3580	249.658	0.000000	19.36	62.004	10.298	394622676.411567	2	314.5800	-7.99290e-04	1.07430e-16
2017/12/15	11:55:32	ok	ok	314.3420	249.709	0.000000	19.50	62.057	10.392	387679519.040484	8	314.2255	2.15135e-03	1.70438e-03
2017/12/15	12:00:32	ok	ok	314.3160	249.721	0.000000	19.61	62.045	10.457	412560092.534339	7	314.0886	2.58166e-03	1.27624e-03
2017/12/15	12:30:42	ok	ok	313.8440	249.912	0.000000	21.67	61.019	11.593	418166425.540928	2	315.0218	1.30742e-03	5.41328e-16
2017/12/15	12:35:42	ok	ok	313.8200	249.986	0.000000	21.74	61.152	11.665	421913065.332271	2	315.1733	1.06511e-03	4.59820e-16
2017/12/15	12:40:42	ok	ok	313.7960	250.027	0.000000	21.91	61.210	11.791	422069220.618674	4	312.6876	4.14193e-03	1.56100e-03
2017/12/15	12:45:42	ok	ok	313.7800	250.080	0.000000	21.97	61.372	11.864	425016728.245465	7	313.6254	2.02684e-03	1.93124e-03
2017/12/15	12:50:42	ok	ok	313.7620	250.093	0.000000	22.10	61.393	11.957	449574774.462782	2	315.1182	1.08997e-03	1.23933e-15
2017/12/15	12:55:42	ok	ok	313.7380	250.122	0.000000	22.18	61.436	12.020	439592352.469750	2	315.0630	1.11452e-03	1.02534e-15
2017/12/15	13:00:42	ok	ok	313.7000	250.161	0.000000	22.34	61.401	12.124	458581334.680486	2	314.9321	1.26062e-03	7.63806e-16
2017/12/15	13:05:42	ok	ok	313.6720	250.177	0.000000	22.51	61.368	12.237	442769627.958542	2	313.8533	-5.35204e-04	2.47394e-16
2017/12/15	13:10:42	ok	ok	313.6460	250.181	0.000000	22.60	61.413	12.309	452644055.047657	2	314.8976	1.18811e-03	6.65806e-16
2017/12/15	13:15:42	ok	ok	313.6280	250.216	0.000000	22.72	61.463	12.404	435914602.253810	3	313.1725	4.57828e-04	2.62598e-04
2017/12/15	13:20:42	ok	ok	313.5920	250.237	0.000000	22.92	61.465	12.547	470322664.732103	4	312.9444	3.53768e-03	8.98648e-04
2017/12/15	13:25:42	ok	ok	313.5780	250.273	0.000000	22.94	61.529	12.574	448149554.840837	7	313.2152	2.71966e-03	1.39366e-03
2017/12/15	13:30:42	ok	ok	313.5520	250.255	0.000000	23.08	61.551	12.680	450329979.813173	7	313.1435	2.80280e-03	1.43587e-03
2017/12/15	13:35:42	ok	ok	313.5420	250.292	0.000000	23.15	61.624	12.746	457721728.554998	2	313.6733	2.67879e-04	1.18331e-16
2017/12/15	13:40:42	ok	ok	313.5260	250.315	0.000000	23.19	61.722	12.795	450088702.030981	7	313.0863	2.82623e-03	1.51874e-03
2017/12/15	13:45:42	ok	ok	313.5160	250.340	0.000000	23.24	61.730	12.833	445121733.542624	6	313.1256	2.65203e-03	1.52652e-03
2017/12/15	13:50:42	ok	ok	313.4920	250.314	0.000000	23.35	61.748	12.918	452758386.829055	6	313.0682	2.63495e-03	1.56498e-03
2017/12/15	13:55:42	ok	ok	313.4900	250.357	0.000000	23.32	61.834	12.914	462058276.923543	6	313.1544	2.58744e-03	1.61667e-03
2017/12/15	14:30:42	ok	ok	312.8080	250.131	0.000000	26.01	59.619	14.490	427434441.353570	7	312.3797	2.75121e-03	1.54670e-03
2017/12/15	14:35:42	ok	ok	312.7520	250.135	0.000000	26.24	59.624	14.679	408076057.310795	7	312.3120	2.74340e-03	1.54008e-03
2017/12/15	14:40:42	ok	ok	312.7100	250.102	0.000000	26.37	59.644	14.790	407818270.295889	7	312.3394	2.69567e-03	1.41893e-03
2017/12/15	14:45:42	ok	ok	312.6660	250.104	0.000000	26.58	59.708	14.980	432465491.358211	7	312.2882	2.70919e-03	1.55897e-03
2017/12/15	14:50:42	ok	ok	312.6320	250.114	0.000000	26.70	59.758	15.093	403343780.686457	7	312.2373	2.73817e-03	1.57292e-03
2017/12/15	14:55:42	ok	ok	312.5980	250.113	0.000000	26.83	59.840	15.223	381922849.924139	7	312.2238	2.70425e-03	1.58945e-03
2017/12/15	15:00:42	ok	ok	312.5600	250.073	0.000000	26.94	59.826	15.312	405046457.941906	7	312.1807	2.72483e-03	1.58432e-03
2017/12/15	15:05:42	ok	ok	312.5320	250.082	0.000000	27.01	59.899	15.390	401972119.267729	7	312.1436	2.71458e-03	1.53862e-03
2017/12/15	15:10:42	ok	ok	312.5120	250.067	0.000000	27.08	59.972	15.469	389821938.219019	6	312.0974	2.60927e-03	1.81039e-03
2017/12/15	15:15:42	ok	ok	312.4700	250.041	0.000000	27.22	59.963	15.587	384268281.338427	7	312.0609	2.75904e-03	1.60558e-03
2017/12/15	15:20:42	ok	ok	312.4500	250.030	0.000000	27.26	60.062	15.647	388669117.580427	7	312.0532	2.72844e-03	1.54897e-03
2017/12/15	15:25:42	ok	ok	312.4200	250.017	0.000000	27.38	60.050	15.748	400187507.556912	7	312.0305	2.70737e-03	1.60420e-03
2017/12/15	15:30:42	ok	ok	312.3880	249.988	0.000000	27.48	60.066	15.839	397216111.650793	7	311.9958	2.71613e-03	1.53422e-03
2017/12/15	15:35:42	ok	ok	312.3520	249.961	0.000000	27.60	59.960	15.917	388992467.754151	7	311.9518	2.72601e-03	1.68486e-03
2017/12/15	15:40:42	ok	ok	312.3240	249.922	0.000000	27.66	60.032	15.988	398652855.354613	7	311.9483	2.71576e-03	1.58022e-03
2017/12/15	15:45:42	ok	ok	312.3040	249.924	0.000000	27.68	60.066	16.015	396378858.096691	7	311.9085	2.70362e-03	1.62691e-03
2017/12/15	15:50:42	ok	ok	312.2900	249.897	0.000000	27.70	60.193	16.067	384707649.003464	7	311.9105	2.67830e-03	1.52977e-03
2017/12/15	15:55:42	ok	ok	312.2680	249.879	0.000000	27.76	60.203	16.122	402754577.085962	6	311.6439	2.90799e-03	1.36755e-03
2017/12/15	16:30:42	ok	ok	312.7600	250.123	0.000000	25.71	62.744	14.996	493355518.600911	7	312.3417	2.74527e-03	1.66787e-03
2017/12/15	16:35:42	ok	ok	312.7820	250.111	0.000000	25.60	62.756	14.907	497702486.317116	6	312.3890	2.62332e-03	1.65319e-03
2017/12/15	16:40:42	ok	ok	312.7900	250.097	0.000000	25.50	62.679	14.806	489447280.495661	6	312.3846	2.59061e-03	1.67510e-03
2017/12/15	16:45:42	ok	ok	312.8060	250.111	0.000000	25.48	62.645	14.781	485867069.146886	6	312.4061	2.61424e-03	1.62632e-03
2017/12/15	16:50:42	ok	ok	312.8180	250.094	0.000000	25.34	62.622	14.660	473439388.486199	7	312.4124	2.73354e-03	1.53266e-03
2017/12/15	16:55:42	ok	ok	312.8460	250.096	0.000000	25.16	62.653	14.520	492734773.321942	7	312.4857	2.71023e-03	1.73780e-03
2017/12/15	17:00:42	ok	ok	312.8540	250.075	0.000000	25.14	62.558	14.482	525177549.455145	7	312.5127	2.64452e-03	1.64260e-03
2017/12/15	17:05:42	ok	ok	312.8580	250.019	0.000000	25.06	62.545	14.414	518294875.073855	7	312.4615	2.74235e-03	1.60703e-03
2017/12/15	17:10:42	ok	ok	312.8560	250.003	0.000000	25.11	62.431	14.428	521786302.686128	6	312.4254	2.64444e-03	1.62217e-03
2017/12/15	17:15:42	ok	ok	312.8580	249.982	0.000000	25.06	62.392	14.379	526369563.657630	7	312.5350	2.65440e-03	1.65568e-03
2017/12/15	17:20:42	ok	ok	312.8640	249.957	0.000000	25.03	62.357	14.346	522148770.919689	7	312.6314	1.87417e-03	2.40217e-03
2017/12/15	17:25:42	ok	ok	312.8700	249.949	0.000000	25.00	62.321	14.314	531262287.501423	7	312.6008	1.88370e-03	2.56726e-03
2017/12/15	17:30:42	ok	ok	312.8800	249.935	0.000000	24.98	62.288	14.290	529383988.006103	6	312.4699	2.64095e-03	1.67861e-03
2017/12/15	17:35:42	ok	ok	312.8860	249.914	0.000000	24.92	62.217	14.226	530323158.032221	6	312.5592	2.52465e-03	1.68075e-03
2017/12/15	17:40:42	ok	ok	312.8820	249.903	0.000000	24.91	62.154	14.203	537372787.506351	6	312.5776	2.51108e-03	1.86252e-03
2017/12/15	17:45:42	ok	ok	312.8900	249.860	0.000000	24.89	62.120	14.180	541128139.016405	6	312.5915	2.55286e-03	1.71228e-03
2017/12/15	17:50:42	ok	ok	312.8940	249.842	0.000000	24.82	62.078	14.114	549663825.626148	6	312.5672	2.58065e-03	1.68893e-03
2017/12/15	17:55:42	ok	ok	312.8860	249.821	0.000000	24.87	61.994	14.135	525482961.394607	7	312.5587	2.71545e-03	1.48683e-03
2017/12/15	18:30:42	ok	ok	313.3040	249.920	0.000000	23.13	63.262	13.070	515812819.772083	6	312.9400	2.62176e-03	1.59379e-03
2017/12/15	18:35:42	ok	ok	313.3100	249.899	0.000000	23.08	63.163	13.012	536376410.955233	7	312.9467	2.72929e-03	1.74787e-03
2017/12/15	18:40:42	ok	ok	313.3260	249.874	0.000000	22.99	63.027	12.917	544342731.304840	7	312.9902	2.76069e-03	1.49287e-03
2017/12/15	18:45:42	ok	ok	313.3300	249.862	0.000000	22.94	62.897	12.854	536392197.194553	3	314.3070	1.53780e-03	5.24331e-05
2017/12/15	18:50:42	ok	ok	313.3540	249.821	0.000000	22.86	62.854	12.786	522801594.875559	6	313.0231	2.62002e-03	1.61087e-03
2017/12/15	18:55:42	ok	ok	313.3640	249.817	0.000000	22.80	62.813	12.734	542290022.186569	7	313.0209	2.68699e-03	1.76153e-03
2017/12/15	19:00:42	ok	ok	313.3680	249.795	0.000000	22.74	62.712	12.670	521263082.364228	7	313.0334	2.77478e-03	1.48351e-03
2017/12/15	19:05:42	ok	ok	313.3840	249.792	0.000000	22.63	62.664	12.581	521438642.753901	7	313.4164	1.13711e-03	2.83789e-03
2017/12/15	19:10:42	ok	ok	313.3940	249.786	0.000000	22.60	62.598	12.546	524287753.104697	7	313.5028	1.03656e-03	2.90983e-03
2017/12/15	19:15:42	ok	ok	313.4060	249.736	0.000000	22.53	62.587	12.494	503952041.944082	7	313.4863	1.09405e-03	2.93871e-03
2017/12/15	19:20:42	ok	ok	313.4220	249.733	0.000000	22.44	62.572	12.427	539746209.303502	7	313.5486	1.05516e-03	2.91137e-03
2017/12/15	19:25:42	ok	ok	313.4320	249.725	0.000000	22.37	62.500	12.363	517235330.616508	7	313.5655	1.05548e-03	2.91477e-03
2017/12/15	19:30:42	ok	ok	313.4320	249.706	0.000000	22.39	62.412	12.359	524196776.851835	7	313.4665	1.18668e-03	2.92255e-03
2017/12/15	19:35:42	ok	ok	313.4420	249.669	0.000000	22.33	62.342	12.303	493408810.335609	7	313.5427	1.07243e-03	2.87140e-03
2017/12/15	19:40:42	ok	ok	313.4520	249.656	0.000000	22.24	62.327	12.237	522661605.189366	7	313.5885	1.05676e-03	2.91311e-03
2017/12/15	19:45:42	ok	ok	313.4480	249.644	0.000000	22.26	62.209	12.228	535292421.222548	7	313.5603	1.05985e-03	2.95654e-03
2017/12/15	19:50:42	ok	ok	313.4580	249.633	0.000000	22.21	62.140	12.179	500865426.051768	7	313.5402	1.06864e-03	2.84265e-03
2017/12/15	19:55:42	ok	ok	313.4660	249.591	0.000000	22.20	62.138	12.172	502504206.436216	7	313.5665	1.07794e-03	2.92300e-03
2017/12/15	20:30:42	ok	ok	313.9980	249.490	0.000000	19.87	63.979	10.948	454501428.967506	7	313.6783	2.73442e-03	1.73056e-03
2017/12/15	20:35:42	ok	ok	314.0300	249.459	0.000000	19.76	63.931	10.870	445980924.660989	7	313.6846	2.75927e-03	1.66411e-03
2017/12/15	20:40:42	ok	ok	314.0660	249.431	0.000000	19.54	63.834	10.714	433161813.423912	6	313.7405	2.62306e-03	1.84921e-03
2017/12/15	20:45:42	ok	ok	314.0740	249.412	0.000000	19.51	63.679	10.669	430572429.862446	7	313.6966	2.80970e-03	1.56318e-03
2017/12/15	20:50:42	ok	ok	314.1020	249.346	0.000000	19.36	63.714	10.582	408070737.406759	6	313.7955	2.61836e-03	1.72700e-03
2017/12/15	20:55:42	ok	ok	314.1100	249.322	0.000000	19.29	63.552	10.511	397438933.817241	6	313.8146	2.57081e-03	1.87932e-03
2017/12/15	21:00:42	ok	ok	314.1220	249.303	0.000000	19.21	63.389	10.435	399281984.158477	6	313.9452	2.54860e-03	1.30605e-03
2017/12/15	21:05:42	ok	ok	314.1360	249.285	0.000000	19.11	63.342	10.366	390558444.134737	3	315.0154	1.61450e-03	2.83285e-04
2017/12/15	21:10:42	ok	ok	314.1460	249.228	0.000000	19.10	63.251	10.345	385348422.384193	6	313.8954	2.67606e-03	1.35012e-03
2017/12/15	21:15:42	ok	ok	314.1680	249.225	0.000000	18.98	63.201	10.264	406487321.576716	6	313.8507	2.59675e-03	1.83376e-03
2017/12/15	21:20:42	ok	ok	314.1700	249.199	0.000000	19.03	63.060	10.272	401745275.333227	6	313.9655	2.63413e-03	1.26898e-03
2017/12/15	21:25:42	ok	ok	314.1720	249.188	0.000000	18.93	62.953	10.194	400827946.370750	6	313.8711	2.61617e-03	1.87168e-03
2017/12/15	21:30:42	ok	ok	314.1820	249.166	0.000000	18.89	62.887	10.159	381880693.859565	6	314.0029	2.56404e-03	1.25294e-03
2017/12/15	21:35:42	ok	ok	314.1860	249.103	0.000000	18.86	62.822	10.131	384846662.476269	6	314.0863	1.62123e-03	1.74230e-03
2017/12/15	21:40:42	ok	ok	314.1920	249.097	0.000000	18.81	62.753	10.090	385619600.044673	7	313.9377	1.81423e-03	2.59694e-03
2017/12/15	21:45:42	ok	ok	314.2080	249.089	0.000000	18.69	62.673	10.006	360114699.110761	6	313.9935	2.54442e-03	1.11653e-03
2017/12/15	21:50:42	ok	ok	314.2160	249.076	0.000000	18.69	62.703	10.011	391823096.415717	7	313.9711	1.79972e-03	2.77978e-03
2017/12/15	21:55:42	ok	ok	314.2320	249.043	0.000000	18.64	62.695	9.980	384214799.929556	6	314.0322	2.55069e-03	1.24252e-03
2017/12/15	22:30:42	ok	ok	314.6520	249.043	0.000000	16.78	63.900	9.106	298785019.310488	7	314.3758	2.59896e-03	1.66571e-03
2017/12/15	22:35:42	ok	ok	314.6840	249.025	0.000000	16.69	63.825	9.046	301966801.457949	6	314.4737	2.67837e-03	1.42870e-03
2017/12/15	22:40:42	ok	ok	314.7020	248.960	0.000000	16.55	63.742	8.959	296474530.022961	6	314.3945	2.74734e-03	1.90330e-03
2017/12/15	22:45:42	ok	ok	314.7240	248.927	0.000000	16.42	63.631	8.873	273909911.356262	8	314.7359	1.91055e-03	1.87933e-03
2017/12/15	22:50:42	ok	ok	314.7320	248.867	0.000000	16.38	63.506	8.835	286739483.814007	7	314.4596	2.73066e-03	1.37232e-03
2017/12/15	22:55:42	ok	ok	314.7560	248.857	0.000000	16.29	63.431	8.777	300271264.523473	6	314.5826	2.66319e-03	1.36161e-03
2017/12/15	23:00:42	ok	ok	314.7640	248.837	0.000000	16.26	63.337	8.748	276055316.743984	6	314.4816	2.82070e-03	1.28870e-03
2017/12/15	23:05:42	ok	ok	314.7820	248.777	0.000000	16.12	63.314	8.671	280896115.178066	6	314.5654	2.74980e-03	1.43754e-03
2017/12/15	23:10:42	ok	ok	314.7960	248.769	0.000000	16.04	63.181	8.611	285984755.920114	7	314.9575	1.88613e-03	1.78203e-03
2017/12/15	23:15:42	ok	ok	314.8100	248.771	0.000000	16.00	63.115	8.581	289241212.586600	7	314.5808	1.98345e-03	3.01136e-03
2017/12/15	23:20:42	ok	ok	314.8240	248.711	0.000000	16.00	63.027	8.569	301859668.244797	6	314.6410	2.77178e-03	1.45862e-03
2017/12/15	23:25:42	ok	ok	314.8280	248.694	0.000000	15.86	63.003	8.494	275667758.622556	7	314.6070	1.99926e-03	2.98812e-03
2017/12/15	23:30:42	ok	ok	314.8480	248.694	0.000000	15.80	62.963	8.458	283536241.217247	6	314.5915	2.80936e-03	1.44983e-03
2017/12/15	23:35:42	ok	ok	314.8660	248.673	0.000000	15.72	62.920	8.411	287026979.411937	6	314.6643	2.75492e-03	1.40541e-03
2017/12/15	23:40:42	ok	ok	314.8840	248.663	0.000000	15.72	62.861	8.404	278900868.310055	7	314.6464	1.99660e-03	2.93059e-03
2017/12/15	23:45:42	ok	ok	314.8920	248.606	0.000000	15.62	62.814	8.347	291556034.547210	7	314.6641	1.96311e-03	2.96577e-03
2017/12/15	23:50:42	ok	ok	314.8940	248.587	0.000000	15.62	62.755	8.339	276980095.289530	6	314.7223	2.76036e-03	1.52965e-03
2017/12/15	23:55:42	ok	ok	314.9100	248.572	0.000000	15.55	62.684	8.294	282154335.891731	7	314.6765	1.97530e-03	2.99191e-03
2017/12/16	00:30:42	ok	ok	316.0580	248.212	0.000000	11.08	67.007	6.730	317664099.618624	4	313.8009	4.52342e-03	1.40216e-03
2017/12/16	00:35:42	ok	ok	316.1260	248.070	0.000000	10.78	66.895	6.594	328808718.127740	4	313.8109	4.56188e-03	1.34601e-03
2017/12/16	00:40:42	ok	ok	316.1780	247.936	0.000000	10.48	66.783	6.459	308345101.700468	6	315.4577	2.94426e-03	1.55429e-03
2017/12/16	00:45:42	ok	ok	316.2260	247.806	0.000000	10.24	66.596	6.344	330449467.382345	7	315.9717	2.45428e-03	1.96838e-03
2017/12/16	00:50:42	ok	ok	316.2660	247.676	0.000000	10.04	66.474	6.253	323157729.065083	6	315.9124	3.17634e-03	1.26799e-03
2017/12/16	00:55:42	ok	ok	315.9120	247.618	0.000000	9.81	66.317	6.148	312027031.278109	6	315.7665	3.61327e-03	1.19152e-03
2017/12/16	01:00:42	ok	ok	315.9500	247.500	0.000000	9.62	66.197	6.063	303650353.633890	2	316.0500	1.47880e-03	2.46782e-16
2017/12/16	01:05:42	ok	ok	315.9880	247.359	0.000000	9.44	66.050	5.981	311000717.040818	6	315.7920	3.69851e-03	1.11798e-03
2017/12/16	01:10:42	ok	ok	316.0240	247.234	0.000000	9.26	65.903	5.900	305955916.300770	7	315.8657	3.15278e-03	1.78812e-03
2017/12/16	01:15:42	ok	ok	316.0560	247.126	0.000000	9.10	65.788	5.830	322691100.516294	7	316.0302	3.07902e-03	1.27010e-03
2017/12/16	01:20:42	ok	ok	316.0820	247.027	0.000000	8.96	65.677	5.768	318202714.330134	7	316.0896	3.06805e-03	1.27415e-03
2017/12/16	01:25:42	ok	ok	316.1160	246.982	0.000000	8.82	65.595	5.710	311953827.919594	7	315.9775	3.16393e-03	1.84670e-03
2017/12/16	01:30:42	ok	ok	316.1420	246.877	0.000000	8.69	65.457	5.650	332041805.267745	7	315.9414	2.83037e-03	1.58627e-03
2017/12/16	01:35:42	ok	ok	316.1620	246.755	0.000000	8.56	65.347	5.594	310460692.792815	7	316.0096	3.16873e-03	1.79985e-03
2017/12/16	01:40:42	ok	ok	316.1800	246.620	0.000000	8.46	65.244	5.550	294875420.691601	7	316.0212	3.16510e-03	1.79666e-03
2017/12/16	01:45:42	ok	ok	316.2060	246.516	0.000000	8.34	65.165	5.500	302504124.120851	7	315.9850	2.88434e-03	1.69845e-03
2017/12/16	01:50:42	ok	ok	316.2240	246.421	0.000000	8.23	65.059	5.453	310994519.836191	7	316.1798	2.81213e-03	2.01630e-03
2017/12/16	01:55:42	ok	ok	316.2500	246.320	0.000000	8.12	64.982	5.408	306668455.156341	4	314.7291	3.92336e-03	1.81478e-03
2017/12/16	02:00:42	ok	ok	316.2720	246.233	0.000000	8.02	64.879	5.365	309020879.697381	7	316.0963	2.86395e-03	1.64367e-03
2017/12/16	02:05:42	ok	ok	316.2880	246.123	0.000000	7.92	64.804	5.324	330407486.309242	3	315.9907	2.66453e-03	4.44230e-04
2017/12/16	02:10:42	ok	ok	316.3020	246.049	0.000000	7.82	64.729	5.284	300976042.197768	7	316.0904	3.24456e-03	1.73355e-03
2017/12/16	02:15:42	ok	ok	316.3240	245.936	0.000000	7.74	64.657	5.251	304487101.562165	4	314.3565	4.64093e-03	1.42289e-03
2017/12/16	02:20:42	ok	ok	316.3400	245.817	0.000000	7.66	64.557	5.216	321574413.641169	7	316.2217	2.49557e-03	1.62509e-03
2017/12/16	02:25:42	ok	ok	316.3580	245.714	0.000000	7.55	64.480	5.173	317325991.382303	7	316.3754	2.77189e-03	1.60656e-03
2017/12/16	02:30:42	ok	ok	316.3700	245.607	0.000000	7.49	64.441	5.149	299169910.227609	7	316.1962	3.14280e-03	1.77710e-03
2017/12/16	02:35:42	ok	ok	316.3860	245.502	0.000000	7.41	64.370	5.117	305837513.750160	7	316.2304	3.09787e-03	1.70149e-03
2017/12/16	02:40:42	ok	ok	316.3920	245.395	0.000000	7.32	64.296	5.082	302699413.499428	7	316.3800	2.49246e-03	1.79120e-03
2017/12/16	02:45:42	ok	ok	316.4180	245.303	0.000000	7.25	64.227	5.053	298414208.442057	7	316.2650	3.09485e-03	1.75289e-03
2017/12/16	02:50:42	ok	ok	316.4360	245.216	0.000000	7.17	64.184	5.024	307912891.538360	7	316.3005	3.08549e-03	1.80135e-03
2017/12/16	02:55:42	ok	ok	316.4480	245.192	0.000000	7.14	64.150	5.011	314367533.773448	7	316.2634	2.75834e-03	1.75929e-03
2017/12/16	03:00:42	ok	ok	316.4540	245.107	0.000000	7.08	64.082	4.987	309466819.114666	7	316.2891	2.76391e-03	1.55430e-03
2017/12/16	03:05:42	ok	ok	316.4580	245.012	0.000000	7.00	64.011	4.955	293207869.013123	7	316.2975	3.08338e-03	1.54604e-03
2017/12/16	03:10:42	ok	ok	316.4820	245.000	0.000000	6.94	63.943	4.931	298544847.523592	7	316.3723	3.04035e-03	1.74761e-03
2017/12/16	03:15:42	ok	ok	316.4920	244.907	0.000000	6.88	63.904	4.909	308574451.650982	4	315.0398	3.87355e-03	1.81596e-03
2017/12/16	03:20:42	ok	ok	316.5040	244.799	0.000000	6.84	63.868	4.893	291184822.457285	7	316.4133	3.01652e-03	1.74769e-03
2017/12/16	03:25:42	ok	ok	316.5120	244.776	0.000000	6.77	63.799	4.866	302616116.977419	7	316.3831	3.00506e-03	1.73339e-03
2017/12/16	03:30:42	ok	ok	316.5160	244.680	0.000000	6.71	63.759	4.844	296995018.985295	7	316.3897	3.09121e-03	1.67251e-03
2017/12/16	03:35:42	ok	ok	316.5320	244.657	0.000000	6.68	63.725	4.832	304037254.162882	4	314.8553	4.23295e-03	1.66650e-03
2017/12/16	03:40:42	ok	ok	316.5340	244.556	0.000000	6.62	63.686	4.810	291544247.932052	7	316.4051	3.05829e-03	1.69881e-03
2017/12/16	03:45:42	ok	ok	316.5560	244.458	0.000000	6.58	63.651	4.795	304603483.706060	7	316.5017	2.79078e-03	1.82561e-03
2017/12/16	03:50:42	ok	ok	316.5640	244.447	0.000000	6.52	63.583	4.771	303062350.614810	7	316.4468	2.99988e-03	1.66697e-03
2017/12/16	03:55:42	ok	ok	316.5700	244.346	0.000000	6.48	63.547	4.756	293380669.916195	7	316.4698	3.00830e-03	1.67684e-03
2017/12/16	04:00:42	ok	ok	316.5780	244.244	0.000000	6.43	63.510	4.737	295707887.733214	7	316.6311	2.72668e-03	1.30704e-03
2017/12/16	04:05:42	ok	ok	316.5840	244.233	0.000000	6.40	63.476	4.726	300519622.817596	7	316.6549	2.75514e-03	1.39315e-03
2017/12/16	04:10:42	ok	ok	316.5940	244.149	0.000000	6.36	63.440	4.711	300787074.053515	7	316.4725	3.03289e-03	1.67574e-03
2017/12/16	04:15:42	ok	ok	316.6140	244.118	0.000000	6.31	63.403	4.693	305375248.778929	7	316.7714	2.68253e-03	1.46304e-03
2017/12/16	04:20:42	ok	ok	316.6240	244.043	0.000000	6.24	63.362	4.668	298599597.907435	7	316.5248	2.92230e-03	1.70431e-03
2017/12/16	04:25:42	ok	ok	316.6320	243.961	0.000000	6.20	63.355	4.656	293442516.718310	7	316.5516	2.78217e-03	1.87489e-03
2017/12/16	04:30:42	ok	ok	316.6320	243.932	0.000000	6.14	63.316	4.634	297123012.262459	7	316.5381	2.80757e-03	1.78858e-03
2017/12/16	04:35:42	ok	ok	316.6480	243.847	0.000000	6.10	63.280	4.620	307124637.069815	7	316.5807	2.81825e-03	1.81199e-03
2017/12/16	04:40:42	ok	ok	316.6480	243.767	0.000000	6.08	63.248	4.611	294396309.391272	7	316.5055	3.03143e-03	1.67228e-03
2017/12/16	04:45:42	ok	ok	316.6580	243.669	0.000000	6.03	63.240	4.596	295575936.732993	7	316.6018	2.83470e-03	1.68408e-03
2017/12/16	04:50:42	ok	ok	316.6680	243.658	0.000000	6.00	63.206	4.584	301803011.699459	7	316.6476	2.94020e-03	1.16906e-03
2017/12/16	04:55:42	ok	ok	316.6760	243.560	0.000000	5.94	63.195	4.565	299150937.636294	7	316.5380	2.91979e-03	1.77651e-03
2017/12/16	05:00:42	ok	ok	316.6980	243.552	0.000000	5.91	63.161	4.554	306514414.575867	7	316.5168	2.66457e-03	1.74963e-03
2017/12/16	05:05:42	ok	ok	316.6940	243.472	0.000000	5.88	63.156	4.545	302019265.997064	7	316.5477	3.00026e-03	1.64260e-03
2017/12/16	05:10:42	ok	ok	316.7100	243.365	0.000000	5.84	63.092	4.528	296634708.973544	3	316.1035	3.10068e-03	1.89355e-04
2017/12/16	05:15:42	ok	ok	316.7160	243.279	0.000000	5.80	63.085	4.516	304042953.008382	7	316.7246	2.91238e-03	1.16493e-03
2017/12/16	05:20:42	ok	ok	316.7120	243.269	0.000000	5.78	63.053	4.508	299084471.717135	7	316.5632	3.00470e-03	1.62987e-03
2017/12/16	05:25:42	ok	ok	316.7220	243.159	0.000000	5.76	63.021	4.499	302725080.633694	7	316.6585	2.98970e-03	1.11808e-03
2017/12/16	05:30:42	ok	ok	316.7360	243.068	0.000000	5.70	63.039	4.483	301504508.851861	7	316.5786	2.99267e-03	1.69182e-03
2017/12/16	05:35:42	ok	ok	316.7440	242.980	0.000000	5.68	62.978	4.473	299305282.002429	7	316.7795	2.62851e-03	1.11376e-03
2017/12/16	05:40:42	ok	ok	316.7500	242.967	0.000000	5.66	62.946	4.465	294361576.512847	7	316.7344	2.92879e-03	1.11402e-03
2017/12/16	05:45:42	ok	ok	316.7520	242.874	0.000000	5.62	62.939	4.453	296233307.246917	7	316.7423	2.91524e-03	1.22637e-03
2017/12/16	05:50:42	ok	ok	316.7600	242.838	0.000000	5.59	62.934	4.443	300842344.585207	7	316.6448	2.74437e-03	1.58140e-03
2017/12/16	05:55:42	ok	ok	316.7720	242.747	0.000000	5.54	62.897	4.426	301739794.435438	7	316.6659	2.88563e-03	1.72703e-03
2017/12/16	06:30:42	ok	ok	315.7960	243.430	0.000000	9.60	58.781	5.377	241173354.210309	7	315.9029	2.58243e-03	1.57383e-03
2017/12/16	06:35:42	ok	ok	315.7400	243.531	0.000000	9.82	58.816	5.456	242180637.653564	7	315.8125	2.62085e-03	1.45832e-03
2017/12/16	06:40:42	ok	ok	315.7060	243.544	0.000000	10.03	58.938	5.541	254023602.110248	7	315.5443	2.46948e-03	1.49821e-03
2017/12/16	06:45:42	ok	ok	315.6740	243.640	0.000000	10.20	59.025	5.609	246474699.344936	7	315.7334	2.59440e-03	1.46545e-03
2017/12/16	06:50:42	ok	ok	315.6340	243.680	0.000000	10.37	59.111	5.678	250108349.858374	7	315.5176	2.39675e-03	1.47358e-03
2017/12/16	06:55:42	ok	ok	315.6220	243.748	0.000000	10.54	59.197	5.747	250888087.259649	7	315.6721	2.57054e-03	1.37307e-03
2017/12/16	07:00:42	ok	ok	315.5860	243.752	0.000000	10.71	59.284	5.818	248593667.113976	8	315.4670	2.19660e-03	2.32986e-03
2017/12/16	07:05:42	ok	ok	315.5760	243.808	0.000000	10.76	59.410	5.848	248636406.783963	4	314.3467	3.82137e-03	1.42635e-03
2017/12/16	07:10:42	ok	ok	315.5440	243.792	0.000000	10.92	59.465	5.913	253278894.959677	6	315.4470	2.91617e-03	7.42205e-04
2017/12/16	07:15:42	ok	ok	315.5320	243.836	0.000000	11.00	59.537	5.950	243489392.131470	4	315.1901	3.11630e-03	8.14740e-04
2017/12/16	07:20:42	ok	ok	315.5340	243.885	0.000000	11.10	59.642	5.998	257182196.345034	4	314.2137	3.88356e-03	1.61628e-03
2017/12/16	07:25:42	ok	ok	315.5200	243.858	0.000000	11.14	59.708	6.020	248551385.762731	6	315.4037	2.84963e-03	8.05454e-04
2017/12/16	07:30:42	ok	ok	315.4980	243.911	0.000000	11.21	59.778	6.053	256405466.727515	4	313.8055	4.26211e-03	1.35633e-03
2017/12/16	07:35:42	ok	ok	315.4900	243.932	0.000000	11.32	59.796	6.097	247089676.957804	6	315.4068	2.87748e-03	8.24623e-04
2017/12/16	07:40:42	ok	ok	315.4840	243.888	0.000000	11.36	59.861	6.119	259248353.899665	4	314.1706	3.92201e-03	1.61668e-03
2017/12/16	07:45:42	ok	ok	315.4760	243.937	0.000000	11.39	59.896	6.134	260747091.206897	4	313.5957	4.47446e-03	1.37462e-03
2017/12/16	07:50:42	ok	ok	315.4780	243.943	0.000000	11.48	59.970	6.176	253696311.652780	4	314.1882	3.91402e-03	1.42956e-03
2017/12/16	07:55:42	ok	ok	315.4600	243.916	0.000000	11.53	60.007	6.200	265362782.554479	6	315.3418	2.94180e-03	7.48707e-04
2017/12/16	08:00:42	ok	ok	315.4620	243.939	0.000000	11.56	60.042	6.215	263091643.622522	4	314.1606	3.92521e-03	1.56153e-03
2017/12/16	08:30:52	ok	ok	315.0880	244.115	0.000000	13.20	59.000	6.762	276751025.212834	3	315.4866	2.80234e-04	1.53912e-04
2017/12/16	08:35:52	ok	ok	315.0500	244.104	0.000000	13.39	59.001	6.842	281616033.062384	3	315.4656	2.31461e-04	1.25391e-04
2017/12/16	08:40:52	ok	ok	315.0360	244.170	0.000000	13.44	59.098	6.874	285539084.205605	4	315.5910	1.54002e-04	2.37543e-04
2017/12/16	08:45:52	ok	ok	315.0100	244.199	0.000000	13.60	59.124	6.945	268969437.327945	7	315.3392	1.39373e-03	3.04051e-03
2017/12/16	08:50:52	ok	ok	314.9900	244.220	0.000000	13.73	59.234	7.014	268850687.242000	6	314.7988	3.50491e-03	1.12030e-03
2017/12/16	08:55:52	ok	ok	314.9720	244.241	0.000000	13.90	59.231	7.087	265663483.304174	6	314.8556	3.32623e-03	1.18499e-03
2017/12/16	09:00:52	ok	ok	314.9680	244.274	0.000000	13.93	59.236	7.101	279521100.403882	6	314.8220	3.41032e-03	1.29620e-03
2017/12/16	09:05:52	ok	ok	314.9360	244.244	0.000000	14.00	59.277	7.136	271361764.433836	6	314.8271	3.37733e-03	1.22653e-03
2017/12/16	09:10:52	ok	ok	314.9380	244.279	0.000000	14.07	59.318	7.172	270999365.931302	6	314.8022	3.37581e-03	1.24744e-03
2017/12/16	09:15:52	ok	ok	314.9280	244.311	0.000000	14.10	59.472	7.204	284864116.831283	6	314.8439	3.34137e-03	1.22389e-03
2017/12/16	09:20:52	ok	ok	314.9020	244.347	0.000000	14.24	59.435	7.261	274717170.911163	6	314.6932	3.50308e-03	1.22508e-03
2017/12/16	09:25:52	ok	ok	314.9080	244.374	0.000000	14.25	59.526	7.277	267787227.848746	6	314.7962	3.38259e-03	1.28102e-03
2017/12/16	09:30:52	ok	ok	314.9000	244.400	0.000000	14.34	59.600	7.326	265773321.905445	2	314.7889	3.23394e-03	9.08856e-17
2017/12/16	09:35:52	ok	ok	314.9020	244.424	0.000000	14.36	59.603	7.336	286367859.389953	2	315.6100	-3.89989e-04	6.13423e-16
2017/12/16	09:40:52	ok	ok	314.8880	244.454	0.000000	14.36	59.633	7.339	271393961.079542	6	314.7711	3.37130e-03	1.30341e-03
2017/12/16	09:45:52	ok	ok	314.8640	244.468	0.000000	14.49	59.594	7.393	274073040.843740	7	314.8153	2.24838e-03	1.51709e-03
2017/12/16	09:50:52	ok	ok	314.8700	244.484	0.000000	14.58	59.609	7.436	274513998.980292	2	315.4711	-1.73448e-04	1.31456e-16
2017/12/16	09:55:52	ok	ok	314.8460	244.508	0.000000	14.58	59.669	7.443	281391163.608299	2	314.7222	3.23605e-03	1.80482e-16
2017/12/16	10:30:52	ok	ok	314.2840	245.256	0.000000	17.09	57.929	8.409	278275740.033298	8	314.7299	1.91765e-03	1.84673e-03
2017/12/16	10:35:52	ok	ok	314.2300	245.315	0.000000	17.33	57.905	8.527	290761048.068523	7	314.2345	2.90387e-03	1.25876e-03
2017/12/16	10:40:52	ok	ok	314.2080	245.409	0.000000	17.52	57.995	8.638	274837730.143987	7	314.1753	2.78669e-03	9.72121e-04
2017/12/16	10:45:52	ok	ok	314.4740	245.501	0.000000	17.64	58.044	8.707	303027331.718572	7	314.3399	2.69389e-03	1.36264e-03
2017/12/16	10:50:52	ok	ok	314.1460	245.553	0.000000	17.78	58.127	8.793	290699218.472825	7	314.1621	2.86231e-03	1.31129e-03
2017/12/16	10:55:52	ok	ok	314.1280	245.658	0.000000	17.89	58.113	8.848	298280736.016846	7	314.1269	2.77887e-03	1.01331e-03
2017/12/16	11:00:52	ok	ok	314.1080	245.754	0.000000	18.04	58.167	8.936	307797443.749992	6	314.1110	2.65485e-03	9.60748e-04
2017/12/16	11:05:52	ok	ok	314.0760	245.810	0.000000	18.21	58.254	9.040	313791014.523577	7	313.9574	2.89752e-03	9.29041e-04
2017/12/16	11:10:52	ok	ok	314.3540	245.884	0.000000	18.30	58.298	9.095	308344680.185158	2	314.3133	1.83838e-03	1.53295e-16
2017/12/16	11:15:52	ok	ok	314.3340	246.001	0.000000	18.38	58.311	9.140	327414192.201679	7	314.1297	2.64960e-03	1.02274e-03
2017/12/16	11:20:52	ok	ok	314.3100	246.025	0.000000	18.53	58.334	9.225	323989184.152953	6	314.1422	2.56372e-03	1.03201e-03
2017/12/16	11:25:52	ok	ok	314.2940	246.150	0.000000	18.58	58.403	9.264	328949795.174426	2	314.2575	2.39165e-03	2.03005e-16
2017/12/16	11:30:52	ok	ok	313.9820	246.219	0.000000	18.68	58.418	9.321	328949256.096378	6	313.9773	2.76363e-03	1.45213e-03
2017/12/16	11:35:52	ok	ok	314.2660	246.283	0.000000	18.80	58.467	9.395	332154661.095015	2	314.2400	1.57868e-03	7.79246e-17
2017/12/16	11:40:52	ok	ok	314.2460	246.343	0.000000	18.92	58.425	9.455	330271400.080527	2	314.2400	1.57907e-03	7.79246e-17
2017/12/16	11:45:52	ok	ok	314.2380	246.453	0.000000	19.00	58.529	9.517	356007661.005812	2	314.2400	1.57977e-03	7.79246e-17
2017/12/16	11:50:52	ok	ok	314.2260	246.515	0.000000	19.05	58.597	9.556	357419986.936383	6	313.9717	2.57084e-03	1.06875e-03
2017/12/16	11:55:52	ok	ok	314.2200	246.564	0.000000	19.10	58.666	9.595	352687701.814609	7	314.0453	2.54567e-03	1.28615e-03
2017/12/16	12:30:52	ok	ok	313.7120	246.970	0.000000	21.23	57.404	10.632	313493604.927155	7	313.5372	2.40325e-03	1.76157e-03
2017/12/16	12:35:52	ok	ok	313.6700	247.021	0.000000	21.42	57.463	10.761	332417600.946371	7	313.8448	1.13411e-03	2.88243e-03
2017/12/16	12:40:52	ok	ok	314.0620	247.356	0.000000	19.96	60.350	10.382	334943630.386059	6	313.8236	2.61176e-03	1.67889e-03
2017/12/16	12:45:52	ok	ok	313.8980	247.209	0.000000	20.66	58.879	10.551	368534682.205887	7	313.6216	2.75434e-03	1.78299e-03
2017/12/16	12:50:52	ok	ok	313.8580	247.230	0.000000	20.79	58.624	10.585	358952822.254664	7	313.6159	2.72375e-03	1.60758e-03
2017/12/16	12:55:52	ok	ok	313.8360	247.266	0.000000	20.89	58.548	10.633	369088275.173096	7	313.6643	2.75433e-03	1.24773e-03
2017/12/16	13:00:52	ok	ok	313.8300	247.314	0.000000	20.95	58.557	10.671	377705641.292745	7	313.5887	2.77226e-03	1.28402e-03
2017/12/16	13:05:52	ok	ok	313.8120	247.347	0.000000	21.04	58.540	10.724	386044973.773580	7	313.6737	2.68941e-03	1.14371e-03
2017/12/16	13:10:52	ok	ok	313.8040	247.338	0.000000	21.07	58.575	10.749	376795812.688695	7	313.5304	2.74539e-03	1.61003e-03
2017/12/16	13:15:52	ok	ok	313.8040	247.378	0.000000	21.12	58.614	10.788	376882699.936112	7	313.5159	2.76654e-03	1.64071e-03
2017/12/16	13:20:52	ok	ok	313.7820	247.395	0.000000	21.18	58.562	10.815	372763147.586918	7	313.4976	2.72228e-03	1.69729e-03
2017/12/16	13:25:52	ok	ok	313.7660	247.431	0.000000	21.28	58.547	10.875	399634373.672199	7	313.5592	2.48207e-03	1.80563e-03
2017/12/16	13:30:52	ok	ok	313.7580	247.440	0.000000	21.34	58.587	10.921	389635524.762080	7	313.5705	2.46350e-03	1.77258e-03
2017/12/16	13:35:52	ok	ok	313.7540	247.480	0.000000	21.34	58.587	10.921	371503420.004602	7	313.5917	2.44012e-03	1.71380e-03
2017/12/16	13:40:52	ok	ok	313.7480	247.482	0.000000	21.40	58.688	10.978	408889782.170724	7	313.5212	2.49739e-03	1.91257e-03
2017/12/16	13:45:52	ok	ok	313.7340	247.522	0.000000	21.44	58.663	10.998	396613606.852660	7	313.7686	1.25332e-03	2.99705e-03
2017/12/16	13:50:52	ok	ok	313.7220	247.559	0.000000	21.52	58.645	11.046	386506279.768726	7	313.4983	2.48117e-03	1.86697e-03
2017/12/16	13:55:52	ok	ok	313.7220	247.564	0.000000	21.50	58.673	11.038	398884462.955417	7	313.5108	2.47647e-03	1.81281e-03
2017/12/16	14:30:52	ok	ok	313.1320	247.503	0.000000	23.94	56.667	12.259	424819801.523330	3	314.2610	1.46723e-03	5.88621e-05
2017/12/16	14:35:52	ok	ok	313.0880	247.526	0.000000	24.10	56.691	12.376	411488832.940162	8	313.1799	1.78002e-03	2.03999e-03
2017/12/16	14:40:52	ok	ok	313.0480	247.551	0.000000	24.26	56.746	12.501	410302311.454675	7	312.6437	2.88332e-03	1.54343e-03
2017/12/16	14:45:52	ok	ok	313.0120	247.570	0.000000	24.41	56.737	12.605	421354010.551522	6	312.6256	2.73422e-03	1.64227e-03
2017/12/16	14:50:52	ok	ok	312.9920	247.573	0.000000	24.58	56.825	12.746	424446770.396202	6	312.6326	2.72066e-03	1.60777e-03
2017/12/16	14:55:52	ok	ok	312.9660	247.593	0.000000	24.69	56.872	12.836	427590261.390140	6	312.5507	2.76520e-03	1.62337e-03
2017/12/16	15:00:52	ok	ok	312.9380	247.620	0.000000	24.75	56.912	12.889	433811666.479263	6	312.6550	2.73304e-03	1.13087e-03
2017/12/16	15:05:52	ok	ok	312.9320	247.617	0.000000	24.84	56.957	12.964	453688238.878019	2	312.8933	1.06271e-03	1.08009e-16
2017/12/16	15:10:52	ok	ok	312.9180	247.603	0.000000	24.84	57.081	12.993	431828200.339787	6	312.5907	2.64923e-03	1.73468e-03
2017/12/16	15:15:52	ok	ok	312.9000	247.594	0.000000	25.03	57.110	13.139	445374807.867756	6	312.5721	2.65066e-03	1.75361e-03
2017/12/16	15:20:52	ok	ok	312.8320	247.585	0.000000	25.24	56.798	13.222	462274058.513859	6	312.4960	2.62340e-03	1.77593e-03
2017/12/16	15:25:52	ok	ok	312.7600	247.530	0.000000	25.55	56.563	13.399	472097566.139000	2	312.7638	2.35328e-03	1.61735e-16
2017/12/16	15:30:52	ok	ok	312.7160	247.512	0.000000	25.75	56.562	13.549	450814190.359257	7	312.3005	2.84093e-03	1.58707e-03
2017/12/16	15:35:52	ok	ok	312.6740	247.492	0.000000	25.89	56.582	13.660	450751467.232630	7	312.2657	2.84461e-03	1.59295e-03
2017/12/16	15:40:52	ok	ok	312.7000	247.500	0.000000	25.76	56.907	13.639	467045774.780812	7	312.3777	2.73231e-03	1.60874e-03
2017/12/16	15:45:52	ok	ok	312.6600	247.475	0.000000	25.92	56.806	13.737	465755954.195216	7	312.2379	2.87444e-03	1.66038e-03
2017/12/16	15:50:52	ok	ok	312.6260	247.435	0.000000	26.06	56.764	13.835	485398026.740398	7	312.2248	2.81936e-03	1.65073e-03
2017/12/16	15:55:52	ok	ok	312.5960	247.411	0.000000	26.20	56.785	13.948	510891901.546902	7	312.2741	2.79876e-03	1.22595e-03
2017/12/16	16:30:52	ok	ok	313.0640	247.561	0.000000	24.28	59.258	13.069	535064215.989640	2	312.3058	4.55725e-03	9.71945e-17
2017/12/16	16:35:52	ok	ok	313.0860	247.540	0.000000	24.21	59.216	13.008	513572524.764142	7	313.1642	1.16020e-03	2.88204e-03
2017/12/16	16:40:52	ok	ok	313.1060	247.530	0.000000	24.12	59.233	12.945	524609563.620234	2	313.0933	1.06165e-03	2.57910e-16
2017/12/16	16:45:52	ok	ok	313.1220	247.506	0.000000	24.02	59.248	12.876	521365091.440568	2	313.0933	1.06155e-03	2.57910e-16
2017/12/16	16:50:52	ok	ok	313.1360	247.488	0.000000	23.98	59.180	12.832	512545046.143650	7	313.1264	1.24642e-03	2.86236e-03
2017/12/16	16:55:52	ok	ok	313.1380	247.464	0.000000	23.92	59.109	12.773	511142543.445363	7	313.2257	1.15663e-03	2.78337e-03
2017/12/16	17:00:52	ok	ok	313.1560	247.465	0.000000	23.77	59.148	12.673	540095160.529760	2	313.0933	1.06138e-03	2.57910e-16
2017/12/16	17:05:52	ok	ok	313.1540	247.407	0.000000	23.86	59.038	12.714	551762338.183933	7	313.2840	9.79720e-04	3.09457e-03
2017/12/16	17:10:52	ok	ok	313.1420	247.375	0.000000	23.85	58.944	12.687	493546758.501492	2	314.4976	1.17628e-03	8.95944e-16
2017/12/16	17:15:52	ok	ok	313.1400	247.366	0.000000	23.88	58.856	12.689	522110516.865077	2	313.6839	-2.76375e-04	4.59908e-16
2017/12/16	17:20:52	ok	ok	313.1520	247.360	0.000000	23.77	58.870	12.613	558229004.185578	7	313.2491	1.11469e-03	2.99115e-03
2017/12/16	17:25:52	ok	ok	313.1540	247.340	0.000000	23.78	58.872	12.621	543935747.969445	7	313.2526	1.11722e-03	2.83266e-03
2017/12/16	17:30:52	ok	ok	313.1520	247.325	0.000000	23.74	58.804	12.578	554245429.206964	7	313.2562	1.03297e-03	3.03983e-03
2017/12/16	17:35:52	ok	ok	313.1600	247.313	0.000000	23.70	58.736	12.535	511287260.233376	7	313.2674	1.08253e-03	2.96057e-03
2017/12/16	17:40:52	ok	ok	313.1540	247.288	0.000000	23.70	58.767	12.541	523956748.162546	7	313.2353	1.11220e-03	2.88084e-03
2017/12/16	17:45:52	ok	ok	313.1580	247.288	0.000000	23.68	58.733	12.520	544972615.375131	7	313.2612	1.12382e-03	2.88280e-03
2017/12/16	17:50:52	ok	ok	313.1600	247.273	0.000000	23.65	58.667	12.484	552159641.196805	7	313.2932	1.08893e-03	2.87535e-03
2017/12/16	17:55:52	ok	ok	313.1580	247.268	0.000000	23.64	58.696	12.484	528037918.031143	7	313.2943	1.08083e-03	2.88860e-03
2017/12/16	18:30:52	ok	ok	313.5420	247.317	0.000000	22.14	59.813	11.676	542462633.057031	7	313.6465	1.09736e-03	2.95947e-03
2017/12/16	18:35:52	ok	ok	313.5520	247.238	0.000000	22.06	59.678	11.596	523401389.560007	7	313.6627	1.14915e-03	2.86145e-03
2017/12/16	18:40:52	ok	ok	313.5860	247.235	0.000000	21.88	59.681	11.477	539578186.054927	7	313.7177	1.10424e-03	2.86669e-03
2017/12/16	18:45:52	ok	ok	313.6060	247.225	0.000000	21.86	59.678	11.463	523746836.013202	7	313.7234	1.11789e-03	2.87089e-03
2017/12/16	18:50:52	ok	ok	313.6540	247.219	0.000000	21.62	59.823	11.333	518806907.421578	7	313.7535	1.16736e-03	2.90406e-03
2017/12/16	18:55:52	ok	ok	313.6860	247.226	0.000000	21.46	59.828	11.230	528502876.958474	7	313.4597	2.22989e-03	1.60591e-03
2017/12/16	19:00:52	ok	ok	313.6920	247.199	0.000000	21.30	59.711	11.105	551182002.584630	7	313.5666	2.49069e-03	1.17645e-03
2017/12/16	19:05:52	ok	ok	313.6860	247.127	0.000000	21.42	59.456	11.134	540468400.204396	7	313.8349	1.13123e-03	3.00163e-03
2017/12/16	19:10:52	ok	ok	313.6940	247.118	0.000000	21.36	59.355	11.077	504883481.431070	7	313.4616	2.43891e-03	1.76237e-03
2017/12/16	19:15:52	ok	ok	313.7000	247.111	0.000000	21.33	59.319	11.051	521421163.375440	7	313.8300	1.19137e-03	2.90464e-03
2017/12/16	19:20:52	ok	ok	313.7120	247.100	0.000000	21.23	59.304	10.984	515232720.233779	6	313.4066	3.16428e-03	1.17520e-03
2017/12/16	19:25:52	ok	ok	313.7140	247.048	0.000000	21.22	59.241	10.966	515628256.304305	7	313.3090	2.79421e-03	1.61107e-03
2017/12/16	19:30:52	ok	ok	313.7240	247.029	0.000000	21.21	59.178	10.948	525344860.388483	3	314.9806	1.31341e-03	4.98295e-05
2017/12/16	19:35:52	ok	ok	313.7380	246.973	0.000000	21.14	59.137	10.896	499614169.525362	7	313.5399	2.75650e-03	1.20954e-03
2017/12/16	19:40:52	ok	ok	313.7340	246.958	0.000000	21.17	59.019	10.894	510163126.117672	3	315.1302	1.19132e-03	1.86416e-04
2017/12/16	19:45:52	ok	ok	313.7400	246.922	0.000000	21.10	58.947	10.836	505919545.603180	7	313.4114	2.77055e-03	1.63059e-03
2017/12/16	19:50:52	ok	ok	313.7400	246.899	0.000000	21.10	58.917	10.831	508188343.984335	7	313.3455	2.91872e-03	1.56997e-03
2017/12/16	19:55:52	ok	ok	313.7480	246.855	0.000000	21.08	58.913	10.818	490557044.678893	7	313.5041	2.53528e-03	1.56943e-03
2017/12/16	20:00:52	ok	ok	313.7540	246.847	0.000000	21.00	58.870	10.760	486658794.426117	7	313.4767	2.56461e-03	1.49058e-03
2017/12/16	20:31:02	ok	ok	314.3140	246.489	0.000000	18.65	60.744	9.675	421980790.216871	3	314.7363	1.99292e-03	4.99750e-04
2017/12/16	20:36:02	ok	ok	314.3320	246.436	0.000000	18.56	60.579	9.598	421669742.550341	6	314.1212	2.52617e-03	1.12622e-03
2017/12/16	20:41:02	ok	ok	314.3580	246.400	0.000000	18.44	60.529	9.522	398015639.234455	6	314.0923	2.61995e-03	1.13685e-03
2017/12/16	20:46:02	ok	ok	314.3860	246.334	0.000000	18.26	60.440	9.407	403116197.952378	2	314.3133	1.84174e-03	1.53295e-16
2017/12/16	20:51:02	ok	ok	314.4160	246.299	0.000000	18.12	60.387	9.321	382240039.898238	6	314.1477	2.57746e-03	1.04230e-03
2017/12/16	20:56:02	ok	ok	314.4280	246.240	0.000000	18.00	60.338	9.247	381598384.591770	2	314.9202	2.01562e-03	2.16441e-16
2017/12/16	21:01:02	ok	ok	314.4360	246.207	0.000000	17.98	60.214	9.217	371849837.996422	6	314.1981	2.62487e-03	1.06047e-03
2017/12/16	21:06:02	ok	ok	314.4660	246.151	0.000000	17.77	60.150	9.093	363373772.783174	7	314.2477	1.82873e-03	2.60405e-03
2017/12/16	21:11:02	ok	ok	314.4840	246.116	0.000000	17.73	60.144	9.071	365744114.684849	6	314.2624	2.59254e-03	9.39770e-04
2017/12/16	21:16:02	ok	ok	314.4840	246.038	0.000000	17.72	59.962	9.038	344531081.903299	2	314.4400	1.57610e-03	1.64318e-16
2017/12/16	21:21:02	ok	ok	314.5020	246.014	0.000000	17.62	59.915	8.977	349334227.758019	2	314.3867	2.10163e-03	8.43036e-17
2017/12/16	21:26:02	ok	ok	314.5100	245.934	0.000000	17.59	59.850	8.952	334413092.443333	7	314.2584	1.85691e-03	2.69091e-03
2017/12/16	21:31:02	ok	ok	314.5220	245.919	0.000000	17.51	59.807	8.903	346118695.296503	6	314.2889	2.62622e-03	1.07423e-03
2017/12/16	21:36:02	ok	ok	314.5220	245.852	0.000000	17.47	59.650	8.858	338343378.601379	2	314.6024	2.76660e-03	2.33183e-16
2017/12/16	21:41:02	ok	ok	314.5380	245.839	0.000000	17.38	59.636	8.809	328758563.448247	7	314.2765	1.91251e-03	2.72529e-03
2017/12/16	21:46:02	ok	ok	314.5460	245.783	0.000000	17.43	59.584	8.827	337692293.926096	2	314.5667	1.31153e-03	4.52122e-16
2017/12/16	21:51:02	ok	ok	314.5480	245.758	0.000000	17.39	59.457	8.787	330144603.009615	7	314.1913	2.00619e-03	2.73064e-03
2017/12/16	21:56:02	ok	ok	314.5620	245.709	0.000000	17.30	59.442	8.738	319664021.166072	2	314.5667	1.31114e-03	4.52122e-16
2017/12/16	22:01:02	ok	ok	314.5640	245.688	0.000000	17.30	59.382	8.729	317832384.496999	7	314.2687	2.61451e-03	1.44917e-03
2017/12/16	22:31:12	ok	ok	314.9780	245.521	0.000000	15.51	60.565	7.994	260278173.247072	2	315.0500	4.90545e-04	1.44590e-16
2017/12/16	22:36:12	ok	ok	315.0060	245.497	0.000000	15.40	60.518	7.935	282833088.122550	2	315.0333	6.54032e-04	1.33724e-16
2017/12/16	22:41:12	ok	ok	315.0280	245.400	0.000000	15.24	60.432	7.847	273161451.839117	2	315.0167	8.17259e-04	1.26773e-16
2017/12/16	22:46:12	ok	ok	315.0560	245.388	0.000000	15.12	60.383	7.784	282457525.384382	2	314.9802	2.12034e-03	8.81361e-18
2017/12/16	22:51:12	ok	ok	315.0720	245.298	0.000000	15.02	60.247	7.719	270122742.736530	6	314.9129	2.32250e-03	2.04153e-03
2017/12/16	22:56:12	ok	ok	315.0940	245.278	0.000000	14.94	60.234	7.680	274584059.443955	2	315.1333	6.53241e-04	2.10694e-16
2017/12/16	23:01:12	ok	ok	315.1160	245.218	0.000000	14.83	60.157	7.619	269828285.433462	7	314.8297	2.24937e-03	1.63155e-03
2017/12/16	23:06:12	ok	ok	315.1180	245.184	0.000000	14.78	60.089	7.587	250573538.778653	7	314.8183	2.35985e-03	1.68724e-03
2017/12/16	23:11:12	ok	ok	315.1340	245.161	0.000000	14.71	59.988	7.542	264257828.320745	7	315.0281	2.54110e-03	1.59952e-03
2017/12/16	23:16:12	ok	ok	315.1500	245.096	0.000000	14.64	59.887	7.498	260687244.508706	6	314.8395	3.25938e-03	1.32362e-03
2017/12/16	23:21:12	ok	ok	315.1620	245.081	0.000000	14.57	59.846	7.461	260044176.312212	6	314.8583	3.24018e-03	1.31422e-03
2017/12/16	23:26:12	ok	ok	314.8660	245.008	0.000000	14.52	59.778	7.429	257236820.029720	2	314.8333	3.33828e-03	2.63377e-17
2017/12/16	23:31:12	ok	ok	315.1780	244.975	0.000000	14.45	59.707	7.389	271167070.462080	4	315.4000	-3.57158e-17	4.52458e-17
2017/12/16	23:36:12	ok	ok	315.1980	244.916	0.000000	14.36	59.663	7.343	275144826.735267	2	315.3289	1.73833e-04	4.47356e-16
2017/12/16	23:41:12	ok	ok	315.2140	244.884	0.000000	14.30	59.653	7.315	256613264.722146	2	315.0600	2.34844e-03	2.01364e-16
2017/12/16	23:46:12	ok	ok	315.2240	244.828	0.000000	14.27	59.529	7.286	260954499.199118	6	314.9261	3.24105e-03	1.30899e-03
2017/12/16	23:51:12	ok	ok	314.9240	244.807	0.000000	14.21	59.550	7.262	262568479.267119	6	314.6889	3.67531e-03	1.18429e-03
2017/12/16	23:56:12	ok	ok	314.9400	244.789	0.000000	14.16	59.482	7.232	254286784.894153	2	314.8111	3.43223e-03	1.24060e-16
2017/12/17	00:31:12	ok	ok	316.3820	243.891	0.000000	9.70	63.560	5.852	265889857.512030	7	316.4690	2.06652e-03	1.75128e-03
2017/12/17	00:36:12	ok	ok	316.4640	243.738	0.000000	9.40	63.422	5.728	291643169.365433	6	316.1495	3.28097e-03	1.27825e-03
2017/12/17	00:41:12	ok	ok	316.1260	243.552	0.000000	9.14	63.319	5.625	287051186.529628	7	316.2286	2.34334e-03	2.31317e-03
2017/12/17	00:46:12	ok	ok	316.1740	243.408	0.000000	8.86	63.126	5.509	288846771.846699	2	316.0556	3.49518e-03	5.47938e-17
2017/12/17	00:51:12	ok	ok	316.2180	243.274	0.000000	8.64	62.972	5.418	281177689.589593	3	315.8516	2.81982e-03	3.70996e-04
2017/12/17	00:56:12	ok	ok	316.2560	243.188	0.000000	8.45	62.853	5.343	277302768.592591	7	316.2358	2.62733e-03	1.84498e-03
2017/12/17	01:01:12	ok	ok	316.2880	243.023	0.000000	8.24	62.730	5.261	266604625.416490	7	316.2316	2.89222e-03	2.03203e-03
2017/12/17	01:06:12	ok	ok	316.3300	242.866	0.000000	8.06	62.554	5.186	271533027.048884	7	316.1276	3.26862e-03	1.84070e-03
2017/12/17	01:11:12	ok	ok	316.3500	242.727	0.000000	7.93	62.445	5.134	266968279.570123	7	316.3849	2.89716e-03	1.32304e-03
2017/12/17	01:16:12	ok	ok	316.3880	242.591	0.000000	7.76	62.330	5.068	264784075.334589	7	316.2586	3.20500e-03	1.87640e-03
2017/12/17	01:21:12	ok	ok	316.4160	242.447	0.000000	7.62	62.190	5.011	263435961.096608	4	315.0771	3.87395e-03	1.18589e-03
2017/12/17	01:26:12	ok	ok	316.4460	242.382	0.000000	7.48	62.080	4.958	265650566.742457	4	314.0792	4.71319e-03	1.50105e-03
2017/12/17	01:31:12	ok	ok	316.4640	242.259	0.000000	7.34	61.969	4.904	263108850.366518	3	315.8366	3.27241e-03	4.48936e-05
2017/12/17	01:36:12	ok	ok	316.4840	242.112	0.000000	7.22	61.862	4.858	264590540.986565	4	314.5607	4.35641e-03	8.30641e-04
2017/12/17	01:41:12	ok	ok	316.5080	241.992	0.000000	7.08	61.780	4.807	264734528.459517	3	315.9434	3.19175e-03	9.96943e-05
2017/12/17	01:46:12	ok	ok	316.5300	241.932	0.000000	6.99	61.678	4.772	267053606.551271	4	314.6227	4.33355e-03	7.45567e-04
2017/12/17	01:51:12	ok	ok	316.5400	241.815	0.000000	6.89	61.575	4.733	259832602.598917	3	316.2560	2.75797e-03	2.97506e-04
2017/12/17	01:56:12	ok	ok	316.5700	241.698	0.000000	6.77	61.497	4.690	274219415.906991	3	316.1448	2.87475e-03	2.26171e-04
2017/12/17	02:01:12	ok	ok	316.5880	241.631	0.000000	6.69	61.425	4.660	274921228.900265	4	314.8008	4.26289e-03	1.92773e-03
2017/12/17	02:06:12	ok	ok	316.6080	241.496	0.000000	6.60	61.323	4.625	265847915.993594	7	316.6791	2.70302e-03	1.14010e-03
2017/12/17	02:11:12	ok	ok	316.6120	241.456	0.000000	6.51	61.250	4.593	264381473.132066	7	316.5144	2.96083e-03	1.81354e-03
2017/12/17	02:16:12	ok	ok	316.6440	241.321	0.000000	6.42	61.178	4.561	265918657.481396	7	316.5519	2.78950e-03	1.73167e-03
2017/12/17	02:21:12	ok	ok	316.6580	241.203	0.000000	6.36	61.110	4.538	264975959.134959	3	316.1957	2.92539e-03	3.66749e-04
2017/12/17	02:26:12	ok	ok	316.6720	241.166	0.000000	6.28	61.067	4.511	277378931.179209	2	316.8222	2.46082e-03	2.63076e-17
2017/12/17	02:31:12	ok	ok	316.6780	241.065	0.000000	6.20	60.967	4.480	260897879.583288	7	316.6333	2.61068e-03	1.60501e-03
2017/12/17	02:36:12	ok	ok	316.6960	241.041	0.000000	6.15	60.930	4.463	263327341.226928	7	316.6217	2.63058e-03	1.64494e-03
2017/12/17	02:41:12	ok	ok	316.6980	240.922	0.000000	6.06	60.828	4.429	270389475.615247	2	316.6067	2.81007e-03	5.44390e-17
2017/12/17	02:46:12	ok	ok	316.7280	240.822	0.000000	6.00	60.789	4.409	264722896.594067	7	316.7618	2.93823e-03	1.17846e-03
2017/12/17	02:51:12	ok	ok	316.7340	240.788	0.000000	5.93	60.749	4.386	262926980.674276	7	316.6511	2.80704e-03	1.71418e-03
2017/12/17	02:56:12	ok	ok	316.7500	240.687	0.000000	5.87	60.681	4.364	262821458.102273	7	316.8181	2.61660e-03	1.05702e-03
2017/12/17	03:01:12	ok	ok	316.7560	240.578	0.000000	5.81	60.642	4.344	257642273.013477	7	316.6595	2.75094e-03	1.65980e-03
2017/12/17	03:06:12	ok	ok	316.7720	240.525	0.000000	5.75	60.603	4.324	260922443.722234	7	316.8674	2.64318e-03	1.24303e-03
2017/12/17	03:11:12	ok	ok	316.7840	240.413	0.000000	5.70	60.537	4.305	270743508.617056	3	316.4452	2.77604e-03	3.21012e-04
2017/12/17	03:16:12	ok	ok	316.7880	240.359	0.000000	5.64	60.498	4.285	255488191.678297	2	316.7181	2.69334e-03	8.18892e-17
2017/12/17	03:21:12	ok	ok	316.8060	240.250	0.000000	5.58	60.459	4.266	259009590.460065	3	316.2719	3.00508e-03	4.50560e-04
2017/12/17	03:26:12	ok	ok	316.8060	240.217	0.000000	5.52	60.391	4.244	257058241.721959	3	316.3758	3.05694e-03	2.84909e-05
2017/12/17	03:31:12	ok	ok	316.8260	240.108	0.000000	5.46	60.381	4.227	253107304.903842	7	316.8598	2.73750e-03	1.10126e-03
2017/12/17	03:36:12	ok	ok	316.8200	240.072	0.000000	5.40	60.313	4.206	247996037.226380	7	316.7269	2.82156e-03	1.80057e-03
2017/12/17	03:41:12	ok	ok	316.8380	239.978	0.000000	5.38	60.281	4.198	259341569.599033	8	316.8800	2.49498e-03	1.69007e-03
2017/12/17	03:46:12	ok	ok	316.8640	239.876	0.000000	5.32	60.242	4.179	266882568.521381	7	316.9248	2.69467e-03	1.02822e-03
2017/12/17	03:51:12	ok	ok	316.8640	239.860	0.000000	5.28	60.236	4.167	255994307.068651	7	316.7836	2.76557e-03	1.68633e-03
2017/12/17	03:56:12	ok	ok	316.8740	239.751	0.000000	5.25	60.173	4.155	261740436.484939	7	316.9340	2.75933e-03	9.66652e-04
2017/12/17	04:01:12	ok	ok	316.8760	239.741	0.000000	5.19	60.163	4.137	258537962.449531	8	316.9252	2.49708e-03	1.59493e-03
2017/12/17	04:06:12	ok	ok	316.8820	239.633	0.000000	5.14	60.126	4.121	267169423.168757	3	316.4544	3.05314e-03	8.28911e-05
2017/12/17	04:11:12	ok	ok	316.8960	239.543	0.000000	5.08	60.087	4.102	247825859.114859	7	316.8038	2.83348e-03	1.69987e-03
2017/12/17	04:16:12	ok	ok	316.9060	239.532	0.000000	5.06	60.055	4.095	266681898.967826	7	316.9359	2.83140e-03	1.01136e-03
2017/12/17	04:21:12	ok	ok	316.9140	239.420	0.000000	5.03	60.021	4.084	262503023.485416	7	316.8293	2.81423e-03	1.78763e-03
2017/12/17	04:26:12	ok	ok	316.9240	239.327	0.000000	4.98	59.984	4.068	251395812.888918	7	316.9769	2.72364e-03	1.21944e-03
2017/12/17	04:31:12	ok	ok	316.9260	239.208	0.000000	4.94	59.977	4.057	255356335.713915	3	316.4049	3.18499e-03	3.74509e-05
2017/12/17	04:36:12	ok	ok	316.9460	239.195	0.000000	4.90	59.941	4.044	261202344.534399	7	317.0317	2.71628e-03	1.22847e-03
2017/12/17	04:41:12	ok	ok	316.9500	239.096	0.000000	4.88	59.909	4.037	261288764.887057	7	317.0417	2.69078e-03	1.22887e-03
2017/12/17	04:46:12	ok	ok	316.9540	239.060	0.000000	4.82	59.870	4.018	258184212.509927	7	316.8607	2.81169e-03	1.66111e-03
2017/12/17	04:51:12	ok	ok	316.9640	238.959	0.000000	4.78	59.864	4.007	263177193.883436	7	316.8666	2.83148e-03	1.71637e-03
2017/12/17	04:56:12	ok	ok	316.9760	238.864	0.000000	4.74	59.828	3.994	265388396.715171	3	316.5106	2.88442e-03	4.28461e-04
2017/12/17	05:01:12	ok	ok	316.9820	238.825	0.000000	4.71	59.794	3.984	272061233.408378	2	316.9079	2.77092e-03	2.05640e-16
2017/12/17	05:06:12	ok	ok	316.9780	238.725	0.000000	4.68	59.790	3.976	256641334.572213	7	317.0229	2.79267e-03	1.07914e-03
2017/12/17	05:11:12	ok	ok	316.9920	238.625	0.000000	4.65	59.785	3.967	263679672.138756	7	317.0437	2.74515e-03	1.23439e-03
2017/12/17	05:16:12	ok	ok	316.9900	238.587	0.000000	4.62	59.751	3.957	248789107.902267	7	317.0936	2.61310e-03	1.27397e-03
2017/12/17	05:21:12	ok	ok	317.0040	238.489	0.000000	4.58	59.715	3.945	251458710.660166	7	317.0706	2.72587e-03	1.20320e-03
2017/12/17	05:26:12	ok	ok	317.0160	238.467	0.000000	4.56	59.683	3.937	266715035.002192	7	317.0702	2.70833e-03	1.23679e-03
2017/12/17	05:31:12	ok	ok	317.0180	238.365	0.000000	4.53	59.649	3.927	266299120.576585	7	317.1095	2.70126e-03	1.25136e-03
2017/12/17	05:36:12	ok	ok	317.0260	238.346	0.000000	4.49	59.643	3.916	266140077.711795	7	317.1044	2.67132e-03	1.21176e-03
2017/12/17	05:41:12	ok	ok	317.0260	238.243	0.000000	4.48	59.641	3.914	255372423.502768	7	316.9707	2.71913e-03	1.82296e-03
2017/12/17	05:46:12	ok	ok	317.0360	238.142	0.000000	4.44	59.606	3.901	268122833.496540	7	317.0893	2.75748e-03	1.15797e-03
2017/12/17	05:51:12	ok	ok	317.0320	238.124	0.000000	4.41	59.572	3.891	271220320.418345	3	316.6364	2.82932e-03	4.66674e-04
2017/12/17	05:56:12	ok	ok	317.0520	238.124	0.000000	4.38	59.567	3.883	273098184.429698	7	317.1322	2.68743e-03	1.31949e-03
2017/12/17	06:01:12	ok	ok	317.0500	238.022	0.000000	4.36	59.535	3.876	270020560.116484	7	316.9967	2.78744e-03	1.75502e-03
2017/12/17	06:31:22	ok	ok	316.0520	239.166	0.000000	8.46	55.733	4.741	232151531.944558	7	316.0507	3.08334e-03	1.21127e-03
2017/12/17	06:36:22	ok	ok	316.0020	239.269	0.000000	8.65	55.792	4.804	221497091.212739	2	315.2500	3.34426e-03	1.06947e-16
2017/12/17	06:41:22	ok	ok	315.9620	239.381	0.000000	8.85	55.911	4.876	222080269.720811	7	316.0737	2.66585e-03	1.48635e-03
2017/12/17	06:46:22	ok	ok	315.9280	239.495	0.000000	9.06	56.062	4.955	215558466.954878	7	316.0457	2.65493e-03	1.53920e-03
2017/12/17	06:51:22	ok	ok	315.9000	239.525	0.000000	9.19	56.112	5.001	229423020.122684	7	316.1045	2.34422e-03	1.89266e-03
2017/12/17	06:56:22	ok	ok	315.8740	239.619	0.000000	9.36	56.197	5.063	228139728.645623	7	316.0856	2.31599e-03	1.84787e-03
2017/12/17	07:01:22	ok	ok	315.8400	239.624	0.000000	9.53	56.283	5.126	221201790.131768	7	315.9457	2.24490e-03	2.28298e-03
2017/12/17	07:06:22	ok	ok	315.8260	239.688	0.000000	9.62	56.356	5.162	223064726.048173	7	315.7537	2.41744e-03	1.69575e-03
2017/12/17	07:11:22	ok	ok	315.8020	239.756	0.000000	9.72	56.431	5.202	219192036.316601	7	315.9155	2.68751e-03	1.45051e-03
2017/12/17	07:16:22	ok	ok	315.7740	239.755	0.000000	9.82	56.536	5.245	227587508.525967	7	315.8945	2.66087e-03	1.52223e-03
2017/12/17	07:21:22	ok	ok	315.7760	239.826	0.000000	9.90	56.608	5.278	232495382.140889	7	315.8985	2.68977e-03	1.48950e-03
2017/12/17	07:26:22	ok	ok	315.7540	239.879	0.000000	10.06	56.632	5.334	220411031.195494	7	315.8320	2.64742e-03	1.36159e-03
2017/12/17	07:31:22	ok	ok	315.7500	239.862	0.000000	10.07	56.753	5.349	224544019.127957	7	315.8597	2.65786e-03	1.40685e-03
2017/12/17	07:36:22	ok	ok	315.7260	239.909	0.000000	10.16	56.796	5.383	231394780.404646	7	315.5549	2.54665e-03	1.58016e-03
2017/12/17	07:41:22	ok	ok	315.7340	239.930	0.000000	10.23	56.837	5.411	232788936.864127	7	315.8323	2.66389e-03	1.42664e-03
2017/12/17	07:46:22	ok	ok	315.7180	239.922	0.000000	10.28	56.904	5.435	237559227.698308	7	315.8369	2.64684e-03	1.36622e-03
2017/12/17	07:51:22	ok	ok	315.7180	239.924	0.000000	10.35	56.945	5.463	238471666.384384	7	315.8115	2.64514e-03	1.38207e-03
2017/12/17	07:56:22	ok	ok	315.6900	239.961	0.000000	10.39	57.011	5.483	230952228.748979	7	315.7945	2.66334e-03	1.32555e-03
2017/12/17	08:01:22	ok	ok	315.7020	239.908	0.000000	10.43	57.076	5.503	227564254.192900	6	315.7274	2.58476e-03	1.11015e-03
2017/12/17	08:31:32	ok	ok	315.2960	240.218	0.000000	12.22	56.006	6.041	253618769.210635	3	314.9850	9.96393e-04	4.79016e-04
2017/12/17	08:36:32	ok	ok	315.2660	240.301	0.000000	12.32	56.111	6.090	257655036.412534	3	315.7921	1.83412e-04	2.58773e-04
2017/12/17	08:41:32	ok	ok	315.2660	240.379	0.000000	12.39	56.182	6.124	250893432.226552	3	315.7394	2.29614e-04	2.06302e-04
2017/12/17	08:46:32	ok	ok	315.2380	240.425	0.000000	12.53	56.264	6.186	248544742.818637	7	315.5516	1.46558e-03	3.01828e-03
2017/12/17	08:51:32	ok	ok	315.2180	240.456	0.000000	12.62	56.277	6.223	259498925.742467	3	315.6814	2.53267e-04	2.00338e-04
2017/12/17	08:56:32	ok	ok	315.2160	240.508	0.000000	12.67	56.405	6.256	245790342.908882	3	315.5364	4.78611e-04	2.04183e-04
2017/12/17	09:01:32	ok	ok	315.2040	240.531	0.000000	12.79	56.393	6.301	259846185.757910	2	315.6892	2.65754e-04	1.39378e-16
2017/12/17	09:06:32	ok	ok	315.1860	240.561	0.000000	12.88	56.467	6.345	255730878.204794	3	315.7711	1.35598e-04	2.30285e-04
2017/12/17	09:11:32	ok	ok	315.1860	240.600	0.000000	12.92	56.533	6.368	250618131.230302	3	315.5866	3.48673e-04	2.16910e-04
2017/12/17	09:16:32	ok	ok	315.1680	240.626	0.000000	12.99	56.574	6.400	245291605.461379	2	315.9422	-3.40912e-04	5.06148e-16
2017/12/17	09:21:32	ok	ok	315.1540	240.638	0.000000	13.06	56.615	6.433	250935115.163766	3	315.7158	9.79807e-05	1.38045e-04
2017/12/17	09:26:32	ok	ok	315.1420	240.679	0.000000	13.16	56.630	6.474	250132887.633672	6	315.0323	3.40242e-03	1.15143e-03
2017/12/17	09:31:32	ok	ok	315.1360	240.702	0.000000	13.23	56.641	6.504	252674692.725143	3	315.5814	3.26199e-04	2.63449e-04
2017/12/17	09:36:32	ok	ok	315.1340	240.742	0.000000	13.20	56.726	6.501	255654604.978862	6	315.0347	3.45020e-03	1.14073e-03
2017/12/17	09:41:32	ok	ok	315.1180	240.763	0.000000	13.28	56.709	6.532	254076811.747087	3	315.5973	2.06509e-04	2.12400e-04
2017/12/17	09:46:32	ok	ok	315.1060	240.867	0.000000	13.40	56.697	6.579	265586194.327357	3	315.6527	9.90367e-05	1.78594e-04
2017/12/17	09:51:32	ok	ok	315.1120	240.900	0.000000	13.42	56.820	6.601	255798273.391947	3	315.4471	4.09675e-04	2.62810e-04
2017/12/17	09:56:32	ok	ok	315.1020	240.915	0.000000	13.42	56.790	6.598	250361962.781793	6	315.0084	3.44555e-03	1.23043e-03
2017/12/17	10:01:32	ok	ok	315.0980	241.004	0.000000	13.47	56.858	6.626	259944329.516334	6	314.9811	3.46546e-03	1.28078e-03
2017/12/17	10:44:33	ok	ok	314.7260	242.265	0.000000	16.41	55.364	7.716	287435998.261587	7	314.5633	2.83375e-03	1.48279e-03
2017/12/17	10:49:33	ok	ok	314.3980	242.367	0.000000	16.56	55.447	7.797	285474901.841962	7	314.4542	2.96505e-03	1.39373e-03
2017/12/17	10:54:33	ok	ok	314.3720	242.466	0.000000	16.73	55.442	7.877	291021858.096797	7	314.3085	2.94908e-03	1.86997e-03
2017/12/17	10:59:33	ok	ok	314.3580	242.525	0.000000	16.82	55.516	7.930	290194230.814949	7	314.3658	2.02012e-03	3.05194e-03
2017/12/17	11:30:14	ok	ok	314.1780	243.322	0.000000	18.91	54.781	8.860	273926929.187849	2	314.2400	1.55970e-03	7.79246e-17
2017/12/17	11:35:14	ok	ok	314.1220	243.427	0.000000	19.14	54.784	8.982	286129772.081656	2	313.4608	4.66016e-03	1.86922e-16
2017/12/17	11:40:14	ok	ok	314.1000	243.572	0.000000	19.26	54.863	9.058	265351767.605337	2	314.1667	1.30139e-03	1.08778e-16
2017/12/17	11:45:14	ok	ok	314.0760	243.645	0.000000	19.43	54.981	9.169	295065520.565813	6	313.9497	2.66746e-03	1.34987e-03
2017/12/17	11:50:14	ok	ok	314.0480	243.733	0.000000	19.52	55.086	9.235	283655562.546237	7	313.8979	2.62186e-03	1.17449e-03
2017/12/17	11:55:14	ok	ok	314.0240	243.799	0.000000	19.68	55.079	9.321	287397610.774157	7	313.8829	2.57144e-03	1.22496e-03
2017/12/17	12:30:14	ok	ok	313.3380	244.169	0.000000	22.77	53.535	10.835	338067998.523358	7	313.4689	1.19869e-03	2.98387e-03
2017/12/17	12:35:14	ok	ok	313.2860	244.252	0.000000	22.95	53.623	10.965	339362947.831376	7	313.4485	1.17403e-03	3.00226e-03
2017/12/17	12:40:14	ok	ok	313.2540	244.325	0.000000	23.11	53.708	11.083	354444976.144984	7	313.4091	1.17688e-03	2.96010e-03
2017/12/17	12:45:14	ok	ok	313.2260	244.337	0.000000	23.30	53.829	11.229	367954261.920644	3	314.4962	1.39962e-03	3.92121e-05
2017/12/17	12:50:14	ok	ok	313.1840	244.408	0.000000	23.47	53.885	11.350	380341223.817685	7	313.2933	1.22093e-03	2.86282e-03
2017/12/17	12:55:14	ok	ok	313.1560	244.450	0.000000	23.67	53.913	11.486	398067440.718779	7	313.2593	1.18873e-03	2.92407e-03
2017/12/17	13:30:14	ok	ok	312.5840	244.563	0.000000	26.03	53.364	12.984	408787923.584934	7	312.1473	2.94612e-03	1.69384e-03
2017/12/17	13:35:14	ok	ok	312.5320	244.614	0.000000	26.24	53.330	13.129	424070121.354332	2	312.6200	7.88052e-04	3.92054e-17
2017/12/17	13:40:14	ok	ok	312.4780	244.613	0.000000	26.50	53.461	13.353	415428822.824667	3	313.8319	1.28676e-03	4.78685e-05
2017/12/17	13:45:14	ok	ok	312.4360	244.628	0.000000	26.64	53.512	13.470	432824287.343219	7	312.2481	2.69565e-03	1.15926e-03
2017/12/17	13:50:14	ok	ok	312.3820	244.641	0.000000	26.78	53.595	13.596	429722732.676841	7	312.0972	2.83952e-03	1.12850e-03
2017/12/17	13:55:14	ok	ok	312.3600	244.637	0.000000	26.87	53.671	13.684	415713346.652887	7	311.9630	2.85390e-03	1.62075e-03
2017/12/17	14:00:14	ok	ok	312.3320	244.661	0.000000	26.98	53.781	13.796	451579048.747045	7	312.0409	2.81856e-03	1.25168e-03
2017/12/17	14:30:24	ok	ok	311.7040	244.452	0.000000	29.08	53.184	15.311	477205856.125682	6	311.0410	3.09753e-03	1.41779e-03
2017/12/17	14:35:24	ok	ok	311.6580	244.453	0.000000	29.31	53.311	15.541	500403165.162986	2	311.6400	1.58002e-03	1.06339e-16
2017/12/17	14:40:24	ok	ok	311.6040	244.433	0.000000	29.49	53.432	15.729	486818678.820570	3	312.2414	1.87026e-03	1.14895e-04
2017/12/17	14:45:24	ok	ok	311.5280	244.400	0.000000	29.70	53.333	15.880	512411309.566937	3	312.1506	1.87229e-03	2.41709e-04
2017/12/17	14:50:24	ok	ok	311.4820	244.386	0.000000	29.82	53.446	16.018	511193056.541398	3	312.1205	1.84591e-03	2.13357e-04
2017/12/17	14:55:24	ok	ok	311.4360	244.351	0.000000	29.92	53.555	16.138	502088600.197373	3	311.9753	1.97403e-03	2.78858e-04
2017/12/17	15:30:24	ok	ok	311.5500	244.412	0.000000	29.23	54.860	15.923	568745957.873720	3	312.1153	1.92073e-03	2.21981e-04
2017/12/17	15:35:24	ok	ok	311.5360	244.399	0.000000	29.26	54.833	15.941	565258684.405514	6	310.8506	3.10609e-03	1.51822e-03
2017/12/17	15:40:24	ok	ok	311.5180	244.396	0.000000	29.27	54.834	15.950	570563262.182352	3	312.1740	1.85955e-03	1.38981e-04
2017/12/17	15:45:24	ok	ok	311.5040	244.381	0.000000	29.21	54.826	15.896	566398466.450084	6	310.8589	3.10446e-03	1.44507e-03
2017/12/17	15:50:24	ok	ok	311.5120	244.383	0.000000	29.16	54.946	15.887	588432609.583413	7	311.2962	2.65510e-03	8.81512e-04
2017/12/17	15:55:24	ok	ok	311.5000	244.379	0.000000	29.22	54.891	15.923	583577448.052311	3	312.1879	1.85630e-03	1.89250e-04
2017/12/17	16:00:24	ok	ok	311.4740	244.361	0.000000	29.25	54.863	15.941	571451853.362877	3	312.0992	1.89094e-03	2.43904e-04
2017/12/17	16:05:24	ok	ok	311.4740	244.362	0.000000	29.23	54.924	15.942	574017214.952633	6	310.9914	2.96561e-03	8.68206e-04
2017/12/17	16:10:24	ok	ok	311.4560	244.352	0.000000	29.28	54.931	15.987	573483633.375698	3	312.0992	1.89088e-03	2.43904e-04
2017/12/17	16:15:24	ok	ok	311.4280	244.332	0.000000	29.31	54.808	15.977	590649259.307621	3	312.0340	1.91280e-03	1.95811e-04
2017/12/17	16:20:24	ok	ok	311.4320	244.334	0.000000	29.28	54.899	15.978	568711418.189002	3	312.0340	1.91281e-03	1.95811e-04
2017/12/17	16:25:24	ok	ok	311.4200	244.306	0.000000	29.24	54.894	15.941	578980837.869204	3	311.9614	1.97679e-03	2.28559e-04
2017/12/17	17:00:24	ok	ok	311.7200	244.462	0.000000	28.04	55.924	15.209	691502161.127032	7	311.4985	2.69035e-03	1.01566e-03
2017/12/17	17:05:24	ok	ok	311.7280	244.455	0.000000	27.92	55.843	15.087	686412278.140342	7	311.5103	2.68477e-03	9.82505e-04
2017/12/17	17:10:24	ok	ok	311.7260	244.451	0.000000	27.89	55.744	15.036	660312094.072500	2	311.5867	2.10704e-03	1.17891e-16
2017/12/17	17:15:24	ok	ok	311.7380	244.463	0.000000	27.73	55.753	14.906	675778327.497873	2	311.7667	1.31621e-03	2.88284e-16
2017/12/17	17:20:24	ok	ok	311.7300	244.464	0.000000	27.79	55.667	14.932	678604972.789375	6	311.5425	2.54517e-03	9.79179e-04
2017/12/17	17:25:24	ok	ok	311.7260	244.441	0.000000	27.74	55.628	14.881	669828132.953390	7	311.2664	2.91799e-03	1.52794e-03
2017/12/17	17:30:24	ok	ok	311.7320	244.447	0.000000	27.72	55.593	14.855	711787581.162016	2	311.8200	7.89536e-04	7.29004e-17
2017/12/17	17:35:24	ok	ok	311.7300	244.451	0.000000	27.72	55.530	14.839	684505877.674727	7	311.3198	2.84093e-03	1.39428e-03
2017/12/17	17:40:24	ok	ok	311.7280	244.450	0.000000	27.70	55.496	14.813	696474004.053685	6	311.2731	2.72756e-03	1.59091e-03
2017/12/17	17:45:24	ok	ok	311.7220	244.464	0.000000	27.64	55.456	14.753	681261961.743569	6	311.2983	2.72494e-03	1.43231e-03
2017/12/17	17:50:24	ok	ok	311.7200	244.486	0.000000	27.64	55.393	14.737	702275912.373531	2	311.5867	2.10734e-03	1.17891e-16
2017/12/17	17:55:24	ok	ok	311.7140	244.490	0.000000	27.69	55.400	14.779	699019612.449454	6	311.0491	3.12733e-03	1.53048e-03
2017/12/17	18:00:24	ok	ok	311.7020	244.501	0.000000	27.67	55.302	14.737	684275698.386818	2	312.4469	1.75452e-03	3.48985e-16
2017/12/17	18:30:34	ok	ok	312.2120	244.842	0.000000	25.56	57.158	13.547	642594680.728656	7	311.8218	1.98847e-03	3.09218e-03
2017/12/17	18:35:34	ok	ok	312.2380	244.855	0.000000	25.41	57.104	13.421	630260946.315622	7	311.7903	2.94645e-03	1.51202e-03
2017/12/17	18:40:34	ok	ok	312.2500	244.859	0.000000	25.33	56.999	13.336	643516848.898039	6	311.8347	2.79412e-03	1.96479e-03
2017/12/17	18:45:34	ok	ok	312.2660	244.876	0.000000	25.24	56.923	13.251	622099806.886453	2	311.7833	6.59178e-04	2.79050e-16
2017/12/17	18:50:34	ok	ok	312.2700	244.879	0.000000	25.19	56.822	13.191	611957104.468168	2	312.2167	-6.58271e-04	2.22524e-16
2017/12/17	18:55:34	ok	ok	312.2800	244.856	0.000000	25.13	56.782	13.137	632021064.708238	2	312.1486	2.48293e-03	1.81292e-16
2017/12/17	19:00:34	ok	ok	312.2780	244.866	0.000000	25.12	56.624	13.093	638350781.891881	2	312.2400	1.57965e-03	7.84238e-17
2017/12/17	19:05:34	ok	ok	312.2880	244.881	0.000000	25.09	56.651	13.078	637342384.022042	2	312.9900	-2.21726e-04	3.18025e-16
2017/12/17	19:10:34	ok	ok	312.2980	244.899	0.000000	25.03	56.580	13.017	599844646.959643	3	312.0174	5.42325e-04	2.80123e-04
2017/12/17	19:15:34	ok	ok	312.2940	244.907	0.000000	25.03	56.518	13.003	626600245.190717	2	312.1867	2.10691e-03	1.31624e-16
2017/12/17	19:20:34	ok	ok	312.2900	244.906	0.000000	25.03	56.393	12.974	617967422.780256	6	312.0161	2.70384e-03	1.64946e-03
2017/12/17	19:25:34	ok	ok	312.3040	244.933	0.000000	24.90	56.405	12.882	593628895.497276	2	312.1867	2.10713e-03	1.31624e-16
2017/12/17	20:00:34	ok	ok	312.7200	245.231	0.000000	23.20	57.455	11.917	605592091.167584	2	312.7667	1.31612e-03	2.87362e-16
2017/12/17	20:05:34	ok	ok	312.7320	245.250	0.000000	23.18	57.298	11.871	602766006.929550	2	312.7667	1.31622e-03	2.87362e-16
2017/12/17	20:10:34	ok	ok	312.7360	245.218	0.000000	23.12	57.165	11.803	601336414.266850	2	312.7667	1.31605e-03	2.87362e-16
2017/12/17	20:15:34	ok	ok	312.7320	245.236	0.000000	23.14	57.013	11.785	582908043.130292	2	312.3645	5.81903e-04	2.46458e-16
2017/12/17	20:20:34	ok	ok	312.7520	245.249	0.000000	23.04	56.998	11.715	578883654.641821	2	312.4249	5.56151e-04	1.08859e-16
2017/12/17	20:25:34	ok	ok	312.7540	245.270	0.000000	22.97	56.957	11.660	596847931.999673	7	312.8295	1.22963e-03	3.22612e-03
2017/12/17	20:30:34	ok	ok	312.7640	245.292	0.000000	22.96	56.862	11.634	608807289.295152	2	312.7133	1.84334e-03	7.83051e-17
2017/12/17	20:35:34	ok	ok	312.7620	245.287	0.000000	22.94	56.735	11.595	582243773.206033	2	312.7133	1.84330e-03	7.83051e-17
2017/12/17	20:40:34	ok	ok	312.7560	245.323	0.000000	22.95	56.613	11.576	584931052.988032	7	312.8825	1.18900e-03	3.04890e-03
2017/12/17	20:45:34	ok	ok	312.7540	245.356	0.000000	22.93	56.548	11.550	580241085.633578	2	312.4991	4.96358e-04	2.01552e-17
2017/12/17	20:50:34	ok	ok	312.7580	245.371	0.000000	22.89	56.542	11.522	591067760.889293	7	312.9022	1.20981e-03	2.90132e-03
2017/12/17	20:55:34	ok	ok	312.7580	245.418	0.000000	22.91	56.421	11.511	586043909.159829	2	312.7133	1.84428e-03	7.83051e-17
2017/12/17	21:30:34	ok	ok	313.2580	245.700	0.000000	20.80	58.074	10.492	521137487.910187	7	313.1752	2.33303e-03	1.16917e-03
2017/12/17	21:35:34	ok	ok	313.2860	245.693	0.000000	20.63	57.926	10.362	506132954.495960	7	313.0793	2.43041e-03	1.66096e-03
2017/12/17	21:40:34	ok	ok	313.3060	245.695	0.000000	20.51	57.877	10.281	512455924.163785	7	313.2214	2.36799e-03	1.26578e-03
2017/12/17	21:45:34	ok	ok	313.3260	245.703	0.000000	20.42	57.771	10.209	492442496.947495	7	313.2423	1.63200e-03	2.79324e-03
2017/12/17	21:50:34	ok	ok	313.3400	245.723	0.000000	20.27	57.718	10.110	491241332.606936	6	313.0663	2.61140e-03	1.89116e-03
2017/12/17	21:55:34	ok	ok	313.3540	245.704	0.000000	20.28	57.627	10.100	476624668.647747	2	313.3133	1.84289e-03	1.53785e-16
2017/12/17	22:00:34	ok	ok	313.3720	245.719	0.000000	20.20	57.554	10.041	478776369.453796	6	313.3000	2.34129e-03	1.27818e-03
2017/12/17	22:05:34	ok	ok	313.3840	245.705	0.000000	20.05	57.500	9.944	476557338.834324	7	313.3018	2.37938e-03	1.24700e-03
2017/12/17	22:10:34	ok	ok	313.3860	245.723	0.000000	20.04	57.407	9.922	486337924.761112	6	313.1491	2.61607e-03	1.81507e-03
2017/12/17	22:15:34	ok	ok	313.3960	245.742	0.000000	20.01	57.341	9.893	482358482.257637	2	313.3708	2.26241e-03	1.63506e-16
2017/12/17	22:20:34	ok	ok	313.4040	245.732	0.000000	19.97	57.274	9.858	488847376.171938	2	313.4400	1.57917e-03	1.64842e-16
2017/12/17	22:25:34	ok	ok	313.4200	245.753	0.000000	19.84	57.223	9.775	483493737.358761	6	313.3705	2.33316e-03	1.30976e-03
2017/12/17	23:00:34	ok	ok	313.8280	246.027	0.000000	18.21	58.254	9.040	401327719.617477	6	313.6885	2.55502e-03	1.05895e-03
2017/12/17	23:05:34	ok	ok	313.8520	246.065	0.000000	18.07	58.202	8.957	384626383.850456	7	313.6860	2.40769e-03	1.12815e-03
2017/12/17	23:10:34	ok	ok	313.8760	246.064	0.000000	17.93	58.150	8.875	380603383.895317	2	313.6916	2.45975e-03	6.79477e-16
2017/12/17	23:15:34	ok	ok	313.8960	246.070	0.000000	17.80	58.069	8.794	390646539.915406	7	313.7113	2.48439e-03	1.22016e-03
2017/12/17	23:20:34	ok	ok	313.9120	246.083	0.000000	17.78	57.975	8.770	384184670.261254	7	313.7530	2.55840e-03	9.55450e-04
2017/12/17	23:25:34	ok	ok	313.9340	246.086	0.000000	17.67	57.897	8.701	382671161.579839	7	313.7204	2.59240e-03	1.11133e-03
2017/12/17	23:30:34	ok	ok	313.9500	246.078	0.000000	17.60	57.795	8.649	396246878.443798	7	313.7459	2.63464e-03	9.95365e-04
2017/12/17	23:35:34	ok	ok	313.9620	246.063	0.000000	17.52	57.753	8.602	366132090.771362	2	313.8600	2.36877e-03	8.44450e-17
2017/12/17	23:40:34	ok	ok	313.9840	246.055	0.000000	17.44	57.771	8.564	381853273.112613	7	313.8145	2.60879e-03	9.23172e-04
2017/12/17	23:45:34	ok	ok	314.0040	246.036	0.000000	17.36	57.667	8.508	363645587.149591	2	313.2912	3.08552e-03	1.33330e-15
2017/12/17	23:50:34	ok	ok	314.0240	246.040	0.000000	17.21	57.674	8.433	360428562.801772	7	313.8136	2.57460e-03	1.09179e-03
2017/12/17	23:55:34	ok	ok	314.0340	246.032	0.000000	17.17	57.608	8.403	359521562.651843	7	313.8318	2.58841e-03	9.32505e-04
2017/12/18	00:30:34	ok	ok	315.1980	246.266	0.000000	12.54	61.530	6.770	324949972.810600	2	315.0600	2.36169e-03	2.01364e-16
2017/12/18	00:35:34	ok	ok	315.2600	246.187	0.000000	12.22	61.418	6.624	321031074.882901	2	315.1867	2.09777e-03	4.14826e-16
2017/12/18	00:40:34	ok	ok	315.3300	246.142	0.000000	11.91	61.278	6.483	285686007.772732	4	313.0579	4.75932e-03	1.46641e-03
2017/12/18	00:45:34	ok	ok	315.3780	246.052	0.000000	11.62	61.142	6.353	307860762.064123	4	312.8576	5.00320e-03	1.36210e-03
2017/12/18	00:50:34	ok	ok	315.4280	245.971	0.000000	11.40	61.017	6.253	303739544.769793	4	313.6722	4.25683e-03	1.69634e-03
2017/12/18	00:55:34	ok	ok	315.4720	245.875	0.000000	11.16	60.919	6.150	314711851.928939	4	313.7108	4.25237e-03	1.65824e-03
2017/12/18	01:00:34	ok	ok	315.5100	245.798	0.000000	10.94	60.735	6.047	283120380.985732	4	313.3141	4.65148e-03	1.50117e-03
2017/12/18	01:05:34	ok	ok	315.5500	245.769	0.000000	10.75	60.616	5.963	298755164.351404	4	312.7828	5.09740e-03	1.83216e-03
2017/12/18	01:10:34	ok	ok	315.5860	245.686	0.000000	10.56	60.526	5.884	278902646.403844	4	313.3779	4.65847e-03	1.52715e-03
2017/12/18	01:15:34	ok	ok	315.6140	245.586	0.000000	10.36	60.405	5.798	282121592.999143	7	315.1974	2.80236e-03	1.85775e-03
2017/12/18	01:20:34	ok	ok	315.6560	245.490	0.000000	10.20	60.261	5.726	277499461.012621	8	315.2089	2.35480e-03	2.44285e-03
2017/12/18	01:25:34	ok	ok	315.6680	245.452	0.000000	10.08	60.153	5.673	303480863.671802	6	315.3936	2.86546e-03	9.84344e-04
2017/12/18	01:30:34	ok	ok	315.7100	245.395	0.000000	9.92	60.068	5.608	278316171.846556	4	312.8149	5.15949e-03	2.34483e-03
2017/12/18	01:35:34	ok	ok	315.7300	245.320	0.000000	9.79	59.959	5.552	282253264.328313	6	315.4609	2.88965e-03	8.33536e-04
2017/12/18	01:40:34	ok	ok	315.7580	245.244	0.000000	9.64	59.876	5.491	285563773.463189	4	314.1400	4.01167e-03	1.77277e-03
2017/12/18	01:45:34	ok	ok	315.7800	245.158	0.000000	9.52	59.768	5.440	277036707.622256	7	315.3857	2.65687e-03	1.72009e-03
2017/12/18	01:50:34	ok	ok	315.8020	245.063	0.000000	9.40	59.690	5.391	283183067.555413	2	315.8167	8.14071e-04	1.44239e-16
2017/12/18	01:55:34	ok	ok	315.8240	244.971	0.000000	9.28	59.582	5.341	266638833.612195	7	315.4606	2.54845e-03	1.76845e-03
2017/12/18	02:00:34	ok	ok	315.8420	244.881	0.000000	9.19	59.538	5.306	262584404.823161	2	315.7500	1.46455e-03	1.26535e-16
2017/12/18	02:05:34	ok	ok	315.8660	244.805	0.000000	9.07	59.431	5.256	267812250.803779	2	315.8000	9.75907e-04	3.16286e-17
2017/12/18	02:10:34	ok	ok	315.8780	244.736	0.000000	8.95	59.353	5.209	289528324.357908	2	315.9333	6.50147e-04	1.85925e-16
2017/12/18	02:15:34	ok	ok	315.8960	244.677	0.000000	8.86	59.309	5.176	267437862.716423	2	315.8833	1.13767e-03	0.00000e+00
2017/12/18	02:20:34	ok	ok	315.9240	244.607	0.000000	8.75	59.232	5.133	276922791.924083	2	315.9000	9.74808e-04	2.26650e-16
2017/12/18	02:25:34	ok	ok	315.9360	244.518	0.000000	8.67	59.161	5.100	280858931.702583	2	315.8833	1.13692e-03	0.00000e+00
2017/12/18	02:30:34	ok	ok	315.9600	244.452	0.000000	8.58	59.117	5.067	270696388.074013	2	316.5522	-7.34539e-04	5.64836e-16
2017/12/18	02:35:34	ok	ok	315.9660	244.364	0.000000	8.49	59.014	5.029	272291408.595792	2	315.8556	2.35679e-03	1.60254e-16
2017/12/18	02:40:34	ok	ok	315.9860	244.283	0.000000	8.41	59.001	5.003	274197026.157040	2	315.8333	2.45234e-03	8.29586e-17
2017/12/18	02:45:34	ok	ok	316.0000	244.198	0.000000	8.32	58.899	4.965	262766175.017421	2	316.0167	8.10684e-04	1.26372e-16
2017/12/18	02:50:34	ok	ok	316.0120	244.116	0.000000	8.25	58.858	4.939	267919242.446086	2	315.9222	2.35390e-03	6.55332e-17
2017/12/18	02:55:34	ok	ok	316.0260	244.042	0.000000	8.17	58.816	4.911	263990807.148958	2	316.0000	9.72251e-04	1.26379e-16
2017/12/18	03:00:34	ok	ok	316.0360	243.957	0.000000	8.12	58.749	4.889	273251599.536545	2	316.4593	1.87701e-03	5.93265e-16
2017/12/18	03:05:34	ok	ok	316.0540	243.942	0.000000	8.04	58.707	4.861	269460556.602373	2	316.5456	-4.74308e-04	8.13213e-17
2017/12/18	03:10:34	ok	ok	316.0660	243.867	0.000000	7.98	58.668	4.839	265824937.503421	2	316.1333	6.47429e-04	2.10028e-16
2017/12/18	03:15:34	ok	ok	315.6980	243.801	0.000000	7.90	58.597	4.808	263598430.279822	3	315.3512	2.91255e-03	2.76200e-04
2017/12/18	03:20:34	ok	ok	315.7140	243.737	0.000000	7.84	58.558	4.786	265198656.932284	3	315.4516	2.82877e-03	3.71467e-04
2017/12/18	03:25:34	ok	ok	315.7140	243.650	0.000000	7.78	58.519	4.765	242496313.031810	7	315.6082	2.72662e-03	1.65387e-03
2017/12/18	03:30:34	ok	ok	315.7440	243.584	0.000000	7.70	58.477	4.737	273100088.873959	4	314.6958	3.43568e-03	1.26446e-03
2017/12/18	03:35:34	ok	ok	315.7500	243.564	0.000000	7.66	58.441	4.722	268683647.109891	3	315.4643	2.83759e-03	4.70334e-04
2017/12/18	03:40:34	ok	ok	315.7620	243.490	0.000000	7.60	58.402	4.700	270609464.022643	3	315.4300	2.89866e-03	4.19012e-04
2017/12/18	03:45:34	ok	ok	315.7740	243.414	0.000000	7.54	58.363	4.679	260534981.715619	7	315.8297	2.72588e-03	1.89553e-03
2017/12/18	03:50:34	ok	ok	315.7860	243.342	0.000000	7.49	58.326	4.661	264285211.978581	3	315.4064	2.92245e-03	3.43905e-04
2017/12/18	03:55:34	ok	ok	315.7820	243.262	0.000000	7.42	58.314	4.639	255465225.907882	3	315.4598	2.88971e-03	2.88947e-04
2017/12/18	04:00:34	ok	ok	316.1680	243.237	0.000000	7.36	58.246	4.615	268882568.431407	7	315.8140	2.46510e-03	2.09966e-03
2017/12/18	04:05:34	ok	ok	315.8140	243.163	0.000000	7.31	58.238	4.600	265094162.565391	3	315.5601	2.80576e-03	3.84177e-04
2017/12/18	04:10:34	ok	ok	315.8280	243.081	0.000000	7.28	58.204	4.588	270766707.382974	3	315.4020	2.96104e-03	4.17123e-04
2017/12/18	04:15:34	ok	ok	315.8340	243.011	0.000000	7.22	58.165	4.567	263442297.522543	7	315.7925	2.62771e-03	1.67923e-03
2017/12/18	04:20:34	ok	ok	315.8480	242.930	0.000000	7.16	58.126	4.547	260905672.904331	3	315.0524	3.57262e-03	1.46267e-04
2017/12/18	04:25:34	ok	ok	315.8600	242.924	0.000000	7.14	58.094	4.538	269182093.134379	3	315.3912	2.99544e-03	4.40900e-04
2017/12/18	04:30:34	ok	ok	315.8580	242.838	0.000000	7.08	58.084	4.520	252985625.998629	3	315.3426	3.37262e-03	9.08914e-05
2017/12/18	04:35:34	ok	ok	315.8680	242.767	0.000000	7.04	58.078	4.508	245129346.793552	7	315.7764	2.69717e-03	1.68609e-03
2017/12/18	04:40:34	ok	ok	315.8840	242.700	0.000000	6.98	58.039	4.487	260743232.265610	3	315.1077	3.58448e-03	7.84242e-05
2017/12/18	04:45:34	ok	ok	315.8920	242.615	0.000000	6.92	58.000	4.467	263773580.049043	3	315.3362	3.36415e-03	1.40355e-04
2017/12/18	04:50:34	ok	ok	315.9020	242.550	0.000000	6.87	57.963	4.449	263093271.221492	3	315.3598	3.33774e-03	6.51942e-05
2017/12/18	04:55:34	ok	ok	315.9020	242.462	0.000000	6.83	57.957	4.437	250684999.523409	3	315.2486	3.45557e-03	1.36860e-04
2017/12/18	05:30:34	ok	ok	315.2120	242.391	0.000000	10.87	54.091	5.362	214693630.360328	6	314.9728	2.96120e-03	8.83141e-04
2017/12/18	05:35:34	ok	ok	314.8520	242.434	0.000000	11.12	54.188	5.456	227338432.391409	6	314.8206	3.09652e-03	8.29564e-04
2017/12/18	05:40:34	ok	ok	314.8120	242.515	0.000000	11.28	54.302	5.523	216234756.486665	7	314.6512	3.00010e-03	1.67163e-03
2017/12/18	05:45:34	ok	ok	315.0940	242.504	0.000000	11.47	54.360	5.595	234155242.739882	4	313.3628	4.33695e-03	1.62032e-03
2017/12/18	05:50:34	ok	ok	314.7480	242.478	0.000000	11.60	54.500	5.655	227662202.845848	2	314.7111	3.54460e-03	6.97033e-17
2017/12/18	05:55:34	ok	ok	315.0420	242.510	0.000000	11.74	54.581	5.714	225497620.525632	6	314.7609	3.47908e-03	1.27412e-03
2017/12/18	06:00:34	ok	ok	315.0280	242.498	0.000000	11.87	54.690	5.772	219407365.253917	2	313.5300	2.72639e-03	4.07870e-16
2017/12/18	06:05:34	ok	ok	314.7000	242.499	0.000000	11.96	54.734	5.809	224559372.834077	6	314.6099	3.64434e-03	1.17262e-03
2017/12/18	06:10:34	ok	ok	314.9900	242.535	0.000000	12.07	54.811	5.857	225961980.648951	6	314.6908	3.46520e-03	1.21732e-03
2017/12/18	06:15:34	ok	ok	314.6700	242.526	0.000000	12.16	54.884	5.898	238645788.158936	3	315.1762	3.06267e-04	3.10382e-04
2017/12/18	06:20:34	ok	ok	314.9620	242.557	0.000000	12.22	54.923	5.924	232165838.906163	6	314.7151	3.39990e-03	1.16362e-03
2017/12/18	06:25:34	ok	ok	314.6480	242.519	0.000000	12.28	55.023	5.957	237236917.047419	6	314.5811	3.58980e-03	1.07507e-03
2017/12/18	07:00:34	ok	ok	314.5460	242.451	0.000000	14.17	54.181	6.591	257549918.346256	2	314.6400	1.55214e-03	1.05325e-16
2017/12/18	07:05:34	ok	ok	314.5240	242.486	0.000000	14.31	54.232	6.654	259007209.761092	2	314.4600	2.32987e-03	1.55529e-16
2017/12/18	07:10:34	ok	ok	314.5000	242.512	0.000000	14.47	54.317	6.730	268364396.831008	2	314.6933	1.03485e-03	1.84163e-16
2017/12/18	07:15:34	ok	ok	314.4880	242.507	0.000000	14.52	54.476	6.770	275232927.871180	2	314.5133	1.81198e-03	1.26404e-16
2017/12/18	07:20:34	ok	ok	314.1620	242.531	0.000000	14.64	54.524	6.826	276622588.603295	2	315.2911	-9.46883e-04	3.51511e-16
2017/12/18	07:25:34	ok	ok	314.4660	242.512	0.000000	14.74	54.599	6.877	269324500.964624	2	314.5133	1.81202e-03	1.26404e-16
2017/12/18	07:30:34	ok	ok	314.4460	242.536	0.000000	14.84	54.645	6.925	264220275.060124	2	315.2900	-1.06527e-03	2.17073e-16
2017/12/18	07:35:34	ok	ok	314.4420	242.554	0.000000	14.88	54.681	6.947	280454186.772716	2	314.5667	1.29430e-03	4.52122e-16
2017/12/18	07:40:34	ok	ok	314.4300	242.518	0.000000	14.90	54.714	6.959	285145339.340095	2	314.5667	1.29411e-03	4.52122e-16
2017/12/18	07:45:34	ok	ok	314.4260	242.539	0.000000	14.94	54.781	6.985	271661437.384091	2	314.5167	8.09016e-04	1.26975e-16
2017/12/18	07:50:34	ok	ok	314.4100	242.499	0.000000	15.04	54.796	7.029	276325572.019492	2	313.4500	3.40887e-03	9.77867e-17
2017/12/18	07:55:34	ok	ok	314.4080	242.510	0.000000	15.11	54.836	7.065	277428924.632548	2	314.4400	1.55350e-03	1.64318e-16
2017/12/18	08:30:34	ok	ok	313.8440	242.754	0.000000	17.65	53.367	8.011	322765126.250226	2	314.4503	2.28540e-03	3.49788e-16
2017/12/18	08:35:34	ok	ok	313.8020	242.794	0.000000	17.88	53.462	8.135	321761161.541585	2	314.3194	2.42817e-03	1.35313e-16
2017/12/18	08:40:34	ok	ok	313.7820	242.804	0.000000	18.02	53.513	8.211	336525299.422001	2	314.6018	2.04923e-03	6.23906e-16
2017/12/18	08:45:34	ok	ok	313.7560	242.828	0.000000	18.13	53.621	8.282	347602232.515693	2	313.6600	2.33911e-03	1.31006e-16
2017/12/18	08:50:34	ok	ok	313.7340	242.842	0.000000	18.27	53.703	8.363	358778864.753466	2	314.4158	2.21577e-03	2.51911e-16
2017/12/18	08:55:34	ok	ok	313.7100	242.877	0.000000	18.42	53.755	8.446	353884465.357045	2	314.4915	2.09770e-03	2.80783e-16
2017/12/18	09:00:34	ok	ok	313.6940	242.903	0.000000	18.52	53.800	8.503	367597825.299276	6	313.4487	3.21560e-03	1.23003e-03
2017/12/18	09:05:34	ok	ok	313.6740	242.949	0.000000	18.61	53.844	8.556	357305062.653889	2	313.5333	2.60136e-03	4.62225e-16
2017/12/18	09:10:34	ok	ok	313.6520	242.994	0.000000	18.72	53.922	8.624	352569303.432580	2	313.5867	2.08112e-03	1.17139e-16
2017/12/18	09:15:34	ok	ok	313.6460	243.019	0.000000	18.76	53.989	8.655	365543363.049118	2	313.5867	2.08134e-03	1.17139e-16
2017/12/18	09:20:34	ok	ok	313.6380	243.037	0.000000	18.87	54.036	8.719	380971303.776405	2	313.5867	2.08149e-03	1.17139e-16
2017/12/18	09:25:34	ok	ok	313.6320	243.060	0.000000	18.95	54.078	8.767	381070331.656863	2	313.8200	7.80051e-04	7.24358e-17
2017/12/18	09:30:34	ok	ok	313.6180	243.068	0.000000	19.04	54.122	8.821	388320980.565282	2	313.8200	7.80079e-04	7.24358e-17
2017/12/18	10:00:44	ok	ok	313.1560	243.166	0.000000	20.99	53.221	9.722	374282022.801827	7	312.9799	2.34587e-03	1.66129e-03
2017/12/18	10:05:44	ok	ok	313.1220	243.172	0.000000	21.19	53.218	9.834	405991044.253606	7	313.0651	2.25530e-03	1.25093e-03
2017/12/18	10:10:44	ok	ok	313.0920	243.197	0.000000	21.37	53.306	9.954	392543846.895174	7	313.0171	2.26161e-03	1.24621e-03
2017/12/18	10:15:44	ok	ok	313.0700	243.255	0.000000	21.51	53.420	10.056	394725538.850833	7	312.8704	2.35462e-03	1.80338e-03
2017/12/18	10:20:44	ok	ok	313.0580	243.280	0.000000	21.62	53.497	10.135	387324640.540030	7	312.8644	2.34177e-03	1.96055e-03
2017/12/18	10:25:44	ok	ok	313.0340	243.298	0.000000	21.68	53.568	10.183	378420566.355670	7	312.8858	2.30141e-03	1.52986e-03
2017/12/18	10:30:44	ok	ok	313.0280	243.360	0.000000	21.74	53.608	10.226	402116591.112535	7	312.8233	2.34719e-03	1.78999e-03
2017/12/18	10:35:44	ok	ok	313.0180	243.361	0.000000	21.83	53.714	10.300	398472013.138249	7	312.8907	2.28266e-03	1.45873e-03
2017/12/18	10:40:44	ok	ok	312.9960	243.409	0.000000	21.94	53.699	10.362	409477675.993409	2	313.0400	1.56624e-03	1.70105e-16
2017/12/18	10:45:44	ok	ok	312.9880	243.442	0.000000	22.04	53.807	10.443	425367073.774763	6	312.7039	3.17996e-03	1.21438e-03
2017/12/18	10:50:44	ok	ok	312.9720	243.444	0.000000	22.11	53.848	10.493	420524611.080190	7	313.1254	1.21417e-03	3.00905e-03
2017/12/18	10:55:44	ok	ok	312.9460	243.475	0.000000	22.21	53.831	10.550	426556056.699513	7	313.1227	1.02129e-03	2.54481e-03
2017/12/18	11:30:44	ok	ok	312.2520	243.430	0.000000	25.19	52.045	12.082	514100715.829995	2	312.1867	2.09421e-03	1.31624e-16
2017/12/18	11:35:44	ok	ok	312.2060	243.471	0.000000	25.44	52.080	12.261	520936941.927808	3	313.2410	1.60557e-03	1.10592e-04
2017/12/18	11:40:44	ok	ok	312.1520	243.489	0.000000	25.58	52.130	12.369	525142025.733351	6	311.7733	2.83822e-03	1.66555e-03
2017/12/18	11:45:44	ok	ok	312.1280	243.562	0.000000	25.76	52.282	12.531	548619103.244995	3	311.9333	2.62130e-03	6.52629e-17
2017/12/18	11:50:44	ok	ok	312.0820	243.567	0.000000	25.95	52.244	12.655	545485223.424842	3	313.2323	1.53520e-03	5.18972e-05
2017/12/18	11:55:44	ok	ok	312.0500	243.594	0.000000	26.15	52.303	12.812	560541827.770260	3	313.2257	1.49664e-03	7.87422e-05
2017/12/18	12:00:44	ok	ok	312.0280	243.644	0.000000	26.24	52.443	12.911	582385780.743046	6	311.8387	2.65644e-03	1.07618e-03
2017/12/18	12:05:44	ok	ok	311.9960	243.658	0.000000	26.38	52.462	13.016	585200398.333480	6	311.5586	2.83480e-03	1.71658e-03
2017/12/18	12:10:44	ok	ok	311.9680	243.702	0.000000	26.52	52.481	13.123	579672021.361261	3	312.8679	1.74188e-03	7.56073e-05
2017/12/18	12:15:44	ok	ok	311.9360	243.743	0.000000	26.66	52.532	13.238	599185565.856407	6	311.4991	2.84953e-03	1.78995e-03
2017/12/18	12:20:44	ok	ok	311.9100	243.759	0.000000	26.75	52.608	13.324	606281105.064343	2	311.7867	2.09972e-03	1.47489e-16
2017/12/18	12:25:44	ok	ok	311.8760	243.765	0.000000	26.94	52.571	13.455	599964379.535676	2	311.8400	1.57456e-03	3.56359e-16
2017/12/18	12:30:44	ok	ok	311.8480	243.771	0.000000	27.02	52.677	13.542	605089276.395173	2	311.8400	1.57460e-03	3.56359e-16
2017/12/18	13:00:54	ok	ok	311.2800	243.511	0.000000	29.14	51.816	14.966	548835599.378330	3	311.9101	1.98928e-03	2.30753e-04
2017/12/18	13:05:54	ok	ok	311.2260	243.505	0.000000	29.35	51.941	15.175	568843574.570281	7	310.8158	2.91594e-03	1.34718e-03
2017/12/18	13:10:54	ok	ok	311.1720	243.513	0.000000	29.51	51.962	15.313	564300331.434645	3	311.8853	1.88870e-03	1.93748e-04
2017/12/18	13:15:54	ok	ok	311.1320	243.495	0.000000	29.74	51.961	15.506	568016324.139130	3	311.8340	1.90747e-03	1.95937e-04
2017/12/18	13:20:54	ok	ok	311.0900	243.505	0.000000	29.86	52.042	15.631	588794890.661191	7	310.9202	2.67417e-03	9.78340e-04
2017/12/18	13:25:54	ok	ok	311.0400	243.473	0.000000	30.03	52.065	15.782	586044726.783379	3	311.5840	2.04081e-03	3.38217e-04
2017/12/18	13:30:54	ok	ok	311.0160	243.487	0.000000	30.13	52.207	15.911	593247254.863026	3	311.5562	2.04717e-03	2.37493e-04
2017/12/18	13:35:54	ok	ok	310.9640	243.470	0.000000	30.36	52.173	16.100	590675546.128100	7	310.7799	2.71312e-03	9.68441e-04
2017/12/18	13:40:54	ok	ok	310.9500	243.482	0.000000	30.33	52.330	16.122	616052585.919902	3	311.4749	2.03987e-03	2.11280e-04
2017/12/18	13:45:54	ok	ok	310.9060	243.461	0.000000	30.47	52.317	16.240	624317627.143067	6	310.4268	2.99627e-03	9.08826e-04
2017/12/18	13:50:54	ok	ok	310.8900	243.481	0.000000	30.53	52.518	16.356	624398276.352420	3	311.3583	2.08090e-03	1.65270e-04
2017/12/18	13:55:54	ok	ok	310.8480	243.450	0.000000	30.64	52.436	16.427	599557345.879206	3	311.3796	2.03546e-03	1.34655e-04
2017/12/18	14:30:54	ok	ok	310.2400	242.906	0.000000	32.63	51.801	18.050	592823865.880335	2	310.7286	-5.62367e-04	2.75070e-16
2017/12/18	14:35:54	ok	ok	310.1660	242.862	0.000000	32.83	51.795	18.240	576279623.949459	3	309.5211	2.06077e-03	6.16794e-04
2017/12/18	14:40:54	ok	ok	310.1160	242.805	0.000000	33.02	51.950	18.480	559529784.390460	2	310.1667	1.31402e-03	1.10181e-16
2017/12/18	14:45:54	ok	ok	310.0600	242.747	0.000000	33.11	51.995	18.584	553025375.614527	2	309.4242	4.57607e-03	2.45249e-16
2017/12/18	14:50:54	ok	ok	310.0180	242.694	0.000000	33.22	51.977	18.686	552119667.612597	2	310.2792	5.11535e-05	3.30429e-16
2017/12/18	14:55:54	ok	ok	309.9760	242.652	0.000000	33.34	52.058	18.834	546560563.320741	2	310.5048	-7.49577e-04	8.53771e-17
2017/12/18	15:30:54	ok	ok	310.1440	242.762	0.000000	32.40	53.417	18.387	636412672.038332	2	310.1133	1.83962e-03	1.97412e-16
2017/12/18	15:35:54	ok	ok	310.1440	242.731	0.000000	32.29	53.434	18.286	617581673.835792	6	309.8419	2.81036e-03	1.48821e-03
2017/12/18	15:40:54	ok	ok	310.1480	242.700	0.000000	32.21	53.423	18.204	655507928.454517	6	309.8775	2.75014e-03	1.35167e-03
2017/12/18	15:45:54	ok	ok	310.1480	242.695	0.000000	32.19	53.452	18.195	637391277.852309	6	310.0341	2.58208e-03	1.30111e-03
2017/12/18	15:50:54	ok	ok	310.1420	242.670	0.000000	32.13	53.412	18.123	624650343.077093	6	309.8270	2.83490e-03	1.52231e-03
2017/12/18	15:55:54	ok	ok	310.1360	242.647	0.000000	32.15	53.447	18.154	627360070.441587	6	309.7777	2.87616e-03	1.77196e-03
2017/12/18	16:00:54	ok	ok	310.1240	242.598	0.000000	32.23	53.329	18.192	632053610.933893	2	310.1133	1.83838e-03	1.97412e-16
2017/12/18	16:05:54	ok	ok	310.1280	242.581	0.000000	32.14	53.413	18.133	635125938.921815	6	309.9713	2.69234e-03	1.31462e-03
2017/12/18	16:10:54	ok	ok	310.1320	242.563	0.000000	32.09	53.406	18.083	641854016.021653	6	309.9565	2.74518e-03	1.38665e-03
2017/12/18	16:15:54	ok	ok	310.1360	242.561	0.000000	31.98	53.455	17.993	645003965.099931	6	309.8540	2.80055e-03	1.37018e-03
2017/12/18	16:20:54	ok	ok	310.1360	242.526	0.000000	31.86	53.471	17.884	635995491.780047	6	309.9877	2.65079e-03	1.36577e-03
2017/12/18	16:25:54	ok	ok	310.1160	242.475	0.000000	31.96	53.356	17.941	644475463.643384	6	309.7776	2.87867e-03	1.58341e-03
2017/12/18	17:00:54	ok	ok	310.4980	242.687	0.000000	30.34	54.381	16.763	670569001.732210	6	310.1057	2.91141e-03	1.98619e-03
2017/12/18	17:05:54	ok	ok	310.5220	242.690	0.000000	30.16	54.323	16.583	675334586.907109	6	309.9038	3.15126e-03	1.25419e-03
2017/12/18	17:10:54	ok	ok	310.5460	242.682	0.000000	30.07	54.375	16.518	699846337.909107	3	310.9457	2.19309e-03	2.55265e-04
2017/12/18	17:15:54	ok	ok	310.5560	242.648	0.000000	29.99	54.236	16.405	683774355.588049	3	310.9831	2.17697e-03	2.02601e-04
2017/12/18	17:20:54	ok	ok	310.5760	242.650	0.000000	29.92	54.162	16.321	709615047.624477	3	310.9126	2.27343e-03	1.62983e-04
2017/12/18	17:25:54	ok	ok	310.5920	242.639	0.000000	29.79	54.176	16.210	714394628.375757	3	311.0578	2.14526e-03	9.73117e-05
2017/12/18	17:30:54	ok	ok	310.5980	242.601	0.000000	29.71	54.069	16.108	703295797.820661	6	309.9816	3.17440e-03	1.31955e-03
2017/12/18	17:35:54	ok	ok	310.6080	242.592	0.000000	29.68	54.001	16.062	695463475.680534	7	310.2107	2.03061e-03	2.79677e-03
2017/12/18	17:40:54	ok	ok	310.6100	242.567	0.000000	29.62	53.897	15.979	718435858.367260	3	311.0344	2.15731e-03	2.00405e-04
2017/12/18	17:45:54	ok	ok	310.6060	242.547	0.000000	29.64	53.804	15.968	751008260.183398	6	310.1005	3.02993e-03	8.70547e-04
2017/12/18	17:50:54	ok	ok	310.6200	242.522	0.000000	29.56	53.761	15.887	716748005.065857	3	311.1231	2.12219e-03	1.45577e-04
2017/12/18	17:55:54	ok	ok	310.6180	242.502	0.000000	29.55	53.728	15.868	704354918.005678	3	311.0131	2.20178e-03	2.31058e-04
2017/12/18	18:30:54	ok	ok	311.3080	242.905	0.000000	26.75	55.736	14.116	661953227.159056	7	310.8890	2.03668e-03	3.01221e-03
2017/12/18	18:35:54	ok	ok	311.3200	242.892	0.000000	26.59	55.524	13.938	641104111.459352	7	311.0157	1.91017e-03	2.99187e-03
2017/12/18	18:40:54	ok	ok	311.3500	242.863	0.000000	26.49	55.416	13.834	644174066.137723	6	311.1636	2.66446e-03	9.61318e-04
2017/12/18	18:45:54	ok	ok	311.3700	242.836	0.000000	26.38	55.337	13.730	610379805.078864	2	311.3133	1.83309e-03	1.54773e-16
2017/12/18	18:50:54	ok	ok	311.3980	242.838	0.000000	26.26	55.225	13.611	601055259.211768	2	311.2086	2.58217e-03	1.69034e-16
2017/12/18	18:55:54	ok	ok	311.4000	242.828	0.000000	26.15	55.146	13.508	614540632.512785	2	311.1957	2.63831e-03	2.15849e-16
2017/12/18	19:00:54	ok	ok	311.4160	242.801	0.000000	26.07	55.009	13.415	629490753.488565	2	311.4400	1.57035e-03	1.65901e-16
2017/12/18	19:05:54	ok	ok	311.4440	242.778	0.000000	25.99	54.966	13.344	632507471.734949	6	311.2921	2.73131e-03	1.28356e-03
2017/12/18	19:10:54	ok	ok	311.4600	242.771	0.000000	25.89	54.920	13.259	644578620.549399	6	311.3083	2.69549e-03	1.20500e-03
2017/12/18	19:15:54	ok	ok	311.4760	242.745	0.000000	25.79	54.875	13.174	591159947.168047	6	311.2029	2.78878e-03	1.62157e-03
2017/12/18	19:20:54	ok	ok	311.4920	242.733	0.000000	25.74	54.836	13.128	604314430.639745	2	311.3867	2.09358e-03	8.51158e-17
2017/12/18	19:25:54	ok	ok	311.5000	242.702	0.000000	25.64	54.727	13.029	643719273.006564	6	311.3307	2.74454e-03	1.26387e-03
2017/12/18	19:30:54	ok	ok	311.5280	242.706	0.000000	25.54	54.682	12.946	619248680.778000	6	311.2266	2.77173e-03	1.80050e-03
2017/12/18	20:01:04	ok	ok	312.0120	242.824	0.000000	23.65	55.629	11.838	574656856.501083	6	311.8010	2.39143e-03	1.89463e-03
2017/12/18	20:06:04	ok	ok	312.0460	242.798	0.000000	23.46	55.601	11.705	576200661.680751	6	311.8294	2.35013e-03	1.98874e-03
2017/12/18	20:11:04	ok	ok	312.0580	242.774	0.000000	23.37	55.401	11.603	570203538.183479	6	311.8555	2.36235e-03	1.83541e-03
2017/12/18	20:16:04	ok	ok	312.0840	242.756	0.000000	23.28	55.294	11.522	577462117.939176	6	311.8961	2.39440e-03	1.80441e-03
2017/12/18	20:21:04	ok	ok	312.0940	242.715	0.000000	23.16	55.183	11.420	572636780.469494	6	311.7697	2.58471e-03	1.70815e-03
2017/12/18	20:26:04	ok	ok	312.1080	242.681	0.000000	23.10	55.081	11.360	545725270.470035	7	311.9371	2.65187e-03	1.86431e-03
2017/12/18	20:31:04	ok	ok	312.1340	242.646	0.000000	22.96	54.998	11.253	536841779.560077	6	311.9715	2.40216e-03	1.77071e-03
2017/12/18	20:36:04	ok	ok	312.1340	242.623	0.000000	22.96	54.874	11.227	569260143.390401	2	312.1133	1.82678e-03	1.96147e-16
2017/12/18	20:41:04	ok	ok	312.1440	242.582	0.000000	22.94	54.809	11.201	579265422.212364	7	311.9114	2.62619e-03	1.98187e-03
2017/12/18	20:46:04	ok	ok	312.1640	242.562	0.000000	22.78	54.785	11.094	574957674.791086	2	312.2933	1.04301e-03	2.87798e-16
2017/12/18	20:51:04	ok	ok	312.1700	242.548	0.000000	22.77	54.659	11.062	572989638.831002	6	311.9993	2.40266e-03	1.80720e-03
2017/12/18	20:56:04	ok	ok	312.1860	242.515	0.000000	22.70	54.587	11.004	562369407.078968	2	312.0600	2.34808e-03	2.03300e-16
2017/12/18	21:31:04	ok	ok	312.8100	242.503	0.000000	20.11	56.128	9.740	490892643.980433	6	312.5907	2.45230e-03	2.03023e-03
2017/12/18	21:36:04	ok	ok	312.8460	242.448	0.000000	19.99	56.018	9.653	471733923.881440	7	312.7212	2.39190e-03	1.40695e-03
2017/12/18	21:41:04	ok	ok	312.8860	242.440	0.000000	19.78	55.987	9.530	445785098.109739	7	312.7380	2.44088e-03	1.50960e-03
2017/12/18	21:46:04	ok	ok	312.9120	242.385	0.000000	19.65	55.844	9.434	469612608.771826	7	312.8339	2.37107e-03	1.28603e-03
2017/12/18	21:51:04	ok	ok	312.9360	242.353	0.000000	19.53	55.704	9.344	437694755.751048	7	312.8059	2.45735e-03	1.48272e-03
2017/12/18	21:56:04	ok	ok	312.9600	242.295	0.000000	19.39	55.560	9.244	433792057.660790	7	312.7976	2.47170e-03	1.56931e-03
2017/12/18	22:01:04	ok	ok	312.9860	242.255	0.000000	19.30	55.485	9.183	444236737.538485	6	312.9107	2.39083e-03	1.45203e-03
2017/12/18	22:06:04	ok	ok	313.0180	242.249	0.000000	19.15	55.524	9.108	438102222.538092	7	312.8007	2.69321e-03	1.90430e-03
2017/12/18	22:11:04	ok	ok	313.0340	242.198	0.000000	19.00	55.441	9.015	425117041.833640	7	312.9066	2.41828e-03	1.47529e-03
2017/12/18	22:16:04	ok	ok	313.0560	242.149	0.000000	18.95	55.310	8.967	435260633.118189	7	312.9813	2.43029e-03	1.23711e-03
2017/12/18	22:21:04	ok	ok	313.0620	242.082	0.000000	18.91	55.182	8.925	428800572.584739	6	312.6868	2.98804e-03	1.47286e-03
2017/12/18	22:26:04	ok	ok	313.0860	242.079	0.000000	18.74	55.126	8.827	427235428.098442	6	312.9296	2.71048e-03	1.39652e-03
2017/12/18	23:01:04	ok	ok	313.5600	241.987	0.000000	16.73	55.991	7.955	334200144.272297	7	313.3321	2.70522e-03	1.28386e-03
2017/12/18	23:06:04	ok	ok	313.5820	241.928	0.000000	16.60	55.910	7.881	353531289.407720	7	313.3636	2.70945e-03	1.22676e-03
2017/12/18	23:11:04	ok	ok	313.6140	241.918	0.000000	16.48	55.831	7.814	348490620.661291	7	313.4523	2.73859e-03	1.24045e-03
2017/12/18	23:16:04	ok	ok	313.6440	241.862	0.000000	16.34	55.689	7.728	340197570.338525	7	313.4789	2.65550e-03	9.75842e-04
2017/12/18	23:21:04	ok	ok	313.6760	241.796	0.000000	16.18	55.604	7.643	323481817.226936	6	313.4512	2.75999e-03	1.40481e-03
2017/12/18	23:26:04	ok	ok	313.6940	241.771	0.000000	16.08	55.528	7.586	335159654.900819	6	313.6409	2.59973e-03	5.95607e-04
2017/12/18	23:31:04	ok	ok	313.7200	241.735	0.000000	15.93	55.475	7.511	312971305.076330	7	313.5222	2.73522e-03	8.18944e-04
2017/12/18	23:36:04	ok	ok	313.7540	241.690	0.000000	15.79	55.515	7.453	346367901.754841	7	313.5722	2.69806e-03	9.02968e-04
2017/12/18	23:41:04	ok	ok	313.7620	241.655	0.000000	15.72	55.322	7.396	346220219.270705	4	312.1391	3.83617e-03	1.17241e-03
2017/12/18	23:46:04	ok	ok	313.7780	241.602	0.000000	15.64	55.250	7.350	321551444.784342	2	313.7625	2.30231e-03	4.66857e-17
2017/12/18	23:51:04	ok	ok	313.7940	241.549	0.000000	15.57	55.148	7.306	332924165.446676	2	313.7500	2.42305e-03	0.00000e+00
2017/12/18	23:56:04	ok	ok	313.8000	241.537	0.000000	15.49	55.075	7.261	330111730.735043	7	313.6392	2.65486e-03	9.85192e-04
2017/12/19	00:31:04	ok	ok	314.9380	241.063	0.000000	10.92	58.608	5.828	279196089.718229	4	313.2956	4.16036e-03	1.65255e-03
2017/12/19	00:36:04	ok	ok	315.0060	240.982	0.000000	10.62	58.441	5.703	268146435.294196	4	313.4630	4.08999e-03	1.50965e-03
2017/12/19	00:41:04	ok	ok	315.0640	240.876	0.000000	10.32	58.305	5.583	256961733.513044	4	312.7946	4.76458e-03	1.68770e-03
2017/12/19	00:46:04	ok	ok	315.1240	240.746	0.000000	10.06	58.175	5.479	281710974.109992	4	313.1436	4.48461e-03	1.67535e-03
2017/12/19	00:51:04	ok	ok	315.1600	240.626	0.000000	9.82	58.019	5.382	274592547.016480	8	314.9097	2.23028e-03	2.12942e-03
2017/12/19	00:56:04	ok	ok	315.2060	240.530	0.000000	9.60	57.866	5.294	252010037.102458	2	315.5011	2.02501e-03	2.03654e-16
2017/12/19	01:01:04	ok	ok	315.2440	240.424	0.000000	9.40	57.716	5.213	268182226.325165	2	315.3500	4.79906e-04	2.85008e-16
2017/12/19	01:06:04	ok	ok	315.2720	240.298	0.000000	9.22	57.569	5.141	292422889.212184	8	314.8968	2.30993e-03	2.06551e-03
2017/12/19	01:11:04	ok	ok	315.3160	240.172	0.000000	9.04	57.423	5.069	250087374.298200	5	314.9832	2.30947e-03	7.15006e-04
2017/12/19	01:16:04	ok	ok	315.3400	240.135	0.000000	8.88	57.339	5.010	261706717.998160	2	315.4133	-5.11181e-04	4.60797e-16
2017/12/19	01:21:04	ok	ok	315.3720	240.022	0.000000	8.73	57.197	4.950	264082793.342115	2	314.7900	3.83964e-04	1.41582e-16
2017/12/19	01:26:04	ok	ok	315.3920	239.944	0.000000	8.56	57.082	4.887	274503945.647109	2	315.4333	6.38427e-04	1.86220e-16
2017/12/19	01:31:04	ok	ok	315.4160	239.888	0.000000	8.42	56.971	4.833	247098886.246834	6	315.2969	2.13321e-03	6.04291e-04
2017/12/19	01:36:04	ok	ok	315.4400	239.792	0.000000	8.32	56.867	4.794	269737444.462251	2	314.8678	-4.26113e-05	8.38335e-16
2017/12/19	01:41:04	ok	ok	315.4620	239.676	0.000000	8.20	56.789	4.750	245383684.103580	2	315.3333	1.59479e-03	6.01615e-17
2017/12/19	01:46:04	ok	ok	315.4860	239.645	0.000000	8.08	56.652	4.703	254521941.837524	2	315.3556	2.45667e-03	1.30291e-16
2017/12/19	01:51:04	ok	ok	315.5020	239.544	0.000000	7.97	56.576	4.663	268193951.219474	2	315.5000	9.55843e-04	1.26579e-16
2017/12/19	01:56:04	ok	ok	315.5280	239.455	0.000000	7.88	56.473	4.628	256428329.827838	2	315.6500	4.77517e-04	2.10349e-16
2017/12/19	02:01:04	ok	ok	315.5380	239.411	0.000000	7.76	56.396	4.586	248986392.815368	2	316.0744	-2.96668e-04	7.88298e-16
2017/12/19	02:06:04	ok	ok	315.5580	239.317	0.000000	7.66	56.321	4.550	258114303.230411	2	315.6333	6.36357e-04	2.10360e-16
2017/12/19	02:11:04	ok	ok	315.5800	239.234	0.000000	7.56	56.247	4.515	249581089.196124	2	315.5556	-8.48389e-04	9.06252e-17
2017/12/19	02:16:04	ok	ok	315.5860	239.189	0.000000	7.48	56.146	4.484	261930336.217340	2	315.4889	2.45096e-03	1.30884e-16
2017/12/19	02:21:04	ok	ok	315.6000	239.084	0.000000	7.40	56.104	4.457	251505732.786917	2	316.0711	-1.69295e-04	2.65102e-16
2017/12/19	02:26:04	ok	ok	315.6200	239.058	0.000000	7.30	56.029	4.423	258996972.499519	4	316.1148	-4.26288e-04	2.94887e-04
2017/12/19	02:31:04	ok	ok	315.6320	238.972	0.000000	7.22	55.958	4.394	233901251.270864	2	316.2100	-3.80568e-04	1.40946e-16
2017/12/19	02:36:04	ok	ok	315.6420	238.941	0.000000	7.16	55.890	4.372	252982981.566023	2	315.5778	2.35358e-03	2.16419e-16
2017/12/19	02:41:04	ok	ok	315.6520	238.865	0.000000	7.07	55.846	4.343	248449547.182305	7	315.3480	2.56736e-03	1.67698e-03
2017/12/19	02:46:04	ok	ok	315.6660	238.850	0.000000	7.01	55.778	4.321	245738951.638556	6	315.4379	2.69306e-03	1.13570e-03
2017/12/19	02:51:04	ok	ok	315.6840	238.826	0.000000	6.95	55.710	4.299	235696398.858144	3	316.7667	-1.36100e-03	3.78854e-04
2017/12/19	02:56:04	ok	ok	315.6920	238.813	0.000000	6.90	55.643	4.280	245387260.009783	3	315.9827	-5.01550e-05	1.56386e-04
2017/12/19	03:01:04	ok	ok	315.7000	238.727	0.000000	6.82	55.601	4.254	240764260.513799	2	315.6444	2.35098e-03	1.54489e-16
2017/12/19	03:06:04	ok	ok	315.7100	238.703	0.000000	6.76	55.562	4.235	238428591.132309	3	315.1087	2.84896e-03	3.07589e-04
2017/12/19	03:11:04	ok	ok	315.7160	238.609	0.000000	6.70	55.494	4.213	236771754.076178	2	316.0546	2.01926e-03	2.53643e-16
2017/12/19	03:16:04	ok	ok	315.7280	238.585	0.000000	6.66	55.459	4.199	227470655.545277	2	315.9289	2.11736e-03	6.64472e-16
2017/12/19	03:21:04	ok	ok	315.7460	238.560	0.000000	6.60	55.420	4.180	232479530.940364	2	315.4729	2.49681e-03	9.77227e-16
2017/12/19	03:26:04	ok	ok	315.7500	238.469	0.000000	6.53	55.380	4.158	216573539.691926	4	313.7645	3.97998e-03	1.12167e-03
2017/12/19	03:31:04	ok	ok	315.7520	238.446	0.000000	6.52	55.349	4.153	231758841.110574	2	315.7707	2.28434e-03	4.86578e-16
2017/12/19	03:36:04	ok	ok	315.7660	238.416	0.000000	6.46	55.280	4.132	228910811.099673	4	313.0187	4.60674e-03	1.88143e-03
2017/12/19	03:41:04	ok	ok	315.7680	238.331	0.000000	6.43	55.276	4.123	223047177.774891	4	313.9385	3.85086e-03	8.37425e-04
2017/12/19	03:46:04	ok	ok	315.7760	238.321	0.000000	6.37	55.237	4.104	224443010.384572	2	315.7160	2.32600e-03	4.90805e-17
2017/12/19	03:51:04	ok	ok	315.7780	238.296	0.000000	6.33	55.201	4.091	228712844.474667	2	316.1476	1.98821e-03	1.62185e-16
2017/12/19	03:56:04	ok	ok	315.7920	238.225	0.000000	6.30	55.138	4.078	212846737.001427	2	315.5874	2.86905e-03	2.94921e-16
2017/12/19	04:01:04	ok	ok	315.7880	238.212	0.000000	6.26	55.132	4.067	214740702.877871	2	315.9103	2.23936e-03	4.96861e-17
2017/12/19	04:06:04	ok	ok	315.7940	238.188	0.000000	6.20	55.064	4.046	226266480.352246	2	315.7867	2.02575e-03	1.45621e-16
2017/12/19	04:11:04	ok	ok	315.8000	238.114	0.000000	6.18	55.061	4.041	209671207.846207	7	315.4081	2.81351e-03	1.80423e-03
2017/12/19	04:16:04	ok	ok	315.4480	238.110	0.000000	6.15	55.026	4.030	210905127.819401	3	314.9779	3.07621e-03	4.06430e-04
2017/12/19	04:21:04	ok	ok	315.4540	238.097	0.000000	6.11	54.991	4.017	208132747.384818	2	315.5810	2.89470e-03	2.43924e-16
2017/12/19	04:26:04	ok	ok	315.4580	238.025	0.000000	6.07	54.955	4.004	211871222.954233	6	315.3196	3.12761e-03	1.57926e-03
2017/12/19	04:31:04	ok	ok	315.4580	238.016	0.000000	6.05	54.923	3.997	216895395.822516	4	313.6224	4.37083e-03	9.58928e-04
2017/12/19	04:36:04	ok	ok	315.4660	238.011	0.000000	6.00	54.915	3.983	218910696.024506	3	314.8080	3.43825e-03	1.70510e-05
2017/12/19	04:41:04	ok	ok	315.4800	237.939	0.000000	6.00	54.886	3.981	220103966.314070	4	314.3691	3.67560e-03	9.67931e-04
2017/12/19	04:46:04	ok	ok	315.4700	237.933	0.000000	5.95	54.878	3.967	209208129.667365	3	314.9851	3.31311e-03	1.22184e-04
2017/12/19	04:51:04	ok	ok	315.8400	237.926	0.000000	5.92	54.844	3.957	229038195.239123	2	315.7333	2.52983e-03	3.42222e-16
2017/12/19	04:56:04	ok	ok	315.4880	237.850	0.000000	5.91	54.842	3.954	224397213.638614	7	315.4965	2.28122e-03	2.55374e-03
2017/12/19	05:01:04	ok	ok	315.8520	237.826	0.000000	5.86	54.835	3.941	224012035.492025	3	316.8715	-1.25879e-03	3.60163e-04
2017/12/19	05:31:14	ok	ok	314.4460	238.273	0.000000	10.00	51.278	4.811	195198376.701439	6	314.4302	3.11772e-03	8.54736e-04
2017/12/19	05:36:14	ok	ok	314.7380	238.314	0.000000	10.28	51.377	4.907	206517073.026212	2	314.6600	2.28833e-03	1.30589e-16
2017/12/19	05:41:14	ok	ok	314.3420	238.405	0.000000	10.48	51.466	4.978	189011595.462062	6	314.3255	3.16899e-03	6.38189e-04
2017/12/19	05:46:14	ok	ok	314.6640	238.461	0.000000	10.68	51.585	5.053	210598400.023283	4	312.8844	4.40098e-03	1.71111e-03
2017/12/19	05:51:14	ok	ok	314.6240	238.504	0.000000	10.86	51.671	5.119	215446702.447266	2	315.0744	-2.96482e-04	7.90800e-16
2017/12/19	05:56:14	ok	ok	314.6000	238.570	0.000000	11.00	51.782	5.175	204581577.514066	6	314.3384	2.82911e-03	2.20402e-03
2017/12/19	06:01:14	ok	ok	314.5740	238.615	0.000000	11.12	51.860	5.222	199530443.971275	2	315.0778	-4.23739e-04	5.24355e-16
2017/12/19	06:06:14	ok	ok	314.2240	238.664	0.000000	11.20	51.962	5.259	200097242.283080	6	314.1358	3.68412e-03	1.19469e-03
2017/12/19	06:11:14	ok	ok	314.1980	238.686	0.000000	11.33	52.011	5.307	205375839.445701	2	314.2889	3.30500e-03	1.09023e-16
2017/12/19	06:16:14	ok	ok	314.1820	238.680	0.000000	11.45	52.089	5.355	200707280.911774	6	314.8091	2.03468e-03	1.81505e-03
2017/12/19	06:21:14	ok	ok	314.1640	238.708	0.000000	11.57	52.136	5.400	197324053.647408	2	314.2000	3.40070e-03	6.09905e-17
2017/12/19	06:26:14	ok	ok	314.4920	238.744	0.000000	11.62	52.173	5.421	205465869.776851	6	314.2239	3.44297e-03	1.26929e-03
2017/12/19	06:31:14	ok	ok	314.1400	238.769	0.000000	11.73	52.219	5.463	199458998.151971	6	314.0637	3.58342e-03	1.16257e-03
2017/12/19	07:01:24	ok	ok	314.0580	238.908	0.000000	13.62	51.448	6.051	258682449.040302	2	314.4711	-1.70031e-04	1.31874e-16
2017/12/19	07:06:24	ok	ok	314.0280	238.932	0.000000	13.77	51.499	6.113	255049210.960056	6	313.8165	2.68743e-03	2.27558e-03
2017/12/19	07:11:24	ok	ok	313.6600	238.959	0.000000	13.89	51.608	6.171	253108361.311325	2	313.3621	2.85095e-03	9.27635e-17
2017/12/19	07:16:24	ok	ok	314.0020	239.001	0.000000	13.96	51.740	6.214	260280696.154369	7	313.8397	1.81777e-03	3.39467e-03
2017/12/19	07:21:24	ok	ok	313.6380	239.036	0.000000	14.08	51.818	6.269	259835785.276300	2	313.1721	3.06991e-03	3.34709e-16
2017/12/19	07:26:24	ok	ok	313.6140	239.060	0.000000	14.18	51.863	6.313	256795113.707398	3	313.4172	2.85339e-03	3.22175e-04
2017/12/19	07:31:24	ok	ok	313.9420	239.030	0.000000	14.22	51.930	6.337	271317623.638939	7	313.7616	2.62798e-03	1.85710e-03
2017/12/19	07:36:24	ok	ok	313.5900	239.128	0.000000	14.35	52.009	6.397	258576558.630382	3	313.4045	2.84351e-03	2.22655e-04
2017/12/19	07:41:24	ok	ok	313.9300	239.156	0.000000	14.46	52.055	6.446	280909204.852628	2	314.0000	9.58853e-04	1.27184e-16
2017/12/19	07:46:24	ok	ok	313.9260	239.126	0.000000	14.47	52.118	6.458	280385565.341359	4	312.3688	3.72804e-03	1.34395e-03
2017/12/19	07:51:24	ok	ok	313.9140	239.126	0.000000	14.59	52.135	6.507	280341061.227120	2	313.8214	2.46672e-03	1.35349e-16
2017/12/19	07:56:24	ok	ok	313.9080	239.157	0.000000	14.55	52.252	6.506	288334265.311305	2	313.9381	2.37478e-03	7.38969e-16
2017/12/19	08:01:24	ok	ok	313.9080	239.172	0.000000	14.56	52.284	6.514	276564332.646941	2	313.8500	2.39844e-03	1.13198e-16
2017/12/19	08:31:34	ok	ok	313.3260	239.521	0.000000	17.14	50.853	7.404	319478400.157181	2	313.3133	1.79652e-03	1.53785e-16
2017/12/19	08:36:34	ok	ok	313.2940	239.617	0.000000	17.30	50.968	7.492	334265246.404936	2	313.8642	2.42318e-03	3.87878e-16
2017/12/19	08:41:34	ok	ok	313.2560	239.690	0.000000	17.57	50.974	7.615	327611533.330365	2	314.0709	2.16611e-03	7.94328e-16
2017/12/19	08:46:34	ok	ok	313.2220	239.795	0.000000	17.72	51.087	7.700	355385508.963510	2	313.9055	2.23815e-03	1.12449e-16
2017/12/19	08:51:34	ok	ok	313.1820	239.869	0.000000	17.89	51.080	7.777	360903939.182929	6	312.9147	3.22972e-03	1.23295e-03
2017/12/19	08:56:34	ok	ok	313.1720	239.971	0.000000	18.05	51.195	7.869	362933668.499087	6	312.9129	2.59208e-03	2.08222e-03
2017/12/19	09:01:34	ok	ok	313.1500	240.006	0.000000	18.11	51.265	7.908	368415760.215378	6	312.9240	2.49673e-03	1.94453e-03
2017/12/19	09:06:34	ok	ok	313.1340	240.071	0.000000	18.24	51.283	7.972	390142160.823678	2	314.3394	1.63161e-03	2.99483e-16
2017/12/19	09:11:34	ok	ok	313.1200	240.102	0.000000	18.33	51.389	8.031	378463965.880318	2	313.1133	1.80203e-03	1.95521e-16
2017/12/19	09:16:34	ok	ok	313.0980	240.154	0.000000	18.44	51.435	8.091	395181350.036348	7	312.9805	2.77675e-03	1.19309e-03
2017/12/19	09:21:34	ok	ok	313.0780	240.169	0.000000	18.62	51.460	8.182	380863567.934874	2	313.1133	1.80253e-03	1.95521e-16
2017/12/19	09:26:34	ok	ok	313.0740	240.213	0.000000	18.64	51.524	8.202	407809963.762219	6	312.9435	2.48104e-03	1.36362e-03
2017/12/19	10:01:34	ok	ok	312.5900	240.253	0.000000	20.73	50.810	9.142	409427344.537025	7	312.3839	2.42387e-03	1.82972e-03
2017/12/19	10:06:34	ok	ok	312.5640	240.312	0.000000	20.87	50.954	9.243	409109112.362419	7	312.5140	2.33202e-03	1.36080e-03
2017/12/19	10:11:34	ok	ok	312.5360	240.317	0.000000	21.01	50.942	9.316	402511783.950003	7	312.3728	2.36082e-03	1.60926e-03
2017/12/19	10:16:34	ok	ok	312.5080	240.363	0.000000	21.19	51.029	9.430	419098479.525477	7	312.3190	2.33096e-03	1.85723e-03
2017/12/19	10:21:34	ok	ok	312.4820	240.376	0.000000	21.33	51.079	9.516	430664449.808624	7	312.4468	2.23315e-03	1.25563e-03
2017/12/19	10:26:34	ok	ok	312.4620	240.447	0.000000	21.43	51.124	9.579	424580864.199675	7	312.2751	2.35785e-03	1.72099e-03
2017/12/19	10:31:34	ok	ok	312.4340	240.453	0.000000	21.59	51.177	9.678	434332517.826687	7	312.2915	2.31032e-03	1.63318e-03
2017/12/19	10:36:34	ok	ok	312.4240	240.458	0.000000	21.63	51.277	9.720	442213969.744474	2	312.6200	7.74664e-04	3.92054e-17
2017/12/19	10:41:34	ok	ok	312.4020	240.502	0.000000	21.80	51.300	9.820	440973942.051329	2	312.4400	1.55050e-03	1.65370e-16
2017/12/19	10:46:34	ok	ok	312.3920	240.538	0.000000	21.85	51.401	9.868	435083759.781450	7	312.3912	1.82612e-03	1.79921e-03
2017/12/19	10:51:34	ok	ok	312.3740	240.599	0.000000	21.92	51.379	9.903	439200527.151824	2	312.2600	2.32804e-03	3.46029e-16
2017/12/19	10:56:34	ok	ok	312.3580	240.604	0.000000	22.00	51.484	9.969	431799242.810058	2	312.2600	2.32808e-03	3.46029e-16
2017/12/19	11:01:34	ok	ok	312.3500	240.645	0.000000	22.12	51.500	10.042	442595957.158327	5	311.6096	3.86393e-03	1.52143e-03
2017/12/19	11:31:44	ok	ok	311.6840	240.562	0.000000	24.96	49.918	11.439	544259887.824335	2	311.5269	2.62017e-03	7.19369e-17
2017/12/19	11:36:44	ok	ok	311.6380	240.627	0.000000	25.16	49.945	11.575	551526609.185897	6	311.4645	2.67186e-03	1.15548e-03
2017/12/19	11:41:44	ok	ok	311.5960	240.652	0.000000	25.36	49.971	11.712	572062208.196353	2	311.6400	1.55545e-03	1.06339e-16
2017/12/19	11:46:44	ok	ok	311.5520	240.670	0.000000	25.58	50.032	11.871	561593233.714028	6	311.2639	2.86275e-03	1.03462e-03
2017/12/19	11:51:44	ok	ok	311.5320	240.745	0.000000	25.72	50.146	11.992	568617409.937084	2	311.5133	1.81613e-03	1.27622e-16
2017/12/19	11:56:44	ok	ok	311.5040	240.764	0.000000	25.82	50.223	12.078	579953654.748432	6	311.3408	2.72197e-03	1.21728e-03
2017/12/19	12:01:44	ok	ok	311.4800	240.789	0.000000	26.02	50.281	12.227	607267355.963916	2	311.3867	2.07681e-03	8.51158e-17
2017/12/19	12:06:44	ok	ok	311.4520	240.847	0.000000	26.13	50.327	12.314	604442526.036630	6	311.2651	2.71230e-03	1.23882e-03
2017/12/19	12:11:44	ok	ok	311.4200	240.858	0.000000	26.29	50.380	12.437	595911679.454366	2	311.1829	2.67269e-03	7.35532e-17
2017/12/19	12:16:44	ok	ok	311.4000	240.902	0.000000	26.40	50.459	12.533	599366345.735320	2	311.1957	2.61739e-03	2.15849e-16
2017/12/19	12:21:44	ok	ok	311.3700	240.917	0.000000	26.55	50.447	12.635	608046615.496154	2	311.2600	2.33860e-03	3.47140e-16
2017/12/19	12:26:44	ok	ok	311.3540	240.963	0.000000	26.64	50.523	12.718	641151004.275401	4	311.1415	2.75295e-03	7.05525e-04
2017/12/19	12:31:44	ok	ok	311.3260	240.973	0.000000	26.77	50.540	12.814	625421020.898798	2	311.1140	2.68385e-03	1.93744e-16
2017/12/19	13:01:54	ok	ok	310.8200	240.785	0.000000	28.92	49.891	14.238	614022173.760566	6	310.1579	3.24164e-03	1.31871e-03
2017/12/19	13:06:54	ok	ok	310.7720	240.780	0.000000	29.08	49.976	14.387	624901801.803792	7	310.5656	2.76685e-03	9.90902e-04
2017/12/19	13:11:54	ok	ok	310.7380	240.774	0.000000	29.24	49.965	14.510	627544348.635089	7	310.5607	2.73053e-03	9.65767e-04
2017/12/19	13:16:54	ok	ok	310.7000	240.814	0.000000	29.28	50.066	14.571	629868684.606472	3	311.2557	2.09563e-03	1.69647e-04
2017/12/19	13:21:54	ok	ok	310.6680	240.804	0.000000	29.50	50.095	14.755	628791581.491127	3	311.2770	2.05085e-03	1.39022e-04
2017/12/19	13:26:54	ok	ok	310.6100	240.800	0.000000	29.72	50.059	14.922	617095060.373078	3	311.3057	1.96452e-03	2.73696e-05
2017/12/19	13:31:54	ok	ok	310.5880	240.794	0.000000	29.74	50.191	14.977	639339818.665137	3	311.0410	2.18008e-03	3.31959e-04
2017/12/19	13:36:54	ok	ok	310.5680	240.794	0.000000	29.88	50.306	15.126	649196516.147927	3	311.0365	2.17368e-03	1.27956e-04
2017/12/19	13:41:54	ok	ok	310.5320	240.804	0.000000	29.99	50.320	15.221	643700998.698368	6	309.9949	3.14200e-03	1.02775e-03
2017/12/19	13:46:54	ok	ok	310.5100	240.818	0.000000	30.08	50.397	15.318	650054230.616886	6	309.8928	3.19176e-03	1.28447e-03
2017/12/19	13:51:54	ok	ok	310.4800	240.803	0.000000	30.23	50.384	15.439	647543967.616794	3	310.9318	2.17921e-03	2.04798e-04
2017/12/19	13:56:54	ok	ok	310.4560	240.829	0.000000	30.30	50.490	15.530	658591058.482923	7	310.2724	2.73440e-03	8.84011e-04
2017/12/19	14:31:54	ok	ok	309.8960	240.382	0.000000	32.23	49.963	17.043	847541336.125375	2	309.2833	4.56618e-03	9.26105e-17
2017/12/19	14:36:54	ok	ok	309.8460	240.349	0.000000	32.47	49.994	17.273	795287767.333869	2	309.2017	4.63199e-03	8.04297e-17
2017/12/19	14:41:54	ok	ok	309.8060	240.314	0.000000	32.54	50.003	17.341	811740702.178680	2	310.2000	5.29448e-17	8.30700e-17
2017/12/19	14:46:54	ok	ok	309.7660	240.286	0.000000	32.72	50.124	17.549	763422996.742260	2	309.1650	4.50087e-03	1.62613e-16
2017/12/19	14:51:54	ok	ok	309.7180	240.243	0.000000	32.82	50.104	17.636	759020713.386222	7	309.6108	1.95881e-03	1.84268e-03
2017/12/19	14:56:54	ok	ok	309.7160	240.251	0.000000	32.87	50.306	17.754	729684929.605074	6	309.4500	3.18897e-03	1.27107e-03
2017/12/19	15:31:54	ok	ok	309.9780	240.452	0.000000	31.77	51.524	17.150	700930447.523849	6	309.8200	2.69755e-03	1.34735e-03
2017/12/19	15:36:54	ok	ok	309.9780	240.438	0.000000	31.74	51.553	17.132	711562828.716071	6	309.8354	2.71351e-03	1.37258e-03
2017/12/19	15:41:54	ok	ok	309.9760	240.425	0.000000	31.69	51.514	17.074	717384572.167357	6	309.8262	2.72906e-03	1.32974e-03
2017/12/19	15:46:54	ok	ok	309.9680	240.410	0.000000	31.67	51.511	17.054	693864138.687001	6	309.6080	2.87529e-03	1.76920e-03
2017/12/19	15:51:54	ok	ok	309.9620	240.378	0.000000	31.68	51.480	17.053	727788145.136756	6	309.6680	2.90840e-03	1.41978e-03
2017/12/19	15:56:54	ok	ok	309.9440	240.327	0.000000	31.73	51.357	17.058	688087357.795273	2	309.2383	4.76148e-03	3.72096e-16
2017/12/19	16:01:54	ok	ok	309.9360	240.329	0.000000	31.72	51.324	17.038	692325694.974379	6	309.7437	2.74421e-03	1.42931e-03
2017/12/19	16:06:54	ok	ok	309.9160	240.293	0.000000	31.77	51.266	17.064	709872215.865581	6	309.5673	2.98035e-03	1.58837e-03
2017/12/19	16:11:54	ok	ok	309.9180	240.280	0.000000	31.74	51.294	17.046	713098313.934756	2	309.2608	4.66239e-03	2.00625e-16
2017/12/19	16:16:54	ok	ok	309.9240	240.279	0.000000	31.70	51.353	17.029	720154479.398720	6	309.5364	2.89746e-03	1.86945e-03
2017/12/19	16:21:54	ok	ok	309.9200	240.261	0.000000	31.66	51.348	16.991	720201541.829337	2	310.4405	-4.63965e-04	4.05809e-16
2017/12/19	16:26:54	ok	ok	309.9080	240.228	0.000000	31.66	51.316	16.981	688841907.919286	6	309.5354	2.93727e-03	1.73105e-03
2017/12/19	16:31:54	ok	ok	309.8980	240.203	0.000000	31.72	51.291	17.027	695332799.830783	2	309.2608	4.66090e-03	2.00625e-16
2017/12/19	17:02:04	ok	ok	310.2400	240.476	0.000000	30.32	52.200	16.073	771524464.109805	2	310.6531	2.16254e-03	9.37888e-17
2017/12/19	17:07:04	ok	ok	310.2540	240.460	0.000000	30.21	52.153	15.964	730426903.323411	6	309.8865	2.95328e-03	1.80086e-03
2017/12/19	17:12:04	ok	ok	310.2660	240.446	0.000000	30.12	52.141	15.883	760083119.552579	6	309.9030	2.95403e-03	1.79462e-03
2017/12/19	17:17:04	ok	ok	310.2920	240.461	0.000000	30.03	52.129	15.802	755099286.610162	3	310.8909	2.04747e-03	1.89679e-04
2017/12/19	17:22:04	ok	ok	310.3260	240.465	0.000000	29.86	52.170	15.669	790280530.166487	3	310.8696	2.09220e-03	2.20346e-04
2017/12/19	17:27:04	ok	ok	310.3220	240.441	0.000000	29.88	52.109	15.668	777280901.426892	5	309.6925	3.08095e-03	1.39232e-03
2017/12/19	17:32:04	ok	ok	310.3280	240.425	0.000000	29.79	52.032	15.569	781577831.593285	5	309.7022	3.08062e-03	1.21865e-03
2017/12/19	17:37:04	ok	ok	310.3280	240.411	0.000000	29.75	51.931	15.505	774127386.991692	6	309.6830	3.21161e-03	1.37087e-03
2017/12/19	17:42:04	ok	ok	310.3420	240.413	0.000000	29.66	51.918	15.426	748067348.767832	7	310.1557	2.76428e-03	7.10091e-04
2017/12/19	17:47:04	ok	ok	310.3420	240.387	0.000000	29.68	51.825	15.415	760870139.268579	5	309.7113	3.07838e-03	1.36726e-03
2017/12/19	17:52:04	ok	ok	310.3360	240.366	0.000000	29.69	51.762	15.404	770040330.694342	7	309.9121	2.11020e-03	2.82164e-03
2017/12/19	17:57:04	ok	ok	310.3480	240.358	0.000000	29.66	51.758	15.378	771418383.145145	2	310.6379	2.31002e-03	1.24893e-16
2017/12/19	18:02:04	ok	ok	310.3640	240.360	0.000000	29.59	51.749	15.317	761581958.626047	2	310.3133	1.82024e-03	1.55271e-16
2017/12/19	18:32:14	ok	ok	310.9740	240.826	0.000000	27.07	53.509	13.794	675766894.688930	2	311.5645	2.04814e-03	4.26178e-16
2017/12/19	18:37:14	ok	ok	311.0000	240.806	0.000000	26.92	53.425	13.659	707805409.754417	6	310.8011	2.70678e-03	1.08781e-03
2017/12/19	18:42:14	ok	ok	311.0120	240.794	0.000000	26.84	53.318	13.571	690345747.687143	6	310.8110	2.69248e-03	1.00861e-03
2017/12/19	18:47:14	ok	ok	311.0420	240.833	0.000000	26.70	53.236	13.445	683611736.958803	6	310.8195	2.71068e-03	1.04385e-03
2017/12/19	18:52:14	ok	ok	311.0620	240.817	0.000000	26.60	53.158	13.351	688597304.459600	6	310.8873	2.66105e-03	1.04097e-03
2017/12/19	18:57:14	ok	ok	311.0720	240.806	0.000000	26.54	53.087	13.289	674355219.783061	2	311.8538	1.90719e-03	4.86769e-16
2017/12/19	19:02:14	ok	ok	311.1060	240.823	0.000000	26.40	53.035	13.173	651985941.850720	2	311.1667	1.29910e-03	1.09827e-16
2017/12/19	19:07:14	ok	ok	311.1140	240.809	0.000000	26.34	52.964	13.112	652634937.894296	2	310.9140	2.68375e-03	5.39327e-17
2017/12/19	19:12:14	ok	ok	311.1300	240.809	0.000000	26.24	52.982	13.043	696995673.882465	2	311.1133	1.81896e-03	1.96778e-16
2017/12/19	19:17:14	ok	ok	311.1560	240.814	0.000000	26.14	52.936	12.960	651268880.042904	2	311.0600	2.33910e-03	2.03953e-16
2017/12/19	19:22:14	ok	ok	311.1800	240.825	0.000000	26.06	52.893	12.891	648063283.780844	6	311.0111	2.68367e-03	1.15027e-03
2017/12/19	19:27:14	ok	ok	311.1900	240.821	0.000000	25.92	52.842	12.779	674262462.022002	6	310.7860	2.87279e-03	1.49193e-03
2017/12/19	19:32:14	ok	ok	311.2000	240.809	0.000000	25.95	52.751	12.778	656428384.879040	7	310.7538	2.88301e-03	1.63074e-03
2017/12/19	20:02:24	ok	ok	311.5920	241.071	0.000000	24.36	53.445	11.840	651034055.209865	2	311.6400	1.55816e-03	1.06339e-16
2017/12/19	20:07:24	ok	ok	311.6040	241.097	0.000000	24.23	53.301	11.722	622577802.152207	2	311.6400	1.55833e-03	1.06339e-16
2017/12/19	20:12:24	ok	ok	311.6160	241.091	0.000000	24.17	53.167	11.653	629909650.803765	2	311.4581	2.63579e-03	6.41875e-17
2017/12/19	20:17:24	ok	ok	311.6460	241.097	0.000000	24.00	53.143	11.536	594489924.025830	2	310.7533	1.82324e-03	5.67118e-16
2017/12/19	20:22:24	ok	ok	311.6700	241.097	0.000000	23.88	53.158	11.461	643305890.702053	3	312.3188	2.03752e-03	2.89321e-04
2017/12/19	20:27:24	ok	ok	311.6760	241.087	0.000000	23.87	52.999	11.420	637047418.091868	6	311.5591	2.74987e-03	1.58924e-03
2017/12/19	20:32:24	ok	ok	311.6940	241.072	0.000000	23.76	52.921	11.332	598565743.816175	2	311.5462	2.54207e-03	1.14752e-16
2017/12/19	20:37:24	ok	ok	311.6920	241.065	0.000000	23.75	52.857	11.312	622141346.882845	6	311.4773	2.47271e-03	2.18497e-03
2017/12/19	20:42:24	ok	ok	311.6960	241.053	0.000000	23.76	52.764	11.299	630137202.049264	7	311.4193	2.87255e-03	1.85938e-03
2017/12/19	20:47:24	ok	ok	311.7120	241.053	0.000000	23.66	52.750	11.232	617550478.829293	6	311.5614	2.71490e-03	1.45817e-03
2017/12/19	20:52:24	ok	ok	311.7240	241.052	0.000000	23.56	52.705	11.158	618577741.680811	6	311.4884	2.45958e-03	2.18896e-03
2017/12/19	20:57:24	ok	ok	311.7260	241.053	0.000000	23.59	52.583	11.152	596485446.962725	7	311.3361	2.47866e-03	2.20078e-03
2017/12/19	21:02:24	ok	ok	311.7380	241.045	0.000000	23.53	52.575	11.112	613741984.954962	6	311.5636	2.47271e-03	1.84010e-03
2017/12/19	21:32:34	ok	ok	312.3420	241.354	0.000000	21.03	54.098	9.905	518029910.656529	6	312.1538	2.72370e-03	1.39346e-03
2017/12/19	21:37:34	ok	ok	312.3760	241.347	0.000000	20.87	54.013	9.798	490437166.551616	6	312.0956	2.71267e-03	1.94479e-03
2017/12/19	21:42:34	ok	ok	312.4040	241.338	0.000000	20.75	53.934	9.715	478676792.035705	7	312.3172	2.40335e-03	1.29955e-03
2017/12/19	21:47:34	ok	ok	312.4220	241.329	0.000000	20.62	53.822	9.622	491027751.474822	7	312.1295	2.61523e-03	1.65471e-03
2017/12/19	21:52:34	ok	ok	312.4460	241.314	0.000000	20.54	53.718	9.559	464823142.396459	7	312.3229	2.41002e-03	1.44435e-03
2017/12/19	21:57:34	ok	ok	312.4580	241.290	0.000000	20.46	53.644	9.501	474885670.049079	7	312.3055	2.45693e-03	1.55614e-03
2017/12/19	22:02:34	ok	ok	312.4680	241.295	0.000000	20.43	53.516	9.462	470100464.846709	7	312.2982	2.48056e-03	1.63192e-03
2017/12/19	22:07:34	ok	ok	312.4900	241.298	0.000000	20.31	53.436	9.382	473480914.936358	7	312.4168	2.38667e-03	1.35564e-03
2017/12/19	22:12:34	ok	ok	312.4960	241.279	0.000000	20.18	53.325	9.292	482764195.228259	7	312.3851	2.45525e-03	1.41136e-03
2017/12/19	22:17:34	ok	ok	312.4980	241.269	0.000000	20.12	53.254	9.247	459239399.586162	7	312.2919	2.51790e-03	1.87032e-03
2017/12/19	22:22:34	ok	ok	312.5160	241.294	0.000000	20.12	53.223	9.242	452512203.421462	7	312.3767	2.49044e-03	1.64387e-03
2017/12/19	22:27:34	ok	ok	312.5200	241.285	0.000000	20.12	53.192	9.236	459809100.702653	7	312.3652	2.46892e-03	1.73442e-03
2017/12/19	22:32:34	ok	ok	312.5360	241.282	0.000000	20.01	53.114	9.164	458817167.535134	7	312.3938	2.46709e-03	1.60313e-03
2017/12/19	23:02:44	ok	ok	312.9500	241.577	0.000000	18.24	53.976	8.391	381563369.190810	7	312.8795	2.47143e-03	1.35456e-03
2017/12/19	23:07:44	ok	ok	312.9780	241.581	0.000000	18.12	53.897	8.319	378974651.286828	7	312.8271	2.47487e-03	1.71170e-03
2017/12/19	23:12:44	ok	ok	312.9900	241.568	0.000000	18.06	53.796	8.274	377430670.636537	7	312.8645	2.47918e-03	1.46441e-03
2017/12/19	23:17:44	ok	ok	313.0060	241.595	0.000000	17.95	53.688	8.204	379347986.909394	7	312.8154	2.58708e-03	1.65772e-03
2017/12/19	23:22:44	ok	ok	313.0180	241.578	0.000000	17.88	53.616	8.159	374453871.028945	6	312.8949	2.68964e-03	1.50355e-03
2017/12/19	23:27:44	ok	ok	313.0300	241.585	0.000000	17.78	53.571	8.104	372562875.921276	6	312.7588	2.72159e-03	2.05178e-03
2017/12/19	23:32:44	ok	ok	313.0480	241.571	0.000000	17.72	53.470	8.059	375050329.909694	6	312.9023	2.73319e-03	1.44471e-03
2017/12/19	23:37:44	ok	ok	313.0620	241.604	0.000000	17.65	53.429	8.020	381686981.363254	6	312.9122	2.71828e-03	1.43695e-03
2017/12/19	23:42:44	ok	ok	313.0720	241.587	0.000000	17.59	53.328	7.976	365484479.872309	6	312.8581	2.79607e-03	1.77071e-03
2017/12/19	23:47:44	ok	ok	313.0760	241.586	0.000000	17.52	53.287	7.937	348593291.331225	6	312.8165	2.80650e-03	1.74342e-03
2017/12/19	23:52:44	ok	ok	313.0820	241.601	0.000000	17.47	53.218	7.903	360271571.013345	6	312.8975	2.70062e-03	1.57403e-03
2017/12/19	23:57:44	ok	ok	313.1000	241.593	0.000000	17.45	53.154	7.884	345251655.281795	6	312.8424	2.64345e-03	2.02648e-03
2017/12/20	00:32:44	ok	ok	314.2240	242.175	0.000000	12.92	56.653	6.382	284765819.236633	2	314.1333	1.61758e-03	6.35929e-17
2017/12/20	00:37:44	ok	ok	314.2820	242.156	0.000000	12.63	56.519	6.253	275510303.605528	7	314.0695	2.82112e-03	1.84150e-03
2017/12/20	00:42:44	ok	ok	314.3360	242.133	0.000000	12.37	56.389	6.139	270433571.616197	4	312.1223	4.44407e-03	2.23235e-03
2017/12/20	00:47:44	ok	ok	314.3860	242.111	0.000000	12.14	56.234	6.035	254305895.313422	4	312.4861	4.21651e-03	1.83985e-03
2017/12/20	00:52:44	ok	ok	314.4200	242.086	0.000000	11.91	56.109	5.936	265783106.202398	2	314.5667	3.22950e-04	2.72721e-16
2017/12/20	00:57:44	ok	ok	314.4660	242.073	0.000000	11.70	55.987	5.846	258743492.506132	2	313.4378	1.12353e-03	8.47873e-16
2017/12/20	01:02:44	ok	ok	314.4920	242.048	0.000000	11.52	55.870	5.769	262807378.549057	2	314.4033	-1.29227e-04	3.57647e-16
2017/12/20	01:07:44	ok	ok	314.5280	242.008	0.000000	11.36	55.726	5.696	241045522.362634	2	313.4822	1.98698e-03	2.01613e-16
2017/12/20	01:12:44	ok	ok	314.5540	241.977	0.000000	11.20	55.612	5.628	247297420.076052	2	312.8589	2.89947e-03	4.99350e-16
2017/12/20	01:17:44	ok	ok	314.5900	242.000	0.000000	11.06	55.501	5.568	230730368.450456	2	313.4078	2.28981e-03	8.81278e-17
2017/12/20	01:22:44	ok	ok	314.6040	241.988	0.000000	10.94	55.363	5.512	232457243.212256	2	313.1367	2.46464e-03	4.03824e-16
2017/12/20	01:27:44	ok	ok	314.6220	241.975	0.000000	10.81	55.283	5.459	228641076.894615	3	311.9316	5.13666e-03	6.78929e-04
2017/12/20	01:32:44	ok	ok	314.6360	241.965	0.000000	10.68	55.204	5.407	225776109.177704	4	312.1079	5.10308e-03	1.58862e-03
2017/12/20	01:37:44	ok	ok	314.6540	241.951	0.000000	10.60	55.072	5.367	223343199.704148	3	315.0249	2.57991e-03	2.42086e-04
2017/12/20	01:42:44	ok	ok	314.6620	241.936	0.000000	10.48	54.994	5.319	214929779.327354	3	313.6434	3.67132e-03	2.55746e-04
2017/12/20	01:47:44	ok	ok	314.6980	241.922	0.000000	10.40	54.922	5.285	207148252.580323	4	312.0531	5.13800e-03	2.17801e-03
2017/12/20	01:52:44	ok	ok	314.7040	241.892	0.000000	10.30	54.847	5.245	217441241.798845	2	314.7133	1.80623e-03	7.78074e-17
2017/12/20	01:57:44	ok	ok	314.7040	241.878	0.000000	10.24	54.778	5.219	218018862.719911	4	311.7931	5.33731e-03	2.45213e-03
2017/12/20	02:02:44	ok	ok	314.7260	241.858	0.000000	10.17	54.708	5.189	201944125.398864	4	312.5284	4.83191e-03	1.34452e-03
2017/12/20	02:07:44	ok	ok	314.7420	241.839	0.000000	10.07	54.633	5.149	200160378.937140	4	312.5855	4.70302e-03	1.51916e-03
2017/12/20	02:12:44	ok	ok	314.7460	241.830	0.000000	10.00	54.563	5.120	222253318.754536	2	314.6600	2.32210e-03	1.30589e-16
2017/12/20	02:17:44	ok	ok	314.7540	241.821	0.000000	9.93	54.493	5.090	216614279.090604	4	312.6373	4.73483e-03	1.36042e-03
2017/12/20	02:22:44	ok	ok	314.7640	241.804	0.000000	9.86	54.422	5.061	225293277.362812	4	311.6902	5.47537e-03	2.53681e-03
2017/12/20	02:27:44	ok	ok	314.7740	241.789	0.000000	9.81	54.355	5.039	218343919.719591	4	312.2901	4.95362e-03	1.96248e-03
2017/12/20	02:32:44	ok	ok	314.7820	241.782	0.000000	9.76	54.347	5.022	221039893.343080	4	312.6524	4.70571e-03	1.50937e-03
2017/12/20	02:37:44	ok	ok	314.7960	241.768	0.000000	9.69	54.277	4.994	229534724.030007	4	312.0199	5.21696e-03	2.51066e-03
2017/12/20	02:42:44	ok	ok	314.8060	241.747	0.000000	9.64	54.210	4.972	223441704.679265	4	311.8074	5.20274e-03	1.36122e-03
2017/12/20	02:47:44	ok	ok	314.8120	241.741	0.000000	9.58	54.201	4.952	236925757.537076	4	311.7586	5.48619e-03	2.09018e-03
2017/12/20	02:52:44	ok	ok	314.8220	241.727	0.000000	9.54	54.135	4.933	231134875.865009	2	314.7867	2.06238e-03	1.46084e-16
2017/12/20	02:57:44	ok	ok	314.8360	241.720	0.000000	9.50	54.069	4.915	209468140.558382	7	314.5614	3.22608e-03	2.13267e-03
2017/12/20	03:02:44	ok	ok	314.8300	241.758	0.000000	9.46	54.033	4.899	222195484.845334	7	314.5467	2.48893e-03	1.96338e-03
2017/12/20	03:07:44	ok	ok	314.8380	241.708	0.000000	9.41	54.026	4.883	215782528.299831	4	312.5962	4.57660e-03	9.22244e-04
2017/12/20	03:12:44	ok	ok	314.8480	241.744	0.000000	9.37	53.990	4.867	216116686.331153	8	314.5082	2.38686e-03	1.74137e-03
2017/12/20	03:17:44	ok	ok	314.8560	241.743	0.000000	9.34	53.956	4.855	241132509.234995	4	311.9461	5.31057e-03	2.23533e-03
2017/12/20	03:22:44	ok	ok	314.8620	241.739	0.000000	9.30	53.890	4.837	217802081.430135	2	314.7333	2.57854e-03	3.43309e-16
2017/12/20	03:27:44	ok	ok	314.8600	241.727	0.000000	9.26	53.884	4.824	216226464.801727	4	312.7601	4.40743e-03	7.04433e-04
2017/12/20	03:32:44	ok	ok	314.8700	241.730	0.000000	9.24	53.851	4.815	217108225.718120	4	311.8580	5.36210e-03	2.52628e-03
2017/12/20	03:37:44	ok	ok	314.8700	241.720	0.000000	9.20	53.845	4.802	217102232.375358	4	312.7552	4.66939e-03	1.55721e-03
2017/12/20	03:42:44	ok	ok	314.8740	241.726	0.000000	9.19	53.814	4.796	227015847.217497	4	312.7306	4.39697e-03	2.19892e-03
2017/12/20	03:47:44	ok	ok	314.8800	241.717	0.000000	9.16	53.779	4.784	232833568.388296	6	314.6323	2.95249e-03	1.06418e-03
2017/12/20	03:52:44	ok	ok	314.8820	241.710	0.000000	9.11	53.772	4.768	214176961.390577	8	314.6094	2.34396e-03	1.81196e-03
2017/12/20	03:57:44	ok	ok	314.8840	241.708	0.000000	9.08	53.738	4.756	229856474.948002	4	312.0170	5.08248e-03	1.16721e-03
2017/12/20	04:02:44	ok	ok	314.8900	241.702	0.000000	9.07	53.706	4.750	218545361.144595	4	312.4299	4.62274e-03	2.65778e-03
2017/12/20	04:07:44	ok	ok	314.8940	241.693	0.000000	9.04	53.702	4.741	229470599.721406	4	312.2670	5.07041e-03	1.83519e-03
2017/12/20	04:12:44	ok	ok	314.8980	241.727	0.000000	9.00	53.696	4.728	227564991.677626	5	313.4508	3.05506e-03	1.90329e-03
2017/12/20	04:17:44	ok	ok	314.9000	241.744	0.000000	8.98	53.663	4.719	228712512.301211	4	312.3984	4.53346e-03	1.29883e-03
2017/12/20	04:22:44	ok	ok	314.8980	241.741	0.000000	8.96	53.630	4.710	218995652.171944	4	312.8233	4.13683e-03	1.36947e-03
2017/12/20	04:27:44	ok	ok	314.9040	241.730	0.000000	8.94	53.627	4.704	223793063.579219	4	312.4145	4.51569e-03	1.45024e-03
2017/12/20	04:32:44	ok	ok	314.9100	241.679	0.000000	8.92	53.594	4.695	227465511.372427	4	312.4026	4.72344e-03	2.24942e-03
2017/12/20	04:37:44	ok	ok	314.9180	241.713	0.000000	8.90	53.591	4.689	221511343.273095	4	311.8221	5.21844e-03	1.83568e-03
2017/12/20	04:42:44	ok	ok	314.9140	241.716	0.000000	8.86	53.586	4.676	226585570.945029	4	311.8530	5.21383e-03	1.98807e-03
2017/12/20	04:47:44	ok	ok	314.9180	241.713	0.000000	8.85	53.554	4.670	214944088.604146	2	314.7443	2.81757e-03	1.81045e-16
2017/12/20	04:52:44	ok	ok	314.9180	241.706	0.000000	8.84	53.553	4.667	221431616.450593	4	312.6754	4.46162e-03	2.31074e-03
2017/12/20	04:57:44	ok	ok	314.9220	241.698	0.000000	8.82	53.550	4.661	211076534.721406	4	313.1449	4.13248e-03	1.65560e-03
2017/12/20	05:32:44	ok	ok	313.8380	241.330	0.000000	12.98	50.194	5.675	259805680.201915	3	314.2695	-2.33602e-04	9.35942e-05
2017/12/20	05:37:44	ok	ok	313.7820	241.328	0.000000	13.20	50.255	5.760	279846678.739988	3	314.0869	-8.78383e-06	2.73454e-04
2017/12/20	05:42:44	ok	ok	313.7280	241.350	0.000000	13.47	50.384	5.871	262143166.665124	3	310.9705	5.37273e-03	7.45346e-04
2017/12/20	05:47:44	ok	ok	313.6980	241.407	0.000000	13.65	50.470	5.947	243055340.321295	4	311.3976	4.46926e-03	9.53610e-04
2017/12/20	05:52:44	ok	ok	313.6620	241.412	0.000000	13.80	50.582	6.015	235010431.418955	2	313.6590	2.48449e-03	1.00819e-16
2017/12/20	05:57:44	ok	ok	313.6340	241.420	0.000000	13.96	50.696	6.088	238476595.082991	4	311.4078	4.40556e-03	6.83719e-04
2017/12/20	06:02:44	ok	ok	313.6040	241.422	0.000000	14.12	50.780	6.159	227358590.441543	2	313.5333	2.58502e-03	4.62225e-16
2017/12/20	06:07:44	ok	ok	313.5840	241.432	0.000000	14.24	50.858	6.214	241048989.726083	2	313.4729	2.54300e-03	9.83462e-16
2017/12/20	06:12:44	ok	ok	313.5520	241.475	0.000000	14.40	50.911	6.281	255745586.698390	7	313.4595	2.70312e-03	1.47360e-03
2017/12/20	06:17:44	ok	ok	313.5360	241.491	0.000000	14.50	50.955	6.325	246619754.202547	4	311.7017	4.05806e-03	1.18718e-03
2017/12/20	06:22:44	ok	ok	313.1720	241.532	0.000000	14.65	51.037	6.394	239556606.391886	7	313.1117	2.85055e-03	1.75798e-03
2017/12/20	06:27:44	ok	ok	313.4940	241.536	0.000000	14.74	51.111	6.438	259982710.149708	2	313.4264	2.55869e-03	6.49322e-16
2017/12/20	06:32:44	ok	ok	313.1380	241.548	0.000000	14.84	51.187	6.487	229633540.860334	7	313.2861	2.79392e-03	9.51653e-04
2017/12/20	07:02:54	ok	ok	312.6880	241.346	0.000000	16.85	50.503	7.227	281068533.646457	6	312.6991	2.96704e-03	1.87010e-03
2017/12/20	07:07:54	ok	ok	313.0100	241.339	0.000000	17.00	50.586	7.304	287805141.040282	6	312.7863	2.69947e-03	2.09602e-03
2017/12/20	07:12:54	ok	ok	312.9880	241.385	0.000000	17.10	50.692	7.363	284522761.710698	6	312.8395	2.75311e-03	1.53006e-03
2017/12/20	07:17:54	ok	ok	312.9640	241.433	0.000000	17.24	50.743	7.433	298636255.771644	6	312.7763	2.72214e-03	1.76697e-03
2017/12/20	07:22:54	ok	ok	312.9500	241.437	0.000000	17.34	50.849	7.493	300127134.392736	2	312.1300	3.21353e-03	3.10353e-17
2017/12/20	07:27:54	ok	ok	312.5840	241.444	0.000000	17.45	50.957	7.558	296904393.219687	6	312.6203	2.90850e-03	1.78740e-03
2017/12/20	07:32:54	ok	ok	312.5660	241.431	0.000000	17.59	50.945	7.620	297225600.558454	6	312.5579	2.95443e-03	1.80819e-03
2017/12/20	07:37:54	ok	ok	312.9000	241.453	0.000000	17.68	50.989	7.667	310837750.340887	6	312.6350	2.71664e-03	2.36709e-03
2017/12/20	07:42:54	ok	ok	312.8780	241.449	0.000000	17.78	51.096	7.729	304799570.659239	2	312.7571	2.77684e-03	2.66335e-16
2017/12/20	07:47:54	ok	ok	312.8680	241.451	0.000000	17.90	51.174	7.796	300270188.373869	7	312.6937	2.61898e-03	1.70217e-03
2017/12/20	07:52:54	ok	ok	312.8540	241.446	0.000000	17.93	51.178	7.811	305813252.762141	2	312.9568	2.27695e-03	7.13959e-16
2017/12/20	07:57:54	ok	ok	312.8360	241.471	0.000000	18.03	51.223	7.864	308981263.398087	6	312.5912	3.32807e-03	1.31510e-03
2017/12/20	08:02:54	ok	ok	312.8260	241.475	0.000000	18.15	51.333	7.938	321088512.092402	7	312.7698	2.51810e-03	1.36108e-03
2017/12/20	08:33:04	ok	ok	312.2160	241.225	0.000000	20.73	50.056	9.006	382291552.166675	7	312.0719	2.41539e-03	1.65301e-03
2017/12/20	08:38:04	ok	ok	312.1860	241.225	0.000000	20.96	50.149	9.144	390169051.116288	7	312.0336	2.38008e-03	1.68471e-03
2017/12/20	08:43:04	ok	ok	312.1580	241.256	0.000000	21.14	50.236	9.256	406068861.356996	2	312.2933	1.03740e-03	2.87798e-16
2017/12/20	08:48:04	ok	ok	312.1300	241.268	0.000000	21.22	50.373	9.325	436485780.422918	2	312.0600	2.33600e-03	2.03300e-16
2017/12/20	08:53:04	ok	ok	312.1120	241.301	0.000000	21.33	50.450	9.399	458701338.523422	2	312.1133	1.81683e-03	1.96147e-16
2017/12/20	08:58:04	ok	ok	312.0880	241.279	0.000000	21.49	50.503	9.496	468002084.907190	2	312.1133	1.81666e-03	1.96147e-16
2017/12/20	09:03:04	ok	ok	312.0640	241.282	0.000000	21.64	50.586	9.594	452170923.442446	2	312.1019	-1.26398e-04	1.22880e-16
2017/12/20	09:08:04	ok	ok	312.0460	241.302	0.000000	21.73	50.630	9.653	455570849.812012	2	311.9867	2.07723e-03	1.85813e-16
2017/12/20	09:13:04	ok	ok	312.0360	241.307	0.000000	21.82	50.768	9.729	494709905.589323	2	312.1667	1.29755e-03	1.09475e-16
2017/12/20	09:18:04	ok	ok	312.0240	241.324	0.000000	21.91	50.843	9.794	498832592.563317	2	312.1667	1.29764e-03	1.09475e-16
2017/12/20	09:23:04	ok	ok	312.2260	241.527	0.000000	21.18	51.936	9.592	484544457.726665	6	312.0363	2.77772e-03	1.39668e-03
2017/12/20	09:28:04	ok	ok	312.1640	241.501	0.000000	21.45	51.503	9.662	467533256.396190	2	312.0600	2.33826e-03	2.03300e-16
2017/12/20	10:03:04	ok	ok	311.7240	241.178	0.000000	23.30	50.587	10.553	512493617.349059	7	311.4709	2.46996e-03	2.01826e-03
2017/12/20	10:08:04	ok	ok	311.6180	241.113	0.000000	23.69	50.259	10.720	503327880.572065	6	311.3489	2.76131e-03	1.70951e-03
2017/12/20	10:13:04	ok	ok	311.5620	241.077	0.000000	24.00	50.205	10.898	514439340.709779	2	311.4600	2.33865e-03	1.57027e-16
2017/12/20	10:18:04	ok	ok	311.5120	241.061	0.000000	24.18	50.261	11.022	523161262.067067	4	309.5046	4.15880e-03	7.76484e-04
2017/12/20	10:23:04	ok	ok	311.4780	241.058	0.000000	24.32	50.343	11.128	525645887.792769	2	311.3111	2.40698e-03	3.13343e-16
2017/12/20	10:28:04	ok	ok	311.4400	241.062	0.000000	24.52	50.338	11.253	530126920.837328	2	311.3283	2.64895e-03	1.10792e-16
2017/12/20	10:33:04	ok	ok	311.4180	241.043	0.000000	24.66	50.420	11.361	538273294.971930	2	311.2452	2.69279e-03	4.36616e-17
2017/12/20	10:38:04	ok	ok	311.6500	241.329	0.000000	23.80	51.635	11.082	518022096.303718	3	312.3914	1.97612e-03	2.56596e-04
2017/12/20	10:43:04	ok	ok	311.4980	241.173	0.000000	24.43	50.833	11.306	536717182.748732	2	311.5133	1.81937e-03	1.27622e-16
2017/12/20	10:48:04	ok	ok	311.4440	241.144	0.000000	24.68	50.708	11.439	510507441.222088	7	311.1567	2.70839e-03	1.54061e-03
2017/12/20	10:53:04	ok	ok	311.3900	241.115	0.000000	24.87	50.670	11.553	534556672.428546	2	311.2600	2.34052e-03	3.47140e-16
2017/12/20	10:58:04	ok	ok	311.3500	241.101	0.000000	25.06	50.664	11.676	557037229.374822	6	311.1138	2.77002e-03	1.13665e-03
2017/12/20	11:03:04	ok	ok	311.3320	241.120	0.000000	25.21	50.747	11.794	545440900.853327	2	311.1076	2.71342e-03	1.52491e-16
2017/12/20	11:33:14	ok	ok	310.5880	240.505	0.000000	28.26	49.225	13.550	764731238.124150	7	310.4444	2.77132e-03	8.47796e-04
2017/12/20	11:38:14	ok	ok	310.5480	240.483	0.000000	28.40	49.308	13.677	780590660.820854	6	310.0214	3.17858e-03	1.09676e-03
2017/12/20	11:43:14	ok	ok	310.5000	240.461	0.000000	28.65	49.404	13.893	747309451.251084	7	310.0796	2.98771e-03	1.41515e-03
2017/12/20	11:48:14	ok	ok	310.4680	240.452	0.000000	28.87	49.497	14.087	748224651.703299	3	310.9713	2.19245e-03	7.96736e-05
2017/12/20	11:53:14	ok	ok	310.4260	240.432	0.000000	29.03	49.550	14.226	698012158.624206	3	311.0044	2.11241e-03	1.71947e-04
2017/12/20	11:58:14	ok	ok	310.3940	240.412	0.000000	29.15	49.566	14.324	690811429.539053	3	311.0096	2.03857e-03	1.63293e-04
2017/12/20	12:03:14	ok	ok	310.3860	240.419	0.000000	29.31	49.715	14.493	687901090.256033	3	310.9722	2.05429e-03	2.15947e-04
2017/12/20	12:08:14	ok	ok	310.3440	240.400	0.000000	29.43	49.763	14.602	709118961.751888	3	310.8878	2.15275e-03	1.25853e-04
2017/12/20	12:13:14	ok	ok	310.3200	240.395	0.000000	29.59	49.849	14.754	673870982.652416	6	309.6772	3.21980e-03	1.34902e-03
2017/12/20	12:18:14	ok	ok	310.3060	240.397	0.000000	29.66	49.987	14.852	676844212.851297	7	310.0588	2.89792e-03	1.74917e-03
2017/12/20	12:23:14	ok	ok	310.2780	240.389	0.000000	29.73	50.028	14.921	700571950.325999	3	310.7244	2.21848e-03	2.86115e-04
2017/12/20	12:28:14	ok	ok	310.2580	240.376	0.000000	29.85	50.108	15.042	703826064.613302	3	310.8418	2.09760e-03	1.19380e-04
2017/12/20	13:03:14	ok	ok	309.3480	239.770	0.000000	31.99	49.412	16.641	781170499.653133	2	309.0833	4.55749e-03	1.68172e-16
2017/12/20	13:08:14	ok	ok	309.2860	239.718	0.000000	32.23	49.475	16.877	756870626.317840	2	309.0242	4.52484e-03	2.29931e-17
2017/12/20	13:13:14	ok	ok	309.2520	239.677	0.000000	32.35	49.523	17.001	784656131.262465	2	309.0017	4.62204e-03	1.89620e-16
2017/12/20	13:18:14	ok	ok	309.2280	239.662	0.000000	32.45	49.633	17.130	764644640.437207	2	308.9650	4.49210e-03	3.68005e-16
2017/12/20	13:23:14	ok	ok	309.1700	239.602	0.000000	32.66	49.628	17.320	740170016.253479	2	308.8833	4.55726e-03	1.47407e-16
2017/12/20	13:28:14	ok	ok	309.1440	239.583	0.000000	32.75	49.704	17.430	746251911.063475	2	308.9283	4.36096e-03	1.50932e-16
2017/12/20	13:33:14	ok	ok	309.1080	239.541	0.000000	32.88	49.754	17.568	732594342.782025	2	308.8242	4.52443e-03	9.17169e-17
2017/12/20	13:38:14	ok	ok	309.0820	239.527	0.000000	32.95	49.828	17.659	711206532.874970	2	308.8467	4.42618e-03	1.26535e-16
2017/12/20	13:43:14	ok	ok	309.4100	239.485	0.000000	33.10	49.880	17.819	690592640.940961	2	309.4400	1.55892e-03	1.66973e-16
2017/12/20	13:48:14	ok	ok	309.0140	239.452	0.000000	33.24	49.898	17.958	658314646.658558	2	308.7875	4.39310e-03	1.87294e-16
2017/12/20	13:53:14	ok	ok	308.9800	239.417	0.000000	33.30	49.938	18.029	641211685.141827	7	309.2537	1.96647e-03	1.70393e-03
2017/12/20	13:58:14	ok	ok	308.9500	239.378	0.000000	33.39	49.982	18.131	649974400.684745	7	308.9288	2.61792e-03	1.36333e-03
2017/12/20	14:03:15	ok	ok	308.9100	239.332	0.000000	33.53	49.968	18.260	649021420.517365	7	309.0111	2.16663e-03	1.64822e-03
2017/12/20	14:08:14	ok	ok	309.2580	239.336	0.000000	33.52	50.162	18.321	635979263.743590	6	309.1064	2.61501e-03	1.19985e-03
2017/12/20	14:13:14	ok	ok	308.8860	239.298	0.000000	33.58	50.203	18.394	623325488.280289	2	308.5425	4.58905e-03	2.25656e-16
2017/12/20	14:18:14	ok	ok	309.2240	239.280	0.000000	33.65	50.212	18.466	623275418.717762	2	309.2400	1.55859e-03	7.91846e-17
2017/12/20	14:23:14	ok	ok	308.8400	239.250	0.000000	33.70	50.218	18.517	635518189.216436	6	308.8770	2.82954e-03	1.43015e-03
2017/12/20	14:28:14	ok	ok	309.1800	239.225	0.000000	33.74	50.256	18.570	624202165.355430	7	309.2505	1.77367e-03	1.53541e-03
2017/12/20	14:33:14	ok	ok	309.1580	239.203	0.000000	33.77	50.358	18.637	629519132.098605	7	309.2139	1.77627e-03	1.50895e-03
2017/12/20	14:38:14	ok	ok	309.1240	239.162	0.000000	33.90	50.277	18.734	621133636.983690	7	308.9815	2.01987e-03	1.68207e-03
2017/12/20	14:43:14	ok	ok	308.7360	239.123	0.000000	33.96	50.252	18.784	620884683.859585	7	308.8441	2.13921e-03	1.71274e-03
2017/12/20	14:48:14	ok	ok	308.7220	239.077	0.000000	34.04	50.295	18.879	623427098.546291	7	309.0188	1.91210e-03	1.60478e-03
2017/12/20	14:53:14	ok	ok	308.6980	239.042	0.000000	34.06	50.330	18.912	621966405.017289	2	309.6167	-6.47977e-04	3.61521e-16
2017/12/20	14:58:14	ok	ok	308.6660	239.011	0.000000	34.16	50.343	19.017	622428333.424913	7	308.6424	2.61308e-03	1.38597e-03
2017/12/20	15:33:14	ok	ok	308.5200	238.755	0.000000	34.52	50.389	19.397	603131553.915500	6	308.6631	2.49795e-03	1.33593e-03
2017/12/20	15:38:14	ok	ok	308.8720	238.740	0.000000	34.47	50.514	19.394	616773342.374765	7	308.6128	2.47827e-03	1.26902e-03
2017/12/20	15:43:14	ok	ok	308.5220	238.728	0.000000	34.41	50.571	19.355	607890526.205986	7	308.7864	1.93011e-03	1.65045e-03
2017/12/20	15:48:14	ok	ok	308.8560	238.705	0.000000	34.39	50.601	19.346	610648569.303189	7	308.7814	2.32989e-03	1.16598e-03
2017/12/20	15:53:14	ok	ok	308.4840	238.671	0.000000	34.55	50.524	19.479	618508326.746300	7	308.4830	2.59510e-03	1.46933e-03
2017/12/20	15:58:14	ok	ok	308.8180	238.637	0.000000	34.56	50.558	19.503	611605134.464768	7	308.7670	2.28583e-03	1.19246e-03
2017/12/20	16:03:14	ok	ok	308.8120	238.612	0.000000	34.56	50.623	19.528	619168745.839498	2	308.6921	2.19648e-03	7.36442e-17
2017/12/20	16:08:14	ok	ok	308.4440	238.582	0.000000	34.62	50.599	19.579	608895833.094294	3	307.8319	2.95775e-03	5.55035e-04
2017/12/20	16:13:14	ok	ok	308.7980	238.581	0.000000	34.54	50.686	19.532	615814344.873884	7	308.7706	2.26767e-03	1.12715e-03
2017/12/20	16:18:14	ok	ok	308.4200	238.530	0.000000	34.56	50.591	19.515	600815277.990369	7	308.5247	2.47418e-03	1.36375e-03
2017/12/20	16:23:14	ok	ok	308.4040	238.494	0.000000	34.68	50.574	19.631	616743769.654356	7	308.4045	2.61808e-03	1.45472e-03
2017/12/20	16:28:14	ok	ok	308.7480	238.482	0.000000	34.66	50.636	19.635	605545516.816400	6	308.6865	2.33829e-03	1.28917e-03
2017/12/20	16:33:14	ok	ok	308.3880	238.445	0.000000	34.71	50.610	19.676	617778577.473587	7	308.3676	2.59253e-03	1.33719e-03
2017/12/20	17:03:24	ok	ok	309.0320	238.828	0.000000	33.38	51.576	18.699	690183226.958671	6	308.8255	1.82554e-03	1.10035e-03
2017/12/20	17:08:24	ok	ok	309.0320	238.813	0.000000	33.34	51.474	18.623	698825157.495604	2	309.0400	1.55655e-03	1.72307e-16
2017/12/20	17:13:24	ok	ok	309.0280	238.795	0.000000	33.30	51.436	18.570	704953636.538173	2	309.0914	1.33387e-03	1.93270e-16
2017/12/20	17:18:24	ok	ok	309.0320	238.788	0.000000	33.22	51.393	18.476	701591460.032224	2	309.0400	1.55639e-03	1.72307e-16
2017/12/20	17:23:24	ok	ok	309.0320	238.786	0.000000	33.23	51.329	18.463	691618503.733940	2	309.0400	1.55638e-03	1.72307e-16
2017/12/20	17:28:24	ok	ok	309.0240	238.760	0.000000	33.26	51.300	18.482	729775223.130766	2	309.0400	1.55621e-03	1.72307e-16
2017/12/20	17:33:24	ok	ok	309.0780	238.834	0.000000	33.07	51.470	18.358	702918296.319020	2	308.9867	2.07594e-03	1.87618e-16
2017/12/20	17:38:24	ok	ok	309.1080	238.851	0.000000	32.86	51.540	18.179	715305896.004333	6	308.9329	2.61860e-03	1.36404e-03
2017/12/20	17:43:24	ok	ok	309.1340	238.872	0.000000	32.79	51.563	18.120	742100901.530564	2	309.5333	-3.23845e-04	1.71358e-16
2017/12/20	17:48:24	ok	ok	309.0940	238.802	0.000000	32.88	51.283	18.108	728082728.919008	2	309.0544	4.75569e-04	1.25625e-16
2017/12/20	17:53:24	ok	ok	309.0760	238.779	0.000000	32.89	51.187	18.084	731829100.978043	2	308.9867	2.07546e-03	1.87618e-16
2017/12/20	17:58:24	ok	ok	309.0840	238.762	0.000000	32.86	51.215	18.065	736856383.544648	2	309.0667	2.26929e-03	4.59799e-17
2017/12/20	18:03:24	ok	ok	309.0680	238.725	0.000000	32.91	51.059	18.058	747843962.742839	2	309.6167	-6.47118e-04	3.61521e-16
2017/12/20	18:33:34	ok	ok	309.2600	239.397	0.000000	30.56	52.779	16.463	720017270.173587	6	309.0781	3.09878e-03	1.81058e-03
2017/12/20	18:38:34	ok	ok	309.6600	239.427	0.000000	30.46	52.733	16.361	736779518.085204	6	309.4302	2.82345e-03	1.47604e-03
2017/12/20	18:43:34	ok	ok	309.3220	239.433	0.000000	30.32	52.682	16.222	755551994.571526	7	309.0762	3.07551e-03	2.06673e-03
2017/12/20	18:48:34	ok	ok	309.3380	239.445	0.000000	30.21	52.571	16.092	744780526.489050	6	309.3829	2.92087e-03	1.51311e-03
2017/12/20	18:53:34	ok	ok	309.3500	239.433	0.000000	30.19	52.504	16.054	762851347.136972	6	309.1694	3.09141e-03	1.92926e-03
2017/12/20	18:58:34	ok	ok	309.3620	239.446	0.000000	30.12	52.462	15.980	736547775.941797	6	309.2295	3.09982e-03	1.48537e-03
2017/12/20	19:03:34	ok	ok	309.7400	239.459	0.000000	30.04	52.387	15.889	737515873.726694	6	309.4173	2.88412e-03	1.58112e-03
2017/12/20	19:08:34	ok	ok	309.4040	239.479	0.000000	29.90	52.400	15.773	740804612.419821	6	309.2888	3.09589e-03	1.54709e-03
2017/12/20	19:13:34	ok	ok	309.7520	239.470	0.000000	29.92	52.275	15.752	765462705.207953	7	309.3399	2.90755e-03	1.73179e-03
2017/12/20	19:18:34	ok	ok	309.4080	239.460	0.000000	29.84	52.200	15.661	741993873.542456	6	309.2448	3.10272e-03	1.76179e-03
2017/12/20	19:23:34	ok	ok	309.7580	239.434	0.000000	29.83	52.102	15.624	740340592.042073	6	309.5489	2.82415e-03	1.56590e-03
2017/12/20	19:28:34	ok	ok	309.7620	239.433	0.000000	29.77	52.062	15.561	756627457.139058	2	309.7133	1.81674e-03	7.90636e-17
2017/12/20	19:33:34	ok	ok	309.7580	239.426	0.000000	29.75	51.963	15.514	784972298.111117	2	310.0600	2.33312e-03	2.85414e-16
2017/12/20	20:03:44	ok	ok	309.8320	239.969	0.000000	28.01	53.004	14.391	812084609.595192	6	309.6309	3.07162e-03	1.38893e-03
2017/12/20	20:08:44	ok	ok	309.8520	239.975	0.000000	27.95	52.868	14.307	805444239.430153	2	309.9700	2.72901e-03	1.15336e-16
2017/12/20	20:13:44	ok	ok	309.8780	239.991	0.000000	27.80	52.848	14.184	815582301.668762	2	310.7569	2.12042e-03	1.23664e-16
2017/12/20	20:18:44	ok	ok	309.8880	240.002	0.000000	27.72	52.709	14.085	813290964.408883	3	310.7427	2.06165e-03	7.23723e-04
2017/12/20	20:23:44	ok	ok	309.8900	239.996	0.000000	27.64	52.635	14.003	759273059.225799	7	309.6976	3.00957e-03	1.20637e-03
2017/12/20	20:28:44	ok	ok	309.9180	240.005	0.000000	27.56	52.560	13.922	806479610.770963	6	309.9560	2.87363e-03	1.06823e-03
2017/12/20	20:33:44	ok	ok	309.9280	240.004	0.000000	27.51	52.490	13.865	791862062.088571	5	310.1527	2.64563e-03	6.49898e-04
2017/12/20	20:38:44	ok	ok	309.9400	240.014	0.000000	27.37	52.439	13.744	795368031.952895	6	309.7608	3.02937e-03	1.36702e-03
2017/12/20	20:43:44	ok	ok	309.9440	240.016	0.000000	27.34	52.371	13.704	796541004.293388	4	310.2340	2.58863e-03	6.69895e-04
2017/12/20	20:48:44	ok	ok	309.9520	240.011	0.000000	27.27	52.266	13.624	783098700.457017	2	309.8858	3.67271e-03	9.17167e-17
2017/12/20	20:53:44	ok	ok	309.9620	240.009	0.000000	27.28	52.235	13.623	808054281.478943	2	310.9645	2.04513e-03	4.11532e-16
2017/12/20	20:58:44	ok	ok	309.9620	240.022	0.000000	27.22	52.163	13.560	794703103.652232	6	309.9890	2.85516e-03	9.85371e-04
2017/12/20	21:03:44	ok	ok	309.9680	240.015	0.000000	27.21	52.098	13.535	792603417.546201	2	310.9645	2.04517e-03	4.11532e-16
2017/12/20	21:33:54	ok	ok	310.9320	240.661	0.000000	24.81	53.603	12.180	605129046.727469	6	310.6202	2.86073e-03	1.69182e-03
2017/12/20	21:38:54	ok	ok	310.9620	240.696	0.000000	24.64	53.516	12.045	607988087.905423	6	310.6653	2.81843e-03	1.68146e-03
2017/12/20	21:43:54	ok	ok	310.9760	240.696	0.000000	24.56	53.410	11.967	599340855.952822	7	310.7280	2.70999e-03	1.62827e-03
2017/12/20	21:48:54	ok	ok	311.0040	240.720	0.000000	24.43	53.392	11.875	606943557.660392	2	311.0400	1.55889e-03	1.71199e-16
2017/12/20	21:53:54	ok	ok	311.0180	240.726	0.000000	24.28	53.182	11.729	596038440.078861	2	310.9867	2.07893e-03	1.86411e-16
2017/12/20	21:58:54	ok	ok	311.0480	240.734	0.000000	24.17	53.167	11.653	576794716.457002	6	310.7613	2.80076e-03	1.69371e-03
2017/12/20	22:03:54	ok	ok	311.0740	240.751	0.000000	24.02	53.146	11.550	574192066.052428	2	310.9205	2.65520e-03	1.09511e-16
2017/12/20	22:08:54	ok	ok	311.0820	240.748	0.000000	24.03	53.022	11.529	572024499.562715	2	310.9076	2.71097e-03	1.41291e-16
2017/12/20	22:13:54	ok	ok	311.1100	240.757	0.000000	23.88	53.001	11.427	551136498.252002	2	310.9205	2.65526e-03	1.09511e-16
2017/12/20	22:18:54	ok	ok	311.1180	240.765	0.000000	23.84	52.932	11.386	566089357.156573	7	310.8982	1.93633e-03	2.97127e-03
2017/12/20	22:23:54	ok	ok	311.1280	240.764	0.000000	23.79	52.799	11.326	565101312.519689	6	310.6932	2.90291e-03	1.49702e-03
2017/12/20	22:28:54	ok	ok	311.1340	240.756	0.000000	23.68	52.784	11.252	574004691.754735	2	311.1133	1.81855e-03	1.96778e-16
2017/12/20	22:33:54	ok	ok	311.1300	240.745	0.000000	23.69	52.691	11.238	550472625.507798	7	310.8175	2.01925e-03	2.90897e-03
2017/12/20	23:04:04	ok	ok	311.5820	241.232	0.000000	21.86	53.687	10.313	434519361.010140	6	311.4041	2.48314e-03	1.73612e-03
2017/12/20	23:09:04	ok	ok	311.6140	241.268	0.000000	21.68	53.599	10.189	451642450.060212	6	311.4182	2.48075e-03	1.78490e-03
2017/12/20	23:14:04	ok	ok	311.6300	241.272	0.000000	21.56	53.520	10.104	467774748.259756	2	311.5875	3.04634e-03	1.14020e-16
2017/12/20	23:19:04	ok	ok	311.6580	241.291	0.000000	21.40	53.435	9.995	425422944.074270	2	311.5867	2.07980e-03	1.17891e-16
2017/12/20	23:24:04	ok	ok	311.6800	241.302	0.000000	21.32	53.393	9.941	417953214.662833	2	311.5333	2.60031e-03	4.65192e-16
2017/12/20	23:29:04	ok	ok	311.7000	241.322	0.000000	21.20	53.313	9.858	431784916.585139	2	311.7133	1.81932e-03	7.85563e-17
2017/12/20	23:34:04	ok	ok	311.7140	241.327	0.000000	21.14	53.243	9.810	420121263.072842	6	311.4548	2.81487e-03	1.64496e-03
2017/12/20	23:39:04	ok	ok	311.7280	241.334	0.000000	21.01	53.162	9.722	425408051.999257	6	311.4413	2.71291e-03	2.06400e-03
2017/12/20	23:44:04	ok	ok	311.7300	241.332	0.000000	21.00	53.098	9.705	429811131.784367	6	311.4546	2.65098e-03	2.07104e-03
2017/12/20	23:49:04	ok	ok	311.7440	241.334	0.000000	20.96	52.999	9.664	416943939.065519	2	311.7133	1.81941e-03	7.85563e-17
2017/12/20	23:54:04	ok	ok	311.7600	241.344	0.000000	20.82	52.948	9.577	443236641.106353	6	311.5106	2.70097e-03	1.84945e-03
2017/12/20	23:59:04	ok	ok	311.7640	241.350	0.000000	20.78	52.911	9.548	419624326.639785	6	311.5365	2.73588e-03	1.64999e-03
2017/12/21	00:34:04	ok	ok	312.9040	242.604	0.000000	16.27	56.317	7.783	304774258.615185	7	312.6500	2.90723e-03	1.52373e-03
2017/12/21	00:39:04	ok	ok	312.9620	242.632	0.000000	15.96	56.179	7.620	289209154.364913	7	312.7157	2.83897e-03	1.72423e-03
2017/12/21	00:44:04	ok	ok	313.0140	242.642	0.000000	15.70	56.079	7.488	262929653.629125	7	312.7749	2.84495e-03	1.62061e-03
2017/12/21	00:49:04	ok	ok	313.0520	242.676	0.000000	15.45	55.920	7.354	277212166.828017	7	312.9075	2.71611e-03	1.36242e-03
2017/12/21	00:54:04	ok	ok	313.0980	242.699	0.000000	15.24	55.828	7.249	272007067.676893	7	312.9154	2.78931e-03	1.34480e-03
2017/12/21	00:59:04	ok	ok	313.1300	242.709	0.000000	15.02	55.674	7.133	270337722.957038	7	312.9767	2.76095e-03	1.36765e-03
2017/12/21	01:04:04	ok	ok	313.1680	242.723	0.000000	14.83	55.554	7.036	243878608.329686	7	312.9135	2.83250e-03	1.65250e-03
2017/12/21	01:09:04	ok	ok	313.1880	242.743	0.000000	14.65	55.436	6.945	258571311.627951	7	313.0925	2.52689e-03	1.73921e-03
2017/12/21	01:14:04	ok	ok	313.2220	242.732	0.000000	14.50	55.353	6.871	246369231.504295	6	312.9626	2.89832e-03	1.77508e-03
2017/12/21	01:19:04	ok	ok	313.2480	242.739	0.000000	14.34	55.208	6.786	241620505.054796	2	312.9286	2.79015e-03	1.95658e-16
2017/12/21	01:24:04	ok	ok	313.2720	242.751	0.000000	14.20	55.127	6.719	251295993.914285	2	312.3867	3.45663e-03	1.09363e-16
2017/12/21	01:29:04	ok	ok	313.2900	242.751	0.000000	14.07	54.986	6.648	251237856.162701	6	312.9702	2.91524e-03	2.20050e-03
2017/12/21	01:34:04	ok	ok	313.3140	242.734	0.000000	13.94	54.907	6.586	247351870.957772	6	313.0046	2.90955e-03	2.09641e-03
2017/12/21	01:39:04	ok	ok	313.3440	242.737	0.000000	13.84	54.831	6.537	234628676.266710	7	313.1325	2.73811e-03	1.76996e-03
2017/12/21	01:44:04	ok	ok	313.3500	242.740	0.000000	13.72	54.753	6.479	254508205.357333	6	313.0879	2.86863e-03	1.95345e-03
2017/12/21	01:49:04	ok	ok	313.3640	242.739	0.000000	13.62	54.677	6.431	252798519.080474	2	313.1000	-8.87680e-17	7.29654e-17
2017/12/21	01:54:04	ok	ok	313.3840	242.712	0.000000	13.53	54.604	6.387	248794644.187041	6	313.0573	2.90309e-03	2.26703e-03
2017/12/21	01:59:04	ok	ok	313.3980	242.722	0.000000	13.42	54.527	6.335	261218048.607436	7	313.1037	2.81911e-03	2.13456e-03
2017/12/21	02:04:04	ok	ok	313.4100	242.721	0.000000	13.33	54.453	6.291	252877087.272157	6	313.1210	2.96148e-03	2.03386e-03
2017/12/21	02:09:04	ok	ok	313.4280	242.702	0.000000	13.26	54.412	6.259	251767233.885572	6	313.1422	2.97292e-03	2.08446e-03
2017/12/21	02:14:04	ok	ok	313.4480	242.716	0.000000	13.20	54.343	6.228	247586671.217012	2	313.3867	2.08007e-03	8.45726e-17
2017/12/21	02:19:04	ok	ok	313.4460	242.722	0.000000	13.10	54.268	6.181	267544971.112844	6	313.2823	2.97646e-03	1.53108e-03
2017/12/21	02:24:04	ok	ok	313.4660	242.720	0.000000	13.04	54.228	6.154	254224184.665713	2	311.8622	2.78702e-03	1.50144e-16
2017/12/21	02:29:04	ok	ok	313.4720	242.695	0.000000	12.98	54.159	6.123	275248905.250486	3	313.4724	2.22569e-04	5.62993e-05
2017/12/21	02:34:04	ok	ok	313.4900	242.702	0.000000	12.91	54.119	6.092	253555676.601273	2	313.3333	2.60038e-03	2.72763e-16
2017/12/21	02:39:04	ok	ok	313.5000	242.700	0.000000	12.83	54.077	6.058	249262599.169008	2	313.5133	1.81920e-03	1.26808e-16
2017/12/21	02:44:04	ok	ok	313.5020	242.668	0.000000	12.78	54.009	6.031	250616522.461264	2	312.8989	1.34521e-03	5.57443e-17
2017/12/21	02:49:04	ok	ok	313.5220	242.661	0.000000	12.72	54.000	6.008	250412252.950385	2	313.5133	1.81891e-03	1.26808e-16
2017/12/21	02:54:04	ok	ok	313.5240	242.658	0.000000	12.67	53.932	5.982	259401551.731437	2	312.9189	5.64059e-04	4.04066e-16
2017/12/21	02:59:04	ok	ok	313.5320	242.662	0.000000	12.60	53.892	5.951	245602545.790271	5	313.8868	-5.30978e-04	7.10251e-04
2017/12/21	03:04:04	ok	ok	313.5420	242.633	0.000000	12.55	53.884	5.932	228190606.118266	4	311.6616	4.05942e-03	1.12172e-03
2017/12/21	03:09:04	ok	ok	313.5500	242.629	0.000000	12.50	53.847	5.910	248194347.376324	2	313.4600	2.33869e-03	1.56025e-16
2017/12/21	03:14:04	ok	ok	313.5540	242.628	0.000000	12.45	53.809	5.887	253508212.358867	2	311.8589	2.91660e-03	5.00951e-16
2017/12/21	03:19:04	ok	ok	313.5680	242.603	0.000000	12.40	53.772	5.865	233303212.132991	2	313.4067	2.85857e-03	1.84972e-16
2017/12/21	03:24:04	ok	ok	313.5580	242.606	0.000000	12.34	53.732	5.839	240797398.639164	4	311.6236	4.11418e-03	1.07255e-03
2017/12/21	03:29:04	ok	ok	313.1880	242.606	0.000000	12.28	53.693	5.813	235738020.473852	4	311.7388	4.01066e-03	1.16605e-03
2017/12/21	03:34:04	ok	ok	313.5820	242.606	0.000000	12.26	53.691	5.805	231386645.089554	4	311.6509	4.22647e-03	1.63751e-03
2017/12/21	03:39:04	ok	ok	313.2060	242.564	0.000000	12.21	53.653	5.783	230514231.750331	3	311.6561	3.90201e-03	8.09421e-04
2017/12/21	03:44:04	ok	ok	313.5960	242.567	0.000000	12.17	53.647	5.768	247813164.790008	2	313.5867	2.07747e-03	1.17139e-16
2017/12/21	03:49:04	ok	ok	313.5980	242.575	0.000000	12.14	53.613	5.754	249921733.706947	4	311.3018	4.31121e-03	5.89683e-04
2017/12/21	03:54:04	ok	ok	313.6000	242.576	0.000000	12.10	53.607	5.739	246513720.979987	4	313.7335	-6.25155e-04	2.51999e-04
2017/12/21	03:59:04	ok	ok	313.6140	242.548	0.000000	12.06	53.571	5.721	250944832.220616	2	313.5867	2.07730e-03	1.17139e-16
2017/12/21	04:04:04	ok	ok	313.2540	242.544	0.000000	12.02	53.535	5.703	254634397.235665	4	311.2770	4.70112e-03	1.76284e-03
2017/12/21	04:09:04	ok	ok	313.2600	242.549	0.000000	12.00	53.532	5.695	253720644.995927	3	311.3658	4.26070e-03	4.72412e-04
2017/12/21	04:14:04	ok	ok	313.2620	242.558	0.000000	11.96	53.526	5.681	236816527.566236	4	311.4870	4.54014e-03	1.70238e-03
2017/12/21	04:19:04	ok	ok	313.6380	242.529	0.000000	11.92	53.490	5.663	209429395.208020	2	312.0622	2.78304e-03	1.02447e-16
2017/12/21	04:24:04	ok	ok	313.2720	242.531	0.000000	11.88	53.484	5.648	227864635.678501	7	313.2021	2.76342e-03	1.88801e-03
2017/12/21	04:29:04	ok	ok	313.2760	242.537	0.000000	11.86	53.451	5.637	215570203.940030	4	311.4250	4.38481e-03	1.04214e-03
2017/12/21	04:34:04	ok	ok	313.2920	242.506	0.000000	11.84	53.448	5.630	223370290.954552	4	311.2353	4.86433e-03	2.02519e-03
2017/12/21	04:39:04	ok	ok	313.2840	242.505	0.000000	11.80	53.412	5.612	228702000.178104	7	313.1980	2.75644e-03	1.72850e-03
2017/12/21	04:44:04	ok	ok	313.2880	242.504	0.000000	11.76	53.406	5.598	221658733.441778	7	313.2115	2.75553e-03	1.75906e-03
2017/12/21	04:49:04	ok	ok	313.2960	242.502	0.000000	11.74	53.403	5.590	219109481.437523	3	311.4474	4.22123e-03	4.19812e-04
2017/12/21	04:54:04	ok	ok	313.2960	242.512	0.000000	11.72	53.400	5.583	210970830.634298	7	313.2253	2.79450e-03	1.80547e-03
2017/12/21	04:59:04	ok	ok	313.2960	242.484	0.000000	11.70	53.397	5.576	196172554.962078	4	311.7047	4.39150e-03	1.72313e-03
2017/12/21	05:04:04	ok	ok	313.3040	242.480	0.000000	11.66	53.392	5.561	217648983.680558	7	313.2318	3.06837e-03	1.78998e-03
2017/12/21	05:34:14	ok	ok	312.2660	241.371	0.000000	15.75	50.075	6.706	327743904.310638	6	312.1969	2.94261e-03	2.01198e-03
2017/12/21	05:39:14	ok	ok	312.2120	241.319	0.000000	16.04	50.177	6.839	333460983.101716	6	312.2636	3.01787e-03	1.36622e-03
2017/12/21	05:44:14	ok	ok	312.1660	241.307	0.000000	16.24	50.266	6.934	331341101.970191	6	312.2483	2.96907e-03	1.52382e-03
2017/12/21	05:49:14	ok	ok	312.1300	241.285	0.000000	16.45	50.356	7.035	331298228.350568	6	312.0628	2.95087e-03	2.24521e-03
2017/12/21	05:54:14	ok	ok	312.0900	241.271	0.000000	16.58	50.467	7.106	316361611.607283	6	312.1151	2.97406e-03	1.78178e-03
2017/12/21	05:59:14	ok	ok	312.0600	241.239	0.000000	16.79	50.526	7.204	325120614.653695	7	312.0898	2.86263e-03	1.76041e-03
2017/12/21	06:04:14	ok	ok	312.0460	241.238	0.000000	16.88	50.600	7.254	338837972.271948	6	312.1422	2.87243e-03	1.54316e-03
2017/12/21	06:09:14	ok	ok	312.0220	241.231	0.000000	17.00	50.741	7.326	317582751.753977	6	311.9318	3.04743e-03	2.21356e-03
2017/12/21	06:14:14	ok	ok	311.9920	241.218	0.000000	17.10	50.786	7.377	325560374.467302	7	311.9661	2.87392e-03	2.06538e-03
2017/12/21	06:19:14	ok	ok	311.9780	241.223	0.000000	17.22	50.833	7.437	330942468.010612	7	312.0220	3.01970e-03	1.82699e-03
2017/12/21	06:24:14	ok	ok	311.9660	241.224	0.000000	17.30	50.937	7.488	321984762.433423	7	311.9547	2.83888e-03	2.08930e-03
2017/12/21	06:29:14	ok	ok	311.9500	241.211	0.000000	17.44	51.018	7.563	316918212.274426	7	311.9241	3.02621e-03	2.13864e-03
2017/12/21	06:34:14	ok	ok	311.9280	241.215	0.000000	17.50	51.057	7.596	331445303.279880	7	311.9997	2.81066e-03	1.65035e-03
2017/12/21	07:04:24	ok	ok	311.5000	240.749	0.000000	19.39	50.378	8.382	393907982.133068	7	311.5936	2.62595e-03	1.67640e-03
2017/12/21	07:09:24	ok	ok	311.4740	240.719	0.000000	19.58	50.467	8.490	402008603.593528	7	311.4858	2.70534e-03	2.07003e-03
2017/12/21	07:14:24	ok	ok	311.4500	240.710	0.000000	19.67	50.510	8.543	398169947.853204	7	311.4855	2.64377e-03	2.02513e-03
2017/12/21	07:19:24	ok	ok	311.4140	240.691	0.000000	19.83	50.563	8.632	397898568.631647	7	311.5271	2.63113e-03	1.61628e-03
2017/12/21	07:24:24	ok	ok	311.3920	240.676	0.000000	19.96	50.580	8.701	402925467.727844	6	311.3258	2.98329e-03	2.13459e-03
2017/12/21	07:29:24	ok	ok	311.3700	240.661	0.000000	20.06	50.656	8.765	397558248.801947	7	311.4581	2.61652e-03	1.66095e-03
2017/12/21	07:34:24	ok	ok	311.3620	240.640	0.000000	20.19	50.768	8.852	390357352.080418	2	311.2900	2.82229e-03	1.71062e-16
2017/12/21	07:39:24	ok	ok	311.3600	240.651	0.000000	20.22	50.897	8.890	388202403.005973	6	311.3555	2.90862e-03	1.71508e-03
2017/12/21	07:44:24	ok	ok	311.3300	240.618	0.000000	20.37	50.918	8.971	392914597.213884	7	311.4467	2.52763e-03	1.69282e-03
2017/12/21	07:49:24	ok	ok	311.3280	240.622	0.000000	20.35	51.009	8.977	361495377.965953	6	311.2879	2.99298e-03	2.10181e-03
2017/12/21	07:54:24	ok	ok	311.3200	240.621	0.000000	20.39	51.077	9.010	351705326.173210	6	311.3073	2.96253e-03	1.71707e-03
2017/12/21	07:59:24	ok	ok	311.2980	240.605	0.000000	20.53	51.065	9.082	356570500.291114	2	311.0833	4.54397e-03	1.67091e-16
2017/12/21	08:04:24	ok	ok	311.3020	240.612	0.000000	20.57	51.164	9.120	344380517.662260	2	311.1058	4.44640e-03	1.46243e-16
2017/12/21	08:34:34	ok	ok	310.6960	240.027	0.000000	23.08	49.893	10.278	458247554.586968	7	310.6644	2.87793e-03	1.66199e-03
2017/12/21	08:39:34	ok	ok	310.6640	239.997	0.000000	23.26	50.012	10.409	465773575.455919	6	310.5076	3.05474e-03	1.46873e-03
2017/12/21	08:44:34	ok	ok	310.6360	239.977	0.000000	23.43	50.098	10.528	478898342.955692	2	310.1469	3.26840e-03	5.58481e-17
2017/12/21	08:49:34	ok	ok	310.6180	239.965	0.000000	23.60	50.184	10.649	477894458.702124	7	310.5906	2.87503e-03	1.53356e-03
2017/12/21	08:54:34	ok	ok	310.5940	239.965	0.000000	23.66	50.255	10.701	489710530.299492	4	308.4535	4.71397e-03	5.78288e-04
2017/12/21	08:59:34	ok	ok	310.5720	239.958	0.000000	23.86	50.345	10.842	493470044.500947	7	310.5508	2.89128e-03	1.49735e-03
2017/12/21	09:04:34	ok	ok	310.5560	239.946	0.000000	23.96	50.390	10.913	512986767.830707	4	308.4862	4.63335e-03	6.58411e-04
2017/12/21	09:09:34	ok	ok	310.5340	239.953	0.000000	24.08	50.438	10.998	503726329.724661	7	310.4787	2.90567e-03	1.80402e-03
2017/12/21	09:14:34	ok	ok	310.5220	239.943	0.000000	24.12	50.507	11.038	527923188.028788	7	310.3370	3.04029e-03	1.41474e-03
2017/12/21	09:19:34	ok	ok	310.5020	239.927	0.000000	24.26	50.557	11.137	519425388.771499	7	310.4693	2.88290e-03	1.51677e-03
2017/12/21	09:24:34	ok	ok	310.4960	239.918	0.000000	24.29	50.656	11.178	530586625.894288	7	310.4582	2.88743e-03	1.53487e-03
2017/12/21	09:29:34	ok	ok	310.4760	239.918	0.000000	24.43	50.675	11.271	543373698.995303	7	310.3902	2.89891e-03	1.94349e-03
2017/12/21	09:34:34	ok	ok	310.4680	239.904	0.000000	24.51	50.749	11.339	549282256.245610	7	310.3940	2.90245e-03	1.79307e-03
2017/12/21	10:04:44	ok	ok	310.0240	239.402	0.000000	26.45	50.114	12.482	662539497.017519	7	309.8365	3.00486e-03	1.29158e-03
2017/12/21	10:09:44	ok	ok	310.0060	239.398	0.000000	26.56	50.192	12.578	669467358.181853	7	309.8238	2.98298e-03	1.34973e-03
2017/12/21	10:14:44	ok	ok	309.9560	239.336	0.000000	26.78	50.093	12.708	670411734.080138	7	309.7518	3.00142e-03	1.32417e-03
2017/12/21	10:19:44	ok	ok	309.9600	239.372	0.000000	26.82	50.322	12.794	645992804.750369	5	310.1931	2.65085e-03	6.72094e-04
2017/12/21	10:24:44	ok	ok	309.9420	239.365	0.000000	26.93	50.337	12.876	606682932.010201	5	310.1854	2.66098e-03	5.99353e-04
2017/12/21	10:29:44	ok	ok	309.8900	239.315	0.000000	27.08	50.229	12.956	619722943.056375	7	309.6836	3.02250e-03	1.25171e-03
2017/12/21	10:34:44	ok	ok	309.8820	239.320	0.000000	27.23	50.408	13.111	614865442.218932	5	310.1736	2.58887e-03	7.17989e-04
2017/12/21	10:39:44	ok	ok	309.8600	239.295	0.000000	27.34	50.391	13.186	621780018.232470	3	310.8909	2.03754e-03	1.89679e-04
2017/12/21	10:44:44	ok	ok	309.8380	239.278	0.000000	27.44	50.436	13.271	610794265.828967	3	310.7904	2.10670e-03	1.21564e-04
2017/12/21	10:49:44	ok	ok	309.8100	239.258	0.000000	27.59	50.456	13.386	631306337.752072	3	310.9122	1.99277e-03	1.59017e-04
2017/12/21	10:54:44	ok	ok	309.7980	239.261	0.000000	27.70	50.535	13.489	634368043.152676	5	310.0680	2.60311e-03	6.46158e-04
2017/12/21	10:59:44	ok	ok	309.7720	239.234	0.000000	27.80	50.516	13.558	632247780.308869	7	309.6863	2.88586e-03	1.30901e-03
2017/12/21	11:04:44	ok	ok	309.7720	239.243	0.000000	27.86	50.620	13.631	642589462.898966	3	310.7744	2.07751e-03	1.43575e-04
2017/12/21	11:34:54	ok	ok	309.1100	238.464	0.000000	30.62	49.172	15.388	901814130.749363	6	309.1281	2.91210e-03	1.43200e-03
2017/12/21	11:39:54	ok	ok	309.0740	238.409	0.000000	30.84	49.200	15.580	913176454.285980	2	308.8952	2.96123e-03	1.43238e-16
2017/12/21	11:44:54	ok	ok	309.0340	238.391	0.000000	30.97	49.281	15.715	903655847.149136	6	308.9118	3.09521e-03	1.46720e-03
2017/12/21	11:49:54	ok	ok	309.0180	238.375	0.000000	31.04	49.453	15.829	880970698.848938	6	308.9003	3.03042e-03	1.53268e-03
2017/12/21	11:54:54	ok	ok	308.9860	238.347	0.000000	31.30	49.518	16.073	879764982.395212	7	308.8503	2.96818e-03	1.41895e-03
2017/12/21	11:59:54	ok	ok	308.9480	238.308	0.000000	31.43	49.503	16.180	859280109.626329	6	308.8329	3.06873e-03	1.28905e-03
2017/12/21	12:04:54	ok	ok	308.9200	238.282	0.000000	31.57	49.553	16.319	869396179.579069	6	308.7902	3.09421e-03	1.48610e-03
2017/12/21	12:09:54	ok	ok	308.9000	238.259	0.000000	31.66	49.597	16.412	867275670.786946	2	308.6242	4.50312e-03	1.91329e-16
2017/12/21	12:14:54	ok	ok	308.8780	238.242	0.000000	31.74	49.705	16.518	857580074.962915	6	308.7396	3.09900e-03	1.39257e-03
2017/12/21	12:19:54	ok	ok	308.8640	238.232	0.000000	31.84	49.718	16.611	822315429.626376	2	308.5200	4.66615e-03	7.55660e-17
2017/12/21	12:24:54	ok	ok	308.8360	238.194	0.000000	31.93	49.794	16.716	842418838.141936	2	308.8193	1.77389e-03	9.59396e-17
2017/12/21	12:29:54	ok	ok	308.8160	238.180	0.000000	32.06	49.779	16.827	814704235.095385	2	308.5058	4.43855e-03	4.96119e-16
2017/12/21	12:34:54	ok	ok	308.7880	238.133	0.000000	32.15	49.823	16.923	785116622.788203	2	308.4608	4.63270e-03	1.89952e-16
2017/12/21	12:39:54	ok	ok	308.7800	238.113	0.000000	32.28	49.872	17.058	779748602.340791	2	308.5283	4.33983e-03	1.62465e-16
2017/12/21	12:44:54	ok	ok	308.7640	238.106	0.000000	32.31	49.908	17.097	765358272.879774	2	308.4017	4.60067e-03	3.58087e-16
2017/12/21	12:49:54	ok	ok	308.7380	238.079	0.000000	32.35	49.913	17.136	765158211.394847	2	308.5283	4.33921e-03	1.62465e-16
2017/12/21	12:54:54	ok	ok	308.7140	238.054	0.000000	32.44	49.925	17.222	722546481.718914	2	308.4467	4.40467e-03	2.60179e-16
2017/12/21	12:59:54	ok	ok	308.6820	238.023	0.000000	32.57	49.942	17.347	719416542.773579	2	308.4242	4.50158e-03	2.46044e-16
2017/12/21	13:04:54	ok	ok	308.6700	238.014	0.000000	32.67	50.020	17.466	712344431.227756	7	308.8823	2.06592e-03	1.63602e-03
2017/12/21	13:09:54	ok	ok	308.6600	237.993	0.000000	32.69	50.088	17.509	692667909.047588	2	308.3875	4.37201e-03	3.77366e-16
2017/12/21	13:14:54	ok	ok	308.6400	237.997	0.000000	32.79	50.100	17.606	707471957.562509	7	308.8709	1.98919e-03	1.71824e-03
2017/12/21	13:19:54	ok	ok	308.6200	237.963	0.000000	32.81	50.103	17.626	707286415.389148	7	308.8640	1.99682e-03	1.72331e-03
2017/12/21	13:24:54	ok	ok	308.6100	237.952	0.000000	32.87	50.143	17.696	693085192.960245	6	308.6097	2.83528e-03	1.38167e-03
2017/12/21	13:29:54	ok	ok	308.6000	237.939	0.000000	32.98	50.158	17.805	689004894.261512	2	308.3058	4.43694e-03	9.84555e-17
2017/12/21	13:34:54	ok	ok	308.5820	237.919	0.000000	33.00	50.193	17.836	699790644.842299	6	308.5907	2.83339e-03	1.39214e-03
2017/12/21	13:39:54	ok	ok	308.5660	237.897	0.000000	33.09	50.172	17.914	696664396.048392	6	308.6147	2.83292e-03	1.18955e-03
2017/12/21	13:44:54	ok	ok	308.5580	237.884	0.000000	33.14	50.243	17.987	711888977.913988	2	308.3508	4.24102e-03	1.16113e-16
2017/12/21	13:49:54	ok	ok	308.5300	237.848	0.000000	33.18	50.183	18.003	696555912.804388	7	308.8102	1.95672e-03	1.59132e-03
2017/12/21	13:54:54	ok	ok	308.5180	237.831	0.000000	33.26	50.226	18.095	705782467.416487	6	308.5114	2.00190e-03	1.02671e-03
2017/12/21	13:59:54	ok	ok	308.5020	237.811	0.000000	33.30	50.232	18.135	701907752.693554	7	308.8038	1.89402e-03	1.61266e-03
2017/12/21	14:04:54	ok	ok	308.4780	237.778	0.000000	33.39	50.211	18.214	695760097.136461	6	308.4592	2.02256e-03	1.06766e-03
2017/12/21	14:09:54	ok	ok	308.4560	237.736	0.000000	33.45	50.186	18.263	689836143.545454	6	308.5667	1.91056e-03	1.07664e-03
2017/12/21	14:14:54	ok	ok	308.4460	237.723	0.000000	33.53	50.196	18.344	686358159.377258	6	308.5367	2.52576e-03	1.23941e-03
2017/12/21	14:19:54	ok	ok	308.4320	237.710	0.000000	33.54	50.263	18.378	700888264.697816	2	308.6857	2.21592e-03	1.75978e-16
2017/12/21	14:24:54	ok	ok	308.4280	237.697	0.000000	33.54	50.263	18.378	695823948.037050	6	308.5473	1.90080e-03	1.05934e-03
2017/12/21	14:29:54	ok	ok	308.4120	237.655	0.000000	33.61	50.272	18.449	690087513.889739	2	308.6986	2.15993e-03	1.08467e-16
2017/12/21	14:34:54	ok	ok	308.4060	237.652	0.000000	33.66	50.343	18.524	706141050.099850	7	308.6878	1.93274e-03	1.49852e-03
2017/12/21	14:39:54	ok	ok	308.3760	237.613	0.000000	33.73	50.287	18.571	693761922.388097	6	308.5421	1.79429e-03	9.77092e-04
2017/12/21	14:44:54	ok	ok	308.3660	237.598	0.000000	33.77	50.292	18.612	689761183.182172	7	308.4846	2.44961e-03	1.26744e-03
2017/12/21	14:49:54	ok	ok	308.3500	237.564	0.000000	33.82	50.299	18.664	688137034.686773	3	307.8192	2.93432e-03	4.53720e-04
2017/12/21	14:54:54	ok	ok	308.3540	237.570	0.000000	33.75	50.388	18.628	703451043.168012	7	308.3031	2.66154e-03	1.36593e-03
2017/12/21	14:59:54	ok	ok	308.3460	237.557	0.000000	33.82	50.429	18.712	691647443.287975	7	308.4314	2.52284e-03	1.27941e-03
2017/12/21	15:04:54	ok	ok	308.3220	237.525	0.000000	33.87	50.338	18.728	691751959.755715	7	308.4099	2.47441e-03	1.18439e-03
2017/12/21	15:09:54	ok	ok	308.3180	237.523	0.000000	33.89	50.406	18.773	701074826.506866	7	308.4419	2.51154e-03	1.41795e-03
2017/12/21	15:14:54	ok	ok	308.2980	237.477	0.000000	33.93	50.378	18.802	693223283.779259	7	308.2660	2.61211e-03	1.30325e-03
2017/12/21	15:19:54	ok	ok	308.2720	237.440	0.000000	33.98	50.287	18.817	693912583.421419	7	308.3681	2.46063e-03	1.27682e-03
2017/12/21	15:24:54	ok	ok	308.2540	237.408	0.000000	34.11	50.304	18.952	692767788.459466	7	308.2185	2.64164e-03	1.51387e-03
2017/12/21	15:29:54	ok	ok	308.2380	237.382	0.000000	34.11	50.271	18.940	686354298.832886	7	308.3393	2.52320e-03	1.41741e-03
2017/12/21	15:34:54	ok	ok	308.2380	237.379	0.000000	34.16	50.343	19.017	700018386.958874	7	308.2061	2.62921e-03	1.40568e-03
2017/12/21	15:39:54	ok	ok	308.2240	237.340	0.000000	34.17	50.344	19.027	692004724.294546	7	308.1753	2.67293e-03	1.37724e-03
2017/12/21	15:44:54	ok	ok	308.2280	237.340	0.000000	34.15	50.374	19.019	695702476.162641	3	307.7685	2.86054e-03	5.70287e-04
2017/12/21	15:49:54	ok	ok	308.2140	237.312	0.000000	34.19	50.379	19.061	688454592.848320	3	307.5271	3.06865e-03	5.32861e-04
2017/12/21	15:54:54	ok	ok	308.2080	237.307	0.000000	34.19	50.412	19.073	685820483.065355	7	308.3122	2.46101e-03	1.40201e-03
2017/12/21	15:59:54	ok	ok	308.2060	237.297	0.000000	34.20	50.413	19.083	690432520.563954	3	307.7258	2.86935e-03	3.41298e-04
2017/12/21	16:04:54	ok	ok	308.1900	237.257	0.000000	34.25	50.387	19.124	698846171.049508	7	308.1391	2.64945e-03	1.45539e-03
2017/12/21	16:09:54	ok	ok	308.1800	237.235	0.000000	34.26	50.388	19.134	685351056.744379	7	308.2962	2.50855e-03	1.40940e-03
2017/12/21	16:14:54	ok	ok	308.1760	237.220	0.000000	34.24	50.419	19.126	682931491.678815	7	308.2922	2.49486e-03	1.37205e-03
2017/12/21	16:19:54	ok	ok	308.1860	237.219	0.000000	34.20	50.479	19.108	699866677.151643	7	308.2843	2.47091e-03	1.36152e-03
2017/12/21	16:24:54	ok	ok	308.1940	237.229	0.000000	34.15	50.538	19.080	701987656.864284	7	308.1637	2.61703e-03	1.35828e-03
2017/12/21	16:29:54	ok	ok	308.1980	237.222	0.000000	34.15	50.538	19.080	692054431.928013	7	308.1762	2.58911e-03	1.32771e-03
2017/12/21	16:34:54	ok	ok	308.2220	237.242	0.000000	34.04	50.589	18.990	724469815.687821	3	307.8262	2.78587e-03	4.38904e-04
2017/12/21	17:05:04	ok	ok	308.2000	237.149	0.000000	33.98	50.548	18.915	695826140.453745	7	308.3118	2.45976e-03	1.18116e-03
2017/12/21	17:10:04	ok	ok	308.1960	237.140	0.000000	33.92	50.540	18.852	698895419.331819	3	307.5315	3.02467e-03	4.57767e-04
2017/12/21	17:15:04	ok	ok	308.1820	237.105	0.000000	34.01	50.487	18.922	692045079.084221	7	308.2871	2.48307e-03	1.29290e-03
2017/12/21	17:20:04	ok	ok	308.1760	237.092	0.000000	34.01	50.454	18.909	700910264.004948	7	308.1271	2.64494e-03	1.37758e-03
2017/12/21	17:25:04	ok	ok	308.1720	237.073	0.000000	34.02	50.455	18.920	710461266.779228	3	307.4954	3.02468e-03	5.40492e-04
2017/12/21	17:30:04	ok	ok	308.1840	237.083	0.000000	34.00	50.485	18.911	711012376.348397	3	307.8434	2.75311e-03	4.65199e-04
2017/12/21	17:35:04	ok	ok	308.1760	237.065	0.000000	33.94	50.510	18.861	684243129.042233	3	307.6427	2.90454e-03	5.31015e-04
2017/12/21	17:40:04	ok	ok	308.1540	237.029	0.000000	33.97	50.416	18.856	703324598.325600	7	308.0921	2.63526e-03	1.36273e-03
2017/12/21	17:45:04	ok	ok	308.1500	237.008	0.000000	33.96	50.382	18.833	698583619.495244	7	308.2936	2.45760e-03	1.39491e-03
2017/12/21	17:50:04	ok	ok	308.1500	236.999	0.000000	34.02	50.390	18.895	693387454.114709	7	308.2927	2.46852e-03	1.39371e-03
2017/12/21	17:55:04	ok	ok	308.1300	236.959	0.000000	34.04	50.327	18.892	683215652.006165	7	308.2154	2.53003e-03	1.43031e-03
2017/12/21	18:00:04	ok	ok	308.1280	236.948	0.000000	34.07	50.331	18.923	695828425.161724	7	308.2242	2.49643e-03	1.44431e-03
2017/12/21	18:05:04	ok	ok	308.1240	236.926	0.000000	34.07	50.266	18.898	708341025.067557	7	308.0542	2.67315e-03	1.39014e-03
2017/12/21	18:35:14	ok	ok	308.6420	237.603	0.000000	31.90	52.059	17.449	729484951.560162	2	308.2833	4.52803e-03	9.29109e-17
2017/12/21	18:40:14	ok	ok	308.6500	237.618	0.000000	31.85	51.988	17.378	729727206.573652	2	308.3425	4.55979e-03	1.42315e-16
2017/12/21	18:45:14	ok	ok	308.6720	237.643	0.000000	31.71	51.969	17.243	710750538.889625	6	308.7225	2.67378e-03	1.43194e-03
2017/12/21	18:50:14	ok	ok	308.6760	237.636	0.000000	31.74	51.844	17.229	713338422.118256	6	308.6993	2.82586e-03	1.46046e-03
2017/12/21	18:55:14	ok	ok	308.6920	237.651	0.000000	31.54	51.785	17.026	726560915.722414	2	308.3200	4.65779e-03	1.73322e-16
2017/12/21	19:00:14	ok	ok	308.7060	237.655	0.000000	31.50	51.747	16.977	738627404.094540	6	308.7296	2.78959e-03	1.46223e-03
2017/12/21	19:05:14	ok	ok	308.7160	237.660	0.000000	31.47	51.678	16.928	728228671.872144	2	308.4017	4.59206e-03	3.58087e-16
2017/12/21	19:10:14	ok	ok	308.7200	237.657	0.000000	31.44	51.642	16.889	743573982.866163	2	308.7810	4.06035e-03	2.04809e-16
2017/12/21	19:15:14	ok	ok	308.7200	237.636	0.000000	31.38	51.537	16.800	736844895.102515	7	308.8443	2.09244e-03	1.82085e-03
2017/12/21	19:20:14	ok	ok	308.7260	237.633	0.000000	31.38	51.473	16.779	739751444.631296	2	308.4017	4.59154e-03	3.58087e-16
2017/12/21	19:25:14	ok	ok	308.7240	237.629	0.000000	31.36	51.438	16.750	751799980.645670	7	308.8210	2.16769e-03	1.82360e-03
2017/12/21	19:30:14	ok	ok	308.7280	237.623	0.000000	31.28	51.459	16.685	736763880.435425	2	308.2807	2.10880e-03	2.20971e-16
2017/12/21	19:35:14	ok	ok	308.7400	237.614	0.000000	31.27	51.393	16.655	757541442.897268	2	308.3792	4.68850e-03	2.25830e-16
2017/12/21	20:05:24	ok	ok	309.1820	238.238	0.000000	29.45	52.403	15.393	812765392.493147	6	309.0298	3.15718e-03	1.67405e-03
2017/12/21	20:10:24	ok	ok	309.2080	238.252	0.000000	29.38	52.329	15.313	839143201.358258	6	309.0421	3.00503e-03	1.07660e-03
2017/12/21	20:15:24	ok	ok	309.2320	238.279	0.000000	29.18	52.302	15.139	835505442.328863	6	309.2435	2.83897e-03	9.21485e-04
2017/12/21	20:20:24	ok	ok	309.2460	238.293	0.000000	29.11	52.197	15.051	830186593.805319	2	309.1675	3.59020e-03	1.22153e-16
2017/12/21	20:25:24	ok	ok	309.2680	238.307	0.000000	29.00	52.118	14.939	857238903.710831	6	309.2640	2.87709e-03	1.01469e-03
2017/12/21	20:30:24	ok	ok	309.2820	238.326	0.000000	28.92	52.139	14.880	797740496.195898	6	309.0660	3.03546e-03	1.34174e-03
2017/12/21	20:35:24	ok	ok	309.2940	238.327	0.000000	28.89	52.039	14.827	826388054.042458	6	309.2821	2.86507e-03	9.60265e-04
2017/12/21	20:40:24	ok	ok	309.3020	238.316	0.000000	28.79	51.929	14.715	816581711.623731	6	309.0917	3.03684e-03	1.15989e-03
2017/12/21	20:45:24	ok	ok	309.3040	238.327	0.000000	28.78	51.832	14.679	810578676.310494	2	310.0676	2.24863e-03	3.51527e-17
2017/12/21	20:50:24	ok	ok	309.3060	238.318	0.000000	28.71	51.758	14.603	832449512.708464	6	309.1905	2.98446e-03	9.11771e-04
2017/12/21	20:55:24	ok	ok	309.3220	238.321	0.000000	28.69	51.724	14.577	802697480.708290	2	309.2267	3.62229e-03	8.79211e-17
2017/12/21	21:00:24	ok	ok	309.3280	238.320	0.000000	28.64	51.685	14.526	811698041.873723	6	309.3477	2.86221e-03	1.00580e-03
2017/12/21	21:05:24	ok	ok	309.3280	238.300	0.000000	28.60	51.616	14.475	822060934.718494	6	309.3411	2.84695e-03	9.52308e-04
2017/12/21	21:35:34	ok	ok	309.9460	239.089	0.000000	26.12	53.187	13.006	648169379.453815	2	310.0260	2.76468e-03	1.90641e-16
2017/12/21	21:40:34	ok	ok	309.9760	239.138	0.000000	25.88	53.122	12.818	581417513.431182	6	309.9563	2.94858e-03	1.12227e-03
2017/12/21	21:45:34	ok	ok	310.3640	239.160	0.000000	25.78	53.013	12.720	579906718.828752	6	309.7993	3.02428e-03	1.19722e-03
2017/12/21	21:50:34	ok	ok	310.3880	239.152	0.000000	25.68	52.872	12.616	555359266.989148	6	309.9653	2.89436e-03	1.62307e-03
2017/12/21	21:55:34	ok	ok	310.4100	239.166	0.000000	25.60	52.798	12.542	542524881.537796	7	310.1161	2.69220e-03	1.48822e-03
2017/12/21	22:00:34	ok	ok	310.0720	239.173	0.000000	25.44	52.681	12.402	557782458.220733	7	309.9890	2.87176e-03	1.44606e-03
2017/12/21	22:05:34	ok	ok	310.0840	239.170	0.000000	25.36	52.607	12.329	526679496.083643	2	310.2388	2.70825e-03	8.45773e-17
2017/12/21	22:10:34	ok	ok	310.4540	239.188	0.000000	25.29	52.534	12.264	523143433.112381	2	309.7516	3.07665e-03	5.07960e-16
2017/12/21	22:15:34	ok	ok	310.4660	239.177	0.000000	25.24	52.464	12.213	540071238.400854	4	310.9683	2.07618e-03	4.92025e-04
2017/12/21	22:20:34	ok	ok	310.4880	239.193	0.000000	25.11	52.446	12.120	532575951.675518	2	310.3867	2.06968e-03	8.53900e-17
2017/12/21	22:25:34	ok	ok	310.4900	239.171	0.000000	25.12	52.352	12.106	519595253.868018	2	310.3867	2.06950e-03	8.53900e-17
2017/12/21	22:30:34	ok	ok	310.5160	239.196	0.000000	25.02	52.307	12.027	514153521.319847	2	310.3867	2.06971e-03	8.53900e-17
2017/12/21	22:35:34	ok	ok	310.5260	239.185	0.000000	24.88	52.256	11.921	506042336.222948	7	310.2558	2.74571e-03	1.20984e-03
2017/12/21	23:05:44	ok	ok	310.9740	239.710	0.000000	22.99	53.222	10.908	433072919.583773	2	310.9788	2.23489e-03	3.47005e-16
2017/12/21	23:10:44	ok	ok	311.0100	239.726	0.000000	22.80	53.132	10.772	412649732.538955	7	310.6079	2.88502e-03	1.58937e-03
2017/12/21	23:15:44	ok	ok	311.0260	239.735	0.000000	22.76	53.033	10.727	420913620.894985	7	310.6912	2.50997e-03	1.67966e-03
2017/12/21	23:20:44	ok	ok	311.0500	239.761	0.000000	22.65	52.986	10.650	402497993.251330	4	309.2103	4.03516e-03	1.64763e-03
2017/12/21	23:25:44	ok	ok	311.0720	239.769	0.000000	22.50	52.934	10.549	420474216.051550	7	310.8189	2.69354e-03	1.59480e-03
2017/12/21	23:30:44	ok	ok	311.0960	239.772	0.000000	22.36	52.851	10.448	423895233.341237	7	310.9773	2.73913e-03	1.24942e-03
2017/12/21	23:35:44	ok	ok	311.1060	239.789	0.000000	22.24	52.772	10.361	414369686.512724	7	310.8948	2.74795e-03	1.78835e-03
2017/12/21	23:40:44	ok	ok	311.1320	239.811	0.000000	22.18	52.701	10.311	406075443.546222	7	310.6188	2.63817e-03	1.89342e-03
2017/12/21	23:45:44	ok	ok	311.1400	239.800	0.000000	22.14	52.664	10.280	403198193.729768	7	310.9011	2.75259e-03	1.79010e-03
2017/12/21	23:50:44	ok	ok	311.1600	239.811	0.000000	22.06	52.622	10.225	391466743.825445	7	310.9765	2.71441e-03	1.56409e-03
2017/12/21	23:55:44	ok	ok	311.1700	239.805	0.000000	21.99	52.549	10.170	425560893.841512	7	311.0803	2.65768e-03	1.08598e-03
2017/12/22	00:00:44	ok	ok	311.1820	239.813	0.000000	21.88	52.503	10.097	408586090.075605	7	310.8378	2.86222e-03	1.77862e-03
2017/12/22	00:35:44	ok	ok	312.3100	241.164	0.000000	17.30	55.832	8.207	298230453.263788	7	312.1232	2.63156e-03	1.77365e-03
2017/12/22	00:40:44	ok	ok	312.3780	241.229	0.000000	16.98	55.723	8.036	285184131.052588	7	312.1367	2.74858e-03	1.70112e-03
2017/12/22	00:45:44	ok	ok	312.4280	241.249	0.000000	16.69	55.588	7.879	260296050.170842	6	312.1899	2.79746e-03	1.86788e-03
2017/12/22	00:50:44	ok	ok	312.4680	241.283	0.000000	16.44	55.460	7.743	288805975.514556	6	312.2070	2.65540e-03	2.31245e-03
2017/12/22	00:55:44	ok	ok	312.5200	241.293	0.000000	16.20	55.302	7.610	253010060.407785	6	312.2756	2.82612e-03	1.85561e-03
2017/12/22	01:00:44	ok	ok	312.5560	241.321	0.000000	15.99	55.210	7.502	253432680.749868	6	312.2979	2.82298e-03	1.84431e-03
2017/12/22	01:05:44	ok	ok	312.5920	241.330	0.000000	15.80	55.060	7.396	249034875.872501	6	312.3258	2.87919e-03	1.86027e-03
2017/12/22	01:10:44	ok	ok	312.6200	241.351	0.000000	15.61	54.941	7.296	243812136.126223	7	312.3287	2.89610e-03	1.61671e-03
2017/12/22	01:15:44	ok	ok	312.6600	241.344	0.000000	15.44	54.824	7.206	249163375.766929	6	312.3905	2.87164e-03	1.92743e-03
2017/12/22	01:20:44	ok	ok	312.6800	241.333	0.000000	15.26	54.737	7.116	253846251.706496	7	312.5037	2.84397e-03	1.34713e-03
2017/12/22	01:25:44	ok	ok	312.7040	241.344	0.000000	15.14	54.628	7.051	244852467.180606	7	312.4162	2.86052e-03	2.04671e-03
2017/12/22	01:30:44	ok	ok	312.7220	241.344	0.000000	14.99	54.545	6.976	251796111.761441	7	312.4578	2.82007e-03	1.88702e-03
2017/12/22	01:35:44	ok	ok	312.7520	241.339	0.000000	14.86	54.434	6.907	240006097.160902	7	312.5030	2.85379e-03	1.68640e-03
2017/12/22	01:40:44	ok	ok	312.7800	241.356	0.000000	14.73	54.355	6.842	233811031.799879	7	312.5032	2.87732e-03	1.69103e-03
2017/12/22	01:45:44	ok	ok	312.7920	241.350	0.000000	14.61	54.276	6.783	229990300.695405	7	312.5652	2.85280e-03	1.72796e-03
2017/12/22	01:50:44	ok	ok	312.8060	241.358	0.000000	14.50	54.169	6.724	242570681.795523	7	312.5395	2.86480e-03	1.75009e-03
2017/12/22	01:55:44	ok	ok	312.8220	241.342	0.000000	14.41	54.095	6.678	262641944.838976	7	312.5169	2.83640e-03	2.12447e-03
2017/12/22	02:00:44	ok	ok	312.8460	241.347	0.000000	14.29	54.016	6.620	249972146.167038	7	312.5279	2.86204e-03	2.07354e-03
2017/12/22	02:05:44	ok	ok	312.8480	241.330	0.000000	14.20	53.973	6.578	251765360.020739	7	312.5707	2.85652e-03	2.03761e-03
2017/12/22	02:10:44	ok	ok	312.8700	241.311	0.000000	14.09	53.896	6.524	254963368.946300	7	312.5771	2.88389e-03	2.03867e-03
2017/12/22	02:15:44	ok	ok	312.4960	241.313	0.000000	14.02	53.825	6.488	269214116.488702	6	312.4455	3.07981e-03	2.15820e-03
2017/12/22	02:20:44	ok	ok	312.5040	241.296	0.000000	13.93	53.751	6.443	249170281.993665	7	312.5061	2.98566e-03	1.84241e-03
2017/12/22	02:25:44	ok	ok	312.9120	241.280	0.000000	13.85	53.709	6.407	248299433.812040	7	312.6520	2.80434e-03	1.83862e-03
2017/12/22	02:30:44	ok	ok	312.5280	241.286	0.000000	13.78	53.668	6.375	241370066.284612	7	312.5178	3.00854e-03	1.96744e-03
2017/12/22	02:35:44	ok	ok	312.5500	241.293	0.000000	13.69	53.595	6.331	253026492.396235	6	312.5328	3.10461e-03	1.88741e-03
2017/12/22	02:40:44	ok	ok	312.5620	241.272	0.000000	13.62	53.554	6.299	251554601.512928	6	312.5114	3.20296e-03	1.94434e-03
2017/12/22	02:45:44	ok	ok	312.5620	241.281	0.000000	13.57	53.516	6.275	246172519.399358	4	310.8453	4.40137e-03	9.79610e-04
2017/12/22	02:50:44	ok	ok	312.5800	241.260	0.000000	13.49	53.474	6.239	245798479.525243	6	312.5520	3.14289e-03	1.79249e-03
2017/12/22	02:55:44	ok	ok	312.5940	241.273	0.000000	13.43	53.435	6.212	247120136.291210	2	313.0067	-2.58776e-04	1.56463e-16
2017/12/22	03:00:44	ok	ok	312.6000	241.249	0.000000	13.36	53.364	6.177	239435327.854779	6	312.5740	3.08478e-03	1.71847e-03
2017/12/22	03:05:44	ok	ok	312.6020	241.258	0.000000	13.30	53.356	6.153	234972139.242399	7	312.6202	2.95185e-03	1.62993e-03
2017/12/22	03:10:44	ok	ok	312.6180	241.234	0.000000	13.24	53.317	6.126	238404479.868195	6	312.5822	3.28053e-03	1.85527e-03
2017/12/22	03:15:44	ok	ok	312.6420	241.240	0.000000	13.18	53.278	6.099	261965017.929987	2	312.0033	1.33031e-03	2.79973e-16
2017/12/22	03:20:44	ok	ok	313.0120	241.217	0.000000	13.12	53.239	6.072	258101133.648486	3	312.0275	1.59295e-03	3.39360e-04
2017/12/22	03:25:44	ok	ok	313.0240	241.223	0.000000	13.09	53.204	6.056	258743642.272890	2	313.5456	-4.73509e-04	8.20994e-17
2017/12/22	03:30:44	ok	ok	312.6620	241.222	0.000000	13.02	53.194	6.029	246061127.325910	6	312.6357	3.17010e-03	1.80400e-03
2017/12/22	03:35:44	ok	ok	312.6760	241.202	0.000000	12.96	53.155	6.002	247250623.754986	6	312.6157	3.16038e-03	2.18788e-03
2017/12/22	03:40:44	ok	ok	313.0500	241.203	0.000000	12.90	53.116	5.976	251273299.786299	2	313.4744	-3.01367e-04	4.07801e-16
2017/12/22	03:45:44	ok	ok	313.0560	241.173	0.000000	12.87	53.081	5.961	245493143.030165	6	312.7488	2.93450e-03	2.27784e-03
2017/12/22	03:50:44	ok	ok	312.6940	241.176	0.000000	12.84	53.107	5.953	253300577.835180	6	312.6563	3.20264e-03	1.85978e-03
2017/12/22	03:55:44	ok	ok	312.6960	241.178	0.000000	12.78	53.038	5.923	234150660.870678	2	312.6411	9.92743e-04	3.78073e-16
2017/12/22	04:00:44	ok	ok	312.7100	241.153	0.000000	12.72	53.029	5.900	237878917.976500	2	312.4311	1.38199e-03	5.01490e-16
2017/12/22	04:05:44	ok	ok	312.7180	241.149	0.000000	12.69	52.994	5.885	245746336.128873	3	310.3233	5.23624e-03	9.78175e-04
2017/12/22	04:10:44	ok	ok	312.7160	241.126	0.000000	12.64	52.957	5.863	249536085.898043	2	312.0333	3.56710e-03	3.79962e-16
2017/12/22	04:15:44	ok	ok	312.7380	241.104	0.000000	12.60	52.951	5.848	264841674.241314	2	313.2897	4.69748e-05	2.59891e-16
2017/12/22	04:20:44	ok	ok	312.7340	241.102	0.000000	12.56	52.945	5.832	243901408.088441	3	310.8116	4.71393e-03	1.06749e-03
2017/12/22	04:25:44	ok	ok	312.7420	241.077	0.000000	12.51	52.938	5.814	250558960.002558	3	310.6096	4.98855e-03	8.21970e-04
2017/12/22	04:30:44	ok	ok	312.7560	241.078	0.000000	12.48	52.934	5.802	260679169.942527	3	310.1633	5.58480e-03	8.45913e-04
2017/12/22	04:35:44	ok	ok	312.7600	241.079	0.000000	12.44	52.898	5.784	230435561.325040	3	310.9277	4.56211e-03	8.40049e-04
2017/12/22	04:40:44	ok	ok	313.1240	241.060	0.000000	12.40	52.892	5.769	260160845.015555	2	313.6811	-5.58983e-04	3.89206e-16
2017/12/22	04:45:44	ok	ok	313.1320	241.038	0.000000	12.38	52.889	5.762	258336172.171095	2	313.0600	2.32632e-03	2.02650e-16
2017/12/22	04:50:44	ok	ok	312.7780	241.038	0.000000	12.34	52.883	5.747	251874765.869724	3	310.4484	5.22392e-03	8.86824e-04
2017/12/22	04:55:44	ok	ok	312.7900	241.052	0.000000	12.30	52.847	5.728	259287628.025303	3	310.5143	5.08890e-03	8.41167e-04
2017/12/22	05:00:44	ok	ok	312.7820	241.022	0.000000	12.27	52.843	5.717	248588562.998078	2	312.4989	1.33779e-03	8.58997e-16
2017/12/22	05:35:44	ok	ok	311.7660	239.782	0.000000	16.28	49.557	6.853	390335547.000283	6	311.8133	2.91337e-03	1.49731e-03
2017/12/22	05:40:44	ok	ok	311.7100	239.748	0.000000	16.54	49.654	6.974	408170548.863418	6	311.7753	2.90999e-03	1.50254e-03
2017/12/22	05:45:44	ok	ok	311.6640	239.696	0.000000	16.77	49.716	7.080	410886783.563657	7	311.6888	2.82104e-03	1.69716e-03
2017/12/22	05:50:44	ok	ok	311.6240	239.665	0.000000	16.93	49.799	7.160	395925057.081488	7	311.6507	2.76554e-03	1.82169e-03
2017/12/22	05:55:44	ok	ok	311.5900	239.622	0.000000	17.13	49.888	7.259	403661607.954279	7	311.5576	3.02420e-03	2.11833e-03
2017/12/22	06:00:44	ok	ok	311.5700	239.610	0.000000	17.20	49.991	7.305	408194741.518273	7	311.6927	2.89419e-03	1.51588e-03
2017/12/22	06:05:44	ok	ok	311.5400	239.589	0.000000	17.39	50.141	7.410	399025374.186524	7	311.5682	2.99611e-03	1.77075e-03
2017/12/22	06:10:44	ok	ok	311.5280	239.587	0.000000	17.48	50.215	7.461	394543389.315781	6	311.4758	2.89157e-03	2.17330e-03
2017/12/22	06:15:44	ok	ok	311.5140	239.582	0.000000	17.59	50.261	7.517	401973656.711754	7	311.5032	2.74219e-03	2.03851e-03
2017/12/22	06:20:44	ok	ok	311.5000	239.585	0.000000	17.70	50.338	7.578	395963570.896244	6	311.4325	2.92112e-03	2.15079e-03
2017/12/22	06:25:44	ok	ok	311.4840	239.571	0.000000	17.78	50.411	7.626	394489758.132036	7	311.5522	2.70445e-03	1.70584e-03
2017/12/22	06:30:44	ok	ok	311.4680	239.551	0.000000	17.84	50.482	7.664	395291958.714372	7	311.6052	1.94337e-03	3.04541e-03
2017/12/22	06:35:44	ok	ok	311.4600	239.538	0.000000	17.88	50.549	7.692	391038162.622459	7	311.4986	2.91880e-03	1.79311e-03
2017/12/22	07:05:54	ok	ok	311.0300	239.045	0.000000	19.71	49.794	8.441	448429608.148658	6	311.0342	2.91097e-03	1.69725e-03
2017/12/22	07:10:54	ok	ok	311.0060	238.994	0.000000	19.92	49.854	8.556	456084999.524366	2	310.7100	3.00188e-03	1.57240e-16
2017/12/22	07:15:54	ok	ok	310.9840	238.983	0.000000	20.02	49.930	8.619	466208836.001591	2	310.6467	3.03464e-03	2.74939e-16
2017/12/22	07:20:54	ok	ok	310.9440	238.961	0.000000	20.20	49.985	8.720	470227385.197851	2	310.6833	4.51873e-03	3.03315e-16
2017/12/22	07:25:54	ok	ok	310.9400	238.959	0.000000	20.26	50.087	8.769	468478098.348615	2	310.7058	4.42155e-03	2.28758e-16
2017/12/22	07:30:54	ok	ok	310.9180	238.943	0.000000	20.36	50.195	8.839	478406367.129604	6	310.7729	3.16870e-03	1.45191e-03
2017/12/22	07:35:54	ok	ok	310.9080	238.936	0.000000	20.42	50.234	8.877	472666931.676948	2	310.7283	4.32399e-03	1.50927e-16
2017/12/22	07:40:54	ok	ok	310.8980	238.931	0.000000	20.50	50.308	8.931	454673182.105729	2	310.6242	4.48674e-03	1.90097e-16
2017/12/22	07:45:54	ok	ok	310.8740	238.901	0.000000	20.64	50.358	9.013	474062005.458452	2	310.6017	4.58333e-03	7.77879e-17
2017/12/22	07:50:54	ok	ok	310.8640	238.892	0.000000	20.70	50.397	9.052	478428212.658147	2	310.0600	5.43180e-03	3.46616e-16
2017/12/22	07:55:54	ok	ok	310.8520	238.874	0.000000	20.78	50.440	9.102	468541156.645059	2	310.5425	4.55142e-03	2.24202e-16
2017/12/22	08:00:54	ok	ok	310.8360	238.869	0.000000	20.88	50.516	9.169	463805503.801773	6	310.7803	2.76070e-03	1.63814e-03
2017/12/22	08:05:54	ok	ok	310.8380	238.871	0.000000	20.86	50.576	9.169	468678575.592417	6	310.8369	2.65393e-03	2.15845e-03
2017/12/22	08:36:04	ok	ok	310.2220	238.207	0.000000	23.35	49.326	10.319	482359587.738940	7	310.1874	2.86299e-03	1.50039e-03
2017/12/22	08:41:04	ok	ok	310.1960	238.191	0.000000	23.50	49.441	10.432	487456768.605654	7	310.1480	2.89533e-03	1.48745e-03
2017/12/22	08:46:04	ok	ok	310.1720	238.166	0.000000	23.68	49.560	10.564	503047622.304502	7	310.1656	2.86932e-03	1.55016e-03
2017/12/22	08:51:04	ok	ok	310.1260	238.134	0.000000	23.88	49.554	10.684	505047366.423283	7	310.1069	2.85941e-03	1.51659e-03
2017/12/22	08:56:04	ok	ok	310.1000	238.091	0.000000	24.04	49.575	10.786	505655525.697606	7	310.0632	2.89147e-03	1.48558e-03
2017/12/22	09:01:04	ok	ok	310.0840	238.103	0.000000	24.18	49.689	10.896	515864558.389526	7	310.0134	2.93134e-03	1.48141e-03
2017/12/22	09:06:04	ok	ok	310.0600	238.086	0.000000	24.26	49.763	10.962	516275883.127367	7	310.0048	2.88308e-03	1.40108e-03
2017/12/22	09:11:04	ok	ok	310.0340	238.070	0.000000	24.40	49.813	11.060	524766741.333940	7	309.9970	2.87194e-03	1.37465e-03
2017/12/22	09:16:04	ok	ok	310.0280	238.063	0.000000	24.50	49.890	11.140	541359564.163069	7	310.0793	2.80888e-03	1.12436e-03
2017/12/22	09:21:04	ok	ok	310.0160	238.066	0.000000	24.55	49.992	11.195	541790092.310792	4	310.1722	2.63927e-03	2.55562e-04
2017/12/22	09:26:04	ok	ok	310.0120	238.050	0.000000	24.64	50.035	11.261	534238281.431550	2	309.5330	3.19185e-03	2.00791e-16
2017/12/22	09:31:04	ok	ok	310.0040	238.046	0.000000	24.72	50.110	11.329	528141581.678600	7	310.0178	2.85377e-03	1.13530e-03
2017/12/22	09:36:04	ok	ok	309.9980	238.043	0.000000	24.80	50.152	11.390	549319765.526444	7	309.9550	2.81287e-03	1.39136e-03
2017/12/22	10:06:14	ok	ok	309.5500	237.483	0.000000	26.66	49.405	12.450	707816378.485911	7	309.5667	2.81404e-03	1.08218e-03
2017/12/22	10:11:14	ok	ok	309.5120	237.442	0.000000	26.88	49.401	12.602	720801806.096941	5	309.7682	2.61099e-03	7.68968e-04
2017/12/22	10:16:14	ok	ok	309.4720	237.403	0.000000	27.02	49.419	12.705	716461354.045621	2	308.6491	3.46186e-03	4.10745e-16
2017/12/22	10:21:14	ok	ok	309.4560	237.389	0.000000	27.14	49.531	12.818	732757526.847872	7	309.2647	2.98749e-03	1.27270e-03
2017/12/22	10:26:14	ok	ok	309.4360	237.363	0.000000	27.21	49.604	12.887	723798862.654087	7	309.3240	2.82354e-03	1.64412e-03
2017/12/22	10:31:14	ok	ok	309.4160	237.357	0.000000	27.40	49.661	13.038	715222727.821115	7	309.2998	2.84663e-03	1.63168e-03
2017/12/22	10:36:14	ok	ok	309.4100	237.349	0.000000	27.48	49.800	13.132	727104168.230966	5	309.6573	2.56584e-03	7.32786e-04
2017/12/22	10:41:14	ok	ok	309.3840	237.344	0.000000	27.57	49.780	13.192	728912664.627145	7	309.2038	2.95976e-03	1.29769e-03
2017/12/22	10:46:14	ok	ok	309.3760	237.336	0.000000	27.65	49.854	13.270	723236627.454769	3	310.4983	1.98235e-03	1.08680e-04
2017/12/22	10:51:14	ok	ok	309.3600	237.319	0.000000	27.79	49.840	13.369	730607222.478980	7	309.3658	2.97200e-03	9.43924e-04
2017/12/22	10:56:14	ok	ok	309.3560	237.326	0.000000	27.90	49.951	13.481	730631897.328867	2	309.7818	2.80574e-03	5.05496e-16
2017/12/22	11:01:14	ok	ok	309.3380	237.311	0.000000	27.94	49.988	13.520	731231148.983855	3	310.3583	2.03471e-03	1.65803e-04
2017/12/22	11:36:14	ok	ok	308.7080	236.539	0.000000	30.69	48.563	15.255	921660957.797028	6	308.7495	2.91017e-03	1.29942e-03
2017/12/22	11:41:14	ok	ok	308.6620	236.486	0.000000	30.92	48.625	15.464	903676320.805936	6	308.6758	2.89667e-03	1.31012e-03
2017/12/22	11:46:14	ok	ok	308.6420	236.455	0.000000	31.01	48.701	15.564	913457878.532049	6	308.6585	2.94870e-03	1.29888e-03
2017/12/22	11:51:14	ok	ok	308.6020	236.423	0.000000	31.19	48.756	15.733	922297022.320932	6	308.4588	3.08880e-03	1.46315e-03
2017/12/22	11:56:14	ok	ok	308.5820	236.403	0.000000	31.31	48.804	15.850	906713566.019498	2	308.2833	4.50516e-03	9.29109e-17
2017/12/22	12:01:14	ok	ok	308.5460	236.370	0.000000	31.46	48.856	15.995	914288588.421390	2	308.2017	4.57010e-03	8.06907e-17
2017/12/22	12:06:14	ok	ok	308.5260	236.347	0.000000	31.58	48.903	16.113	902918820.927437	2	308.2242	4.47278e-03	7.06433e-17
2017/12/22	12:11:14	ok	ok	308.5040	236.330	0.000000	31.75	48.990	16.289	893019686.682491	2	308.2242	4.47245e-03	7.06433e-17
2017/12/22	12:16:14	ok	ok	308.4900	236.328	0.000000	31.77	49.058	16.329	892927736.948642	2	308.2467	4.37557e-03	2.30583e-16
2017/12/22	12:21:14	ok	ok	308.4760	236.301	0.000000	31.90	49.074	16.448	890685330.957911	6	308.5145	2.79830e-03	1.34523e-03
2017/12/22	12:26:14	ok	ok	308.4640	236.299	0.000000	31.91	49.141	16.479	898185815.007040	2	308.1650	4.44056e-03	1.63141e-16
2017/12/22	12:31:14	ok	ok	308.4380	236.274	0.000000	32.07	49.161	16.628	885198022.719442	2	308.1875	4.34324e-03	3.40850e-16
2017/12/22	12:36:14	ok	ok	308.4180	236.248	0.000000	32.15	49.171	16.702	886306426.404990	6	308.2748	3.01620e-03	1.39960e-03
2017/12/22	12:41:14	ok	ok	308.4060	236.233	0.000000	32.25	49.249	16.818	883917497.321537	2	308.1283	4.31116e-03	2.91688e-16
2017/12/22	12:46:14	ok	ok	308.3900	236.223	0.000000	32.31	49.224	16.863	874891735.095355	2	308.1508	4.21414e-03	1.85902e-16
2017/12/22	12:51:14	ok	ok	308.3780	236.210	0.000000	32.38	49.331	16.963	872006165.506212	6	308.2235	2.99973e-03	1.38896e-03
2017/12/22	12:56:14	ok	ok	308.3660	236.191	0.000000	32.47	49.342	17.048	877595486.450652	6	308.4153	2.74235e-03	1.22431e-03
2017/12/22	13:01:14	ok	ok	308.3440	236.186	0.000000	32.56	49.354	17.134	880420710.024268	7	308.4214	2.49348e-03	1.39567e-03
2017/12/22	13:06:14	ok	ok	308.3320	236.158	0.000000	32.59	49.390	17.174	856180779.379517	6	308.3644	2.74568e-03	1.17580e-03
2017/12/22	13:11:14	ok	ok	308.3140	236.131	0.000000	32.71	49.373	17.277	850141345.086909	6	308.3328	2.73647e-03	1.38823e-03
2017/12/22	13:16:14	ok	ok	308.2880	236.103	0.000000	32.85	49.391	17.412	850849237.431870	6	308.2917	2.77911e-03	1.25679e-03
2017/12/22	13:21:14	ok	ok	308.2740	236.092	0.000000	32.86	49.392	17.422	867658635.856327	7	308.2962	2.28611e-03	1.52991e-03
2017/12/22	13:26:14	ok	ok	308.2580	236.059	0.000000	32.95	49.404	17.509	854008615.719875	6	308.2564	2.78550e-03	1.25289e-03
2017/12/22	13:31:14	ok	ok	308.2500	236.055	0.000000	32.98	49.407	17.538	864266427.239496	7	308.3385	2.14900e-03	1.74017e-03
2017/12/22	13:36:14	ok	ok	308.2400	236.042	0.000000	32.98	49.440	17.550	841013356.668841	7	308.4297	2.00835e-03	1.54456e-03
2017/12/22	13:41:14	ok	ok	308.2200	236.024	0.000000	33.11	49.424	17.665	829412706.299501	6	308.2076	2.80590e-03	1.30113e-03
2017/12/22	13:46:14	ok	ok	308.2120	236.001	0.000000	33.10	49.488	17.679	825909269.568558	6	308.2105	2.78055e-03	1.31079e-03
2017/12/22	13:51:14	ok	ok	308.2160	236.014	0.000000	33.09	49.552	17.692	848077826.519606	7	308.1499	2.63804e-03	1.25798e-03
2017/12/22	13:56:14	ok	ok	308.2060	235.996	0.000000	33.18	49.564	17.781	819768897.829446	6	308.2067	2.70163e-03	1.26172e-03
2017/12/22	14:01:14	ok	ok	308.1940	235.972	0.000000	33.26	49.574	17.860	853171147.735244	7	308.1500	2.63402e-03	1.27655e-03
2017/12/22	14:06:14	ok	ok	308.1900	235.965	0.000000	33.23	49.603	17.842	816604849.460595	2	307.8017	4.56819e-03	1.42565e-16
[truncated: 1,075 more rows]
