# Supplementary material for: Comparison of Mechanical Properties of Natural Gut and Synthetic Polymer Harp Strings
Source: Materials (Basel). 2018 Nov 1;11(11):2160. doi: 10.3390/ma11112160 (PMC6266393; doi:10.3390/ma11112160)
Supplement: Supplementary file 1 [file materials-11-02160-s001.zip › string_test_data_2017.12.28.09.14.csv]

Date	Time	+-	f0	Frequency	Tension	LengthAdj	Temp	Rel.Hm	Abs.Hm	Pk.Magnitude	Harmonics	Fitted.f0	Bend.Stiff	Fit.Error
>>>>>_No_Adjustment_mode_<<<<<
2017/12/28	09:14:40	ok	ok	312.9340	226.768	0.000000	4.36	50.995	3.320	379068622.619590	2	312.9162	7.64624e-04	1.20332e-16
2017/12/28	09:19:39	ok	ok	312.2520	226.345	0.000000	6.78	47.623	3.634	327586220.248820	7	312.2009	2.76332e-03	1.73136e-03
2017/12/28	09:24:39	ok	ok	311.9420	226.325	0.000000	7.92	46.826	3.847	326455902.481957	2	311.8111	3.47462e-03	9.90221e-17
2017/12/28	09:29:39	ok	ok	311.7100	226.353	0.000000	8.71	46.621	4.030	315105964.384186	2	311.2922	1.50535e-03	3.85641e-16
2017/12/28	09:34:39	ok	ok	311.5520	226.458	0.000000	9.43	46.652	4.222	281049388.657847	2	311.6711	-1.62618e-04	4.52606e-16
2017/12/28	09:39:39	ok	ok	311.4120	226.513	0.000000	9.98	46.754	4.381	246942463.935183	3	309.5673	3.99642e-03	8.20937e-04
2017/12/28	09:44:39	ok	ok	311.2980	226.553	0.000000	10.45	46.845	4.522	264250176.901721	2	311.0344	1.18189e-03	1.02786e-16
2017/12/28	09:49:39	ok	ok	311.2280	226.642	0.000000	10.87	46.991	4.658	267542619.957601	3	311.3973	3.71380e-05	6.76315e-04
2017/12/28	09:54:39	ok	ok	311.1520	226.718	0.000000	11.14	47.180	4.757	265721353.713536	2	310.3467	1.96199e-03	2.67026e-16
2017/12/28	09:59:39	ok	ok	311.0900	226.749	0.000000	11.49	47.349	4.880	283637058.663541	2	311.9489	-5.69388e-04	3.08472e-16
2017/12/28	10:04:39	ok	ok	311.0400	226.832	0.000000	11.73	47.503	4.970	291541215.945166	3	308.6610	4.98240e-03	9.79631e-04
2017/12/28	10:09:39	ok	ok	310.9920	226.897	0.000000	12.05	47.668	5.087	317049418.581888	6	310.9818	3.02733e-03	1.47672e-03
2017/12/28	10:14:39	ok	ok	310.9520	226.919	0.000000	12.22	47.752	5.150	321376658.548387	7	310.8885	2.85937e-03	1.96838e-03
2017/12/28	10:19:39	ok	ok	310.9080	226.988	0.000000	12.50	47.912	5.258	343083873.055301	7	310.8581	2.85749e-03	1.88059e-03
2017/12/28	10:24:39	ok	ok	310.8740	227.046	0.000000	12.68	48.028	5.330	357638356.868296	7	310.8206	2.89010e-03	1.82600e-03
2017/12/28	10:29:39	ok	ok	310.8580	227.138	0.000000	12.86	48.175	5.407	352766241.563659	7	310.9213	2.78087e-03	1.44851e-03
2017/12/28	10:34:39	ok	ok	310.8300	227.154	0.000000	13.06	48.294	5.487	359141744.716605	7	310.7086	2.89284e-03	1.90125e-03
2017/12/28	10:39:39	ok	ok	310.7900	227.213	0.000000	13.16	48.369	5.530	380152515.705696	7	310.7362	2.91461e-03	1.70557e-03
2017/12/28	10:44:39	ok	ok	310.7740	227.223	0.000000	13.36	48.426	5.605	398825291.948640	7	310.6683	2.90657e-03	1.94556e-03
2017/12/28	10:49:39	ok	ok	310.7560	227.301	0.000000	13.44	48.530	5.645	406084872.701056	7	310.6796	2.89641e-03	1.72978e-03
2017/12/28	10:54:39	ok	ok	310.7340	227.310	0.000000	13.58	48.672	5.710	393048194.332608	7	310.6325	2.88572e-03	1.94478e-03
2017/12/28	10:59:39	ok	ok	310.7160	227.376	0.000000	13.66	48.713	5.743	409231447.422795	7	310.6430	2.84958e-03	1.74062e-03
2017/12/28	11:04:39	ok	ok	310.6940	227.392	0.000000	13.86	48.740	5.818	426336341.652437	7	310.5899	2.86765e-03	1.97079e-03
2017/12/28	11:09:39	ok	ok	310.6680	227.446	0.000000	14.02	48.854	5.889	438742344.333886	7	310.6027	2.80024e-03	1.90518e-03
2017/12/28	11:14:39	ok	ok	310.6620	227.511	0.000000	14.11	48.927	5.930	430479090.610167	7	310.5704	2.81799e-03	1.91616e-03
2017/12/28	11:19:39	ok	ok	310.6320	227.525	0.000000	14.24	48.914	5.976	438703269.003598	7	310.5538	2.79226e-03	1.94175e-03
2017/12/28	11:24:39	ok	ok	310.6100	227.614	0.000000	14.31	49.016	6.014	447158095.494835	7	310.5518	2.84600e-03	1.69352e-03
2017/12/28	11:29:39	ok	ok	310.5920	227.661	0.000000	14.46	49.098	6.080	427638282.738917	6	310.5318	2.90804e-03	1.82178e-03
2017/12/28	11:34:39	ok	ok	310.5880	227.706	0.000000	14.49	49.133	6.095	442548485.231568	6	310.4878	2.87657e-03	1.98336e-03
2017/12/28	11:39:39	ok	ok	310.5660	227.768	0.000000	14.62	49.181	6.150	440187491.753778	6	310.4822	2.78459e-03	2.06672e-03
2017/12/28	11:44:39	ok	ok	310.5540	227.810	0.000000	14.70	49.253	6.189	448666561.409437	6	310.4711	2.80465e-03	2.03008e-03
2017/12/28	11:49:39	ok	ok	310.5340	227.852	0.000000	14.78	49.264	6.221	444455838.265422	6	310.4655	2.90413e-03	1.82999e-03
2017/12/28	11:54:39	ok	ok	310.5140	227.924	0.000000	14.84	49.365	6.256	443326017.696589	6	310.4379	2.87109e-03	1.80993e-03
2017/12/28	12:29:31	ok	ok	309.8140	228.141	0.000000	17.78	48.036	7.266	554641763.411197	6	309.7469	2.79834e-03	1.66701e-03
2017/12/28	12:34:31	ok	ok	309.7740	228.223	0.000000	18.00	48.095	7.371	571257399.074246	2	309.8333	2.61025e-03	3.49716e-16
2017/12/28	12:39:31	ok	ok	309.7340	228.245	0.000000	18.22	48.218	7.487	566474509.481166	6	309.6031	2.84024e-03	1.84709e-03
2017/12/28	12:44:31	ok	ok	309.6940	228.314	0.000000	18.36	48.299	7.562	584280678.860968	6	309.5817	2.91807e-03	1.61290e-03
2017/12/28	12:49:31	ok	ok	309.6540	228.337	0.000000	18.53	48.321	7.642	589086433.724365	7	309.5570	2.97154e-03	1.64729e-03
2017/12/28	12:54:31	ok	ok	309.6380	228.381	0.000000	18.67	48.465	7.728	611962747.110756	2	310.0236	3.17001e-03	7.46907e-16
2017/12/28	12:59:31	ok	ok	309.6120	228.422	0.000000	18.81	48.483	7.795	615716917.123526	6	309.4880	2.84425e-03	1.72951e-03
2017/12/28	13:04:31	ok	ok	309.5800	228.484	0.000000	18.98	48.568	7.888	614521745.260515	7	309.4713	3.01819e-03	1.62764e-03
2017/12/28	13:09:31	ok	ok	309.5600	228.525	0.000000	19.12	48.649	7.966	621024418.020983	2	309.5507	2.68198e-03	1.29867e-16
2017/12/28	13:14:31	ok	ok	309.5380	228.571	0.000000	19.28	48.701	8.050	605864534.877768	6	309.4460	2.82115e-03	1.60594e-03
2017/12/28	13:19:31	ok	ok	309.5200	228.612	0.000000	19.36	48.774	8.100	625730295.318583	6	309.4221	2.82482e-03	1.62010e-03
2017/12/28	13:24:31	ok	ok	309.5040	228.657	0.000000	19.48	48.853	8.171	626295496.377222	6	309.4048	2.83856e-03	1.55311e-03
2017/12/28	13:29:31	ok	ok	309.4840	228.724	0.000000	19.56	48.832	8.206	630426990.716764	2	309.5571	2.65768e-03	8.42424e-17
2017/12/28	13:34:31	ok	ok	309.4620	228.764	0.000000	19.73	48.917	8.302	618184232.192667	2	309.4819	2.69425e-03	1.65560e-16
2017/12/28	13:39:31	ok	ok	309.4520	228.808	0.000000	19.78	48.987	8.339	621081336.554806	2	309.4883	2.66812e-03	6.93809e-17
2017/12/28	13:44:31	ok	ok	309.4340	228.835	0.000000	19.91	49.004	8.405	614816304.228468	2	309.4195	2.67789e-03	4.90171e-17
2017/12/28	13:49:31	ok	ok	309.4120	228.884	0.000000	20.02	49.112	8.478	610285298.860609	6	309.2778	2.81507e-03	1.69637e-03
2017/12/28	13:54:31	ok	ok	309.4020	228.911	0.000000	20.06	49.118	8.499	615368368.258064	6	309.2840	2.83018e-03	1.55819e-03
2017/12/28	13:59:31	ok	ok	309.4060	228.957	0.000000	20.09	49.216	8.531	598368415.034082	2	309.4195	2.67932e-03	4.90171e-17
2017/12/28	14:04:31	ok	ok	309.3900	228.987	0.000000	20.13	49.284	8.563	622062141.602737	6	309.3007	2.82713e-03	1.57001e-03
2017/12/28	14:09:31	ok	ok	309.3780	229.007	0.000000	20.24	49.299	8.620	623300417.721212	7	309.3840	2.67853e-03	1.12109e-03
2017/12/28	14:14:31	ok	ok	309.3740	229.045	0.000000	20.27	49.334	8.642	614339496.362448	6	309.2841	2.78731e-03	1.64692e-03
2017/12/28	14:19:31	ok	ok	309.3600	229.064	0.000000	20.29	49.368	8.658	622178504.965830	2	308.8922	1.53521e-03	4.73740e-16
2017/12/28	14:24:31	ok	ok	309.3520	229.087	0.000000	20.39	49.381	8.711	599215377.101538	2	309.3507	2.69032e-03	9.13231e-17
2017/12/28	14:29:31	ok	ok	309.3500	229.129	0.000000	20.42	49.417	8.732	618191521.535327	2	309.3571	2.66412e-03	4.99363e-17
2017/12/28	14:34:31	ok	ok	309.3320	229.139	0.000000	20.51	49.397	8.775	618094684.716198	2	309.3636	2.63753e-03	1.20300e-16
2017/12/28	14:39:31	ok	ok	309.3340	229.189	0.000000	20.56	49.498	8.818	616681392.882028	2	309.3507	2.69151e-03	9.13231e-17
2017/12/28	14:44:31	ok	ok	309.3260	229.181	0.000000	20.57	49.499	8.824	626622709.399870	7	309.2159	2.61887e-03	1.66117e-03
2017/12/28	14:49:31	ok	ok	309.3100	229.199	0.000000	20.62	49.475	8.845	636509870.731459	2	309.3636	2.63823e-03	1.20300e-16
2017/12/28	14:54:31	ok	ok	309.3020	229.224	0.000000	20.76	49.493	8.921	633232150.917279	2	309.3700	2.61181e-03	1.97112e-16
2017/12/28	14:59:31	ok	ok	309.2900	229.231	0.000000	20.76	49.556	8.932	641125919.499494	7	309.1984	2.70105e-03	1.39843e-03
2017/12/28	15:04:31	ok	ok	309.2840	229.249	0.000000	20.79	49.560	8.948	646829442.051488	2	309.3764	2.58538e-03	2.38191e-16
2017/12/28	15:09:31	ok	ok	309.2840	229.283	0.000000	20.84	49.630	8.987	652404245.584256	7	309.1898	2.74173e-03	1.39053e-03
2017/12/28	15:14:31	ok	ok	309.2780	229.288	0.000000	20.88	49.635	9.009	654067806.399887	7	309.1731	2.72696e-03	1.39578e-03
2017/12/28	15:19:31	ok	ok	309.2740	229.286	0.000000	20.96	49.614	9.047	662190559.680446	2	310.4095	1.77126e-03	1.88760e-16
2017/12/28	15:24:31	ok	ok	309.2700	229.316	0.000000	20.96	49.677	9.058	657477882.565377	7	309.1697	2.73111e-03	1.35770e-03
2017/12/28	15:29:31	ok	ok	309.2760	229.319	0.000000	20.96	49.708	9.064	670765417.987037	4	307.3128	4.28617e-03	7.75094e-04
2017/12/28	15:34:31	ok	ok	309.2720	229.331	0.000000	20.98	49.711	9.075	660850695.640170	7	309.1537	2.73655e-03	1.38693e-03
2017/12/28	15:39:31	ok	ok	309.2780	229.336	0.000000	21.02	49.779	9.109	668471659.332850	7	309.1324	2.65677e-03	1.61670e-03
2017/12/28	15:44:31	ok	ok	309.2760	229.349	0.000000	21.01	49.778	9.103	664059107.135708	2	309.3764	2.58650e-03	2.38191e-16
2017/12/28	15:49:31	ok	ok	309.2820	229.360	0.000000	21.00	49.808	9.103	665584515.131835	7	309.1780	2.70635e-03	1.57022e-03
2017/12/28	15:54:31	ok	ok	309.2840	229.348	0.000000	20.98	49.837	9.098	671529666.248479	5	309.5530	2.41794e-03	6.96497e-04
2017/12/28	15:59:31	ok	ok	309.2840	229.370	0.000000	21.01	49.841	9.115	673796207.449480	7	309.2751	2.68495e-03	9.97124e-04
2017/12/28	16:04:31	ok	ok	309.2940	229.370	0.000000	20.99	49.870	9.109	666912974.502985	2	309.8678	-4.14169e-05	8.51863e-16
2017/12/28	16:09:31	ok	ok	309.2900	229.370	0.000000	20.96	49.897	9.099	655702950.943000	2	309.3571	2.66691e-03	4.99363e-17
2017/12/28	16:14:31	ok	ok	309.3280	229.405	0.000000	20.89	49.983	9.077	683404295.220870	2	309.2041	2.76352e-03	8.19693e-17
2017/12/28	16:19:31	ok	ok	309.3260	229.403	0.000000	20.88	50.013	9.077	657439488.835889	3	310.1193	1.98644e-03	6.21788e-04
2017/12/28	16:24:31	ok	ok	309.3200	229.408	0.000000	20.91	50.017	9.094	632688245.510781	4	307.5033	4.10628e-03	8.11357e-04
2017/12/28	16:29:31	ok	ok	309.3260	229.416	0.000000	20.90	50.015	9.088	649987186.975098	7	309.2071	2.73373e-03	1.24889e-03
2017/12/28	16:34:31	ok	ok	309.3260	229.415	0.000000	20.91	49.985	9.088	650906633.719649	2	308.6538	3.16709e-03	3.38514e-16
2017/12/28	16:39:31	ok	ok	309.3320	229.426	0.000000	20.83	49.975	9.044	654117512.087946	4	307.3701	4.25435e-03	7.40674e-04
2017/12/28	16:44:31	ok	ok	309.3260	229.421	0.000000	20.87	49.948	9.060	642766458.294551	6	309.4284	2.59334e-03	7.68584e-04
2017/12/28	16:49:31	ok	ok	309.3340	229.437	0.000000	20.81	50.003	9.039	640853671.083276	6	309.2694	2.78431e-03	1.50471e-03
2017/12/28	16:54:31	ok	ok	309.3360	229.440	0.000000	20.87	49.980	9.066	653927391.074953	2	309.6578	3.31661e-04	7.13654e-16
2017/12/28	16:59:31	ok	ok	309.3560	229.429	0.000000	20.80	50.034	9.039	633246271.044756	2	308.9982	2.94462e-03	4.67736e-16
2017/12/28	17:04:31	ok	ok	309.3480	229.433	0.000000	20.78	49.999	9.022	630001310.095657	4	307.6378	4.02661e-03	8.19160e-04
2017/12/28	17:09:31	ok	ok	309.3640	229.452	0.000000	20.74	50.026	9.006	645155128.310742	3	308.6106	3.28209e-03	7.74498e-05
2017/12/28	17:14:31	ok	ok	309.3740	229.453	0.000000	20.81	50.035	9.044	651231148.759043	4	307.3573	4.31923e-03	7.47278e-04
2017/12/28	17:19:31	ok	ok	309.3660	229.422	0.000000	20.76	49.997	9.011	627097431.061870	4	307.3900	4.28268e-03	6.93880e-04
2017/12/28	17:24:31	ok	ok	309.3680	229.418	0.000000	20.82	50.005	9.044	617489540.823603	2	308.5421	3.31914e-03	1.92919e-16
2017/12/28	17:29:31	ok	ok	309.3660	229.427	0.000000	20.76	49.965	9.006	642780631.057924	2	309.4324	2.63137e-03	6.77980e-17
2017/12/28	17:34:31	ok	ok	309.3660	229.423	0.000000	20.80	49.971	9.028	638481431.256760	3	308.8221	3.10005e-03	1.21342e-05
2017/12/28	17:39:31	ok	ok	309.3680	229.403	0.000000	20.79	49.969	9.022	628184438.580987	2	308.9051	2.97257e-03	4.21591e-16
2017/12/28	17:44:31	ok	ok	309.3620	229.401	0.000000	20.80	49.876	9.011	618110229.484884	7	309.2243	2.72566e-03	1.58266e-03
2017/12/28	17:49:31	ok	ok	309.3740	229.411	0.000000	20.80	49.939	9.022	622782236.439550	7	309.2708	2.72613e-03	1.42853e-03
2017/12/28	17:54:31	ok	ok	309.3680	229.405	0.000000	20.80	49.876	9.011	629696712.200533	2	309.4388	2.60440e-03	2.68017e-17
2017/12/28	18:29:31	ok	ok	309.9900	229.598	0.000000	18.48	51.627	8.141	541336536.914351	7	309.9594	2.54848e-03	1.78276e-03
2017/12/28	18:34:31	ok	ok	310.0260	229.605	0.000000	18.26	51.565	8.026	524343605.102647	6	309.9094	2.78898e-03	1.86722e-03
2017/12/28	18:39:31	ok	ok	310.0480	229.561	0.000000	18.17	51.522	7.976	533273128.235192	6	309.9444	2.79866e-03	2.05822e-03
2017/12/28	18:44:31	ok	ok	310.0640	229.529	0.000000	18.06	51.320	7.893	523308989.765368	2	309.6383	4.54167e-03	1.92335e-16
2017/12/28	18:49:31	ok	ok	310.0840	229.508	0.000000	18.00	51.343	7.869	518522073.733694	6	309.9729	2.76569e-03	2.04035e-03
2017/12/28	18:54:31	ok	ok	310.0980	229.499	0.000000	17.93	51.303	7.830	501922902.617285	6	309.9995	2.78490e-03	1.90579e-03
2017/12/28	18:59:31	ok	ok	310.1160	229.478	0.000000	17.82	51.288	7.777	498306176.280100	7	310.0912	2.51799e-03	1.77961e-03
2017/12/28	19:04:31	ok	ok	310.1320	229.438	0.000000	17.73	51.213	7.724	494760583.708097	7	310.1332	2.58040e-03	1.61563e-03
2017/12/28	19:09:31	ok	ok	310.1520	229.437	0.000000	17.65	51.171	7.681	493093001.456383	3	310.0033	2.55568e-03	2.94359e-04
2017/12/28	19:14:31	ok	ok	310.1520	229.394	0.000000	17.58	51.068	7.634	492739647.108172	7	310.1653	2.49948e-03	1.59522e-03
2017/12/28	19:19:31	ok	ok	310.1580	229.348	0.000000	17.54	50.970	7.601	494824906.817746	7	310.1830	2.56349e-03	1.58013e-03
2017/12/28	19:24:31	ok	ok	310.1680	229.317	0.000000	17.44	50.894	7.544	479675677.528775	7	310.2013	2.55545e-03	1.65176e-03
2017/12/28	19:29:31	ok	ok	310.1680	229.316	0.000000	17.46	50.866	7.549	477127474.478896	7	310.2108	2.52247e-03	1.66221e-03
2017/12/28	19:34:31	ok	ok	310.1760	229.281	0.000000	17.38	50.855	7.511	478837038.770725	7	310.1768	2.56830e-03	1.61113e-03
2017/12/28	19:39:31	ok	ok	310.1840	229.272	0.000000	17.32	50.815	7.479	469116918.849535	7	310.1625	2.53808e-03	1.83629e-03
2017/12/28	19:44:31	ok	ok	310.1860	229.235	0.000000	17.33	50.662	7.461	470892348.161867	7	310.1718	2.51455e-03	1.84456e-03
2017/12/28	19:49:31	ok	ok	310.1880	229.194	0.000000	17.33	50.693	7.465	469066004.142725	7	310.1936	2.52148e-03	1.62687e-03
2017/12/28	19:54:31	ok	ok	310.1980	229.173	0.000000	17.28	50.624	7.433	465381275.922363	7	310.1710	2.53561e-03	1.86747e-03
2017/12/28	19:59:31	ok	ok	310.2060	229.165	0.000000	17.22	50.584	7.401	467208811.661252	7	310.2365	2.50818e-03	1.65729e-03
2017/12/28	20:04:31	ok	ok	310.2180	229.132	0.000000	17.13	50.572	7.359	458160653.091649	7	310.2228	2.54872e-03	1.60897e-03
2017/12/28	20:09:31	ok	ok	310.2180	229.097	0.000000	17.16	50.545	7.368	457609164.600652	7	310.1656	2.61093e-03	1.77977e-03
2017/12/28	20:14:31	ok	ok	310.2180	229.067	0.000000	17.10	50.537	7.341	461895288.884223	7	310.2366	2.53732e-03	1.60370e-03
2017/12/28	20:19:31	ok	ok	310.2260	229.061	0.000000	17.06	50.501	7.318	459847054.576678	7	310.1997	2.55323e-03	1.82325e-03
2017/12/28	20:24:31	ok	ok	310.2320	229.032	0.000000	17.03	50.497	7.304	459531500.701744	7	310.2453	2.52574e-03	1.60455e-03
2017/12/28	20:29:31	ok	ok	310.2320	229.019	0.000000	17.06	50.439	7.309	457047057.524608	7	310.2151	2.48942e-03	1.97089e-03
2017/12/28	20:34:31	ok	ok	310.2360	228.995	0.000000	17.00	50.368	7.273	462678538.171025	7	310.2257	2.54889e-03	1.86493e-03
2017/12/28	20:39:31	ok	ok	310.2380	228.985	0.000000	17.03	50.372	7.286	474221646.744917	7	310.2340	2.53626e-03	1.87037e-03
2017/12/28	20:44:31	ok	ok	310.2420	228.953	0.000000	17.02	50.371	7.282	465044750.719880	7	310.2543	2.54027e-03	1.64188e-03
2017/12/28	20:49:31	ok	ok	310.2520	228.958	0.000000	16.94	50.360	7.245	475038136.821292	3	309.9963	2.68879e-03	3.09068e-04
2017/12/28	20:54:31	ok	ok	310.2420	228.914	0.000000	16.99	50.305	7.259	461812793.489717	7	310.2190	2.53485e-03	1.81021e-03
2017/12/28	21:29:31	ok	ok	310.7220	229.021	0.000000	15.16	51.231	6.620	327310904.161086	6	310.6412	2.81304e-03	2.05348e-03
2017/12/28	21:34:31	ok	ok	310.7360	228.979	0.000000	15.09	51.190	6.587	313307300.550377	6	310.6788	2.84140e-03	1.81019e-03
2017/12/28	21:39:31	ok	ok	310.7600	228.968	0.000000	14.94	51.077	6.513	310610752.455170	6	310.6942	2.88388e-03	1.83571e-03
2017/12/28	21:44:31	ok	ok	310.7780	228.909	0.000000	14.86	51.035	6.476	306074992.837592	6	310.6899	2.86696e-03	1.98768e-03
2017/12/28	21:49:31	ok	ok	310.7960	228.890	0.000000	14.79	50.933	6.435	313663732.775066	6	310.7001	2.85187e-03	2.12517e-03
2017/12/28	21:54:31	ok	ok	310.8140	228.847	0.000000	14.68	50.857	6.383	317480449.572827	2	310.1667	3.09620e-03	3.68633e-16
2017/12/28	21:59:31	ok	ok	310.8220	228.801	0.000000	14.59	50.814	6.342	314260398.816075	6	310.7135	2.91268e-03	2.04713e-03
2017/12/28	22:04:31	ok	ok	310.8360	228.796	0.000000	14.56	50.779	6.326	310708396.590901	6	310.7734	2.78756e-03	2.12335e-03
2017/12/28	22:09:31	ok	ok	310.8440	228.753	0.000000	14.46	50.673	6.275	326245766.476966	6	310.7775	2.88206e-03	2.05527e-03
2017/12/28	22:14:31	ok	ok	310.8440	228.752	0.000000	14.40	50.634	6.247	298549785.690622	6	310.7848	2.87761e-03	1.85734e-03
2017/12/28	22:19:31	ok	ok	310.8620	228.744	0.000000	14.38	50.600	6.235	307031602.615449	6	310.8035	2.78485e-03	2.07377e-03
2017/12/28	22:24:31	ok	ok	310.8800	228.721	0.000000	14.28	50.617	6.199	310873001.124736	6	310.8164	2.91212e-03	1.88910e-03
2017/12/28	22:29:31	ok	ok	310.8780	228.700	0.000000	14.29	50.526	6.192	303968867.052245	6	310.7775	2.88848e-03	2.09974e-03
2017/12/28	22:34:31	ok	ok	310.8940	228.674	0.000000	14.25	50.521	6.176	316594924.588766	2	310.7000	2.77969e-03	8.53039e-17
2017/12/28	22:39:31	ok	ok	310.8960	228.661	0.000000	14.17	50.448	6.137	316030630.528120	6	310.8549	2.84129e-03	1.82133e-03
2017/12/28	22:44:31	ok	ok	310.9040	228.608	0.000000	14.14	50.413	6.122	336246199.939100	6	310.8124	2.92367e-03	1.92950e-03
2017/12/28	22:49:31	ok	ok	310.9280	228.620	0.000000	14.07	50.404	6.094	336065189.076055	6	310.8326	2.87454e-03	1.95215e-03
2017/12/28	22:54:31	ok	ok	310.9320	228.573	0.000000	13.99	50.362	6.059	371772056.458026	6	310.9370	2.90714e-03	1.46520e-03
2017/12/28	22:59:31	ok	ok	310.9400	228.558	0.000000	13.98	50.361	6.056	363944994.102821	6	310.8507	2.74599e-03	2.13727e-03
2017/12/28	23:04:31	ok	ok	310.9480	228.529	0.000000	13.92	50.260	6.021	365837920.405068	6	310.8625	2.87475e-03	2.08509e-03
2017/12/28	23:09:31	ok	ok	310.9500	228.513	0.000000	13.94	50.263	6.029	383420246.922090	6	310.8819	2.77075e-03	2.06969e-03
2017/12/28	23:14:31	ok	ok	310.9620	228.472	0.000000	13.84	50.249	5.990	393630944.878342	6	310.9673	2.87100e-03	1.46043e-03
2017/12/28	23:19:31	ok	ok	310.9620	228.458	0.000000	13.85	50.189	5.987	413148626.297749	6	310.8744	2.83682e-03	2.09051e-03
2017/12/28	23:24:31	ok	ok	310.9720	228.428	0.000000	13.82	50.154	5.972	400382510.618735	6	310.9075	2.82301e-03	1.98513e-03
2017/12/28	23:29:31	ok	ok	310.9700	228.415	0.000000	13.77	50.117	5.949	405775641.061762	6	310.8853	2.83323e-03	2.04122e-03
2017/12/28	23:34:31	ok	ok	310.9860	228.379	0.000000	13.74	50.174	5.945	396291830.532457	6	310.8855	2.83586e-03	2.00391e-03
2017/12/28	23:39:31	ok	ok	310.9960	228.377	0.000000	13.66	50.133	5.911	394924230.967434	6	310.9687	2.92354e-03	1.47345e-03
2017/12/28	23:44:31	ok	ok	311.0020	228.341	0.000000	13.64	50.130	5.903	400289156.998300	6	310.9406	2.83166e-03	1.84707e-03
2017/12/28	23:49:31	ok	ok	311.0080	228.331	0.000000	13.65	50.100	5.903	392669565.396606	6	310.9445	2.89093e-03	1.86128e-03
2017/12/28	23:54:31	ok	ok	311.0100	228.294	0.000000	13.62	50.035	5.885	406929983.222712	6	310.8995	2.87937e-03	2.15048e-03
2017/12/28	23:59:31	ok	ok	311.0180	228.288	0.000000	13.58	50.029	5.870	408297211.122642	6	310.9056	2.93538e-03	2.04007e-03
2017/12/29	00:29:41	ok	ok	312.0860	228.433	0.000000	9.20	53.605	4.781	281401675.465292	2	311.8378	1.06567e-03	3.45561e-16
2017/12/29	00:34:41	ok	ok	312.1520	228.348	0.000000	8.87	53.527	4.674	287809990.993312	2	311.7667	1.22944e-03	3.10362e-16
2017/12/29	00:39:41	ok	ok	312.2120	228.264	0.000000	8.62	53.401	4.589	283459006.829015	2	311.2789	2.01049e-03	1.22494e-16
2017/12/29	00:44:41	ok	ok	312.2420	228.189	0.000000	8.39	53.277	4.511	268120294.755840	2	311.9700	1.10500e-03	3.48092e-16
2017/12/29	00:49:41	ok	ok	312.2780	228.100	0.000000	8.18	53.127	4.438	281244945.535629	2	312.1089	8.99620e-04	2.48739e-16
2017/12/29	00:54:41	ok	ok	312.3260	228.012	0.000000	7.98	53.038	4.374	283775512.944510	2	311.8956	1.39074e-03	6.44356e-16
2017/12/29	00:59:41	ok	ok	312.3560	227.986	0.000000	7.83	52.896	4.321	267923228.068285	2	312.1056	1.02180e-03	4.25809e-16
2017/12/29	01:04:41	ok	ok	312.3780	227.914	0.000000	7.66	52.782	4.264	258068029.386112	4	310.7356	4.09624e-03	2.06525e-03
2017/12/29	01:09:41	ok	ok	312.4120	227.834	0.000000	7.51	52.670	4.214	281025406.717241	2	311.6178	1.79998e-03	8.52825e-16
2017/12/29	01:14:41	ok	ok	312.4340	227.743	0.000000	7.38	52.592	4.173	258754449.414573	4	310.7965	4.05630e-03	1.88920e-03
2017/12/29	01:19:41	ok	ok	312.4540	227.692	0.000000	7.22	52.479	4.121	250449044.129247	4	310.7445	4.11211e-03	1.92583e-03
2017/12/29	01:24:41	ok	ok	312.4620	227.609	0.000000	7.12	52.405	4.088	241928798.461154	4	310.8508	4.03352e-03	2.02039e-03
2017/12/29	01:29:41	ok	ok	312.4940	227.554	0.000000	6.98	52.325	4.045	246815892.833735	7	312.3660	2.61127e-03	1.90696e-03
2017/12/29	01:34:41	ok	ok	312.5160	227.527	0.000000	6.86	52.188	4.003	248176417.895033	7	312.5056	2.89739e-03	2.02208e-03
2017/12/29	01:39:41	ok	ok	312.5320	227.472	0.000000	6.76	52.143	3.974	242976677.427383	7	312.5366	2.98797e-03	2.21951e-03
2017/12/29	01:44:41	ok	ok	312.5600	227.392	0.000000	6.65	52.068	3.940	266596345.905433	7	312.5289	2.94869e-03	2.37451e-03
2017/12/29	01:49:41	ok	ok	312.5680	227.370	0.000000	6.56	51.965	3.909	255356479.074044	7	312.5617	2.88711e-03	2.00010e-03
2017/12/29	01:54:41	ok	ok	312.5840	227.290	0.000000	6.46	51.921	3.881	254594691.423843	7	312.5899	2.90201e-03	2.09921e-03
2017/12/29	01:59:41	ok	ok	312.5920	227.205	0.000000	6.36	51.847	3.850	254323139.634690	7	312.6276	2.91248e-03	2.28737e-03
2017/12/29	02:04:41	ok	ok	312.6160	227.179	0.000000	6.28	51.805	3.827	281827992.193877	3	313.1498	1.45644e-05	1.80343e-04
2017/12/29	02:09:41	ok	ok	312.6140	227.101	0.000000	6.20	51.734	3.802	258762682.073571	4	310.9538	4.07967e-03	1.86735e-03
2017/12/29	02:14:41	ok	ok	312.6360	227.027	0.000000	6.12	51.663	3.777	256412629.291041	4	310.5307	4.35652e-03	2.58949e-03
2017/12/29	02:19:41	ok	ok	312.6520	227.007	0.000000	6.06	51.625	3.759	266233823.986879	3	313.1294	1.14615e-04	2.89320e-04
2017/12/29	02:24:41	ok	ok	312.6600	226.931	0.000000	5.96	51.580	3.731	258483118.113667	8	312.8372	2.44730e-03	2.06417e-03
2017/12/29	02:29:41	ok	ok	312.6680	226.910	0.000000	5.92	51.515	3.717	262887031.303814	4	310.9649	4.13220e-03	1.89251e-03
2017/12/29	02:34:41	ok	ok	312.6800	226.843	0.000000	5.84	51.474	3.694	269188955.238887	4	311.0394	4.08838e-03	1.70523e-03
2017/12/29	02:39:41	ok	ok	312.6920	226.828	0.000000	5.76	51.432	3.672	268174809.396937	7	312.6719	2.95184e-03	1.92142e-03
2017/12/29	02:44:41	ok	ok	312.7060	226.746	0.000000	5.71	51.365	3.655	281269439.641920	7	312.7933	2.88885e-03	1.70128e-03
2017/12/29	02:49:41	ok	ok	312.7120	226.728	0.000000	5.64	51.356	3.638	274594129.046187	7	312.6883	2.89202e-03	2.01034e-03
2017/12/29	02:54:41	ok	ok	312.7180	226.656	0.000000	5.58	51.317	3.621	276494514.340731	7	312.7444	2.89484e-03	2.00218e-03
2017/12/29	02:59:41	ok	ok	312.7280	226.628	0.000000	5.54	51.252	3.607	269582100.409687	7	312.6968	2.95330e-03	2.12945e-03
2017/12/29	03:04:41	ok	ok	312.7420	226.549	0.000000	5.46	51.240	3.587	274249086.285059	4	310.7316	4.51846e-03	1.81339e-03
2017/12/29	03:09:41	ok	ok	312.7500	226.530	0.000000	5.40	51.202	3.570	280134865.496906	7	312.7537	2.91595e-03	2.07637e-03
2017/12/29	03:14:41	ok	ok	312.7500	226.461	0.000000	5.37	51.138	3.559	281049608.604939	7	312.7032	3.05809e-03	1.89466e-03
2017/12/29	03:19:41	ok	ok	312.7700	226.391	0.000000	5.30	51.128	3.542	295833727.142315	2	312.6000	3.51189e-03	1.31878e-16
2017/12/29	03:24:41	ok	ok	312.7780	226.371	0.000000	5.26	51.093	3.530	308723767.203912	7	312.7357	2.97608e-03	1.94702e-03
2017/12/29	03:29:41	ok	ok	312.7860	226.299	0.000000	5.20	51.054	3.513	334886078.735239	3	312.3451	1.04626e-03	2.22243e-04
2017/12/29	03:34:41	ok	ok	312.7900	226.239	0.000000	5.18	51.051	3.509	337099554.289825	7	312.7437	2.98279e-03	1.89499e-03
2017/12/29	03:39:41	ok	ok	312.8060	226.221	0.000000	5.10	51.010	3.487	347535060.051104	4	310.5150	4.66810e-03	1.88387e-03
2017/12/29	03:44:41	ok	ok	312.8040	226.156	0.000000	5.06	50.975	3.476	327226134.447502	4	311.2006	4.02821e-03	1.79597e-03
2017/12/29	03:49:41	ok	ok	312.8140	226.099	0.000000	5.02	50.939	3.464	350155230.609958	4	311.2306	4.05265e-03	1.84145e-03
2017/12/29	03:54:41	ok	ok	312.8120	226.083	0.000000	4.97	50.932	3.452	343338894.163196	4	311.1311	4.13146e-03	1.90194e-03
2017/12/29	03:59:41	ok	ok	312.8220	226.021	0.000000	4.96	50.901	3.448	347999296.152730	4	311.1545	4.11439e-03	1.87002e-03
2017/12/29	04:04:41	ok	ok	312.8220	226.008	0.000000	4.90	50.862	3.432	335919745.898832	4	311.1837	4.08285e-03	1.90645e-03
2017/12/29	04:09:41	ok	ok	312.8340	225.938	0.000000	4.87	50.828	3.423	344810404.254886	2	312.5700	1.09200e-03	2.76151e-16
2017/12/29	04:14:41	ok	ok	312.8320	225.927	0.000000	4.83	50.793	3.411	348049892.260157	4	311.1216	4.13985e-03	1.82864e-03
2017/12/29	04:19:41	ok	ok	312.8460	225.867	0.000000	4.78	50.786	3.399	343229626.914020	2	312.4311	1.29439e-03	5.01490e-16
2017/12/29	04:24:41	ok	ok	312.8500	225.790	0.000000	4.75	50.752	3.390	346420560.521229	4	311.3030	3.98769e-03	1.94584e-03
2017/12/29	04:29:41	ok	ok	312.8580	225.780	0.000000	4.73	50.749	3.386	355765721.296314	2	312.0144	1.90294e-03	3.91836e-16
2017/12/29	04:34:41	ok	ok	312.8660	225.719	0.000000	4.70	50.715	3.377	362591131.513294	2	311.7367	2.30926e-03	4.76535e-16
2017/12/29	04:39:41	ok	ok	312.8660	225.695	0.000000	4.65	50.708	3.365	349026856.231707	2	312.4989	1.25272e-03	8.58997e-16
2017/12/29	04:44:41	ok	ok	312.8740	225.625	0.000000	4.62	50.674	3.356	362623253.701649	2	313.8911	-8.84808e-04	2.47327e-16
2017/12/29	04:49:41	ok	ok	312.8740	225.612	0.000000	4.60	50.641	3.350	364743919.125661	3	312.8833	8.64553e-05	3.23390e-04
2017/12/29	04:54:41	ok	ok	312.8700	225.493	0.000000	4.56	50.635	3.340	355631430.554008	4	310.6595	4.27878e-03	1.92690e-03
2017/12/29	04:59:41	ok	ok	312.8660	225.423	0.000000	4.53	50.601	3.331	354521076.028865	2	312.5700	1.08951e-03	2.76151e-16
2017/12/29	05:04:41	ok	ok	312.8680	225.409	0.000000	4.52	50.570	3.327	361904532.210672	4	311.1748	4.09220e-03	1.87772e-03
2017/12/29	05:09:41	ok	ok	312.8740	225.340	0.000000	4.50	50.597	3.325	367046936.471345	2	312.4989	1.25075e-03	8.58997e-16
2017/12/29	05:14:41	ok	ok	312.8740	225.325	0.000000	4.48	50.535	3.316	374414349.019313	7	312.7477	2.56502e-03	1.90564e-03
2017/12/29	05:19:41	ok	ok	312.8740	225.315	0.000000	4.45	50.530	3.309	368290700.197123	2	312.8444	3.31336e-03	1.90028e-16
2017/12/29	05:24:41	ok	ok	312.8740	225.302	0.000000	4.45	50.501	3.307	367834467.975827	4	311.2035	4.09767e-03	1.83333e-03
2017/12/29	05:29:41	ok	ok	312.8780	225.303	0.000000	4.42	50.467	3.298	387482911.739766	4	313.6248	-3.19302e-04	3.14182e-04
2017/12/29	05:34:41	ok	ok	312.8700	225.288	0.000000	4.42	50.467	3.298	358890430.011794	2	312.7089	8.86828e-04	3.54413e-16
2017/12/29	05:39:41	ok	ok	312.8740	225.275	0.000000	4.38	50.461	3.289	376819590.329259	4	311.2302	3.80894e-03	8.20373e-04
2017/12/29	05:44:41	ok	ok	312.8760	225.322	0.000000	4.39	50.432	3.290	357280973.658628	2	312.4989	1.25065e-03	8.58997e-16
2017/12/29	05:49:41	ok	ok	312.8800	225.321	0.000000	4.36	50.428	3.283	368980717.860212	2	312.5700	1.08902e-03	2.76151e-16
2017/12/29	05:54:41	ok	ok	312.8760	225.306	0.000000	4.34	50.396	3.276	373694715.893953	4	311.3030	3.97914e-03	1.94584e-03
2017/12/29	06:29:41	ok	ok	311.7840	225.479	0.000000	8.52	47.118	4.023	368411899.477825	2	311.4344	1.17478e-03	2.40503e-16
2017/12/29	06:34:41	ok	ok	311.7220	225.580	0.000000	8.82	47.187	4.107	373856099.979110	2	311.3667	1.21610e-03	5.18579e-16
2017/12/29	06:39:41	ok	ok	311.6700	225.645	0.000000	9.06	47.280	4.179	371605426.558158	2	311.0922	1.50161e-03	7.13018e-17
2017/12/29	06:44:41	ok	ok	311.6280	225.669	0.000000	9.22	47.362	4.229	375253682.353255	2	311.2311	1.29825e-03	7.92720e-16
2017/12/29	06:49:41	ok	ok	311.5860	225.719	0.000000	9.45	47.453	4.300	378869805.898980	2	311.0956	1.38030e-03	1.43916e-16
2017/12/29	06:54:41	ok	ok	311.5580	225.779	0.000000	9.60	47.565	4.351	384349880.859902	3	312.1366	-7.56334e-05	1.92237e-04
2017/12/29	06:59:41	ok	ok	311.5180	225.857	0.000000	9.80	47.652	4.415	379643914.238415	2	311.3767	8.52285e-04	2.51318e-16
2017/12/29	07:04:41	ok	ok	311.5120	225.899	0.000000	9.89	47.787	4.453	395560835.257103	2	312.2824	-3.53235e-04	4.46916e-16
2017/12/29	07:09:41	ok	ok	311.4760	225.935	0.000000	10.00	47.801	4.485	396838315.396263	3	309.4265	4.10694e-03	7.75682e-04
2017/12/29	07:14:41	ok	ok	311.4520	225.953	0.000000	10.15	47.851	4.533	385926668.975651	3	309.7279	3.71170e-03	8.54699e-04
2017/12/29	07:19:41	ok	ok	311.4320	225.973	0.000000	10.22	47.922	4.560	391805489.410281	2	310.8244	1.54577e-03	4.07487e-17
2017/12/29	07:24:41	ok	ok	311.4160	226.043	0.000000	10.32	47.996	4.596	405535134.317317	2	311.1733	9.75481e-04	8.44448e-16
2017/12/29	07:29:41	ok	ok	311.3960	226.078	0.000000	10.46	48.076	4.644	407838685.119765	3	311.6879	-6.65393e-05	4.49198e-04
2017/12/29	07:34:41	ok	ok	311.3800	226.111	0.000000	10.52	48.145	4.668	412343481.938595	2	310.9633	1.34259e-03	7.05034e-16
2017/12/29	07:39:41	ok	ok	311.3540	226.174	0.000000	10.67	48.165	4.715	425037293.963906	2	311.4667	2.43781e-03	6.28831e-17
2017/12/29	07:44:41	ok	ok	311.3460	226.196	0.000000	10.76	48.269	4.752	428340492.138132	2	311.1056	1.01703e-03	4.27177e-16
2017/12/29	07:49:41	ok	ok	311.3280	226.210	0.000000	10.72	48.295	4.742	410748159.792509	2	311.3556	2.61975e-03	2.00421e-16
2017/12/29	07:54:41	ok	ok	311.3240	226.259	0.000000	10.87	48.376	4.795	420231709.084953	2	310.4822	1.87562e-03	2.03561e-16
2017/12/29	07:59:41	ok	ok	311.3200	226.330	0.000000	10.91	48.412	4.811	428861104.368982	3	311.9402	-1.71153e-04	1.43325e-04
2017/12/29	08:04:41	ok	ok	311.3000	226.326	0.000000	10.99	48.392	4.833	427331022.970765	2	310.5533	1.71264e-03	4.99068e-16
2017/12/29	08:09:41	ok	ok	311.2880	226.373	0.000000	11.08	48.434	4.865	427428890.628524	6	311.1231	2.97124e-03	2.00833e-03
2017/12/29	08:14:41	ok	ok	311.2700	226.411	0.000000	11.16	48.475	4.893	424100035.837271	6	311.1220	2.96986e-03	2.04491e-03
2017/12/29	08:19:41	ok	ok	311.2540	226.433	0.000000	11.20	48.481	4.906	421939561.333873	2	310.2756	2.12331e-03	3.40785e-16
2017/12/29	08:24:41	ok	ok	311.2500	226.487	0.000000	11.26	48.550	4.932	432105667.751295	6	311.1124	2.98462e-03	2.16507e-03
2017/12/29	08:29:41	ok	ok	311.2280	226.532	0.000000	11.36	48.563	4.964	430166860.096651	6	311.1032	2.95982e-03	1.94995e-03
2017/12/29	08:34:41	ok	ok	311.2160	226.587	0.000000	11.36	48.594	4.967	428189330.050084	6	311.0921	2.97995e-03	1.90679e-03
2017/12/29	08:39:41	ok	ok	311.2120	226.639	0.000000	11.39	48.629	4.980	425214885.266266	6	311.0713	2.99199e-03	2.14246e-03
2017/12/29	08:44:41	ok	ok	311.1960	226.651	0.000000	11.46	48.700	5.009	446936510.041414	2	310.8311	1.30557e-03	4.06951e-16
2017/12/29	08:49:41	ok	ok	311.1840	226.695	0.000000	11.58	48.715	5.049	430654251.926721	6	311.0720	2.86534e-03	1.83204e-03
2017/12/29	08:54:41	ok	ok	311.1760	226.745	0.000000	11.62	48.721	5.062	437600833.720362	6	311.0549	2.86529e-03	1.80947e-03
2017/12/29	09:29:41	ok	ok	310.6180	226.991	0.000000	13.60	47.993	5.638	388795150.998615	7	310.5380	2.79367e-03	1.83828e-03
2017/12/29	09:34:41	ok	ok	310.5960	227.065	0.000000	13.70	48.068	5.681	388611029.910425	7	310.5390	2.79960e-03	1.75184e-03
2017/12/29	09:39:41	ok	ok	310.5540	227.115	0.000000	13.89	48.124	5.755	367603455.351040	7	310.4562	2.84002e-03	1.88680e-03
2017/12/29	09:44:41	ok	ok	310.5420	227.172	0.000000	13.98	48.198	5.795	377396330.196302	7	310.5981	2.75527e-03	1.28566e-03
2017/12/29	09:49:41	ok	ok	310.5220	227.222	0.000000	14.16	48.252	5.866	383813673.806316	7	310.5478	2.75183e-03	1.37821e-03
2017/12/29	09:54:41	ok	ok	310.4780	227.273	0.000000	14.30	48.271	5.919	392669034.385451	2	310.4111	3.23181e-03	1.02712e-16
2017/12/29	09:59:41	ok	ok	310.4680	227.330	0.000000	14.36	48.403	5.957	412040404.571776	2	310.2778	3.50729e-03	9.93651e-17
2017/12/29	10:04:41	ok	ok	310.4440	227.377	0.000000	14.50	48.390	6.007	424699408.321653	6	310.3380	2.86227e-03	2.05528e-03
2017/12/29	10:09:41	ok	ok	310.4180	227.458	0.000000	14.58	48.494	6.049	429962133.998875	6	310.3500	2.87746e-03	1.74123e-03
2017/12/29	10:14:41	ok	ok	310.4040	227.496	0.000000	14.74	48.515	6.111	437771725.933697	2	310.2222	3.46489e-03	2.27061e-16
2017/12/29	10:19:41	ok	ok	310.3840	227.541	0.000000	14.82	48.556	6.146	447058956.638235	2	310.3444	3.23631e-03	9.81161e-17
2017/12/29	10:24:41	ok	ok	310.3720	227.597	0.000000	14.85	48.653	6.170	451758669.727169	2	311.9533	1.71453e-03	1.67615e-16
2017/12/29	10:29:41	ok	ok	310.3680	227.637	0.000000	14.91	48.661	6.193	459890145.484745	2	311.9533	1.71483e-03	1.67615e-16
2017/12/29	10:34:41	ok	ok	310.3460	227.700	0.000000	15.03	48.677	6.241	477604472.362478	2	310.4167	7.69550e-04	6.09803e-17
2017/12/29	10:39:41	ok	ok	310.3340	227.747	0.000000	15.08	48.745	6.268	462661064.520739	2	312.2012	1.29129e-03	1.85084e-16
2017/12/29	10:44:41	ok	ok	310.3200	227.787	0.000000	15.18	48.821	6.316	455393227.019697	6	310.2265	2.87852e-03	1.81841e-03
2017/12/29	10:49:41	ok	ok	310.3100	227.840	0.000000	15.25	48.861	6.349	465234968.828744	2	311.7879	1.78418e-03	4.40522e-16
2017/12/29	10:54:41	ok	ok	310.3000	227.865	0.000000	15.33	48.872	6.381	485900953.364705	2	310.1000	3.42620e-03	3.40678e-17
2017/12/29	10:59:41	ok	ok	310.2740	227.886	0.000000	15.39	48.848	6.401	489340990.496715	2	311.8842	1.58329e-03	3.23030e-16
2017/12/29	11:04:41	ok	ok	310.2680	227.928	0.000000	15.49	48.924	6.450	493172740.132408	2	311.8085	1.69551e-03	2.20753e-16
2017/12/29	11:09:41	ok	ok	310.2480	227.952	0.000000	15.58	48.936	6.487	491232747.431031	2	311.8842	1.58374e-03	3.23030e-16
2017/12/29	11:14:41	ok	ok	310.2380	227.988	0.000000	15.65	48.976	6.520	497235511.066363	2	311.6018	1.94271e-03	6.29912e-16
2017/12/29	11:19:41	ok	ok	310.2120	228.049	0.000000	15.75	48.958	6.557	500372155.286423	2	310.9200	2.95482e-03	6.20917e-16
2017/12/29	11:24:41	ok	ok	310.1980	228.059	0.000000	15.79	48.963	6.573	495592279.014999	2	310.1000	3.42912e-03	3.40678e-17
2017/12/29	11:29:41	ok	ok	310.1940	228.097	0.000000	15.82	48.998	6.590	527961330.789256	7	310.2372	1.79256e-03	3.01433e-03
2017/12/29	11:34:41	ok	ok	310.1680	228.132	0.000000	15.94	49.014	6.640	515977892.057134	7	310.1489	2.78769e-03	1.85684e-03
2017/12/29	11:39:41	ok	ok	310.1660	228.207	0.000000	15.94	49.045	6.644	501626136.441615	2	311.6636	1.67602e-03	6.47303e-16
2017/12/29	11:44:41	ok	ok	310.1540	228.235	0.000000	16.06	49.123	6.703	505150747.100809	7	310.1204	2.72880e-03	2.03706e-03
2017/12/29	11:49:41	ok	ok	310.1440	228.288	0.000000	16.08	49.095	6.707	494134922.447867	7	310.1160	2.74376e-03	2.05050e-03
2017/12/29	11:54:41	ok	ok	310.1320	228.310	0.000000	16.10	49.160	6.724	503107396.971555	7	310.1008	2.81643e-03	1.93835e-03
2017/12/29	12:29:41	ok	ok	309.4360	228.353	0.000000	18.84	47.763	7.693	597757241.484838	7	309.3568	2.91649e-03	1.50318e-03
2017/12/29	12:34:41	ok	ok	309.3960	228.419	0.000000	19.05	47.821	7.799	637506390.682802	6	309.3080	2.79642e-03	1.57337e-03
2017/12/29	12:39:41	ok	ok	309.3600	228.454	0.000000	19.22	47.906	7.891	655859799.706594	6	309.2968	2.76972e-03	1.63063e-03
2017/12/29	12:44:41	ok	ok	309.3340	228.519	0.000000	19.40	47.961	7.984	674213522.100687	6	309.2226	2.80746e-03	1.76704e-03
2017/12/29	12:49:41	ok	ok	309.2960	228.524	0.000000	19.58	48.047	8.083	675607325.408917	6	309.2255	2.77063e-03	1.68829e-03
2017/12/29	12:54:41	ok	ok	309.2700	228.579	0.000000	19.73	48.066	8.158	679512807.624755	2	309.2948	2.64053e-03	1.71758e-16
2017/12/29	12:59:41	ok	ok	309.2500	228.645	0.000000	19.80	48.170	8.209	684584436.602254	2	309.3012	2.61465e-03	1.28073e-16
2017/12/29	13:04:41	ok	ok	309.2240	228.681	0.000000	19.98	48.256	8.311	697345623.174075	6	309.1212	2.81289e-03	1.54565e-03
2017/12/29	13:09:41	ok	ok	309.2060	228.705	0.000000	20.07	48.268	8.357	716915097.871972	6	309.1950	2.77401e-03	1.10176e-03
2017/12/29	13:14:41	ok	ok	309.1820	228.766	0.000000	20.22	48.350	8.445	714761354.024630	2	309.2388	2.59882e-03	8.48508e-17
2017/12/29	13:19:41	ok	ok	309.1640	228.791	0.000000	20.34	48.397	8.512	719658501.730843	2	309.2324	2.62578e-03	5.16526e-17
2017/12/29	13:24:41	ok	ok	309.1400	228.815	0.000000	20.51	48.451	8.607	713302168.916034	2	308.6725	3.03555e-03	2.36024e-16
2017/12/29	13:29:41	ok	ok	309.1120	228.840	0.000000	20.59	48.461	8.649	733664641.932066	7	309.0037	2.74986e-03	1.37686e-03
2017/12/29	13:34:41	ok	ok	309.1020	228.895	0.000000	20.68	48.536	8.707	733649864.114902	2	308.5004	3.14779e-03	2.99238e-16
2017/12/29	13:39:41	ok	ok	309.0860	228.919	0.000000	20.76	48.546	8.750	735949855.237943	2	308.5795	3.06521e-03	5.85542e-16
2017/12/29	13:44:41	ok	ok	309.0640	228.926	0.000000	20.87	48.624	8.820	741707632.255296	7	308.9611	2.70273e-03	1.42172e-03
2017/12/29	13:49:41	ok	ok	309.0520	228.982	0.000000	20.94	48.633	8.858	755864486.095271	7	308.9522	2.72448e-03	1.42338e-03
2017/12/29	13:54:41	ok	ok	309.0320	228.994	0.000000	21.03	48.644	8.906	757966361.517559	7	309.0645	2.66187e-03	8.47886e-04
2017/12/29	13:59:41	ok	ok	309.0180	229.015	0.000000	21.12	48.688	8.961	751110616.711405	7	308.9215	2.74483e-03	1.45162e-03
2017/12/29	14:04:41	ok	ok	309.0120	229.053	0.000000	21.18	48.727	8.999	765408890.380415	4	307.0152	4.29275e-03	7.48700e-04
2017/12/29	14:09:41	ok	ok	308.9920	229.087	0.000000	21.26	48.801	9.055	762213851.089724	2	309.0324	2.63086e-03	1.49200e-16
2017/12/29	14:14:41	ok	ok	308.9700	229.104	0.000000	21.41	48.757	9.125	761186894.870317	2	308.5190	3.02720e-03	1.28543e-16
2017/12/29	14:19:41	ok	ok	308.9520	229.131	0.000000	21.50	48.800	9.181	769016152.524142	7	308.8319	2.78603e-03	1.32865e-03
2017/12/29	14:24:41	ok	ok	308.9560	229.193	0.000000	21.50	48.863	9.193	782261638.831223	3	309.8879	1.85381e-03	7.91562e-04
2017/12/29	14:29:41	ok	ok	308.9440	229.213	0.000000	21.58	48.905	9.243	773516789.591586	2	308.1747	3.25154e-03	1.77457e-16
2017/12/29	14:34:41	ok	ok	308.9340	229.256	0.000000	21.68	48.950	9.305	765415893.635390	2	308.5051	2.97452e-03	3.18710e-17
2017/12/29	14:39:41	ok	ok	308.9260	229.281	0.000000	21.68	48.982	9.312	763626813.438123	2	308.1747	3.25250e-03	1.77457e-16
2017/12/29	14:44:41	ok	ok	308.9100	229.322	0.000000	21.76	48.960	9.351	779176540.929741	2	308.4260	3.05842e-03	9.36409e-17
2017/12/29	14:49:41	ok	ok	308.9080	229.347	0.000000	21.73	49.052	9.352	766411961.761056	7	308.7758	2.68848e-03	1.64315e-03
2017/12/29	14:54:41	ok	ok	308.8980	229.369	0.000000	21.80	49.061	9.391	773796656.545591	7	308.7976	2.71835e-03	1.29543e-03
2017/12/29	14:59:41	ok	ok	308.8920	229.389	0.000000	21.86	49.068	9.425	780948345.292003	2	308.2538	3.17083e-03	1.75375e-16
2017/12/29	15:04:41	ok	ok	308.8800	229.436	0.000000	21.93	49.109	9.471	779665821.919945	7	308.7741	2.72162e-03	1.36395e-03
2017/12/29	15:09:41	ok	ok	308.8800	229.460	0.000000	21.99	49.149	9.512	764704993.661003	2	308.4121	3.00550e-03	8.86724e-16
2017/12/29	15:14:41	ok	ok	308.8740	229.463	0.000000	22.05	49.188	9.552	776399665.744831	2	308.0026	3.36684e-03	1.50184e-16
2017/12/29	15:19:41	ok	ok	308.8540	229.475	0.000000	22.13	49.135	9.586	780689813.369757	7	308.7653	2.72213e-03	1.33234e-03
2017/12/29	15:24:41	ok	ok	308.8680	229.507	0.000000	22.08	49.224	9.576	773134987.458044	7	308.8774	2.70330e-03	7.81200e-04
2017/12/29	15:29:41	ok	ok	308.8600	229.525	0.000000	22.10	49.226	9.587	754575444.758593	7	308.7624	2.72770e-03	1.44377e-03
2017/12/29	15:34:41	ok	ok	308.8560	229.540	0.000000	22.11	49.259	9.599	773028273.322401	7	308.7399	2.76608e-03	1.29915e-03
2017/12/29	15:39:41	ok	ok	308.8600	229.572	0.000000	22.20	49.303	9.657	762196581.307871	7	308.7731	2.69376e-03	1.33532e-03
2017/12/29	15:44:41	ok	ok	308.8660	229.579	0.000000	22.16	49.361	9.647	761465954.529372	2	308.3330	3.09024e-03	6.45659e-17
2017/12/29	15:49:41	ok	ok	308.8660	229.599	0.000000	22.19	49.396	9.670	752410475.706131	2	308.5377	2.91002e-03	1.34005e-15
2017/12/29	15:54:41	ok	ok	308.8680	229.613	0.000000	22.18	49.395	9.664	771077653.765291	2	308.5377	2.91019e-03	1.34005e-15
2017/12/29	15:59:41	ok	ok	308.8720	229.635	0.000000	22.19	49.428	9.676	769279577.492879	7	308.7739	2.69849e-03	1.61475e-03
2017/12/29	16:04:41	ok	ok	308.8820	229.654	0.000000	22.16	49.487	9.671	759395158.745748	7	308.7703	2.73013e-03	1.33387e-03
2017/12/29	16:09:41	ok	ok	308.8800	229.677	0.000000	22.15	49.518	9.672	760665730.626190	7	308.7833	2.72039e-03	1.31545e-03
2017/12/29	16:14:41	ok	ok	308.8800	229.675	0.000000	22.20	49.493	9.695	765852191.468234	7	308.6776	2.79663e-03	1.26544e-03
2017/12/29	16:19:41	ok	ok	308.8820	229.681	0.000000	22.17	49.457	9.671	752152389.270171	6	309.0088	2.55736e-03	8.19544e-04
2017/12/29	16:24:41	ok	ok	308.8880	229.706	0.000000	22.17	49.552	9.690	742230022.962079	7	308.7759	2.73242e-03	1.36009e-03
2017/12/29	16:29:41	ok	ok	308.9000	229.720	0.000000	22.16	49.551	9.684	731867127.919312	3	309.7619	1.90606e-03	6.84032e-04
2017/12/29	16:34:41	ok	ok	308.8980	229.722	0.000000	22.14	49.548	9.672	742861491.286751	7	308.8022	2.71584e-03	1.32621e-03
2017/12/29	16:39:41	ok	ok	308.9080	229.730	0.000000	22.14	49.611	9.684	747922721.181744	3	308.4608	3.00810e-03	3.44753e-05
2017/12/29	16:44:41	ok	ok	308.9060	229.744	0.000000	22.21	49.557	9.713	739395451.268330	3	309.6680	2.00996e-03	6.20522e-04
2017/12/29	16:49:41	ok	ok	308.9040	229.745	0.000000	22.19	49.586	9.707	744678603.139517	2	308.2538	3.17575e-03	1.75375e-16
2017/12/29	16:54:41	ok	ok	308.9080	229.756	0.000000	22.17	49.584	9.696	727820379.585717	2	308.3795	3.07842e-03	5.30921e-16
2017/12/29	16:59:41	ok	ok	308.9100	229.757	0.000000	22.22	49.590	9.725	722518473.580991	7	308.8769	2.67833e-03	9.98376e-04
2017/12/29	17:04:41	ok	ok	308.9140	229.762	0.000000	22.20	49.588	9.713	740552037.166159	2	308.3795	3.07850e-03	5.30921e-16
2017/12/29	17:09:41	ok	ok	308.9180	229.766	0.000000	22.17	49.584	9.696	733569904.170850	6	309.0252	2.61411e-03	7.48492e-04
2017/12/29	17:14:41	ok	ok	308.9160	229.767	0.000000	22.15	49.549	9.678	732651897.869886	6	309.0291	2.61837e-03	7.89776e-04
2017/12/29	17:19:41	ok	ok	308.9180	229.765	0.000000	22.20	49.588	9.713	736223244.315051	2	308.5051	2.98112e-03	3.18710e-17
2017/12/29	17:24:41	ok	ok	308.9260	229.780	0.000000	22.17	49.615	9.702	722636145.646847	2	308.6308	2.88397e-03	4.81786e-16
2017/12/29	17:29:41	ok	ok	308.9220	229.774	0.000000	22.20	49.619	9.719	725701353.275590	7	308.8074	2.74915e-03	1.34500e-03
2017/12/29	17:34:41	ok	ok	308.9300	229.788	0.000000	22.14	49.580	9.678	718205412.778151	6	309.0340	2.59320e-03	7.43156e-04
2017/12/29	17:39:41	ok	ok	308.9380	229.791	0.000000	22.13	49.642	9.685	709428477.440235	7	308.8186	2.73519e-03	1.27009e-03
2017/12/29	17:44:41	ok	ok	308.9380	229.790	0.000000	22.13	49.610	9.679	719972918.347379	2	308.5516	2.96725e-03	3.69687e-16
2017/12/29	17:49:41	ok	ok	308.9400	229.801	0.000000	22.12	49.640	9.679	700996168.996419	7	308.8265	2.74247e-03	1.32466e-03
2017/12/29	17:54:41	ok	ok	308.9480	229.806	0.000000	22.09	49.636	9.661	709610565.840149	2	308.5190	3.03648e-03	1.28543e-16
2017/12/29	17:59:41	ok	ok	308.9560	229.806	0.000000	22.08	49.667	9.662	712705087.363542	7	308.7738	2.80542e-03	1.25644e-03
2017/12/29	18:29:51	ok	ok	309.5800	230.222	0.000000	19.76	51.335	8.728	614863511.694360	7	309.4962	2.71020e-03	1.74348e-03
2017/12/29	18:34:51	ok	ok	309.5940	230.208	0.000000	19.66	51.228	8.659	620425674.147702	7	309.5288	2.71167e-03	1.52353e-03
2017/12/29	18:39:51	ok	ok	309.6120	230.196	0.000000	19.59	51.125	8.606	616339128.057301	6	309.5500	2.61260e-03	1.82396e-03
2017/12/29	18:44:51	ok	ok	309.6220	230.180	0.000000	19.49	51.017	8.538	598121728.697322	7	309.5346	2.75314e-03	1.53616e-03
2017/12/29	18:49:51	ok	ok	309.6440	230.189	0.000000	19.37	50.970	8.470	604507957.726966	7	309.5519	2.74342e-03	1.75879e-03
2017/12/29	18:54:51	ok	ok	309.6600	230.167	0.000000	19.24	50.921	8.397	576050455.318482	2	309.6883	2.68224e-03	6.37238e-17
2017/12/29	18:59:51	ok	ok	309.6660	230.162	0.000000	19.24	50.827	8.382	571696020.405690	6	309.6103	2.67355e-03	1.88356e-03
2017/12/29	19:04:51	ok	ok	309.6760	230.161	0.000000	19.15	50.784	8.331	568248999.532040	7	309.6326	2.65860e-03	1.50018e-03
2017/12/29	19:09:51	ok	ok	309.6920	230.155	0.000000	19.10	50.777	8.305	575698388.849278	6	309.7283	2.74056e-03	1.31800e-03
2017/12/29	19:14:51	ok	ok	309.7020	230.132	0.000000	19.03	50.736	8.264	552186652.449752	7	309.6225	2.66826e-03	1.65120e-03
2017/12/29	19:19:51	ok	ok	309.7260	230.154	0.000000	18.93	50.692	8.208	556019966.479220	7	309.6590	2.72199e-03	1.51206e-03
2017/12/29	19:24:51	ok	ok	309.7240	230.101	0.000000	18.94	50.630	8.203	555834821.901903	6	309.6874	2.73463e-03	1.72680e-03
2017/12/29	19:29:51	ok	ok	309.7400	230.107	0.000000	18.80	50.580	8.128	558098231.054323	7	309.6937	2.71430e-03	1.60672e-03
2017/12/29	19:34:51	ok	ok	309.7360	230.105	0.000000	18.81	50.550	8.128	558068187.317678	2	309.7636	2.64523e-03	1.15459e-16
2017/12/29	19:39:51	ok	ok	309.7460	230.077	0.000000	18.80	50.518	8.118	536277094.692830	7	309.6466	2.68398e-03	1.72781e-03
2017/12/29	19:44:51	ok	ok	309.7520	230.071	0.000000	18.72	50.476	8.073	542926585.124436	7	309.7220	2.69333e-03	1.59246e-03
2017/12/29	19:49:51	ok	ok	309.7540	230.058	0.000000	18.70	50.411	8.053	540957866.894629	6	309.7342	2.64923e-03	1.75463e-03
2017/12/29	19:54:51	ok	ok	309.7560	230.036	0.000000	18.69	50.347	8.038	535893671.528590	7	309.6613	2.75346e-03	1.70469e-03
2017/12/29	19:59:51	ok	ok	309.7680	230.039	0.000000	18.60	50.335	7.993	535918499.666985	7	309.7171	2.73060e-03	1.58663e-03
2017/12/29	20:04:51	ok	ok	309.7680	230.035	0.000000	18.69	50.316	8.033	545390712.016698	7	309.6875	2.77678e-03	1.12121e-03
2017/12/29	20:09:51	ok	ok	309.7660	230.001	0.000000	18.66	50.280	8.013	529972597.804992	7	309.6913	2.71121e-03	1.74230e-03
2017/12/29	20:14:51	ok	ok	309.7700	230.016	0.000000	18.64	50.278	8.003	533539312.177987	7	309.6731	2.64394e-03	1.56181e-03
2017/12/29	20:19:51	ok	ok	309.7740	230.003	0.000000	18.61	50.211	7.979	530132028.537571	7	309.7777	2.58349e-03	1.59026e-03
2017/12/29	20:24:51	ok	ok	309.7820	229.983	0.000000	18.58	50.207	7.964	526146361.364485	7	309.7680	2.60860e-03	1.58163e-03
2017/12/29	20:29:51	ok	ok	309.7760	229.963	0.000000	18.56	50.142	7.944	534135021.602523	7	309.7822	2.57637e-03	1.59538e-03
2017/12/29	20:34:51	ok	ok	309.7800	229.960	0.000000	18.56	50.142	7.944	528124572.548544	7	309.7827	2.51978e-03	1.64340e-03
2017/12/29	20:39:51	ok	ok	309.7820	229.968	0.000000	18.53	50.138	7.929	534234338.707095	7	309.7899	2.54695e-03	1.59895e-03
2017/12/29	20:44:51	ok	ok	309.7860	229.976	0.000000	18.56	50.111	7.939	528340430.885632	7	309.7628	2.53930e-03	1.78877e-03
2017/12/29	20:49:51	ok	ok	309.7880	229.960	0.000000	18.55	50.078	7.929	523027376.860688	7	309.7595	2.61639e-03	1.52725e-03
2017/12/29	20:54:51	ok	ok	309.7800	229.949	0.000000	18.56	49.955	7.914	534783800.914230	7	309.7445	2.57558e-03	1.77069e-03
2017/12/29	20:59:51	ok	ok	309.7840	229.930	0.000000	18.48	50.038	7.890	530901601.224867	7	309.8058	2.50466e-03	1.53392e-03
2017/12/29	21:30:01	ok	ok	310.2500	230.207	0.000000	16.76	50.925	7.248	395535187.755414	7	310.2444	2.58291e-03	1.85351e-03
2017/12/29	21:35:01	ok	ok	310.2840	230.212	0.000000	16.64	50.909	7.194	387804343.917446	7	310.2668	2.55645e-03	1.85021e-03
2017/12/29	21:40:01	ok	ok	310.2940	230.185	0.000000	16.58	50.839	7.158	384159696.674821	7	310.2654	2.61535e-03	1.87502e-03
2017/12/29	21:45:01	ok	ok	310.3040	230.176	0.000000	16.44	50.789	7.091	384063425.381068	7	310.3340	2.55400e-03	1.62810e-03
2017/12/29	21:50:01	ok	ok	310.3360	230.167	0.000000	16.33	50.743	7.038	387106099.400341	6	310.2726	2.85603e-03	1.73492e-03
2017/12/29	21:55:01	ok	ok	310.3560	230.174	0.000000	16.16	50.689	6.959	386260163.884952	7	310.3678	2.42369e-03	1.88081e-03
2017/12/29	22:00:01	ok	ok	310.3680	230.171	0.000000	16.14	50.624	6.941	386451498.884642	7	310.3549	2.58360e-03	1.86317e-03
2017/12/29	22:05:01	ok	ok	310.3840	230.143	0.000000	16.05	50.581	6.898	394454072.752334	2	310.2111	3.55147e-03	1.88644e-16
2017/12/29	22:10:01	ok	ok	310.3780	230.131	0.000000	16.05	50.519	6.890	382222816.042080	6	310.3509	2.80085e-03	1.78554e-03
2017/12/29	22:15:01	ok	ok	310.3960	230.135	0.000000	15.96	50.445	6.842	389804728.297645	6	310.3396	2.86088e-03	1.72905e-03
2017/12/29	22:20:01	ok	ok	310.4080	230.093	0.000000	15.92	50.470	6.829	386315159.102528	2	310.3222	3.36503e-03	3.45729e-16
2017/12/29	22:25:01	ok	ok	310.4220	230.097	0.000000	15.87	50.401	6.799	394307954.358277	6	310.3135	2.88371e-03	1.95440e-03
2017/12/29	22:30:01	ok	ok	310.4380	230.096	0.000000	15.80	50.423	6.773	389964681.728569	6	310.3615	2.82491e-03	1.89197e-03
2017/12/29	22:35:01	ok	ok	310.4500	230.067	0.000000	15.72	50.381	6.735	386971536.407248	6	310.3619	2.86687e-03	1.95721e-03
2017/12/29	22:40:01	ok	ok	310.4580	230.065	0.000000	15.68	50.376	6.718	392345995.608195	6	310.3451	2.93488e-03	2.03027e-03
2017/12/29	22:45:01	ok	ok	310.4540	230.058	0.000000	15.64	50.246	6.685	390958464.098869	6	310.3903	2.88970e-03	1.73488e-03
2017/12/29	22:50:01	ok	ok	310.4720	230.055	0.000000	15.56	50.267	6.655	390434180.784112	6	310.4027	2.84178e-03	1.98204e-03
2017/12/29	22:55:01	ok	ok	310.4760	230.019	0.000000	15.56	50.205	6.647	380081092.800343	6	310.4029	2.80828e-03	2.03711e-03
2017/12/29	23:00:01	ok	ok	310.4800	230.017	0.000000	15.51	50.167	6.622	394649733.108091	6	310.3984	2.81848e-03	1.99945e-03
2017/12/29	23:05:01	ok	ok	310.4800	230.013	0.000000	15.52	50.106	6.618	378305708.870953	6	310.4060	2.82011e-03	1.94964e-03
2017/12/29	23:10:01	ok	ok	310.4860	229.985	0.000000	15.49	50.102	6.605	384079435.057711	6	310.4313	2.83760e-03	1.83774e-03
2017/12/29	23:15:01	ok	ok	310.4840	229.972	0.000000	15.53	50.015	6.610	378973524.140878	6	310.3924	2.83030e-03	2.08123e-03
2017/12/29	23:20:01	ok	ok	310.4920	229.948	0.000000	15.42	50.000	6.564	375883041.531973	6	310.4352	2.84785e-03	1.74918e-03
2017/12/29	23:25:01	ok	ok	310.4900	229.937	0.000000	15.39	50.027	6.556	408747014.993237	6	310.4344	2.86531e-03	1.78332e-03
2017/12/29	23:30:01	ok	ok	310.5020	229.937	0.000000	15.38	49.964	6.543	394872246.557131	6	310.4087	2.83511e-03	1.94427e-03
2017/12/29	23:35:01	ok	ok	310.5000	229.894	0.000000	15.39	49.903	6.539	436233219.226992	6	310.4017	2.88116e-03	1.97075e-03
2017/12/29	23:40:01	ok	ok	310.5060	229.892	0.000000	15.38	49.871	6.531	452226319.810783	6	310.4166	2.81957e-03	1.98206e-03
2017/12/29	23:45:01	ok	ok	310.5060	229.897	0.000000	15.35	49.898	6.523	430526613.505198	6	310.4027	2.83057e-03	1.99471e-03
2017/12/29	23:50:01	ok	ok	310.5160	229.869	0.000000	15.35	49.867	6.519	451379245.687142	6	310.4206	2.81334e-03	1.98218e-03
2017/12/29	23:55:01	ok	ok	310.5120	229.869	0.000000	15.26	49.824	6.478	451726681.774735	6	310.4300	2.72707e-03	2.04950e-03
2017/12/30	00:00:01	ok	ok	310.5180	229.878	0.000000	15.24	49.821	6.469	455960607.408951	6	310.4520	2.83533e-03	1.82536e-03
2017/12/30	00:30:11	ok	ok	311.5880	230.494	0.000000	10.98	53.414	5.331	334968256.634837	6	311.4779	3.04830e-03	2.15253e-03
2017/12/30	00:35:11	ok	ok	311.6440	230.518	0.000000	10.71	53.314	5.232	335861636.035890	3	309.6397	4.28015e-03	7.63749e-04
2017/12/30	00:40:11	ok	ok	311.6900	230.506	0.000000	10.47	53.219	5.144	315317759.823620	2	311.0211	1.70017e-03	6.57549e-16
2017/12/30	00:45:11	ok	ok	311.7300	230.451	0.000000	10.25	53.097	5.062	314896852.121713	2	311.2956	1.40832e-03	9.88871e-17
2017/12/30	00:50:11	ok	ok	311.7720	230.431	0.000000	10.04	52.976	4.983	308677373.124359	3	311.3895	9.34712e-04	3.77839e-05
2017/12/30	00:55:11	ok	ok	311.8060	230.428	0.000000	9.88	52.862	4.923	314984885.875634	2	311.0178	1.82398e-03	1.77567e-16
2017/12/30	01:00:11	ok	ok	311.8300	230.419	0.000000	9.71	52.748	4.859	299404186.797914	3	310.1902	3.74855e-03	8.57219e-04
2017/12/30	01:05:11	ok	ok	311.8500	230.413	0.000000	9.55	52.664	4.802	292147470.184886	2	311.7089	9.09911e-04	3.55550e-16
2017/12/30	01:10:11	ok	ok	311.8740	230.387	0.000000	9.42	52.525	4.750	272911474.512878	2	311.6378	1.07547e-03	1.42514e-16
2017/12/30	01:15:11	ok	ok	311.8880	230.322	0.000000	9.28	52.445	4.701	274284403.167819	2	311.7056	1.03359e-03	4.50572e-16
2017/12/30	01:20:11	ok	ok	311.9140	230.304	0.000000	9.16	52.337	4.656	279630178.150685	2	311.6378	1.07509e-03	1.42514e-16
2017/12/30	01:25:11	ok	ok	311.9360	230.286	0.000000	9.04	52.260	4.613	261549220.612371	2	310.9433	2.11337e-03	1.26484e-16
2017/12/30	01:30:11	ok	ok	311.9420	230.277	0.000000	8.94	52.185	4.577	251585727.356512	2	311.6344	1.19901e-03	4.65306e-16
2017/12/30	01:35:11	ok	ok	311.9700	230.236	0.000000	8.83	52.109	4.539	255358339.214568	2	311.2889	1.65535e-03	2.15231e-16
2017/12/30	01:40:11	ok	ok	311.9900	230.236	0.000000	8.74	52.006	4.504	279641610.990760	2	311.4956	1.40610e-03	4.47821e-16
2017/12/30	01:45:11	ok	ok	311.9960	230.230	0.000000	8.66	51.965	4.477	271808999.390918	2	311.6311	1.32279e-03	1.94819e-16
2017/12/30	01:50:11	ok	ok	312.0060	230.212	0.000000	8.58	51.893	4.448	270450991.667474	2	311.7022	1.15708e-03	2.56687e-16
2017/12/30	01:55:11	ok	ok	312.0220	230.206	0.000000	8.50	51.821	4.419	274715884.916669	2	311.5633	1.36428e-03	1.76596e-16
2017/12/30	02:00:11	ok	ok	312.0280	230.198	0.000000	8.42	51.780	4.393	266637139.505845	2	311.6989	1.28099e-03	4.08748e-16
2017/12/30	02:05:11	ok	ok	312.0320	230.147	0.000000	8.34	51.708	4.365	276735968.151457	2	311.8378	1.07366e-03	3.45561e-16
2017/12/30	02:10:11	ok	ok	312.0440	230.131	0.000000	8.28	51.670	4.345	268092628.474027	2	311.7700	1.11512e-03	1.64689e-16
2017/12/30	02:15:11	ok	ok	312.0540	230.123	0.000000	8.22	51.601	4.322	270693710.519068	2	311.8378	1.07355e-03	3.45561e-16
2017/12/30	02:20:11	ok	ok	312.0720	230.116	0.000000	8.15	51.561	4.299	272903764.818880	2	312.4844	-6.59260e-04	1.53055e-16
2017/12/30	02:25:11	ok	ok	312.0860	230.103	0.000000	8.10	51.524	4.282	283878207.607384	2	311.3533	1.73674e-03	1.70341e-16
2017/12/30	02:30:11	ok	ok	312.0840	230.104	0.000000	8.03	51.454	4.257	263653584.995536	2	311.7667	1.23889e-03	3.10362e-16
2017/12/30	02:35:11	ok	ok	312.0980	230.053	0.000000	8.00	51.419	4.246	275059499.377523	2	311.6989	1.28018e-03	4.08748e-16
2017/12/30	02:40:11	ok	ok	312.1100	230.037	0.000000	7.94	51.381	4.227	287228489.200568	2	311.3500	1.86028e-03	4.51086e-16
2017/12/30	02:45:11	ok	ok	312.1020	230.036	0.000000	7.90	51.315	4.210	276928768.833117	2	311.8378	1.07315e-03	3.45561e-16
2017/12/30	02:50:11	ok	ok	312.1160	230.024	0.000000	7.85	51.308	4.196	271002080.374202	2	311.3500	1.86018e-03	4.51086e-16
2017/12/30	02:55:11	ok	ok	312.1220	230.019	0.000000	7.81	51.242	4.180	275555640.973617	2	311.8378	1.07307e-03	3.45561e-16
2017/12/30	03:00:11	ok	ok	312.1220	230.006	0.000000	7.78	51.238	4.172	284002338.974674	2	311.8344	1.19683e-03	1.49825e-16
2017/12/30	03:05:11	ok	ok	312.1340	229.989	0.000000	7.72	51.199	4.153	286500084.463846	2	311.4889	1.65251e-03	5.44274e-16
2017/12/30	03:10:11	ok	ok	312.1280	229.987	0.000000	7.69	51.165	4.142	293395028.481494	2	311.9056	1.03143e-03	4.45751e-16
2017/12/30	03:15:11	ok	ok	312.1400	229.971	0.000000	7.65	51.159	4.131	288143527.756682	2	311.7633	1.36201e-03	3.57534e-16
2017/12/30	03:20:11	ok	ok	312.1480	229.968	0.000000	7.63	51.096	4.120	283445600.671147	2	311.6244	1.56905e-03	3.91371e-16
2017/12/30	03:25:11	ok	ok	312.1480	229.911	0.000000	7.59	51.091	4.109	293285951.857172	2	311.8344	1.19633e-03	1.49825e-16
2017/12/30	03:30:11	ok	ok	312.1620	229.902	0.000000	7.56	51.087	4.101	288512407.513765	2	312.6200	-7.40656e-04	7.78517e-16
2017/12/30	03:35:11	ok	ok	312.1600	229.896	0.000000	7.51	51.049	4.085	297349849.952644	2	311.6956	1.40313e-03	6.18399e-16
2017/12/30	03:40:11	ok	ok	312.1680	229.890	0.000000	7.48	51.015	4.074	298455923.695655	2	311.4889	1.65179e-03	5.44274e-16
2017/12/30	03:45:11	ok	ok	312.1660	229.878	0.000000	7.46	50.982	4.066	280952929.396440	2	311.7667	1.23768e-03	3.10362e-16
2017/12/30	03:50:11	ok	ok	312.1620	229.867	0.000000	7.44	50.979	4.061	296514782.905002	2	311.8344	1.19610e-03	1.49825e-16
2017/12/30	03:55:11	ok	ok	312.1740	229.863	0.000000	7.43	50.948	4.055	303064421.091961	2	312.1933	2.47180e-04	8.61155e-16
2017/12/30	04:00:11	ok	ok	312.1820	229.855	0.000000	7.40	50.914	4.045	310178775.538517	2	312.7656	-1.19248e-03	2.90099e-16
2017/12/30	04:05:11	ok	ok	312.1720	229.855	0.000000	7.36	50.908	4.034	326378906.615068	2	311.6244	1.56828e-03	3.91371e-16
2017/12/30	04:10:11	ok	ok	312.1840	229.845	0.000000	7.35	50.907	4.031	339006834.764839	2	312.6678	-4.11311e-05	1.38661e-16
2017/12/30	04:15:11	ok	ok	312.1880	229.840	0.000000	7.34	50.875	4.026	341256783.839462	2	312.0889	3.47965e-03	3.92897e-17
2017/12/30	04:20:11	ok	ok	312.1860	229.838	0.000000	7.30	50.869	4.015	339603984.818460	2	311.5567	1.60978e-03	1.33107e-16
2017/12/30	04:25:11	ok	ok	312.1840	229.831	0.000000	7.30	50.839	4.013	350394143.282221	2	312.0667	3.57134e-03	9.44986e-17
2017/12/30	04:30:11	ok	ok	312.1920	229.832	0.000000	7.27	50.805	4.002	355480196.104568	2	312.0778	3.52545e-03	2.01761e-16
2017/12/30	04:35:11	ok	ok	312.1800	229.821	0.000000	7.26	50.804	4.000	361851158.890560	2	312.1010	9.18204e-04	1.66171e-16
2017/12/30	04:40:11	ok	ok	312.1940	229.856	0.000000	7.25	50.802	3.997	371116171.152113	6	312.0769	3.05511e-03	1.89260e-03
2017/12/30	04:45:11	ok	ok	312.1900	229.854	0.000000	7.24	50.801	3.994	359133998.212218	2	311.9889	3.61839e-03	1.00766e-16
2017/12/30	04:50:11	ok	ok	312.1860	229.845	0.000000	7.23	50.769	3.989	362459694.770481	2	312.0667	3.57156e-03	9.44986e-17
2017/12/30	04:55:11	ok	ok	312.1880	229.836	0.000000	7.24	50.771	3.992	385259742.905689	2	312.0889	3.47959e-03	3.92897e-17
2017/12/30	05:00:11	ok	ok	312.1860	229.873	0.000000	7.24	50.741	3.990	368768415.794821	2	312.0111	3.52683e-03	3.03881e-16
2017/12/30	05:05:11	ok	ok	312.1820	229.860	0.000000	7.23	50.739	3.987	371819814.216985	2	311.4889	1.65158e-03	5.44274e-16
2017/12/30	05:10:11	ok	ok	312.1760	229.861	0.000000	7.24	50.741	3.990	372156840.554312	6	312.1007	2.90529e-03	1.89730e-03
2017/12/30	05:15:11	ok	ok	312.1700	229.897	0.000000	7.23	50.709	3.985	376559681.278901	2	312.1222	3.34277e-03	2.25808e-16
2017/12/30	05:20:11	ok	ok	312.1760	229.894	0.000000	7.24	50.680	3.985	387346216.029778	2	312.0333	3.43529e-03	4.10187e-17
2017/12/30	05:25:11	ok	ok	312.1700	229.891	0.000000	7.25	50.682	3.988	388665552.452473	2	311.5567	1.61016e-03	1.33107e-16
2017/12/30	05:30:11	ok	ok	312.1560	229.929	0.000000	7.26	50.653	3.988	391348375.204699	2	311.9778	3.66551e-03	2.74915e-16
2017/12/30	05:35:11	ok	ok	312.1580	229.934	0.000000	7.28	50.656	3.993	386975675.642122	2	312.0222	3.48183e-03	1.89619e-16
2017/12/30	05:40:11	ok	ok	312.1480	229.968	0.000000	7.29	50.657	3.996	392985289.787198	2	312.0111	3.52829e-03	3.03881e-16
2017/12/30	05:45:11	ok	ok	312.1460	230.001	0.000000	7.28	50.626	3.991	397184247.100517	2	311.4822	1.90052e-03	2.02907e-16
2017/12/30	05:50:11	ok	ok	312.1400	229.997	0.000000	7.31	50.630	3.999	383860097.578278	2	311.9222	3.62141e-03	1.25497e-16
2017/12/30	05:55:11	ok	ok	312.1360	230.042	0.000000	7.32	50.631	4.002	405781338.370804	2	312.0333	3.43751e-03	4.10187e-17
2017/12/30	06:30:11	ok	ok	311.0120	229.671	0.000000	11.70	47.437	4.953	446362633.138172	7	311.0289	2.82918e-03	1.44497e-03
2017/12/30	06:35:11	ok	ok	310.9420	229.701	0.000000	11.96	47.533	5.044	429200055.705030	4	308.9589	4.33252e-03	1.31275e-03
2017/12/30	06:40:11	ok	ok	310.8920	229.751	0.000000	12.23	47.599	5.137	452275853.606344	7	310.7704	2.87607e-03	1.91079e-03
2017/12/30	06:45:11	ok	ok	310.8440	229.773	0.000000	12.49	47.663	5.228	464321237.546342	7	310.7270	2.91999e-03	1.92125e-03
2017/12/30	06:50:11	ok	ok	310.7960	229.792	0.000000	12.71	47.816	5.317	460764455.253971	6	310.6721	2.96070e-03	1.77333e-03
2017/12/30	06:55:11	ok	ok	310.7620	229.827	0.000000	12.86	47.928	5.379	479607278.765810	7	310.6816	2.84991e-03	1.70527e-03
2017/12/30	07:00:11	ok	ok	310.7300	229.873	0.000000	13.02	47.980	5.438	480621098.089719	6	310.6001	2.92130e-03	2.07886e-03
2017/12/30	07:05:11	ok	ok	310.6940	229.907	0.000000	13.22	48.099	5.519	480048823.633405	7	310.5971	2.81472e-03	1.82135e-03
2017/12/30	07:10:11	ok	ok	310.6660	229.951	0.000000	13.35	48.208	5.577	501264724.558664	2	310.6167	2.64064e-03	3.57774e-16
2017/12/30	07:15:11	ok	ok	310.6320	229.959	0.000000	13.51	48.229	5.634	501812020.298483	6	310.6266	2.86461e-03	1.42334e-03
2017/12/30	07:20:11	ok	ok	310.6120	229.987	0.000000	13.61	48.335	5.681	500717832.244882	7	310.5182	2.80023e-03	1.92032e-03
2017/12/30	07:25:11	ok	ok	310.5840	230.016	0.000000	13.76	48.417	5.744	510873746.003234	7	310.4818	2.81264e-03	1.90705e-03
2017/12/30	07:30:11	ok	ok	310.5560	230.038	0.000000	13.90	48.497	5.803	500553789.693265	6	310.4197	2.90938e-03	1.91223e-03
2017/12/30	07:35:11	ok	ok	310.5460	230.080	0.000000	14.02	48.544	5.851	504602683.661523	7	310.4256	2.83966e-03	1.86647e-03
2017/12/30	07:40:11	ok	ok	310.5200	230.105	0.000000	14.12	48.619	5.897	524017909.880693	6	310.4022	2.87025e-03	2.02155e-03
2017/12/30	07:45:11	ok	ok	310.5000	230.144	0.000000	14.23	48.696	5.946	516551882.836380	6	310.3898	2.85617e-03	1.93953e-03
2017/12/30	07:50:11	ok	ok	310.4800	230.146	0.000000	14.38	48.746	6.007	521607952.350765	6	310.3803	2.83739e-03	1.99405e-03
2017/12/30	07:55:11	ok	ok	310.4580	230.172	0.000000	14.40	48.780	6.018	521697789.831470	6	310.3405	2.85440e-03	2.06282e-03
2017/12/30	08:00:11	ok	ok	310.4360	230.200	0.000000	14.54	48.860	6.080	521967450.472841	6	310.3483	2.86905e-03	1.84360e-03
2017/12/30	08:05:11	ok	ok	310.4200	230.225	0.000000	14.60	48.899	6.107	524194512.183114	2	310.2222	3.50646e-03	2.27061e-16
2017/12/30	08:10:11	ok	ok	310.4060	230.252	0.000000	14.67	48.971	6.142	525686547.441292	6	310.3242	2.87584e-03	1.84594e-03
2017/12/30	08:15:11	ok	ok	310.3880	230.276	0.000000	14.71	49.007	6.162	524595314.619083	2	310.1778	3.41543e-03	1.30523e-16
2017/12/30	08:20:11	ok	ok	310.3800	230.301	0.000000	14.81	49.082	6.209	540999496.804294	2	312.1806	1.39592e-03	6.11247e-16
2017/12/30	08:25:11	ok	ok	310.3660	230.347	0.000000	14.89	49.186	6.252	548844876.832414	2	312.1255	1.41896e-03	6.21784e-16
2017/12/30	08:30:11	ok	ok	310.3440	230.363	0.000000	15.01	49.171	6.296	538832101.278682	2	310.1667	3.46302e-03	6.07167e-17
2017/12/30	08:35:11	ok	ok	310.3260	230.423	0.000000	15.06	49.239	6.324	545380379.092725	2	310.1444	3.55654e-03	2.01036e-16
2017/12/30	08:40:11	ok	ok	310.3220	230.446	0.000000	15.14	49.281	6.361	538216804.637050	2	310.1444	3.55690e-03	2.01036e-16
2017/12/30	08:45:11	ok	ok	310.3020	230.505	0.000000	15.21	49.321	6.393	533392143.780599	2	310.1778	3.41882e-03	1.30523e-16
2017/12/30	08:50:11	ok	ok	310.2820	230.534	0.000000	15.26	49.328	6.413	549735423.527925	2	310.1889	3.37292e-03	1.58125e-16
2017/12/30	08:55:11	ok	ok	310.2660	230.555	0.000000	15.41	49.348	6.474	544930428.519881	2	311.7327	1.82833e-03	3.73654e-16
2017/12/30	09:30:11	ok	ok	309.7320	230.372	0.000000	17.34	48.793	7.190	565361875.645160	6	309.6576	2.79101e-03	1.72634e-03
2017/12/30	09:35:11	ok	ok	309.6900	230.377	0.000000	17.58	48.824	7.298	562639904.831615	6	309.5844	2.79219e-03	1.90575e-03
2017/12/30	09:40:11	ok	ok	309.6620	230.384	0.000000	17.71	48.904	7.367	566265112.580671	6	309.5543	2.91289e-03	1.92377e-03
2017/12/30	09:45:11	ok	ok	309.6200	230.384	0.000000	17.88	48.958	7.450	553361581.621349	2	309.4267	3.49938e-03	6.42104e-17
2017/12/30	09:50:11	ok	ok	309.6000	230.413	0.000000	17.99	49.066	7.515	586427161.167511	6	309.3870	3.01314e-03	1.61381e-03
2017/12/30	09:55:11	ok	ok	309.5740	230.432	0.000000	18.14	49.086	7.586	577734633.490908	2	309.2017	4.44088e-03	8.04297e-17
2017/12/30	10:00:11	ok	ok	309.5580	230.459	0.000000	18.24	49.130	7.638	564578062.436381	2	309.5962	3.78421e-03	2.05597e-17
2017/12/30	10:05:11	ok	ok	309.5360	230.483	0.000000	18.36	49.177	7.699	565033584.187171	6	309.5315	2.50790e-03	1.70046e-03
2017/12/30	10:10:11	ok	ok	309.5080	230.514	0.000000	18.42	49.279	7.743	574261692.910954	8	309.5513	2.54780e-03	1.66337e-03
2017/12/30	10:15:11	ok	ok	309.4920	230.546	0.000000	18.58	49.331	7.825	555165543.166892	6	309.4051	2.83712e-03	1.70972e-03
2017/12/30	10:20:11	ok	ok	309.4740	230.572	0.000000	18.66	49.405	7.874	560233438.947605	6	309.3370	2.87425e-03	1.81058e-03
2017/12/30	10:25:11	ok	ok	309.4620	230.580	0.000000	18.75	49.416	7.917	576074033.196971	2	309.4948	2.66193e-03	2.58871e-16
2017/12/30	10:30:11	ok	ok	309.4300	230.578	0.000000	18.84	49.428	7.962	581109597.483168	6	309.2673	2.91063e-03	1.58657e-03
2017/12/30	10:35:11	ok	ok	309.4220	230.600	0.000000	18.89	49.560	8.006	588666455.255341	8	309.5164	2.62730e-03	1.87974e-03
2017/12/30	10:40:11	ok	ok	309.4120	230.617	0.000000	18.98	49.572	8.051	603033192.623223	2	309.4195	2.69874e-03	4.90171e-17
2017/12/30	10:45:11	ok	ok	309.3980	230.641	0.000000	19.06	49.646	8.101	610125315.584654	7	309.3907	2.55619e-03	1.71873e-03
2017/12/30	10:50:11	ok	ok	309.3820	230.632	0.000000	19.11	49.652	8.126	612135533.911845	6	309.2924	2.81259e-03	1.88739e-03
2017/12/30	10:55:11	ok	ok	309.3620	230.652	0.000000	19.25	49.733	8.206	606350691.200452	6	309.2544	2.56751e-03	5.94995e-04
2017/12/30	11:00:11	ok	ok	309.3540	230.694	0.000000	19.32	49.774	8.247	625948813.446475	6	309.2946	2.54381e-03	1.60724e-03
2017/12/30	11:05:11	ok	ok	309.3460	230.711	0.000000	19.37	49.843	8.283	632147722.144443	7	309.4033	2.28496e-03	1.85848e-03
2017/12/30	11:10:11	ok	ok	309.3260	230.727	0.000000	19.44	49.790	8.308	613855591.087331	2	309.2883	2.69224e-03	1.45426e-16
2017/12/30	11:15:11	ok	ok	309.3060	230.764	0.000000	19.49	49.828	8.339	623141402.376973	6	309.0871	2.94818e-03	1.53610e-03
2017/12/30	11:20:11	ok	ok	309.2900	230.779	0.000000	19.55	49.899	8.380	631437647.959415	6	309.2067	2.80651e-03	1.59322e-03
2017/12/30	11:25:11	ok	ok	309.2820	230.815	0.000000	19.64	49.848	8.416	639978158.690217	6	309.2837	2.76611e-03	1.17946e-03
2017/12/30	11:30:11	ok	ok	309.2660	230.821	0.000000	19.68	49.916	8.447	639961057.112498	7	309.1748	2.74002e-03	1.45817e-03
2017/12/30	11:35:11	ok	ok	309.2520	230.837	0.000000	19.80	49.963	8.515	641349948.107930	2	309.3012	2.63972e-03	1.28073e-16
2017/12/30	11:40:11	ok	ok	309.2360	230.846	0.000000	19.86	49.971	8.546	636688540.702428	2	309.2195	2.70317e-03	1.04837e-16
2017/12/30	11:45:11	ok	ok	309.2200	230.883	0.000000	19.93	50.012	8.588	647026919.282637	2	309.2324	2.64978e-03	5.16526e-17
2017/12/30	11:50:11	ok	ok	309.2100	230.892	0.000000	19.98	50.050	8.620	663254549.470563	2	308.4822	1.92644e-03	2.04881e-16
2017/12/30	11:55:11	ok	ok	309.1960	230.898	0.000000	20.04	50.027	8.646	670590820.654301	6	309.2013	2.74864e-03	1.19833e-03
2017/12/30	12:00:11	ok	ok	309.1840	230.931	0.000000	20.13	50.070	8.699	665591482.764102	7	309.0629	2.76153e-03	1.65142e-03
2017/12/30	12:30:21	ok	ok	308.5480	230.496	0.000000	22.61	48.817	9.790	785826185.749641	7	308.4048	2.79676e-03	1.45315e-03
2017/12/30	12:35:21	ok	ok	308.4940	230.505	0.000000	22.82	48.812	9.907	792093528.886854	7	308.3870	2.74901e-03	1.34633e-03
2017/12/30	12:40:21	ok	ok	308.4600	230.490	0.000000	23.01	48.900	10.034	811998054.709063	7	308.2400	2.83021e-03	1.38502e-03
2017/12/30	12:45:21	ok	ok	308.4200	230.481	0.000000	23.24	48.930	10.172	815216374.295338	7	308.2769	2.73473e-03	1.63224e-03
2017/12/30	12:50:21	ok	ok	308.3920	230.467	0.000000	23.42	49.017	10.295	836879132.775804	7	308.2872	2.72584e-03	1.39004e-03
2017/12/30	12:55:21	ok	ok	308.3660	230.487	0.000000	23.55	49.034	10.375	853714845.984749	7	308.2239	2.72049e-03	1.57588e-03
2017/12/30	13:00:21	ok	ok	308.3320	230.495	0.000000	23.68	49.083	10.463	854911958.251522	7	308.2170	2.74108e-03	1.43053e-03
2017/12/30	13:05:21	ok	ok	308.3100	230.521	0.000000	23.84	49.167	10.576	864562079.015543	6	308.1929	2.89121e-03	1.58516e-03
2017/12/30	13:10:21	ok	ok	308.2920	230.536	0.000000	23.92	49.241	10.640	884030223.413039	7	308.1046	2.84964e-03	1.45868e-03
2017/12/30	13:15:21	ok	ok	308.2820	230.539	0.000000	24.06	49.355	10.750	878793789.615331	7	308.1690	2.72974e-03	1.39799e-03
2017/12/30	13:20:21	ok	ok	308.2660	230.571	0.000000	24.15	49.398	10.814	879450834.078102	7	308.1401	2.81281e-03	1.43761e-03
2017/12/30	13:25:21	ok	ok	308.2380	230.569	0.000000	24.27	49.446	10.899	885306448.772448	7	308.1208	2.77965e-03	1.41115e-03
2017/12/30	13:30:21	ok	ok	308.2300	230.582	0.000000	24.36	49.458	10.957	888986623.710398	7	308.1118	2.76745e-03	1.77620e-03
2017/12/30	13:35:21	ok	ok	308.2200	230.608	0.000000	24.46	49.534	11.036	893117495.576895	7	308.0994	2.71562e-03	1.37251e-03
2017/12/30	13:40:21	ok	ok	308.2020	230.610	0.000000	24.53	49.607	11.096	873430103.907066	7	308.0845	2.77278e-03	1.45918e-03
2017/12/30	13:45:21	ok	ok	308.1880	230.609	0.000000	24.65	49.623	11.175	883753734.160896	7	308.0515	2.72310e-03	1.60899e-03
2017/12/30	13:50:21	ok	ok	308.1820	230.631	0.000000	24.68	49.690	11.209	906469153.861624	7	307.9542	2.81630e-03	1.31501e-03
2017/12/30	13:55:21	ok	ok	308.1680	230.635	0.000000	24.81	49.707	11.295	884958991.069260	7	308.0560	2.71493e-03	1.45874e-03
2017/12/30	14:00:21	ok	ok	308.1560	230.648	0.000000	24.84	49.743	11.323	898882767.635910	7	308.0625	2.76401e-03	1.59299e-03
2017/12/30	14:05:21	ok	ok	308.1500	230.655	0.000000	24.90	49.815	11.377	903436816.229095	7	308.0362	2.77792e-03	1.79532e-03
2017/12/30	14:10:21	ok	ok	308.1400	230.665	0.000000	24.94	49.820	11.404	903343341.851426	3	307.3255	3.31710e-03	1.19626e-04
2017/12/30	14:15:21	ok	ok	308.1280	230.669	0.000000	24.99	49.795	11.430	903278532.374619	3	307.3490	3.29226e-03	4.25086e-05
2017/12/30	14:20:21	ok	ok	308.1200	230.668	0.000000	25.08	49.902	11.513	895709596.992241	7	308.0115	2.76237e-03	1.77108e-03
2017/12/30	14:25:21	ok	ok	308.1080	230.675	0.000000	25.20	49.886	11.587	903889127.342968	7	308.0119	2.80380e-03	1.60387e-03
2017/12/30	14:30:21	ok	ok	308.1000	230.692	0.000000	25.27	49.959	11.650	901765310.009882	7	308.0124	2.73564e-03	1.62860e-03
2017/12/30	14:35:21	ok	ok	308.0960	230.697	0.000000	25.26	49.990	11.650	899296601.470771	7	307.9823	2.74094e-03	1.83627e-03
2017/12/30	14:40:21	ok	ok	308.0840	230.704	0.000000	25.32	49.997	11.692	898346122.331348	7	307.9772	2.75638e-03	1.82992e-03
2017/12/30	14:45:21	ok	ok	308.0720	230.718	0.000000	25.38	50.005	11.733	912570322.637476	7	307.9162	2.79520e-03	1.62870e-03
2017/12/30	14:50:21	ok	ok	308.0680	230.713	0.000000	25.43	50.044	11.775	898347103.336190	7	307.9921	2.77166e-03	1.58822e-03
2017/12/30	14:55:21	ok	ok	308.0660	230.723	0.000000	25.49	50.052	11.816	917582732.829586	7	307.8559	2.92532e-03	1.62318e-03
2017/12/30	15:00:21	ok	ok	308.0680	230.746	0.000000	25.48	50.114	11.824	894044135.305433	7	308.0500	2.68996e-03	1.41871e-03
2017/12/30	15:05:21	ok	ok	308.0560	230.757	0.000000	25.53	50.121	11.859	889598217.552945	7	307.9410	2.75923e-03	1.78280e-03
2017/12/30	15:10:21	ok	ok	308.0520	230.760	0.000000	25.54	50.122	11.866	888134668.287413	7	307.9600	2.79414e-03	1.57130e-03
2017/12/30	15:15:21	ok	ok	308.0580	230.779	0.000000	25.58	50.191	11.909	899252375.753611	7	307.9384	2.72541e-03	1.79578e-03
2017/12/30	15:20:21	ok	ok	308.0540	230.794	0.000000	25.60	50.226	11.931	882105186.209943	7	307.9479	2.98109e-03	1.58027e-03
2017/12/30	15:25:21	ok	ok	308.0640	230.809	0.000000	25.58	50.287	11.932	881798523.916104	7	307.9743	2.75592e-03	1.62113e-03
2017/12/30	15:30:21	ok	ok	308.0720	230.834	0.000000	25.61	50.354	11.968	877404564.867458	7	307.9926	2.77101e-03	1.69365e-03
2017/12/30	15:35:21	ok	ok	308.0660	230.852	0.000000	25.64	50.358	11.989	896377978.543504	7	307.9748	2.76237e-03	1.88902e-03
2017/12/30	15:40:21	ok	ok	308.0560	230.861	0.000000	25.72	50.337	12.038	872477056.173505	7	307.9505	2.72704e-03	1.78102e-03
2017/12/30	15:45:21	ok	ok	308.0500	230.872	0.000000	25.68	50.332	12.010	874593954.431692	7	307.9533	2.75627e-03	1.58210e-03
2017/12/30	15:50:21	ok	ok	308.0500	230.882	0.000000	25.72	50.305	12.030	885706618.874529	7	307.9918	2.73189e-03	1.66817e-03
2017/12/30	15:55:21	ok	ok	308.0420	230.883	0.000000	25.76	50.342	12.066	869545608.559010	7	307.9141	2.95763e-03	1.81142e-03
2017/12/30	16:00:21	ok	ok	308.0400	230.891	0.000000	25.84	50.321	12.115	861122440.940362	7	307.9451	2.75771e-03	1.66575e-03
2017/12/30	16:05:21	ok	ok	308.0380	230.897	0.000000	25.84	50.353	12.123	854701605.701697	5	308.1349	2.50278e-03	3.94629e-04
2017/12/30	16:10:21	ok	ok	308.0440	230.924	0.000000	25.84	50.417	12.138	859955674.307343	7	307.9472	2.76864e-03	1.79371e-03
2017/12/30	16:15:21	ok	ok	308.0360	230.917	0.000000	25.88	50.390	12.159	852824019.677683	7	307.9418	2.78105e-03	1.65052e-03
2017/12/30	16:20:21	ok	ok	308.0540	230.951	0.000000	25.78	50.441	12.103	839332505.138541	7	307.9480	2.73099e-03	1.85042e-03
2017/12/30	16:25:21	ok	ok	308.0500	230.951	0.000000	25.81	50.445	12.124	835688223.603994	7	307.9224	2.79239e-03	1.81347e-03
2017/12/30	16:30:21	ok	ok	308.0580	230.979	0.000000	25.79	50.474	12.118	846542149.543392	3	307.4626	3.09375e-03	1.69972e-04
2017/12/30	16:35:21	ok	ok	308.0600	230.976	0.000000	25.81	50.477	12.132	855306821.122335	3	308.7823	2.16448e-03	4.18256e-04
2017/12/30	16:40:21	ok	ok	308.0400	230.964	0.000000	25.89	50.423	12.173	837587697.465958	7	307.9247	2.97564e-03	1.73417e-03
2017/12/30	16:45:21	ok	ok	308.0420	230.967	0.000000	25.91	50.426	12.188	837601874.332307	7	307.9111	2.96219e-03	1.99529e-03
2017/12/30	16:50:21	ok	ok	308.0380	230.968	0.000000	25.94	50.430	12.209	840063386.908479	7	307.9377	2.75409e-03	1.85006e-03
2017/12/30	16:55:21	ok	ok	308.0320	230.977	0.000000	25.98	50.435	12.238	842482029.938133	7	307.9019	2.76430e-03	1.76798e-03
2017/12/30	17:00:21	ok	ok	308.0320	230.978	0.000000	25.96	50.465	12.231	832520701.621145	7	307.9411	2.73902e-03	1.89535e-03
2017/12/30	17:05:21	ok	ok	308.0400	230.978	0.000000	26.01	50.471	12.267	851957366.255733	7	307.9294	2.93493e-03	1.86844e-03
2017/12/30	17:10:21	ok	ok	308.0260	230.986	0.000000	26.04	50.443	12.281	857665984.424305	7	307.9141	3.04447e-03	1.31207e-03
2017/12/30	17:15:21	ok	ok	308.0340	230.992	0.000000	26.02	50.472	12.274	823389062.257148	7	307.9232	3.04389e-03	1.72632e-03
2017/12/30	17:20:21	ok	ok	308.0300	230.989	0.000000	26.06	50.446	12.295	826502906.432696	7	307.9231	2.93416e-03	1.84901e-03
2017/12/30	17:25:21	ok	ok	308.0340	230.986	0.000000	26.04	50.475	12.288	835194371.846047	7	307.9223	2.96404e-03	1.87722e-03
2017/12/30	17:30:21	ok	ok	308.0280	230.978	0.000000	26.02	50.441	12.266	833840975.307749	7	307.9108	2.95772e-03	1.63897e-03
2017/12/30	17:35:21	ok	ok	308.0360	230.996	0.000000	26.03	50.474	12.281	831917418.277112	7	307.9332	3.02773e-03	1.22502e-03
2017/12/30	17:40:21	ok	ok	308.0320	231.006	0.000000	26.06	50.478	12.303	813236904.191594	7	307.9286	2.96040e-03	1.65205e-03
2017/12/30	17:45:21	ok	ok	308.0360	231.012	0.000000	26.06	50.478	12.303	814395690.166361	7	307.8405	3.06915e-03	1.58849e-03
2017/12/30	17:50:21	ok	ok	308.0340	231.006	0.000000	26.10	50.451	12.324	817050354.982520	7	307.9653	2.69888e-03	1.81429e-03
2017/12/30	17:55:21	ok	ok	308.0340	231.004	0.000000	26.11	50.452	12.331	812825643.195030	3	307.7617	2.81946e-03	2.63266e-04
2017/12/30	18:00:21	ok	ok	308.0300	231.003	0.000000	26.09	50.450	12.317	797232241.162953	7	307.9152	2.92712e-03	1.78936e-03
2017/12/30	18:30:31	ok	ok	308.5820	231.719	0.000000	23.98	52.070	11.290	778407256.525414	7	308.4439	2.78016e-03	1.65192e-03
2017/12/30	18:35:31	ok	ok	308.6120	231.736	0.000000	23.83	52.081	11.197	764303204.097526	7	308.6002	2.71218e-03	1.10094e-03
2017/12/30	18:40:31	ok	ok	308.6260	231.743	0.000000	23.76	51.976	11.130	761164658.330946	2	307.9608	3.23418e-03	5.53817e-16
2017/12/30	18:45:31	ok	ok	308.6460	231.767	0.000000	23.63	51.927	11.038	733106505.620792	7	308.5193	2.78415e-03	1.33707e-03
2017/12/30	18:50:31	ok	ok	308.6660	231.773	0.000000	23.54	51.852	10.965	734188180.487327	7	308.5366	2.75489e-03	1.67595e-03
2017/12/30	18:55:31	ok	ok	308.6760	231.763	0.000000	23.52	51.817	10.946	741689618.229607	7	308.5980	2.77056e-03	1.53631e-03
2017/12/30	19:00:31	ok	ok	308.6900	231.786	0.000000	23.44	51.775	10.887	731396963.456000	7	308.5514	2.76589e-03	1.61160e-03
2017/12/30	19:05:31	ok	ok	308.7000	231.799	0.000000	23.34	51.793	10.829	716585216.318769	7	308.5953	2.77910e-03	1.39787e-03
2017/12/30	19:10:31	ok	ok	308.7180	231.810	0.000000	23.29	51.723	10.784	691817949.487646	7	308.5874	2.74956e-03	1.67023e-03
2017/12/30	19:15:31	ok	ok	308.7300	231.819	0.000000	23.21	51.649	10.719	684731534.410288	7	308.7129	2.62435e-03	1.24421e-03
2017/12/30	19:20:31	ok	ok	308.7420	231.821	0.000000	23.16	51.642	10.687	692053010.879577	7	308.6528	2.74317e-03	1.42520e-03
2017/12/30	19:25:31	ok	ok	308.7500	231.810	0.000000	23.10	51.634	10.649	683664560.194937	7	308.6527	2.73518e-03	1.43779e-03
2017/12/30	19:30:31	ok	ok	308.7540	231.830	0.000000	23.10	51.571	10.636	686159786.518977	7	308.6301	2.72083e-03	1.65514e-03
2017/12/30	19:35:31	ok	ok	308.7580	231.811	0.000000	23.07	51.504	10.604	692663508.610780	7	308.6751	2.73077e-03	1.40171e-03
2017/12/30	19:40:31	ok	ok	308.7620	231.818	0.000000	23.03	51.498	10.579	676955043.123573	7	308.6636	2.74882e-03	1.34235e-03
2017/12/30	19:45:31	ok	ok	308.7720	231.815	0.000000	23.02	51.497	10.572	680056657.709507	7	308.6566	2.76978e-03	1.41876e-03
2017/12/30	19:50:31	ok	ok	308.7780	231.827	0.000000	22.94	51.392	10.503	683523426.334816	3	308.5681	2.82744e-03	2.12032e-04
2017/12/30	19:55:31	ok	ok	308.7960	231.829	0.000000	22.84	51.410	10.446	667495429.043033	2	308.2725	3.07953e-03	4.05978e-16
2017/12/30	20:00:31	ok	ok	308.7980	231.815	0.000000	22.85	51.411	10.453	692326773.435700	4	307.4644	3.71785e-03	1.09292e-03
2017/12/30	20:05:31	ok	ok	308.8020	231.818	0.000000	22.81	51.374	10.421	673512289.801407	7	308.6124	2.83669e-03	1.32551e-03
2017/12/30	20:10:31	ok	ok	308.8060	231.820	0.000000	22.76	51.336	10.384	662011322.868313	7	308.7456	2.73971e-03	1.13522e-03
2017/12/30	20:15:31	ok	ok	308.8060	231.817	0.000000	22.76	51.304	10.377	649533319.433710	7	308.6921	2.73286e-03	1.38878e-03
2017/12/30	20:20:31	ok	ok	308.8220	231.822	0.000000	22.71	51.329	10.353	665380869.489546	2	308.3190	3.06510e-03	9.29338e-16
2017/12/30	20:25:31	ok	ok	308.8260	231.832	0.000000	22.73	51.300	10.359	651514118.470401	7	308.7106	2.70236e-03	1.61996e-03
2017/12/30	20:30:31	ok	ok	308.8240	231.822	0.000000	22.68	51.262	10.321	656589172.404636	7	308.7412	2.76110e-03	1.43141e-03
2017/12/30	20:35:31	ok	ok	308.8260	231.809	0.000000	22.63	51.224	10.284	653313876.008990	7	308.7021	2.74248e-03	1.68167e-03
2017/12/30	20:40:31	ok	ok	308.8460	231.829	0.000000	22.56	51.214	10.241	650387911.572866	7	308.7163	2.71535e-03	1.64913e-03
2017/12/30	20:45:31	ok	ok	308.8380	231.820	0.000000	22.61	51.189	10.266	657755807.352031	7	308.7072	2.74661e-03	1.60799e-03
2017/12/30	20:50:31	ok	ok	308.8380	231.824	0.000000	22.56	51.120	10.222	654617723.583418	7	308.7306	2.74587e-03	1.37006e-03
2017/12/30	20:55:31	ok	ok	308.8420	231.819	0.000000	22.57	51.121	10.228	643384107.179511	7	308.7122	2.76844e-03	1.55587e-03
2017/12/30	21:30:31	ok	ok	309.2940	232.336	0.000000	20.88	52.083	9.453	463506366.125380	2	309.3012	2.65685e-03	1.28073e-16
2017/12/30	21:35:31	ok	ok	309.3160	232.362	0.000000	20.79	52.008	9.390	480616347.929052	4	307.3727	4.47566e-03	1.69143e-03
2017/12/30	21:40:31	ok	ok	309.3360	232.351	0.000000	20.65	51.926	9.299	466854436.386362	7	309.2173	2.93191e-03	1.40730e-03
2017/12/30	21:45:31	ok	ok	309.3600	232.366	0.000000	20.51	51.907	9.221	473414401.448455	3	310.4427	1.89684e-03	2.56040e-04
2017/12/30	21:50:31	ok	ok	309.3740	232.366	0.000000	20.50	51.812	9.198	479811491.198830	4	307.3686	4.51172e-03	1.60731e-03
2017/12/30	21:55:31	ok	ok	309.3880	232.371	0.000000	20.38	51.795	9.131	486001975.555024	7	309.0831	2.83181e-03	1.57823e-03
2017/12/30	22:00:31	ok	ok	309.3940	232.369	0.000000	20.31	51.692	9.076	460672410.335490	4	307.6837	4.25706e-03	1.56712e-03
2017/12/30	22:05:31	ok	ok	309.4140	232.362	0.000000	20.23	51.681	9.032	487067127.090407	7	309.3196	2.92424e-03	1.44980e-03
2017/12/30	22:10:31	ok	ok	309.4220	232.366	0.000000	20.20	51.614	9.004	474122364.187437	7	309.3126	2.94203e-03	1.45141e-03
2017/12/30	22:15:31	ok	ok	309.4240	232.362	0.000000	20.18	51.611	8.993	485307095.723208	4	307.7656	4.22491e-03	1.56962e-03
2017/12/30	22:20:31	ok	ok	309.4360	232.349	0.000000	20.08	51.535	8.928	476881539.384787	3	310.6179	1.79911e-03	2.18720e-04
2017/12/30	22:25:31	ok	ok	309.4360	232.350	0.000000	20.06	51.501	8.911	475480651.120925	4	307.7000	4.28927e-03	1.63173e-03
2017/12/30	22:30:31	ok	ok	309.4620	232.354	0.000000	19.96	51.456	8.852	472342783.791245	3	310.7653	1.70761e-03	8.04479e-05
2017/12/30	22:35:31	ok	ok	309.4700	232.376	0.000000	19.94	51.453	8.841	467262074.010108	7	309.3557	2.95485e-03	1.52914e-03
2017/12/30	22:40:31	ok	ok	309.4660	232.347	0.000000	19.89	51.384	8.803	469389215.956099	7	309.3695	2.91441e-03	1.47230e-03
2017/12/30	22:45:31	ok	ok	309.4860	232.363	0.000000	19.82	51.437	8.776	476335434.435412	4	307.4506	4.30987e-03	9.65737e-04
2017/12/30	22:50:31	ok	ok	309.4820	232.346	0.000000	19.79	51.370	8.750	467992000.542412	7	309.4265	2.80101e-03	1.65328e-03
2017/12/30	22:55:31	ok	ok	309.4920	232.348	0.000000	19.76	51.335	8.728	469221686.136001	7	309.3471	2.95959e-03	1.73777e-03
2017/12/30	23:00:31	ok	ok	309.5000	232.360	0.000000	19.73	51.300	8.707	478202628.966096	7	309.3865	2.97147e-03	1.50478e-03
2017/12/30	23:05:31	ok	ok	309.5080	232.337	0.000000	19.68	51.324	8.686	488388127.537268	7	309.4195	2.76700e-03	1.69573e-03
2017/12/30	23:10:31	ok	ok	309.5080	232.336	0.000000	19.68	51.262	8.675	478458891.315021	7	309.4421	2.82533e-03	1.71822e-03
2017/12/30	23:15:31	ok	ok	309.5140	232.352	0.000000	19.63	51.224	8.643	467671309.986100	3	311.0602	1.46894e-03	1.53175e-04
2017/12/30	23:20:31	ok	ok	309.5180	232.335	0.000000	19.63	51.224	8.643	466241973.153861	7	309.4308	2.93043e-03	1.56910e-03
2017/12/30	23:25:31	ok	ok	309.5320	232.344	0.000000	19.51	51.207	8.580	469814670.582922	7	309.4485	2.92502e-03	1.54420e-03
2017/12/30	23:30:31	ok	ok	309.5260	232.317	0.000000	19.54	51.149	8.585	482317597.562943	7	309.4621	2.72475e-03	1.55217e-03
2017/12/30	23:35:31	ok	ok	309.5360	232.333	0.000000	19.47	51.202	8.559	471377849.179680	7	309.4284	2.99801e-03	1.54224e-03
2017/12/30	23:40:31	ok	ok	309.5400	232.334	0.000000	19.46	51.169	8.548	456041463.244174	7	309.4188	2.99448e-03	1.47262e-03
2017/12/30	23:45:31	ok	ok	309.5440	232.332	0.000000	19.43	51.134	8.527	472116762.229301	7	309.4792	2.61502e-03	1.65871e-03
2017/12/30	23:50:31	ok	ok	309.5520	232.341	0.000000	19.41	51.131	8.517	472512635.414318	7	309.5432	2.90281e-03	1.10302e-03
2017/12/30	23:55:31	ok	ok	309.5640	232.337	0.000000	19.34	51.122	8.480	464319853.715283	7	309.4386	2.94291e-03	1.74663e-03
2017/12/31	00:30:31	ok	ok	310.6140	233.557	0.000000	15.11	54.715	7.049	388222525.710463	6	310.5469	2.92399e-03	1.79467e-03
2017/12/31	00:35:31	ok	ok	310.6720	233.576	0.000000	14.83	54.613	6.917	379181402.197949	6	310.6089	2.87062e-03	2.02016e-03
2017/12/31	00:40:31	ok	ok	310.7240	233.609	0.000000	14.58	54.515	6.800	373190365.564824	6	310.6115	2.92800e-03	2.00207e-03
2017/12/31	00:45:31	ok	ok	310.7600	233.627	0.000000	14.34	54.389	6.686	365762051.889658	6	310.7131	2.92704e-03	1.76319e-03
2017/12/31	00:50:31	ok	ok	310.8000	233.655	0.000000	14.14	54.299	6.593	351411147.259955	7	310.7929	2.75109e-03	1.71677e-03
2017/12/31	00:55:31	ok	ok	310.8220	233.680	0.000000	13.98	54.184	6.515	329379344.326447	6	310.7640	2.90770e-03	1.78944e-03
2017/12/31	01:00:31	ok	ok	310.8580	233.690	0.000000	13.80	54.097	6.433	322948747.375339	6	310.7905	2.94791e-03	1.89278e-03
2017/12/31	01:05:31	ok	ok	310.8920	233.680	0.000000	13.65	54.014	6.365	321208693.017867	2	310.7267	2.77718e-03	8.52966e-17
2017/12/31	01:10:31	ok	ok	310.9140	233.678	0.000000	13.50	53.901	6.293	285290722.739258	7	310.8525	2.91256e-03	1.70120e-03
2017/12/31	01:15:31	ok	ok	310.9400	233.682	0.000000	13.38	53.823	6.238	302042206.736192	7	310.8824	2.91101e-03	1.65534e-03
2017/12/31	01:20:31	ok	ok	310.9640	233.693	0.000000	13.23	53.741	6.171	327005471.220266	7	310.9016	2.86026e-03	1.91785e-03
2017/12/31	01:25:31	ok	ok	310.9760	233.690	0.000000	13.13	53.635	6.121	308553475.017852	7	310.9098	2.92376e-03	1.72449e-03
2017/12/31	01:30:31	ok	ok	311.0020	233.699	0.000000	12.99	53.554	6.059	325176037.409071	6	310.9850	2.99357e-03	1.52423e-03
2017/12/31	01:35:31	ok	ok	311.0140	233.705	0.000000	12.90	53.480	6.017	305846344.514674	6	310.8921	3.01222e-03	2.07377e-03
2017/12/31	01:40:31	ok	ok	311.0260	233.689	0.000000	12.82	53.438	5.982	309752086.940486	7	310.9609	2.91601e-03	1.72350e-03
2017/12/31	01:45:31	ok	ok	311.0440	233.690	0.000000	12.72	53.363	5.937	325119817.845008	7	311.0988	2.84274e-03	1.26839e-03
2017/12/31	01:50:31	ok	ok	311.0640	233.664	0.000000	12.63	53.320	5.899	322521906.795915	7	311.1028	2.90442e-03	1.59435e-03
2017/12/31	01:55:31	ok	ok	311.0660	233.660	0.000000	12.54	53.246	5.858	305996057.665922	7	310.9881	2.94635e-03	1.76776e-03
2017/12/31	02:00:31	ok	ok	311.0760	233.664	0.000000	12.46	53.174	5.821	312293494.061974	7	311.0072	2.92146e-03	1.66850e-03
2017/12/31	02:05:31	ok	ok	311.0960	233.670	0.000000	12.36	53.129	5.781	310687169.107636	7	311.0243	2.87299e-03	1.88401e-03
2017/12/31	02:10:31	ok	ok	311.1060	233.648	0.000000	12.30	53.090	5.755	316215919.296110	7	311.0508	2.85386e-03	1.83331e-03
2017/12/31	02:15:31	ok	ok	311.1160	233.659	0.000000	12.23	53.019	5.722	310925771.484643	7	311.0395	2.90097e-03	1.99266e-03
2017/12/31	02:20:31	ok	ok	311.1280	233.666	0.000000	12.18	52.982	5.700	326186772.380068	7	311.0552	2.93664e-03	1.72616e-03
2017/12/31	02:25:31	ok	ok	311.1320	233.649	0.000000	12.11	52.942	5.671	305727382.386166	7	311.0870	2.89043e-03	1.76662e-03
2017/12/31	02:30:31	ok	ok	311.1400	233.653	0.000000	12.05	52.903	5.646	316023298.063796	7	311.0728	2.90349e-03	1.81732e-03
2017/12/31	02:35:31	ok	ok	311.1520	233.662	0.000000	12.01	52.866	5.628	328431913.967123	4	309.7402	3.89958e-03	1.31914e-03
2017/12/31	02:40:31	ok	ok	311.1540	233.663	0.000000	11.95	52.828	5.603	317128398.385615	7	311.0747	2.95986e-03	1.75460e-03
2017/12/31	02:45:31	ok	ok	311.1660	233.642	0.000000	11.92	52.793	5.589	320706243.008113	6	311.0356	3.03823e-03	2.07045e-03
2017/12/31	02:50:31	ok	ok	311.1640	233.640	0.000000	11.86	52.754	5.564	316020522.892344	7	311.1074	2.89324e-03	1.64111e-03
2017/12/31	02:55:31	ok	ok	311.1780	233.653	0.000000	11.81	52.716	5.543	326842956.148238	7	311.0673	2.85999e-03	1.94227e-03
2017/12/31	03:00:31	ok	ok	311.1820	233.648	0.000000	11.77	52.680	5.525	325645203.652448	7	311.0622	2.95311e-03	1.81196e-03
2017/12/31	03:05:31	ok	ok	311.1820	233.646	0.000000	11.74	52.646	5.511	331522944.624120	7	311.1047	2.89968e-03	1.76585e-03
2017/12/31	03:10:31	ok	ok	311.1880	233.648	0.000000	11.69	52.608	5.490	330272050.901051	4	309.1776	4.40259e-03	7.68675e-04
2017/12/31	03:15:31	ok	ok	311.1940	233.642	0.000000	11.66	52.574	5.476	329319052.072669	6	311.0764	3.03646e-03	2.15349e-03
2017/12/31	03:20:31	ok	ok	311.1960	233.640	0.000000	11.62	52.538	5.459	321129348.453939	7	311.1417	2.89793e-03	1.79826e-03
2017/12/31	03:25:31	ok	ok	311.2000	233.640	0.000000	11.61	52.506	5.452	334406197.043497	7	311.1132	2.97577e-03	1.73356e-03
2017/12/31	03:30:31	ok	ok	311.1940	233.636	0.000000	11.58	52.502	5.441	329156901.657530	7	311.1974	2.13579e-03	3.23870e-03
2017/12/31	03:35:31	ok	ok	311.1980	233.635	0.000000	11.56	52.468	5.431	331750927.986290	2	310.8444	8.41089e-04	3.46135e-16
2017/12/31	03:40:31	ok	ok	311.1980	233.626	0.000000	11.54	52.435	5.421	343175519.708678	2	310.8444	8.41058e-04	3.46135e-16
2017/12/31	03:45:31	ok	ok	311.2000	233.626	0.000000	11.52	52.432	5.414	337707884.703283	4	309.1519	4.49097e-03	8.36380e-04
2017/12/31	03:50:31	ok	ok	311.1960	233.636	0.000000	11.51	52.401	5.407	328364276.468565	4	309.3043	4.31937e-03	9.47805e-04
2017/12/31	03:55:31	ok	ok	311.2000	233.626	0.000000	11.50	52.369	5.400	328954235.931693	4	308.8930	4.70456e-03	1.20014e-03
2017/12/31	04:00:31	ok	ok	311.2000	233.627	0.000000	11.46	52.363	5.386	325797451.055218	6	311.0788	2.99940e-03	2.08822e-03
2017/12/31	04:05:31	ok	ok	311.1940	233.647	0.000000	11.47	52.334	5.387	324397165.824069	7	311.1032	2.94196e-03	1.67485e-03
2017/12/31	04:10:31	ok	ok	311.1980	233.641	0.000000	11.43	52.329	5.373	343062394.709278	4	309.1290	4.51722e-03	9.15549e-04
2017/12/31	04:15:31	ok	ok	311.2020	233.642	0.000000	11.42	52.327	5.369	344279744.821905	7	311.1276	2.92056e-03	1.92545e-03
2017/12/31	04:20:31	ok	ok	311.1960	233.660	0.000000	11.44	52.300	5.373	345092369.921699	2	310.7056	1.05194e-03	4.52022e-16
2017/12/31	04:25:31	ok	ok	311.1860	233.658	0.000000	11.40	52.264	5.356	312667723.370531	7	311.1153	2.94121e-03	1.73413e-03
2017/12/31	04:30:31	ok	ok	311.1960	233.654	0.000000	11.42	52.266	5.363	350166617.367501	6	311.2198	1.82120e-03	1.36487e-03
2017/12/31	04:35:31	ok	ok	311.1900	233.672	0.000000	11.40	52.264	5.356	336349662.175555	4	308.9654	4.63185e-03	8.35687e-04
2017/12/31	04:40:31	ok	ok	311.1840	233.668	0.000000	11.41	52.235	5.356	350321785.159039	4	309.2826	4.36462e-03	1.07913e-03
2017/12/31	04:45:31	ok	ok	311.1800	233.685	0.000000	11.40	52.233	5.353	361206045.311412	4	309.2939	4.32137e-03	8.71553e-04
2017/12/31	04:50:31	ok	ok	311.1800	233.681	0.000000	11.40	52.233	5.353	359083504.489137	4	309.0810	4.53243e-03	9.54529e-04
2017/12/31	04:55:31	ok	ok	311.1760	233.697	0.000000	11.42	52.236	5.360	363169569.880578	2	310.3500	1.89597e-03	4.52540e-16
2017/12/31	05:00:31	ok	ok	311.1840	233.689	0.000000	11.42	52.236	5.360	391922348.498879	6	311.0616	2.98962e-03	2.19520e-03
2017/12/31	05:05:31	ok	ok	311.1780	233.715	0.000000	11.43	52.238	5.363	393417172.802429	7	311.0737	2.93924e-03	1.94142e-03
2017/12/31	05:10:31	ok	ok	311.1720	233.710	0.000000	11.44	52.209	5.364	383760123.710007	4	309.0325	4.54622e-03	9.54029e-04
2017/12/31	05:15:31	ok	ok	311.1620	233.731	0.000000	11.44	52.209	5.364	402195936.537612	2	310.9842	2.92521e-03	5.33532e-16
2017/12/31	05:20:31	ok	ok	311.1660	233.724	0.000000	11.46	52.211	5.371	416243356.503199	4	309.7214	3.93205e-03	1.31949e-03
2017/12/31	05:25:31	ok	ok	311.1580	233.736	0.000000	11.47	52.182	5.371	407389617.390955	7	311.0568	2.94886e-03	1.88599e-03
2017/12/31	05:30:31	ok	ok	311.1580	233.760	0.000000	11.46	52.211	5.371	423415896.300195	3	311.6581	1.25483e-05	1.51005e-04
2017/12/31	05:35:31	ok	ok	311.1480	233.743	0.000000	11.47	52.182	5.371	424955163.440087	4	309.0085	4.55411e-03	9.67776e-04
2017/12/31	05:40:31	ok	ok	311.1400	233.771	0.000000	11.50	52.187	5.382	435003714.592634	3	310.2995	3.44112e-03	4.24308e-06
2017/12/31	05:45:31	ok	ok	311.1420	233.755	0.000000	11.50	52.217	5.385	432437802.454244	4	308.9303	4.52265e-03	6.66476e-04
2017/12/31	05:50:31	ok	ok	311.1340	233.775	0.000000	11.52	52.220	5.392	421459279.879638	7	311.0173	2.92800e-03	1.99361e-03
2017/12/31	05:55:31	ok	ok	311.1300	233.791	0.000000	11.53	52.221	5.395	425853019.476798	4	309.0448	4.51478e-03	8.24480e-04
2017/12/31	06:00:31	ok	ok	311.1300	233.792	0.000000	11.54	52.223	5.399	434376402.440576	6	311.0063	2.98777e-03	2.18020e-03
2017/12/31	06:30:41	ok	ok	310.0240	232.658	0.000000	15.83	48.906	6.582	548459695.517788	7	310.0132	2.80918e-03	1.77923e-03
2017/12/31	06:35:41	ok	ok	309.9660	232.641	0.000000	16.11	49.006	6.707	548289897.403002	7	309.8995	2.61478e-03	1.83100e-03
2017/12/31	06:40:41	ok	ok	309.9160	232.606	0.000000	16.34	49.098	6.814	561346366.516519	7	309.8646	2.57298e-03	1.82152e-03
2017/12/31	06:45:41	ok	ok	309.8720	232.560	0.000000	16.56	49.221	6.922	581529821.797384	7	309.8755	2.55162e-03	1.65972e-03
2017/12/31	06:50:41	ok	ok	309.8240	232.550	0.000000	16.73	49.337	7.009	570445428.098032	7	309.8235	2.57799e-03	1.65431e-03
2017/12/31	06:55:41	ok	ok	309.7980	232.549	0.000000	16.90	49.453	7.098	578193562.804597	7	309.7685	2.53217e-03	1.89077e-03
2017/12/31	07:00:41	ok	ok	309.7560	232.541	0.000000	17.12	49.544	7.205	589268051.764774	7	309.7298	2.58878e-03	1.59681e-03
2017/12/31	07:05:41	ok	ok	309.7300	232.509	0.000000	17.28	49.628	7.287	579680879.648243	6	309.6068	2.78115e-03	1.94227e-03
2017/12/31	07:10:41	ok	ok	309.7060	232.504	0.000000	17.38	49.735	7.346	578342625.420363	6	309.6152	2.84450e-03	1.69915e-03
2017/12/31	07:15:41	ok	ok	309.6760	232.491	0.000000	17.51	49.814	7.415	604752167.188849	2	309.7333	2.51993e-03	2.57922e-16
2017/12/31	07:20:41	ok	ok	309.6500	232.478	0.000000	17.68	49.899	7.503	581632096.607527	6	309.5435	2.86586e-03	1.69586e-03
2017/12/31	07:25:41	ok	ok	309.6280	232.483	0.000000	17.77	49.974	7.555	597278525.115991	6	309.5456	2.75601e-03	1.69658e-03
2017/12/31	07:30:41	ok	ok	309.6040	232.473	0.000000	17.85	50.047	7.602	600730158.441854	6	309.4892	2.89117e-03	1.57284e-03
2017/12/31	07:35:41	ok	ok	309.5960	232.486	0.000000	17.95	50.123	7.659	609719708.930085	2	309.1200	4.54477e-03	4.63297e-17
2017/12/31	07:40:41	ok	ok	309.5760	232.468	0.000000	18.01	50.162	7.692	628946303.635331	2	309.4800	3.02609e-03	6.93788e-17
2017/12/31	07:45:41	ok	ok	309.5640	232.485	0.000000	18.13	50.272	7.764	600358417.976178	7	309.5392	2.54848e-03	1.60133e-03
2017/12/31	07:50:41	ok	ok	309.5460	232.465	0.000000	18.20	50.312	7.803	606772357.463345	7	309.4232	2.64811e-03	1.58060e-03
2017/12/31	07:55:41	ok	ok	309.5320	232.471	0.000000	18.27	50.322	7.837	610831440.807944	7	309.4816	2.25131e-03	1.92484e-03
2017/12/31	08:00:41	ok	ok	309.5140	232.467	0.000000	18.38	50.461	7.910	601324236.292460	7	309.4769	2.56718e-03	1.62044e-03
2017/12/31	08:05:41	ok	ok	309.4980	232.460	0.000000	18.42	50.498	7.934	620322730.434824	7	309.4976	2.53369e-03	1.62114e-03
2017/12/31	08:10:41	ok	ok	309.4880	232.468	0.000000	18.48	50.568	7.974	604371176.060950	6	309.4468	2.56109e-03	1.70620e-03
2017/12/31	08:15:41	ok	ok	309.4740	232.449	0.000000	18.58	50.582	8.023	607931459.210909	6	309.3320	2.83855e-03	1.78131e-03
2017/12/31	08:20:41	ok	ok	309.4640	232.468	0.000000	18.59	50.646	8.038	611640218.588646	6	309.3652	2.78406e-03	1.73778e-03
2017/12/31	08:25:41	ok	ok	309.4500	232.452	0.000000	18.64	50.715	8.073	618280064.030429	7	309.3525	2.65500e-03	1.69140e-03
2017/12/31	08:30:41	ok	ok	309.4460	232.471	0.000000	18.72	50.788	8.123	601837247.985888	6	309.3236	2.80805e-03	1.83641e-03
2017/12/31	08:35:41	ok	ok	309.4420	232.491	0.000000	18.76	50.856	8.153	602947270.822962	6	309.3138	2.82430e-03	1.80538e-03
2017/12/31	08:40:41	ok	ok	309.4340	232.486	0.000000	18.78	50.921	8.173	618945990.043117	6	309.3211	2.83119e-03	1.57437e-03
2017/12/31	08:45:41	ok	ok	309.4300	232.507	0.000000	18.81	50.987	8.198	604587379.341459	6	309.3296	2.79678e-03	1.67141e-03
2017/12/31	08:50:41	ok	ok	309.4140	232.507	0.000000	18.88	50.934	8.223	598051867.040514	6	309.3051	2.84103e-03	1.62469e-03
2017/12/31	08:55:41	ok	ok	309.4000	232.506	0.000000	18.90	50.999	8.244	594595273.662488	7	309.2948	2.78751e-03	1.50156e-03
2017/12/31	09:30:41	ok	ok	308.9120	232.017	0.000000	20.78	50.282	9.073	668832288.085731	7	308.7863	2.74178e-03	1.67332e-03
2017/12/31	09:35:41	ok	ok	308.8920	232.004	0.000000	20.92	50.395	9.168	678327040.062355	7	308.7961	2.76744e-03	1.50845e-03
2017/12/31	09:40:41	ok	ok	308.8580	231.967	0.000000	21.02	50.409	9.224	677207743.310789	7	308.8343	2.72477e-03	1.14537e-03
2017/12/31	09:45:41	ok	ok	308.8340	231.941	0.000000	21.20	50.496	9.337	668837642.927250	7	308.7123	2.75837e-03	1.62680e-03
2017/12/31	09:50:41	ok	ok	308.8160	231.939	0.000000	21.26	50.598	9.388	665605088.935163	7	308.6638	2.80543e-03	1.46027e-03
2017/12/31	09:55:41	ok	ok	308.8020	231.925	0.000000	21.32	50.669	9.434	651219540.680431	7	308.6712	2.73527e-03	1.56063e-03
2017/12/31	10:00:41	ok	ok	308.7800	231.918	0.000000	21.46	50.688	9.514	653672396.778312	7	308.6492	2.78761e-03	1.40695e-03
2017/12/31	10:05:41	ok	ok	308.7680	231.930	0.000000	21.44	50.780	9.520	666860424.853421	7	308.6323	2.76484e-03	1.33356e-03
2017/12/31	10:10:41	ok	ok	308.7560	231.902	0.000000	21.58	50.798	9.601	685702470.777776	7	308.6556	2.77024e-03	1.44931e-03
2017/12/31	10:15:41	ok	ok	308.7460	231.911	0.000000	21.66	50.841	9.654	714247659.608475	7	308.7090	2.75622e-03	1.09270e-03
2017/12/31	10:20:41	ok	ok	308.7340	231.903	0.000000	21.70	50.909	9.689	716212692.468050	6	308.6214	2.88731e-03	9.43709e-04
2017/12/31	10:25:41	ok	ok	308.7280	231.896	0.000000	21.80	50.954	9.754	712374628.975901	7	308.5700	2.75439e-03	1.56837e-03
2017/12/31	10:30:41	ok	ok	308.7180	231.886	0.000000	21.87	51.026	9.807	725782144.217336	7	308.6963	2.67632e-03	1.05850e-03
2017/12/31	10:35:41	ok	ok	308.7100	231.880	0.000000	21.93	51.066	9.849	735172339.752417	7	308.5961	2.74204e-03	1.45545e-03
2017/12/31	10:40:41	ok	ok	308.7100	231.879	0.000000	21.94	51.099	9.861	745044143.851277	7	308.5681	2.78205e-03	1.69169e-03
2017/12/31	10:45:41	ok	ok	308.7000	231.876	0.000000	22.01	51.140	9.908	729740817.394542	7	308.5675	2.75357e-03	1.70153e-03
2017/12/31	10:50:41	ok	ok	308.6880	231.858	0.000000	22.02	51.141	9.914	738727560.826703	7	308.5523	2.75598e-03	1.65074e-03
2017/12/31	10:55:41	ok	ok	308.6880	231.860	0.000000	22.10	51.246	9.981	742534337.097178	7	308.5789	2.71754e-03	1.34219e-03
2017/12/31	11:00:41	ok	ok	308.6780	231.873	0.000000	22.08	51.244	9.969	747588026.206892	7	308.5551	2.75612e-03	1.37067e-03
2017/12/31	11:05:41	ok	ok	308.6760	231.876	0.000000	22.12	51.280	9.999	728460097.703178	7	308.5212	2.72360e-03	1.61560e-03
2017/12/31	11:10:41	ok	ok	308.6820	231.879	0.000000	22.15	51.379	10.035	744511862.090728	7	308.5475	2.79085e-03	1.63781e-03
2017/12/31	11:15:41	ok	ok	308.6660	231.864	0.000000	22.18	51.383	10.053	742540387.037492	7	308.5250	2.75474e-03	1.58820e-03
2017/12/31	11:20:41	ok	ok	308.6620	231.860	0.000000	22.22	51.388	10.078	756775790.226416	7	308.6291	2.74262e-03	1.21417e-03
2017/12/31	11:25:41	ok	ok	308.6540	231.860	0.000000	22.25	51.424	10.102	755503009.069824	7	308.5540	2.77324e-03	1.42962e-03
2017/12/31	11:30:41	ok	ok	308.6460	231.852	0.000000	22.28	51.396	10.114	753101825.035137	7	308.5184	2.77654e-03	1.41323e-03
2017/12/31	11:35:41	ok	ok	308.6420	231.850	0.000000	22.29	51.429	10.126	746016231.845299	7	308.5125	2.78483e-03	1.38036e-03
2017/12/31	11:40:41	ok	ok	308.6360	231.865	0.000000	22.29	51.461	10.132	734587366.284779	7	308.5144	2.73426e-03	1.36475e-03
2017/12/31	11:45:41	ok	ok	308.6440	231.867	0.000000	22.30	51.525	10.151	757040099.862034	7	308.5207	2.73519e-03	1.39371e-03
2017/12/31	11:50:41	ok	ok	308.6300	231.854	0.000000	22.35	51.500	10.175	741814281.919429	7	308.4900	2.76834e-03	1.52746e-03
2017/12/31	11:55:41	ok	ok	308.6180	231.840	0.000000	22.40	51.476	10.200	758060634.411510	7	308.5132	2.78045e-03	1.44673e-03
2017/12/31	12:30:41	ok	ok	308.0300	231.161	0.000000	24.72	50.141	11.336	827399111.014311	7	307.8881	2.79675e-03	1.73820e-03
2017/12/31	12:35:41	ok	ok	307.9960	231.139	0.000000	24.88	50.162	11.444	851294636.296206	7	307.9119	2.79335e-03	1.61430e-03
2017/12/31	12:40:41	ok	ok	307.9660	231.114	0.000000	25.04	50.215	11.559	866143051.239654	7	307.8624	2.74415e-03	1.64438e-03
2017/12/31	12:45:41	ok	ok	307.9380	231.103	0.000000	25.20	50.237	11.669	863386349.663990	3	307.2494	3.21962e-03	5.53780e-05
2017/12/31	12:50:41	ok	ok	307.9180	231.077	0.000000	25.29	50.312	11.745	870366249.409263	6	307.7816	2.85496e-03	1.86599e-03
2017/12/31	12:55:41	ok	ok	307.8900	231.062	0.000000	25.44	50.332	11.849	876197956.226843	7	307.7688	2.72683e-03	1.80205e-03
2017/12/31	13:00:41	ok	ok	307.8660	231.051	0.000000	25.61	50.354	11.968	883961615.773532	7	307.6672	3.05587e-03	1.60676e-03
2017/12/31	13:05:41	ok	ok	307.8560	231.036	0.000000	25.67	50.394	12.018	891377752.085439	7	307.7257	2.95490e-03	1.84476e-03
2017/12/31	13:10:41	ok	ok	307.8440	231.049	0.000000	25.73	50.498	12.083	909882531.099522	4	308.5297	2.27071e-03	1.07262e-03
2017/12/31	13:15:41	ok	ok	307.8340	231.042	0.000000	25.82	50.542	12.154	898373129.626169	7	307.7190	2.95272e-03	1.83630e-03
2017/12/31	13:20:41	ok	ok	307.8260	231.046	0.000000	25.86	50.579	12.191	924974330.154621	7	307.8016	2.89727e-03	1.41605e-03
2017/12/31	13:25:41	ok	ok	307.8080	231.040	0.000000	25.97	50.593	12.269	898931619.826314	7	307.6996	2.97301e-03	1.60755e-03
2017/12/31	13:30:41	ok	ok	307.8020	231.047	0.000000	26.02	50.664	12.321	902367782.610543	7	307.6494	2.97050e-03	1.79848e-03
2017/12/31	13:35:41	ok	ok	307.7860	231.040	0.000000	26.12	50.645	12.385	903911138.730965	7	307.6522	2.96384e-03	1.83047e-03
2017/12/31	13:40:41	ok	ok	307.7680	231.025	0.000000	26.19	50.654	12.436	904285056.629143	7	307.6610	2.95837e-03	1.70762e-03
2017/12/31	13:45:41	ok	ok	307.7700	231.027	0.000000	26.22	50.722	12.473	910263337.503100	7	307.6441	2.95509e-03	1.79571e-03
2017/12/31	13:50:41	ok	ok	307.7620	231.028	0.000000	26.28	50.698	12.509	928575911.959280	7	307.6508	2.92796e-03	1.87212e-03
2017/12/31	13:55:41	ok	ok	307.7460	231.020	0.000000	26.33	50.737	12.553	899123096.694778	7	307.5949	2.97217e-03	1.67014e-03
2017/12/31	14:00:41	ok	ok	307.7440	231.033	0.000000	26.44	50.783	12.642	898592731.199843	7	307.6022	2.96554e-03	1.78161e-03
2017/12/31	14:05:41	ok	ok	307.7360	231.028	0.000000	26.42	50.813	12.635	903781057.731919	7	307.5234	3.08299e-03	1.52923e-03
2017/12/31	14:10:41	ok	ok	307.7320	231.032	0.000000	26.45	50.817	12.657	909685503.514190	7	307.6178	2.94597e-03	1.60476e-03
2017/12/31	14:15:41	ok	ok	307.7340	231.034	0.000000	26.48	50.884	12.695	907120992.656221	7	307.7186	2.89724e-03	1.26847e-03
2017/12/31	14:20:41	ok	ok	307.7180	231.030	0.000000	26.54	50.892	12.740	905892409.140813	7	307.5945	2.95960e-03	1.69632e-03
2017/12/31	14:25:41	ok	ok	307.7180	231.038	0.000000	26.56	50.863	12.747	893910963.640560	7	307.5687	2.95994e-03	1.73674e-03
2017/12/31	14:30:41	ok	ok	307.7100	231.035	0.000000	26.61	50.902	12.792	893976977.738475	7	307.5901	2.90304e-03	1.78053e-03
2017/12/31	14:35:41	ok	ok	307.7000	231.022	0.000000	26.70	50.914	12.859	890812664.865958	7	307.5627	2.93731e-03	1.79626e-03
2017/12/31	14:40:41	ok	ok	307.6880	231.020	0.000000	26.79	50.862	12.910	893384687.142324	7	307.5479	2.91860e-03	1.78450e-03
2017/12/31	14:45:41	ok	ok	307.6820	231.021	0.000000	26.80	50.895	12.926	890704884.485546	7	307.5401	2.94845e-03	1.78530e-03
2017/12/31	14:50:41	ok	ok	307.6800	231.012	0.000000	26.86	50.903	12.971	899714986.501538	7	307.6710	2.93633e-03	1.16821e-03
2017/12/31	14:55:41	ok	ok	307.6720	231.015	0.000000	26.90	50.908	13.001	891437608.083520	7	307.4601	3.07859e-03	1.57687e-03
2017/12/31	15:00:41	ok	ok	307.6780	231.014	0.000000	26.93	50.976	13.040	906872764.036742	7	307.4546	3.12532e-03	1.59520e-03
2017/12/31	15:05:41	ok	ok	307.6820	231.022	0.000000	26.91	51.006	13.033	888165709.249579	7	307.5323	3.00749e-03	1.81474e-03
2017/12/31	15:10:41	ok	ok	307.6820	231.037	0.000000	26.94	51.042	13.064	880358650.109782	7	307.5309	2.97217e-03	1.76080e-03
2017/12/31	15:15:41	ok	ok	307.6840	231.045	0.000000	26.90	51.100	13.050	872026108.613289	7	307.5145	3.01527e-03	1.91202e-03
2017/12/31	15:20:41	ok	ok	307.6800	231.039	0.000000	26.93	51.040	13.056	891041402.498132	7	307.6090	2.99774e-03	1.15418e-03
2017/12/31	15:25:41	ok	ok	307.6840	231.053	0.000000	26.93	51.072	13.064	890456424.981919	7	307.6285	2.90615e-03	1.40433e-03
2017/12/31	15:30:41	ok	ok	307.6900	231.061	0.000000	26.93	51.104	13.073	869903113.318730	7	307.5443	3.06071e-03	1.23893e-03
2017/12/31	15:35:41	ok	ok	307.6820	231.053	0.000000	26.97	51.077	13.095	863587716.488212	7	307.5515	2.97141e-03	1.80352e-03
2017/12/31	15:40:41	ok	ok	307.6900	231.060	0.000000	26.93	51.072	13.064	872031574.831687	7	307.6538	2.92923e-03	1.44662e-03
2017/12/31	15:45:41	ok	ok	307.6840	231.059	0.000000	26.95	51.075	13.080	850126545.988824	7	307.5453	3.07891e-03	1.27707e-03
2017/12/31	15:50:41	ok	ok	307.6920	231.071	0.000000	27.02	51.148	13.149	830332308.184865	7	307.5527	2.71637e-03	1.78204e-03
2017/12/31	15:55:41	ok	ok	307.7020	231.087	0.000000	26.92	51.135	13.073	841313709.356756	7	307.5575	2.97488e-03	1.81096e-03
2017/12/31	16:00:41	ok	ok	307.7020	231.079	0.000000	26.95	51.139	13.096	817727249.363303	7	307.5957	2.71111e-03	1.76886e-03
2017/12/31	16:05:41	ok	ok	307.7080	231.092	0.000000	26.93	51.200	13.097	805720473.023512	7	307.5865	2.99042e-03	1.60135e-03
2017/12/31	16:10:41	ok	ok	307.7060	231.105	0.000000	26.96	51.172	13.112	815029453.429706	7	307.5112	3.05068e-03	1.55342e-03
2017/12/31	16:15:41	ok	ok	307.7080	231.105	0.000000	26.88	51.193	13.059	802690433.546775	7	307.5164	3.04315e-03	1.57842e-03
2017/12/31	16:20:41	ok	ok	307.7200	231.114	0.000000	26.97	51.205	13.128	798491552.213066	7	307.5739	2.95338e-03	1.75694e-03
2017/12/31	16:25:41	ok	ok	307.7260	231.131	0.000000	26.88	51.193	13.059	787651745.548524	7	307.5777	2.97681e-03	1.79803e-03
2017/12/31	16:30:41	ok	ok	307.7340	231.131	0.000000	26.89	51.226	13.075	772187752.660464	7	307.5784	3.02465e-03	1.75315e-03
2017/12/31	16:35:41	ok	ok	307.7520	231.152	0.000000	26.83	51.282	13.046	749165328.028049	7	307.6150	2.97675e-03	1.85466e-03
2017/12/31	16:40:41	ok	ok	307.7580	231.149	0.000000	26.84	51.252	13.045	758929622.188251	7	307.6059	2.98237e-03	1.80324e-03
2017/12/31	16:45:41	ok	ok	307.7580	231.151	0.000000	26.83	51.250	13.038	740378609.175279	7	307.6199	2.96152e-03	1.75995e-03
2017/12/31	16:50:41	ok	ok	307.7700	231.164	0.000000	26.84	51.252	13.045	751607884.118013	7	307.6671	2.96123e-03	1.64717e-03
2017/12/31	16:55:41	ok	ok	307.7700	231.161	0.000000	26.79	51.245	13.007	749047673.928327	7	307.6537	2.98630e-03	1.53277e-03
2017/12/31	17:00:41	ok	ok	307.7660	231.152	0.000000	26.81	51.184	13.006	730294706.450449	7	307.6401	2.98055e-03	1.80958e-03
2017/12/31	17:05:41	ok	ok	307.7800	231.159	0.000000	26.78	51.244	13.000	748936618.787167	7	307.5960	3.03603e-03	1.52240e-03
2017/12/31	17:10:41	ok	ok	307.7860	231.155	0.000000	26.76	51.177	12.968	745727811.704465	7	307.6421	2.99961e-03	1.81320e-03
2017/12/31	17:15:41	ok	ok	307.7820	231.150	0.000000	26.76	51.177	12.968	733310934.818369	7	307.6407	3.00109e-03	1.81300e-03
2017/12/31	17:20:41	ok	ok	307.7900	231.141	0.000000	26.75	51.208	12.969	726864948.249991	7	307.6500	2.95959e-03	1.80372e-03
2017/12/31	17:25:41	ok	ok	307.7860	231.149	0.000000	26.77	51.178	12.976	731125506.193800	7	307.7025	2.70395e-03	1.59466e-03
2017/12/31	17:30:41	ok	ok	307.8020	231.147	0.000000	26.78	51.180	12.984	732820772.788727	7	307.6485	2.96315e-03	1.87931e-03
2017/12/31	17:35:41	ok	ok	307.8120	231.152	0.000000	26.66	51.227	12.909	736068399.925753	7	307.6914	2.94341e-03	1.87423e-03
2017/12/31	17:40:41	ok	ok	307.8280	231.176	0.000000	26.61	51.253	12.880	724931686.492937	7	307.6839	2.96379e-03	1.77582e-03
2017/12/31	17:45:41	ok	ok	307.8200	231.153	0.000000	26.66	51.164	12.893	723500890.765311	7	307.6814	2.98405e-03	1.68470e-03
2017/12/31	17:50:41	ok	ok	307.8220	231.132	0.000000	26.63	51.128	12.863	729059350.780282	7	307.6635	2.99126e-03	1.77954e-03
2017/12/31	17:55:41	ok	ok	307.8180	231.121	0.000000	26.70	51.105	12.907	720443358.840205	7	307.6657	2.99666e-03	1.80677e-03
2017/12/31	18:00:41	ok	ok	307.8300	231.138	0.000000	26.62	51.095	12.847	703130158.192851	7	307.6642	3.01977e-03	1.80845e-03
2017/12/31	18:30:51	ok	ok	308.4420	231.882	0.000000	24.23	52.829	11.618	763730086.146788	6	308.5336	2.64815e-03	7.85812e-04
2017/12/31	18:35:51	ok	ok	308.4680	231.891	0.000000	24.13	52.752	11.536	732667063.693388	6	308.5397	2.63345e-03	8.23060e-04
2017/12/31	18:40:51	ok	ok	308.4920	231.912	0.000000	24.02	52.706	11.454	719221108.907733	7	308.3209	2.77658e-03	1.56954e-03
2017/12/31	18:45:51	ok	ok	308.5020	231.896	0.000000	23.94	52.568	11.372	704675914.041840	7	308.3426	2.74679e-03	1.58293e-03
2017/12/31	18:50:51	ok	ok	308.5320	231.921	0.000000	23.78	52.546	11.265	701188273.745160	7	308.3666	2.77169e-03	1.57087e-03
2017/12/31	18:55:51	ok	ok	308.5360	231.912	0.000000	23.79	52.422	11.245	688840141.259227	7	308.4201	2.72191e-03	1.33503e-03
2017/12/31	19:00:51	ok	ok	308.5660	231.928	0.000000	23.62	52.398	11.131	688315354.967748	7	308.4426	2.72577e-03	1.60336e-03
2017/12/31	19:05:51	ok	ok	308.5920	231.935	0.000000	23.53	52.386	11.072	677120489.092520	7	308.4402	2.77088e-03	1.59904e-03
2017/12/31	19:10:51	ok	ok	308.6060	231.960	0.000000	23.44	52.310	11.000	677771148.767936	7	308.5042	2.73698e-03	1.33026e-03
2017/12/31	19:15:51	ok	ok	308.6260	231.951	0.000000	23.37	52.301	10.954	673614826.721389	2	307.8678	3.26587e-03	8.16384e-16
2017/12/31	19:20:51	ok	ok	308.6360	231.948	0.000000	23.24	52.251	10.863	669343098.520065	7	308.5161	2.76078e-03	1.38380e-03
2017/12/31	19:25:51	ok	ok	308.6520	231.959	0.000000	23.19	52.213	10.824	660512235.498628	7	308.5186	2.72574e-03	1.53903e-03
2017/12/31	19:30:51	ok	ok	308.6600	231.950	0.000000	23.08	52.135	10.740	667259572.300800	7	308.5617	2.76715e-03	1.41437e-03
2017/12/31	19:35:51	ok	ok	308.6660	231.937	0.000000	23.02	52.064	10.689	650557138.517426	2	307.9608	3.23690e-03	5.53817e-16
2017/12/31	19:40:51	ok	ok	308.6820	231.954	0.000000	22.99	52.091	10.676	652554198.627571	7	308.4954	2.82855e-03	1.31833e-03
2017/12/31	19:45:51	ok	ok	308.6880	231.949	0.000000	22.93	51.989	10.619	641633356.615750	2	308.0864	3.13853e-03	1.04123e-16
2017/12/31	19:50:51	ok	ok	308.7060	231.943	0.000000	22.82	51.974	10.549	656120489.188617	7	308.5036	2.86623e-03	1.33118e-03
2017/12/31	19:55:51	ok	ok	308.7080	231.919	0.000000	22.84	51.913	10.549	651940950.973896	3	308.3656	2.91712e-03	1.18238e-05
2017/12/31	20:00:51	ok	ok	308.7300	231.935	0.000000	22.75	51.901	10.492	656935376.988515	2	308.5099	2.82895e-03	9.42563e-16
2017/12/31	20:05:51	ok	ok	308.7320	231.926	0.000000	22.71	51.896	10.467	658985400.073863	7	308.5431	2.89719e-03	1.42190e-03
2017/12/31	20:10:51	ok	ok	308.7520	231.946	0.000000	22.61	51.913	10.411	641923229.178451	2	308.3051	3.01137e-03	2.29769e-16
2017/12/31	20:15:51	ok	ok	308.7640	231.943	0.000000	22.61	51.882	10.405	643316096.135955	2	308.0538	3.20822e-03	9.16778e-16
2017/12/31	20:20:51	ok	ok	308.7640	231.927	0.000000	22.54	51.809	10.348	635194804.491677	7	308.6446	2.78313e-03	1.41012e-03
2017/12/31	20:25:51	ok	ok	308.7760	231.920	0.000000	22.54	51.746	10.336	639604085.619960	3	309.7232	1.83083e-03	7.72075e-04
2017/12/31	20:30:51	ok	ok	308.7840	231.927	0.000000	22.45	51.734	10.280	646206134.922190	7	308.6748	2.74562e-03	1.37027e-03
2017/12/31	20:35:51	ok	ok	308.8020	231.924	0.000000	22.36	51.785	10.237	618134789.461444	7	308.6446	2.75432e-03	1.60249e-03
2017/12/31	20:40:51	ok	ok	308.8160	231.945	0.000000	22.33	51.749	10.213	638591922.221615	3	308.3439	3.00191e-03	2.23682e-04
2017/12/31	20:45:51	ok	ok	308.8140	231.932	0.000000	22.31	51.652	10.182	634823824.881956	7	308.7139	2.74978e-03	1.42102e-03
2017/12/31	20:50:51	ok	ok	308.8200	231.923	0.000000	22.30	51.651	10.176	635269786.769341	7	308.7147	2.72451e-03	1.66783e-03
2017/12/31	20:55:51	ok	ok	308.8180	231.906	0.000000	22.27	51.584	10.145	619161803.195130	7	308.6830	2.74763e-03	1.61103e-03
2017/12/31	21:00:51	ok	ok	308.8280	231.905	0.000000	22.23	51.578	10.121	631720480.171937	7	308.7162	2.68223e-03	1.40118e-03
2017/12/31	21:31:01	ok	ok	309.2900	232.349	0.000000	20.50	52.467	9.315	465202086.243911	4	307.2581	4.54398e-03	1.78187e-03
2017/12/31	21:36:01	ok	ok	309.3260	232.349	0.000000	20.32	52.442	9.213	478335738.040544	7	309.2083	2.91621e-03	1.34005e-03
2017/12/31	21:41:01	ok	ok	309.3540	232.346	0.000000	20.22	52.366	9.146	456501441.878869	3	310.6723	1.67866e-03	2.80389e-04
2017/12/31	21:46:01	ok	ok	309.3760	232.346	0.000000	20.10	52.349	9.079	460027611.859916	7	309.2598	2.98238e-03	1.53059e-03
2017/12/31	21:51:01	ok	ok	309.4060	232.358	0.000000	19.96	52.267	8.991	457428954.421499	7	309.2993	2.90363e-03	1.79765e-03
2017/12/31	21:56:01	ok	ok	309.4100	232.349	0.000000	19.89	52.195	8.942	469566264.481462	4	307.5242	4.29295e-03	1.77172e-03
2017/12/31	22:01:01	ok	ok	309.4220	232.354	0.000000	19.78	52.118	8.872	451441340.789788	7	309.3577	2.80474e-03	1.55293e-03
2017/12/31	22:06:01	ok	ok	309.4420	232.359	0.000000	19.70	52.044	8.818	467540697.552277	7	309.4213	2.74683e-03	1.61027e-03
2017/12/31	22:11:01	ok	ok	309.4500	232.351	0.000000	19.62	52.033	8.775	459109787.456042	7	309.4232	2.75441e-03	1.62249e-03
2017/12/31	22:16:01	ok	ok	309.4620	232.337	0.000000	19.60	51.968	8.753	463521773.679974	7	309.3316	2.97857e-03	1.72756e-03
2017/12/31	22:21:01	ok	ok	309.4720	232.335	0.000000	19.46	51.886	8.668	447337371.508695	7	309.3657	2.94943e-03	1.48032e-03
2017/12/31	22:26:01	ok	ok	309.4860	232.329	0.000000	19.42	51.881	8.647	463463437.617618	7	309.4046	2.86300e-03	1.60159e-03
2017/12/31	22:31:01	ok	ok	309.5000	232.337	0.000000	19.34	51.808	8.594	461476312.002410	7	309.4633	2.57947e-03	1.48799e-03
2017/12/31	22:36:01	ok	ok	309.5040	232.310	0.000000	19.36	51.748	8.594	462799795.297851	7	309.4068	2.69865e-03	1.65075e-03
2017/12/31	22:41:01	ok	ok	309.5040	232.311	0.000000	19.31	51.741	8.568	450866936.464495	7	309.4343	2.74334e-03	1.55472e-03
2017/12/31	22:46:01	ok	ok	309.5240	232.305	0.000000	19.26	51.672	8.531	469630312.562952	7	309.4381	2.83287e-03	1.76904e-03
2017/12/31	22:51:01	ok	ok	309.5220	232.310	0.000000	19.18	51.661	8.490	461428145.611552	7	309.4555	2.90360e-03	1.48079e-03
2017/12/31	22:56:01	ok	ok	309.5280	232.284	0.000000	19.16	51.596	8.469	456301698.606646	4	307.5333	4.33534e-03	8.98128e-04
2017/12/31	23:01:01	ok	ok	309.5380	232.290	0.000000	19.14	51.562	8.453	465690858.622978	7	309.4179	2.99814e-03	1.75001e-03
2017/12/31	23:06:01	ok	ok	309.5380	232.275	0.000000	19.06	51.520	8.407	449486374.835776	4	307.7466	4.30659e-03	1.82866e-03
2017/12/31	23:11:01	ok	ok	309.5500	232.271	0.000000	19.06	51.489	8.402	449766094.149547	7	309.4359	2.74789e-03	1.62544e-03
2017/12/31	23:16:01	ok	ok	309.5540	232.257	0.000000	19.00	51.449	8.366	450392241.955072	7	309.4669	2.94680e-03	1.54962e-03
2017/12/31	23:21:01	ok	ok	309.5520	232.259	0.000000	18.98	51.447	8.355	453282192.339682	7	309.4223	3.10919e-03	1.28475e-03
2017/12/31	23:26:01	ok	ok	309.5640	232.266	0.000000	18.93	51.409	8.325	446999002.905696	7	309.5326	2.60368e-03	1.51768e-03
2017/12/31	23:31:01	ok	ok	309.5760	232.256	0.000000	18.87	51.400	8.294	448831191.022945	7	309.4335	2.96074e-03	1.72535e-03
2017/12/31	23:36:01	ok	ok	309.5800	232.258	0.000000	18.80	51.360	8.253	461650070.861783	7	309.5312	2.58271e-03	1.82408e-03
2017/12/31	23:41:01	ok	ok	309.5840	232.243	0.000000	18.78	51.326	8.238	449353179.575430	7	309.5205	2.72248e-03	1.44459e-03
2017/12/31	23:46:01	ok	ok	309.5900	232.245	0.000000	18.81	51.330	8.253	450929325.743024	7	309.4923	2.76918e-03	1.69923e-03
2017/12/31	23:51:01	ok	ok	309.5960	232.231	0.000000	18.75	51.291	8.218	452529760.697566	7	309.4849	2.71939e-03	1.60570e-03
2017/12/31	23:56:01	ok	ok	309.5980	232.211	0.000000	18.72	51.286	8.203	452772905.065075	7	309.6611	2.70247e-03	9.47239e-04
2018/01/01	00:31:01	ok	ok	310.6720	233.331	0.000000	14.42	54.917	6.784	375275946.417165	2	309.9400	3.22236e-03	9.34337e-17
2018/01/01	00:36:01	ok	ok	310.7220	233.363	0.000000	14.13	54.783	6.648	349630309.618733	6	310.6474	2.90346e-03	1.81628e-03
2018/01/01	00:41:01	ok	ok	310.7820	233.365	0.000000	13.86	54.713	6.531	332501452.466195	6	310.6802	2.98744e-03	1.73205e-03
2018/01/01	00:46:01	ok	ok	310.8280	233.393	0.000000	13.64	54.589	6.428	352124135.961369	6	310.7360	2.91038e-03	2.01114e-03
2018/01/01	00:51:01	ok	ok	310.8700	233.407	0.000000	13.41	54.495	6.327	356184211.063096	6	310.7700	2.94257e-03	2.05023e-03
2018/01/01	00:56:01	ok	ok	310.9040	233.405	0.000000	13.22	54.406	6.243	332684364.536892	6	310.8158	2.91004e-03	2.07915e-03
2018/01/01	01:01:01	ok	ok	310.9360	233.394	0.000000	13.04	54.289	6.161	314589839.823758	2	311.0111	2.47267e-03	8.45234e-17
2018/01/01	01:06:01	ok	ok	310.9660	233.379	0.000000	12.86	54.202	6.083	312049047.049794	6	310.9689	2.93025e-03	1.46004e-03
2018/01/01	01:11:01	ok	ok	310.9940	233.356	0.000000	12.71	54.089	6.014	287374777.387128	6	310.8902	2.97377e-03	2.04627e-03
2018/01/01	01:16:01	ok	ok	311.0240	233.344	0.000000	12.55	54.005	5.946	296360935.132946	7	310.9323	2.90544e-03	1.93642e-03
2018/01/01	01:21:01	ok	ok	311.0460	233.334	0.000000	12.42	53.896	5.886	296825495.741111	6	310.9294	2.94124e-03	2.08535e-03
2018/01/01	01:26:01	ok	ok	311.0640	233.323	0.000000	12.28	53.815	5.826	311945195.836699	6	311.0667	2.94855e-03	1.44204e-03
2018/01/01	01:31:01	ok	ok	311.0900	233.311	0.000000	12.16	53.767	5.778	308709537.825781	6	311.0815	2.95952e-03	1.50373e-03
2018/01/01	01:36:01	ok	ok	311.1120	233.268	0.000000	12.04	53.689	5.726	310159756.774008	7	311.0233	2.83375e-03	1.94346e-03
2018/01/01	01:41:01	ok	ok	311.1380	233.251	0.000000	11.94	53.614	5.683	309501609.899250	6	311.0900	3.03625e-03	1.46576e-03
2018/01/01	01:46:01	ok	ok	311.1460	233.221	0.000000	11.83	53.537	5.636	299626289.801707	7	311.2346	2.21522e-03	2.68297e-03
2018/01/01	01:51:01	ok	ok	311.1620	233.198	0.000000	11.72	53.491	5.592	304388231.756800	6	311.0419	3.00956e-03	2.12103e-03
2018/01/01	01:56:01	ok	ok	311.1780	233.177	0.000000	11.60	53.413	5.543	303980639.102927	6	311.0634	3.06320e-03	1.99747e-03
2018/01/01	02:01:01	ok	ok	311.1940	233.158	0.000000	11.53	53.373	5.514	316889308.523171	6	311.0840	3.03186e-03	2.10531e-03
2018/01/01	02:06:01	ok	ok	311.2100	233.130	0.000000	11.43	53.298	5.472	318228589.057221	6	311.1238	3.00773e-03	2.01471e-03
2018/01/01	02:11:01	ok	ok	311.2260	233.112	0.000000	11.36	53.257	5.444	317898925.978915	2	310.9122	7.97075e-04	3.96845e-16
2018/01/01	02:16:01	ok	ok	311.2320	233.088	0.000000	11.26	53.182	5.402	302961101.228548	6	311.1432	3.07427e-03	1.89542e-03
2018/01/01	02:21:01	ok	ok	311.2520	233.071	0.000000	11.18	53.141	5.371	311235014.127572	2	310.3433	2.14306e-03	9.31823e-17
2018/01/01	02:26:01	ok	ok	311.2660	233.059	0.000000	11.11	53.100	5.344	316967967.023500	3	308.9923	4.79781e-03	9.86196e-04
2018/01/01	02:31:01	ok	ok	311.2720	233.039	0.000000	11.03	53.028	5.310	309073670.017751	6	311.1714	3.06140e-03	1.89228e-03
2018/01/01	02:36:01	ok	ok	311.2800	233.016	0.000000	10.94	53.015	5.278	307084749.651346	2	311.0378	1.08984e-03	1.18037e-16
2018/01/01	02:41:01	ok	ok	311.2940	232.988	0.000000	10.87	52.975	5.251	328446152.618614	2	311.3889	2.55840e-03	2.52926e-16
2018/01/01	02:46:01	ok	ok	311.3200	232.965	0.000000	10.80	52.935	5.224	311757491.495122	2	310.4111	2.09963e-03	4.27484e-16
2018/01/01	02:51:01	ok	ok	311.3240	232.931	0.000000	10.73	52.894	5.197	309794876.344546	2	310.6889	1.67795e-03	5.19710e-16
2018/01/01	02:56:01	ok	ok	311.3380	232.905	0.000000	10.66	52.854	5.170	314130551.120582	2	310.6889	1.67776e-03	5.19710e-16
2018/01/01	03:01:01	ok	ok	311.3520	232.872	0.000000	10.60	52.815	5.147	311612734.150863	2	310.5500	1.88807e-03	5.27828e-16
2018/01/01	03:06:01	ok	ok	311.3520	232.842	0.000000	10.52	52.774	5.117	304455316.402537	2	310.8956	1.42477e-03	6.46429e-16
2018/01/01	03:11:01	ok	ok	311.3620	232.806	0.000000	10.46	52.735	5.094	288290994.413310	2	311.1733	1.00466e-03	8.44448e-16
2018/01/01	03:16:01	ok	ok	311.3760	232.776	0.000000	10.40	52.726	5.074	304240640.365760	2	310.6178	1.84494e-03	8.55570e-16
2018/01/01	03:21:01	ok	ok	311.3860	232.746	0.000000	10.34	52.687	5.051	304052387.974010	2	311.0344	1.21420e-03	1.02786e-16
2018/01/01	03:26:01	ok	ok	311.4000	232.716	0.000000	10.28	52.649	5.028	305636842.700792	2	310.4789	2.05498e-03	8.44389e-16
2018/01/01	03:31:01	ok	ok	311.4040	232.690	0.000000	10.24	52.643	5.015	299700182.627528	2	311.0344	1.21391e-03	1.02786e-16
2018/01/01	03:36:01	ok	ok	311.4140	232.667	0.000000	10.18	52.604	4.992	300395497.520162	3	311.7502	-9.94717e-05	4.45335e-04
2018/01/01	03:41:01	ok	ok	311.4140	232.603	0.000000	10.12	52.595	4.973	299157766.079947	2	311.2411	9.61755e-04	9.27292e-17
2018/01/01	03:46:01	ok	ok	311.4320	232.587	0.000000	10.08	52.559	4.957	302743186.142912	2	311.0311	1.33890e-03	3.24020e-16
2018/01/01	03:51:01	ok	ok	311.4300	232.560	0.000000	10.01	52.549	4.934	284414399.336820	2	311.3089	9.19568e-04	1.92453e-16
2018/01/01	03:56:01	ok	ok	311.4520	232.528	0.000000	9.96	52.482	4.912	294941127.113797	3	311.7340	-3.99332e-05	4.83100e-04
2018/01/01	04:01:01	ok	ok	311.4520	232.506	0.000000	9.91	52.475	4.896	306262857.205783	2	312.6978	-1.16489e-03	1.86235e-16
2018/01/01	04:06:01	ok	ok	311.4640	232.480	0.000000	9.86	52.468	4.880	298148146.431336	3	311.7795	-6.59082e-05	4.18877e-04
2018/01/01	04:11:01	ok	ok	311.4680	232.453	0.000000	9.80	52.429	4.857	310565811.566764	2	311.0989	1.29604e-03	1.39161e-16
2018/01/01	04:16:01	ok	ok	311.4860	232.401	0.000000	9.77	52.425	4.848	309268931.423209	4	312.1551	-1.71720e-04	1.52497e-04
2018/01/01	04:21:01	ok	ok	311.4800	232.365	0.000000	9.71	52.386	4.826	304547864.578247	3	309.8321	3.85694e-03	9.72131e-04
2018/01/01	04:26:01	ok	ok	311.5040	232.334	0.000000	9.68	52.381	4.816	301709883.888362	3	311.8418	-9.68071e-05	4.15020e-04
2018/01/01	04:31:01	ok	ok	311.5020	232.306	0.000000	9.62	52.343	4.794	300115402.292884	3	311.8747	-1.61170e-04	4.37612e-04
2018/01/01	04:36:01	ok	ok	311.5080	232.302	0.000000	9.60	52.340	4.788	307997816.328731	2	311.0278	1.46265e-03	0.00000e+00
2018/01/01	04:41:01	ok	ok	311.5200	232.263	0.000000	9.56	52.304	4.773	302502645.638416	2	310.8211	1.71424e-03	1.64944e-16
2018/01/01	04:46:01	ok	ok	311.5120	232.232	0.000000	9.52	52.298	4.760	293038933.022010	2	311.3056	1.04350e-03	4.06563e-17
2018/01/01	04:51:01	ok	ok	311.5280	232.194	0.000000	9.47	52.261	4.741	314110861.816054	2	310.8211	1.71373e-03	1.64944e-16
2018/01/01	04:56:01	ok	ok	311.5360	232.190	0.000000	9.43	52.255	4.729	308388390.111204	2	310.7500	1.88132e-03	1.04590e-16
2018/01/01	05:01:01	ok	ok	311.5400	232.152	0.000000	9.39	52.250	4.716	308461655.348439	3	311.7800	-1.14191e-05	5.16991e-04
2018/01/01	05:06:01	ok	ok	311.5380	232.117	0.000000	9.38	52.248	4.713	307296271.171134	2	311.3056	1.04299e-03	4.06563e-17
2018/01/01	05:11:01	ok	ok	311.5500	232.122	0.000000	9.34	52.212	4.698	305762924.119491	3	311.9538	-1.96895e-04	4.94074e-04
2018/01/01	05:16:01	ok	ok	311.5540	232.084	0.000000	9.31	52.178	4.686	303286349.107465	2	310.7500	1.88046e-03	1.04590e-16
2018/01/01	05:21:01	ok	ok	311.5560	232.079	0.000000	9.28	52.174	4.677	305851118.391156	3	311.8879	-6.82614e-05	4.48910e-04
2018/01/01	05:26:01	ok	ok	311.5620	232.046	0.000000	9.24	52.168	4.664	305761069.742053	2	311.1667	1.25176e-03	1.44272e-16
2018/01/01	05:31:01	ok	ok	311.5680	232.014	0.000000	9.22	52.135	4.655	316010823.337008	2	310.9567	1.62816e-03	1.39225e-16
2018/01/01	05:36:01	ok	ok	311.5700	232.013	0.000000	9.19	52.161	4.649	305364988.770509	2	311.1667	1.25158e-03	1.44272e-16
2018/01/01	05:41:01	ok	ok	311.5660	232.009	0.000000	9.16	52.126	4.637	322191703.539968	2	311.1633	1.37673e-03	5.59293e-16
2018/01/01	05:46:01	ok	ok	311.5900	231.978	0.000000	9.14	52.123	4.631	330292214.981453	4	312.3182	-3.04225e-04	1.42472e-04
2018/01/01	05:51:01	ok	ok	311.5860	231.939	0.000000	9.11	52.119	4.621	317167672.582802	2	311.0956	1.41833e-03	1.43916e-16
2018/01/01	05:56:01	ok	ok	311.5920	231.930	0.000000	9.07	52.083	4.606	327780023.715906	2	311.0956	1.41828e-03	1.43916e-16
2018/01/01	06:31:01	ok	ok	310.5740	230.998	0.000000	13.08	48.729	5.544	458722906.882746	6	310.5665	2.84197e-03	1.44791e-03
2018/01/01	06:36:01	ok	ok	310.5120	230.953	0.000000	13.34	48.826	5.644	470479812.337987	6	310.4357	2.86316e-03	1.83028e-03
2018/01/01	06:41:01	ok	ok	310.4760	230.944	0.000000	13.54	48.914	5.725	480372229.403470	6	310.3555	2.85490e-03	2.01483e-03
2018/01/01	06:46:01	ok	ok	310.4460	230.945	0.000000	13.72	49.030	5.802	482493652.180707	6	310.3286	2.76649e-03	2.05858e-03
2018/01/01	06:51:01	ok	ok	310.4060	230.885	0.000000	13.88	49.083	5.866	492410475.719179	2	310.2444	3.42373e-03	3.38359e-17
2018/01/01	06:56:01	ok	ok	310.3720	230.870	0.000000	14.07	49.139	5.941	488921894.094429	6	310.2810	2.90533e-03	1.79619e-03
2018/01/01	07:01:01	ok	ok	310.3480	230.867	0.000000	14.14	49.272	5.983	497876937.039392	6	310.2274	2.83742e-03	1.97864e-03
2018/01/01	07:06:01	ok	ok	310.3240	230.845	0.000000	14.31	49.356	6.056	499755604.274563	6	310.1934	2.91448e-03	2.00094e-03
2018/01/01	07:11:01	ok	ok	310.3140	230.836	0.000000	14.38	49.427	6.091	507188523.337829	6	310.2017	2.84557e-03	1.97920e-03
2018/01/01	07:16:01	ok	ok	310.3020	230.846	0.000000	14.44	49.528	6.126	513686144.638011	2	312.0152	1.46770e-03	9.71847e-16
2018/01/01	07:21:01	ok	ok	310.2720	230.833	0.000000	14.57	49.546	6.176	502462147.869705	6	310.1553	2.85563e-03	1.89429e-03
2018/01/01	07:26:01	ok	ok	310.2620	230.837	0.000000	14.66	49.650	6.224	516593038.194016	6	310.1665	2.88147e-03	1.83133e-03
2018/01/01	07:31:01	ok	ok	310.2460	230.823	0.000000	14.75	49.693	6.263	524138317.678806	2	310.0889	3.51708e-03	3.95431e-17
2018/01/01	07:36:01	ok	ok	310.2400	230.823	0.000000	14.79	49.730	6.283	525635456.207399	2	310.0222	3.51784e-03	1.90843e-16
2018/01/01	07:41:01	ok	ok	310.2360	230.804	0.000000	14.84	49.798	6.311	506032105.067864	2	310.0333	3.47114e-03	4.12833e-17
2018/01/01	07:46:01	ok	ok	310.2260	230.803	0.000000	14.85	49.831	6.319	517876193.283799	2	311.6224	1.87615e-03	9.00688e-17
2018/01/01	07:51:01	ok	ok	310.2100	230.795	0.000000	14.97	49.878	6.371	517782081.334887	2	310.0444	3.42461e-03	2.24369e-16
2018/01/01	07:56:01	ok	ok	310.2020	230.756	0.000000	15.00	49.913	6.387	512039972.052937	6	310.0870	3.41116e-03	1.22448e-03
2018/01/01	08:01:01	ok	ok	310.2000	230.754	0.000000	15.04	49.980	6.412	540027005.855465	2	310.0800	2.99797e-03	1.92194e-16
2018/01/01	08:06:01	ok	ok	310.1880	230.731	0.000000	15.06	49.982	6.420	501708865.150719	2	309.9444	3.56359e-03	1.45453e-16
2018/01/01	08:11:01	ok	ok	310.1700	230.726	0.000000	15.14	50.055	6.460	518490839.600939	2	309.9778	3.42432e-03	1.60258e-16
2018/01/01	08:16:01	ok	ok	310.1700	230.736	0.000000	15.15	50.087	6.469	515336990.764630	2	309.9222	3.65650e-03	1.26307e-16
2018/01/01	08:21:01	ok	ok	310.1680	230.711	0.000000	15.12	50.114	6.460	515279732.087645	2	312.0012	1.30893e-03	2.44155e-16
2018/01/01	08:26:01	ok	ok	310.1640	230.722	0.000000	15.20	50.156	6.497	522711996.506506	2	309.9667	3.47064e-03	1.62727e-16
2018/01/01	08:31:01	ok	ok	310.1560	230.712	0.000000	15.25	50.194	6.522	510005826.902930	2	309.9667	3.47050e-03	1.62727e-16
2018/01/01	08:36:01	ok	ok	310.1520	230.722	0.000000	15.25	50.225	6.526	514543638.253460	2	309.9556	3.51705e-03	1.74046e-16
2018/01/01	08:41:01	ok	ok	310.1660	230.709	0.000000	15.26	50.381	6.550	510276141.716615	6	310.0466	2.92067e-03	1.76584e-03
2018/01/01	08:46:01	ok	ok	310.1800	230.718	0.000000	15.24	50.471	6.554	507717097.787379	2	311.6430	1.78496e-03	2.25106e-16
2018/01/01	08:51:01	ok	ok	310.1600	230.678	0.000000	15.34	50.360	6.579	505314933.159217	2	311.7945	1.55799e-03	1.62698e-16
2018/01/01	08:56:01	ok	ok	310.1540	230.682	0.000000	15.32	50.327	6.567	506248997.903910	2	309.9667	3.47005e-03	1.62727e-16
2018/01/01	09:01:01	ok	ok	310.1360	230.673	0.000000	15.36	50.363	6.588	512632390.180811	2	309.9778	3.42352e-03	1.60258e-16
2018/01/01	09:31:11	ok	ok	309.6380	230.261	0.000000	17.17	49.489	7.219	516829001.809273	7	309.5979	2.54651e-03	1.74923e-03
2018/01/01	09:36:11	ok	ok	309.6220	230.258	0.000000	17.24	49.591	7.264	519605839.623148	7	309.6137	2.50602e-03	1.87221e-03
2018/01/01	09:41:11	ok	ok	309.6000	230.262	0.000000	17.42	49.646	7.351	529454317.384238	2	309.9933	2.11962e-03	2.80460e-16
2018/01/01	09:46:11	ok	ok	309.5840	230.259	0.000000	17.46	49.745	7.383	545717397.011904	7	309.5721	2.53999e-03	1.76773e-03
2018/01/01	09:51:11	ok	ok	309.5760	230.265	0.000000	17.57	49.760	7.434	547704706.744162	6	309.4645	2.83785e-03	1.62745e-03
2018/01/01	09:56:11	ok	ok	309.5620	230.266	0.000000	17.62	49.829	7.466	566255333.712696	6	309.4207	2.85433e-03	1.91235e-03
2018/01/01	10:01:11	ok	ok	309.5460	230.254	0.000000	17.67	49.898	7.499	588122401.227315	6	309.4560	2.77104e-03	1.91360e-03
2018/01/01	10:06:11	ok	ok	309.5320	230.255	0.000000	17.82	49.918	7.569	587596198.285293	6	309.4271	2.75175e-03	1.86233e-03
2018/01/01	10:11:11	ok	ok	309.5260	230.254	0.000000	17.81	49.979	7.574	594236550.690158	6	309.4428	2.83676e-03	1.68159e-03
2018/01/01	10:16:11	ok	ok	309.5140	230.272	0.000000	17.92	49.994	7.626	609224625.107067	2	309.0608	4.47108e-03	2.07631e-16
2018/01/01	10:21:11	ok	ok	309.5020	230.273	0.000000	17.96	50.124	7.664	607284352.420176	2	309.0608	4.47110e-03	2.07631e-16
2018/01/01	10:26:11	ok	ok	309.4960	230.302	0.000000	18.02	50.070	7.683	606380359.002447	2	309.0833	4.37753e-03	1.68172e-16
2018/01/01	10:31:11	ok	ok	309.4800	230.277	0.000000	18.07	50.139	7.716	608381400.437196	6	309.3750	2.80207e-03	1.92324e-03
2018/01/01	10:36:11	ok	ok	309.4700	230.283	0.000000	18.15	50.150	7.755	607515378.159691	7	309.4078	2.56794e-03	1.68633e-03
2018/01/01	10:41:11	ok	ok	309.4660	230.296	0.000000	18.26	50.195	7.812	606008986.192164	6	309.4101	2.57953e-03	1.88169e-03
2018/01/01	10:46:11	ok	ok	309.4480	230.322	0.000000	18.30	50.170	7.827	619243514.615345	6	309.4453	2.55868e-03	1.69739e-03
2018/01/01	10:51:11	ok	ok	309.4280	230.304	0.000000	18.37	50.148	7.856	611027954.742195	6	309.3310	2.81976e-03	1.64445e-03
2018/01/01	10:56:11	ok	ok	309.4240	230.330	0.000000	18.38	50.180	7.866	610010259.965851	6	309.3127	2.78354e-03	1.80626e-03
2018/01/01	11:01:11	ok	ok	309.4140	230.352	0.000000	18.44	50.251	7.905	616486949.423042	6	309.3170	2.62557e-03	1.64570e-03
2018/01/01	11:06:11	ok	ok	309.4100	230.354	0.000000	18.41	50.278	7.895	610658370.160285	8	309.3860	2.48814e-03	1.62141e-03
2018/01/01	11:11:11	ok	ok	309.3920	230.368	0.000000	18.56	50.298	7.969	618754035.171137	6	309.2942	2.81625e-03	1.59273e-03
2018/01/01	11:16:11	ok	ok	309.3960	230.377	0.000000	18.51	50.354	7.954	632235455.903164	2	309.4260	2.66910e-03	3.08265e-16
2018/01/01	11:21:11	ok	ok	309.4120	230.398	0.000000	18.46	50.503	7.954	623178910.480235	7	309.3137	2.71049e-03	1.76272e-03
2018/01/01	11:26:11	ok	ok	309.4020	230.397	0.000000	18.54	50.452	7.984	636326529.486660	6	309.4035	2.81608e-03	1.20838e-03
2018/01/01	11:31:11	ok	ok	309.3800	230.409	0.000000	18.64	50.434	8.028	620033971.707303	6	309.2710	2.86365e-03	1.61609e-03
2018/01/01	11:36:11	ok	ok	309.3740	230.432	0.000000	18.64	50.403	8.023	625299506.336809	6	309.2741	2.84472e-03	1.61897e-03
2018/01/01	11:41:11	ok	ok	309.3680	230.433	0.000000	18.68	50.439	8.048	625508282.818128	6	309.2632	2.80185e-03	1.90776e-03
2018/01/01	11:46:11	ok	ok	309.3380	230.445	0.000000	18.83	50.397	8.113	616780769.271265	7	309.2457	2.96397e-03	1.60781e-03
2018/01/01	11:51:11	ok	ok	309.3320	230.445	0.000000	18.86	50.432	8.133	621760044.214062	6	309.2320	2.83566e-03	1.53835e-03
2018/01/01	11:56:11	ok	ok	309.3420	230.477	0.000000	18.83	50.459	8.123	640402286.707052	6	309.3426	2.79406e-03	1.22068e-03
2018/01/01	12:01:11	ok	ok	309.3300	230.470	0.000000	18.87	50.465	8.143	620140391.689880	7	309.2193	2.71970e-03	1.69275e-03
2018/01/01	12:31:21	ok	ok	308.7180	230.059	0.000000	21.31	49.060	9.129	727951266.439845	7	308.7371	2.70212e-03	1.23032e-03
2018/01/01	12:36:21	ok	ok	308.6860	230.038	0.000000	21.47	49.144	9.230	711550604.624770	7	308.5545	2.76234e-03	1.63535e-03
2018/01/01	12:41:21	ok	ok	308.6540	230.047	0.000000	21.57	49.220	9.298	722142052.723340	7	308.5068	2.75846e-03	1.63840e-03
2018/01/01	12:46:21	ok	ok	308.6320	230.046	0.000000	21.70	49.237	9.371	763686173.477126	7	308.6098	2.71863e-03	1.04271e-03
2018/01/01	12:51:21	ok	ok	308.6120	230.069	0.000000	21.82	49.316	9.451	756501308.247565	7	308.4829	2.70189e-03	1.65735e-03
2018/01/01	12:56:21	ok	ok	308.5860	230.061	0.000000	21.94	49.332	9.520	758752865.715946	7	308.4736	2.76840e-03	1.69951e-03
2018/01/01	13:01:21	ok	ok	308.5540	230.064	0.000000	22.12	49.387	9.630	771304003.993709	7	308.4266	2.76044e-03	1.32786e-03
2018/01/01	13:06:21	ok	ok	308.5340	230.055	0.000000	22.20	49.429	9.682	779100603.451041	7	308.4123	2.75223e-03	1.58983e-03
2018/01/01	13:11:21	ok	ok	308.5120	230.063	0.000000	22.31	49.412	9.740	783994171.092932	7	308.3904	2.74965e-03	1.41400e-03
2018/01/01	13:16:21	ok	ok	308.5000	230.070	0.000000	22.38	49.453	9.787	794240812.263457	7	308.5008	2.67590e-03	1.16222e-03
2018/01/01	13:21:21	ok	ok	308.4960	230.090	0.000000	22.46	49.558	9.853	779263969.866556	2	307.7282	3.28251e-03	1.15126e-16
2018/01/01	13:26:21	ok	ok	308.4740	230.090	0.000000	22.52	49.598	9.895	789719486.199703	7	308.3639	2.72670e-03	1.39160e-03
2018/01/01	13:31:21	ok	ok	308.4680	230.096	0.000000	22.56	49.635	9.925	789931543.019180	2	308.4195	2.70138e-03	4.91760e-17
2018/01/01	13:36:21	ok	ok	308.4560	230.111	0.000000	22.66	49.680	9.991	802774075.279530	2	308.4324	2.64777e-03	6.80178e-17
2018/01/01	13:41:21	ok	ok	308.4500	230.130	0.000000	22.71	49.750	10.034	800268041.495063	7	308.3331	2.75872e-03	1.66253e-03
2018/01/01	13:46:21	ok	ok	308.4360	230.131	0.000000	22.80	49.761	10.088	805821050.858945	7	308.3092	2.78889e-03	1.40935e-03
2018/01/01	13:51:21	ok	ok	308.4180	230.129	0.000000	22.88	49.772	10.137	799821081.186187	7	308.2901	2.73807e-03	1.66986e-03
2018/01/01	13:56:21	ok	ok	308.4020	230.142	0.000000	23.01	49.726	10.203	789748803.495059	7	308.2598	2.76119e-03	1.63923e-03
2018/01/01	14:01:21	ok	ok	308.3920	230.137	0.000000	23.01	49.789	10.216	804786436.842157	7	308.2512	2.77246e-03	1.57120e-03
2018/01/01	14:06:21	ok	ok	308.3800	230.145	0.000000	23.14	49.774	10.289	809657026.252159	7	308.2813	2.69001e-03	1.46702e-03
2018/01/01	14:11:21	ok	ok	308.3760	230.170	0.000000	23.18	49.811	10.320	823499409.871875	7	308.2418	2.76567e-03	1.65266e-03
2018/01/01	14:16:21	ok	ok	308.3620	230.180	0.000000	23.20	49.846	10.339	800611793.935796	7	308.2652	2.72147e-03	1.38609e-03
2018/01/01	14:21:21	ok	ok	308.3580	230.187	0.000000	23.26	49.885	10.383	804183254.759286	7	308.2590	2.72046e-03	1.46779e-03
2018/01/01	14:26:21	ok	ok	308.3500	230.202	0.000000	23.28	49.888	10.395	805066141.736503	7	308.2359	2.77735e-03	1.41617e-03
2018/01/01	14:31:21	ok	ok	308.3420	230.216	0.000000	23.37	49.932	10.458	825002746.939800	7	308.2044	2.78754e-03	1.69859e-03
2018/01/01	14:36:21	ok	ok	308.3420	230.239	0.000000	23.32	49.957	10.433	797847114.234069	7	308.2012	2.72711e-03	1.63092e-03
2018/01/01	14:41:21	ok	ok	308.3480	230.244	0.000000	23.38	50.028	10.484	796897118.203573	7	308.2714	2.72961e-03	1.43735e-03
2018/01/01	14:46:21	ok	ok	308.3440	230.266	0.000000	23.41	50.064	10.509	803794300.730387	7	308.2297	2.73043e-03	1.33884e-03
2018/01/01	14:51:21	ok	ok	308.3280	230.275	0.000000	23.54	50.017	10.577	809182698.262781	7	308.2083	2.76757e-03	1.46730e-03
2018/01/01	14:56:21	ok	ok	308.3300	230.282	0.000000	23.51	50.045	10.565	800769742.154228	2	307.5747	3.27308e-03	6.28250e-16
2018/01/01	15:01:21	ok	ok	308.3100	230.285	0.000000	23.56	50.020	10.590	809613388.928521	7	308.1111	2.82969e-03	1.41926e-03
2018/01/01	15:06:21	ok	ok	308.3120	230.312	0.000000	23.54	50.081	10.591	794456767.539290	7	308.1876	2.76895e-03	1.34384e-03
2018/01/01	15:11:21	ok	ok	308.3120	230.309	0.000000	23.65	50.095	10.660	805953543.959039	7	308.2094	2.73606e-03	1.48021e-03
2018/01/01	15:16:21	ok	ok	308.3200	230.334	0.000000	23.62	50.123	10.648	786598391.872024	7	308.1682	2.75105e-03	1.49515e-03
2018/01/01	15:21:21	ok	ok	308.3320	230.344	0.000000	23.60	50.184	10.649	801151535.385202	7	308.2033	2.75164e-03	1.64270e-03
2018/01/01	15:26:21	ok	ok	308.3320	230.376	0.000000	23.56	50.210	10.630	784087625.672603	7	308.1948	2.72782e-03	1.64548e-03
2018/01/01	15:31:21	ok	ok	308.3300	230.371	0.000000	23.61	50.217	10.662	774322764.828974	7	308.2120	2.70181e-03	1.58567e-03
2018/01/01	15:36:21	ok	ok	308.3280	230.388	0.000000	23.62	50.187	10.662	775313369.069971	7	308.2221	2.75008e-03	1.44329e-03
2018/01/01	15:41:21	ok	ok	308.3220	230.383	0.000000	23.64	50.189	10.674	769563321.871832	7	308.1940	2.72389e-03	1.32695e-03
2018/01/01	15:46:21	ok	ok	308.3260	230.400	0.000000	23.63	50.188	10.668	775429734.908892	7	308.1998	2.76590e-03	1.78229e-03
2018/01/01	15:51:21	ok	ok	308.3200	230.405	0.000000	23.68	50.195	10.700	759147906.224643	7	308.1912	2.71289e-03	1.57685e-03
2018/01/01	15:56:21	ok	ok	308.3260	230.409	0.000000	23.64	50.253	10.688	763998959.443449	7	308.1931	2.76397e-03	1.38659e-03
2018/01/01	16:01:21	ok	ok	308.3240	230.413	0.000000	23.66	50.255	10.701	761605927.447183	7	308.1919	2.75562e-03	1.31232e-03
2018/01/01	16:06:21	ok	ok	308.3240	230.410	0.000000	23.70	50.229	10.719	757635415.839520	7	308.2129	2.75596e-03	1.77005e-03
2018/01/01	16:11:21	ok	ok	308.3220	230.431	0.000000	23.72	50.263	10.739	740024107.776352	7	308.1701	2.77743e-03	1.65947e-03
2018/01/01	16:16:21	ok	ok	308.3120	230.423	0.000000	23.70	50.197	10.712	725364331.771414	7	308.1544	2.73388e-03	1.52902e-03
2018/01/01	16:21:21	ok	ok	308.3180	230.416	0.000000	23.76	50.205	10.751	751616108.335101	3	309.1993	1.90046e-03	7.38213e-04
2018/01/01	16:26:21	ok	ok	308.3140	230.422	0.000000	23.75	50.204	10.744	743352534.545957	7	308.1958	2.72069e-03	1.36089e-03
2018/01/01	16:31:21	ok	ok	308.3080	230.428	0.000000	23.73	50.201	10.732	740800674.833480	7	308.1952	2.75842e-03	1.41283e-03
2018/01/01	16:36:21	ok	ok	308.3200	230.433	0.000000	23.74	50.298	10.758	733918186.890401	2	307.5747	3.27522e-03	6.28250e-16
2018/01/01	16:41:21	ok	ok	308.3200	230.435	0.000000	23.73	50.265	10.745	724576063.664372	2	307.6538	3.19151e-03	3.39614e-16
2018/01/01	16:46:21	ok	ok	308.3180	230.426	0.000000	23.77	50.270	10.771	711853739.659965	7	308.1929	2.73855e-03	1.62963e-03
2018/01/01	16:51:21	ok	ok	308.3220	230.435	0.000000	23.78	50.239	10.770	713711869.466753	7	308.2012	2.73247e-03	1.38293e-03
2018/01/01	16:56:21	ok	ok	308.3220	230.437	0.000000	23.74	50.266	10.752	715261050.667749	7	308.1964	2.74916e-03	1.38446e-03
2018/01/01	17:01:21	ok	ok	308.3260	230.438	0.000000	23.77	50.270	10.771	707061681.747207	7	308.1968	2.71496e-03	1.60227e-03
2018/01/01	17:06:21	ok	ok	308.3220	230.437	0.000000	23.78	50.271	10.777	692477026.519131	6	308.4064	2.62125e-03	7.19848e-04
2018/01/01	17:11:21	ok	ok	308.3320	230.454	0.000000	23.77	50.302	10.777	700070510.455822	7	308.2025	2.76022e-03	1.40737e-03
2018/01/01	17:16:21	ok	ok	308.3360	230.449	0.000000	23.78	50.271	10.777	695247635.016155	7	308.1982	2.74262e-03	1.62547e-03
2018/01/01	17:21:21	ok	ok	308.3320	230.455	0.000000	23.76	50.269	10.764	684351640.912928	7	308.2366	2.78591e-03	1.60022e-03
2018/01/01	17:26:21	ok	ok	308.3500	230.452	0.000000	23.72	50.358	10.759	674192918.981179	7	308.2548	2.71062e-03	1.33795e-03
2018/01/01	17:31:21	ok	ok	308.3480	230.453	0.000000	23.68	50.290	10.720	668208614.438095	6	308.4461	2.63227e-03	7.98190e-04
2018/01/01	17:36:21	ok	ok	308.3560	230.443	0.000000	23.68	50.321	10.727	664553537.767720	7	308.3128	2.65442e-03	1.10340e-03
2018/01/01	17:41:21	ok	ok	308.3620	230.446	0.000000	23.64	50.316	10.701	656149299.605971	6	308.4471	2.65336e-03	7.70290e-04
2018/01/01	17:46:21	ok	ok	308.3580	230.427	0.000000	23.66	50.287	10.707	656417790.020886	7	308.1843	2.80826e-03	9.97135e-04
2018/01/01	17:51:21	ok	ok	308.3740	230.441	0.000000	23.66	50.319	10.714	642650675.873965	6	308.4425	2.62083e-03	7.30395e-04
2018/01/01	17:56:21	ok	ok	308.3820	230.433	0.000000	23.61	50.344	10.689	645402760.813081	7	308.2127	2.87442e-03	1.71354e-03
2018/01/01	18:31:21	ok	ok	308.9840	230.961	0.000000	21.34	52.021	9.697	636890543.670025	7	308.8964	2.74006e-03	1.36122e-03
2018/01/01	18:36:21	ok	ok	309.0180	230.998	0.000000	21.17	51.935	9.586	623855729.651145	7	308.9450	2.71449e-03	1.40319e-03
2018/01/01	18:41:21	ok	ok	309.0340	230.997	0.000000	21.02	51.852	9.488	596685097.526932	7	308.9390	2.95978e-03	1.49768e-03
2018/01/01	18:46:21	ok	ok	309.0640	230.986	0.000000	20.94	51.778	9.431	603706133.526543	7	308.9685	2.72507e-03	1.44193e-03
2018/01/01	18:51:21	ok	ok	309.0680	230.974	0.000000	20.93	51.652	9.402	592514380.033446	7	308.9421	2.73568e-03	1.58896e-03
2018/01/01	18:56:21	ok	ok	309.0880	230.980	0.000000	20.80	51.571	9.317	587333268.056023	3	310.4797	1.62986e-03	1.99319e-04
2018/01/01	19:01:21	ok	ok	309.0860	230.970	0.000000	20.77	51.504	9.288	578925842.939159	7	308.9804	2.98049e-03	8.98144e-04
2018/01/01	19:06:21	ok	ok	309.0940	230.963	0.000000	20.72	51.435	9.249	576530400.015748	7	308.9803	3.00143e-03	1.53436e-03
2018/01/01	19:11:21	ok	ok	309.1040	230.941	0.000000	20.65	51.332	9.193	580343370.608136	6	309.0137	2.79116e-03	1.50175e-03
2018/01/01	19:16:21	ok	ok	309.1240	230.955	0.000000	20.59	51.355	9.165	576803445.578486	7	309.0236	2.93789e-03	1.55395e-03
2018/01/01	19:21:21	ok	ok	309.1300	230.949	0.000000	20.52	51.283	9.115	568450035.567747	7	309.0371	2.90005e-03	1.47896e-03
2018/01/01	19:26:21	ok	ok	309.1440	230.954	0.000000	20.46	51.243	9.076	559657672.413888	3	310.4797	1.62968e-03	1.99319e-04
2018/01/01	19:31:21	ok	ok	309.1480	230.935	0.000000	20.41	51.205	9.043	563408330.985345	7	309.0058	2.96610e-03	1.74808e-03
2018/01/01	19:36:21	ok	ok	309.1520	230.927	0.000000	20.42	51.144	9.037	568271770.962328	7	309.0419	2.96527e-03	1.73244e-03
2018/01/01	19:41:21	ok	ok	309.1540	230.922	0.000000	20.44	51.115	9.043	574944052.142148	7	309.0304	2.90267e-03	1.59953e-03
2018/01/01	19:46:21	ok	ok	309.1620	230.909	0.000000	20.39	51.046	9.004	582157165.213663	4	307.6421	4.09589e-03	1.64384e-03
2018/01/01	19:51:21	ok	ok	309.1580	230.897	0.000000	20.36	51.010	8.982	562497019.067816	7	309.0507	2.96786e-03	1.49873e-03
2018/01/01	19:56:21	ok	ok	309.1580	230.888	0.000000	20.33	50.975	8.961	558419437.919799	7	309.0249	2.92941e-03	1.68659e-03
2018/01/01	20:01:21	ok	ok	309.1740	230.904	0.000000	20.26	50.934	8.917	553677645.875979	2	309.8782	2.52430e-03	7.17232e-16
2018/01/01	20:06:21	ok	ok	309.1680	230.888	0.000000	20.27	50.873	8.911	560046785.517482	3	310.4745	1.70008e-03	2.07988e-04
2018/01/01	20:11:21	ok	ok	309.1680	230.876	0.000000	20.29	50.875	8.922	574878693.220953	2	309.8988	2.43287e-03	4.05887e-16
2018/01/01	20:16:21	ok	ok	309.1720	230.880	0.000000	20.22	50.866	8.884	554547356.934466	3	310.4019	1.76097e-03	2.40904e-04
2018/01/01	20:21:21	ok	ok	309.1660	230.858	0.000000	20.20	50.801	8.862	560637709.122384	3	310.3014	1.82771e-03	1.72698e-04
2018/01/01	20:26:21	ok	ok	309.1700	230.848	0.000000	20.22	50.741	8.862	555185377.530649	7	309.0792	2.71131e-03	1.40007e-03
2018/01/01	20:31:21	ok	ok	309.1720	230.846	0.000000	20.15	50.700	8.819	573508605.812839	7	309.0629	2.97914e-03	1.47591e-03
2018/01/01	20:36:21	ok	ok	309.1740	230.849	0.000000	20.19	50.674	8.835	563879101.902690	7	309.0497	2.95238e-03	1.44823e-03
2018/01/01	20:41:21	ok	ok	309.1680	230.842	0.000000	20.20	50.644	8.835	563502354.031696	7	309.0725	2.70595e-03	1.65156e-03
2018/01/01	20:46:21	ok	ok	309.1780	230.856	0.000000	20.13	50.666	8.803	558973559.025125	7	309.0901	2.90340e-03	1.44786e-03
2018/01/01	20:51:21	ok	ok	309.1880	230.862	0.000000	20.12	50.665	8.797	578596781.101678	3	310.5097	1.65399e-03	2.27822e-04
2018/01/01	20:56:21	ok	ok	309.1800	230.844	0.000000	20.15	50.637	8.808	561497912.233215	3	310.5610	1.63589e-03	2.25619e-04
2018/01/01	21:01:21	ok	ok	309.1800	230.850	0.000000	20.14	50.636	8.803	562989822.286563	4	307.5019	4.19139e-03	1.54122e-03
2018/01/01	21:31:31	ok	ok	309.6120	231.241	0.000000	18.54	51.511	8.151	410177541.890653	7	309.5778	2.61859e-03	1.51513e-03
2018/01/01	21:36:31	ok	ok	309.6460	231.253	0.000000	18.40	51.491	8.081	409933873.676555	7	309.5876	2.58374e-03	1.70911e-03
2018/01/01	21:41:31	ok	ok	309.6580	231.260	0.000000	18.26	51.410	8.002	427594144.151735	3	309.2192	2.84353e-03	4.51665e-04
2018/01/01	21:46:31	ok	ok	309.6900	231.272	0.000000	18.18	51.368	7.957	432787327.764063	7	309.6606	2.54328e-03	1.80238e-03
2018/01/01	21:51:31	ok	ok	309.7000	231.276	0.000000	18.14	51.300	7.928	440194454.220411	2	309.3425	4.42374e-03	1.41855e-16
2018/01/01	21:56:31	ok	ok	309.7040	231.250	0.000000	18.05	51.226	7.874	407869792.529629	6	309.6169	2.81990e-03	1.67766e-03
2018/01/01	22:01:31	ok	ok	309.7200	231.244	0.000000	17.99	51.187	7.840	424902717.552987	7	309.7299	2.51285e-03	1.57995e-03
2018/01/01	22:06:31	ok	ok	309.7300	231.246	0.000000	17.96	51.120	7.816	430420819.644145	6	309.6582	2.81718e-03	1.63792e-03
2018/01/01	22:11:31	ok	ok	309.7360	231.253	0.000000	17.88	51.078	7.773	424134764.304175	6	309.6607	2.83020e-03	1.67165e-03
2018/01/01	22:16:31	ok	ok	309.7360	231.238	0.000000	17.85	51.012	7.749	427985891.899492	6	309.6607	2.81349e-03	1.63790e-03
2018/01/01	22:21:31	ok	ok	309.7520	231.255	0.000000	17.77	51.001	7.710	423524016.099341	6	309.6243	2.85587e-03	1.82839e-03
2018/01/01	22:26:31	ok	ok	309.7580	231.250	0.000000	17.76	50.969	7.701	437514779.647538	6	309.6448	2.85130e-03	1.86623e-03
2018/01/01	22:31:31	ok	ok	309.7680	231.257	0.000000	17.67	50.956	7.658	423865759.147604	6	309.6246	2.89209e-03	1.85574e-03
2018/01/01	22:36:31	ok	ok	309.7740	231.255	0.000000	17.66	50.955	7.653	424121776.598419	6	309.6770	2.92520e-03	1.63589e-03
2018/01/01	22:41:31	ok	ok	309.7900	231.269	0.000000	17.63	50.920	7.634	432965428.771971	6	309.6945	2.80985e-03	1.67094e-03
2018/01/01	22:46:31	ok	ok	309.7900	231.259	0.000000	17.55	50.878	7.591	434675199.240511	6	309.6858	2.79984e-03	1.97464e-03
2018/01/01	22:51:31	ok	ok	309.8040	231.277	0.000000	17.50	50.840	7.563	424989138.466256	6	309.7005	2.82428e-03	1.86777e-03
2018/01/01	22:56:31	ok	ok	309.7980	231.268	0.000000	17.51	50.810	7.563	435243476.292731	7	309.8050	2.52670e-03	1.58315e-03
2018/01/01	23:01:31	ok	ok	309.8060	231.262	0.000000	17.48	50.806	7.549	421805586.314410	7	309.8167	2.50537e-03	1.67321e-03
2018/01/01	23:06:31	ok	ok	309.8180	231.270	0.000000	17.39	50.732	7.498	438943540.528799	6	309.6938	2.90734e-03	1.92116e-03
2018/01/01	23:11:31	ok	ok	309.8140	231.249	0.000000	17.39	50.732	7.498	423849759.111797	6	309.6921	2.87641e-03	1.86038e-03
2018/01/01	23:16:31	ok	ok	309.8160	231.240	0.000000	17.37	50.698	7.484	439951498.973066	6	309.6839	2.85904e-03	1.99811e-03
2018/01/01	23:21:31	ok	ok	309.8120	231.234	0.000000	17.37	50.667	7.479	423702379.651491	6	309.7049	2.86021e-03	1.68401e-03
2018/01/01	23:26:31	ok	ok	309.8240	231.239	0.000000	17.36	50.635	7.470	430403531.066530	6	309.7391	2.85160e-03	1.73396e-03
2018/01/01	23:31:31	ok	ok	309.8240	231.240	0.000000	17.36	50.635	7.470	433342365.861547	6	309.7267	2.91009e-03	1.72119e-03
2018/01/01	23:36:31	ok	ok	309.8260	231.238	0.000000	17.30	50.657	7.447	419161183.055930	7	309.8140	2.55342e-03	1.81837e-03
2018/01/01	23:41:31	ok	ok	309.8280	231.235	0.000000	17.24	50.618	7.414	436652639.048817	7	309.8392	2.53124e-03	1.59274e-03
2018/01/01	23:46:31	ok	ok	309.8400	231.229	0.000000	17.24	50.618	7.414	427772779.966856	7	309.8236	2.53131e-03	1.82249e-03
2018/01/01	23:51:31	ok	ok	309.8400	231.217	0.000000	17.24	50.587	7.410	432322706.616769	6	309.7151	2.83503e-03	1.93122e-03
2018/01/01	23:56:31	ok	ok	309.8520	231.236	0.000000	17.19	50.611	7.391	417037967.326820	7	309.8123	2.57480e-03	1.85645e-03
2018/01/02	00:01:31	ok	ok	309.8560	231.204	0.000000	17.19	50.580	7.387	443537249.572784	7	309.8063	2.59416e-03	1.74006e-03
2018/01/02	00:31:41	ok	ok	310.9400	232.116	0.000000	12.82	54.257	6.074	361908618.423183	6	310.7917	3.00041e-03	2.06830e-03
2018/01/02	00:36:41	ok	ok	311.0020	232.138	0.000000	12.53	54.154	5.955	352447121.099194	7	310.8970	2.95774e-03	1.92555e-03
2018/01/02	00:41:41	ok	ok	311.0540	232.126	0.000000	12.25	54.052	5.841	354143996.930471	6	310.9917	2.72616e-03	2.18987e-03
2018/01/02	00:46:41	ok	ok	311.1000	232.115	0.000000	12.04	53.961	5.755	347655092.933339	7	311.0013	2.83177e-03	2.07599e-03
2018/01/02	00:51:41	ok	ok	311.1420	232.123	0.000000	11.82	53.838	5.664	350861395.294564	6	311.0244	3.00194e-03	2.12470e-03
2018/01/02	00:56:41	ok	ok	311.1700	232.095	0.000000	11.64	53.721	5.589	330908151.955928	6	311.0802	2.94746e-03	1.86167e-03
2018/01/02	01:01:41	ok	ok	311.2040	232.070	0.000000	11.46	53.635	5.517	342680109.524663	2	312.0811	-5.40895e-04	4.05151e-16
2018/01/02	01:06:41	ok	ok	311.2360	232.079	0.000000	11.29	53.519	5.447	324643278.881377	6	311.1420	3.02981e-03	2.07421e-03
2018/01/02	01:11:41	ok	ok	311.2580	232.047	0.000000	11.16	53.410	5.392	310052589.864925	6	311.1589	2.99106e-03	2.10698e-03
2018/01/02	01:16:41	ok	ok	311.2800	232.024	0.000000	11.00	53.326	5.329	298444356.713666	2	311.2778	2.73409e-03	2.26486e-16
2018/01/02	01:21:41	ok	ok	311.3060	232.031	0.000000	10.87	53.247	5.278	281711771.015374	2	311.1300	2.81661e-04	9.82891e-17
2018/01/02	01:26:41	ok	ok	311.3240	231.998	0.000000	10.74	53.168	5.227	275331879.295534	6	311.1990	3.04309e-03	2.15107e-03
2018/01/02	01:31:41	ok	ok	311.3280	231.963	0.000000	10.63	53.091	5.184	276305937.987847	2	311.3900	3.75123e-04	6.21736e-16
2018/01/02	01:36:41	ok	ok	311.3520	231.924	0.000000	10.52	53.015	5.141	283358765.350488	2	311.1733	1.00086e-03	8.44448e-16
2018/01/02	01:41:41	ok	ok	311.3840	231.919	0.000000	10.42	52.940	5.101	283790565.909785	3	311.9366	-7.77400e-05	1.92360e-04
2018/01/02	01:46:41	ok	ok	311.3920	231.878	0.000000	10.33	52.837	5.062	281540550.965257	2	311.0344	1.20967e-03	1.02786e-16
2018/01/02	01:51:41	ok	ok	311.4080	231.845	0.000000	10.21	52.789	5.020	279177427.698793	3	311.5016	7.88614e-05	5.59001e-04
2018/01/02	01:56:41	ok	ok	311.4200	231.817	0.000000	10.13	52.718	4.987	274863659.614403	3	311.7340	-3.98112e-05	4.83100e-04
2018/01/02	02:01:41	ok	ok	311.4320	231.778	0.000000	10.04	52.674	4.955	287990473.301358	3	311.7957	-1.24986e-04	3.81121e-04
2018/01/02	02:06:41	ok	ok	311.4480	231.776	0.000000	9.96	52.603	4.923	282280065.250724	2	310.6144	1.96229e-03	1.84134e-16
2018/01/02	02:11:41	ok	ok	311.4620	231.751	0.000000	9.90	52.564	4.901	292182111.972133	3	311.4817	2.35880e-04	5.47705e-04
2018/01/02	02:16:41	ok	ok	311.4680	231.753	0.000000	9.82	52.492	4.869	291708350.860550	2	311.1700	1.12515e-03	2.78659e-16
2018/01/02	02:21:41	ok	ok	311.4880	231.723	0.000000	9.76	52.453	4.847	282886910.763999	3	311.7340	-3.97950e-05	4.83100e-04
2018/01/02	02:26:41	ok	ok	311.4960	231.717	0.000000	9.68	52.412	4.819	281775174.711075	3	311.5278	2.64225e-04	5.81614e-04
2018/01/02	02:31:41	ok	ok	311.5060	231.679	0.000000	9.62	52.343	4.794	274685857.136849	2	311.1700	1.12479e-03	2.78659e-16
2018/01/02	02:36:41	ok	ok	311.5140	231.642	0.000000	9.56	52.334	4.775	277350476.741641	2	311.0278	1.45849e-03	0.00000e+00
2018/01/02	02:41:41	ok	ok	311.5260	231.604	0.000000	9.50	52.295	4.754	273136643.679798	3	311.8915	-1.65644e-04	4.97945e-04
2018/01/02	02:46:41	ok	ok	311.5360	231.596	0.000000	9.40	52.251	4.719	280297890.853190	3	311.7968	-1.63617e-05	5.77339e-04
2018/01/02	02:51:41	ok	ok	311.5360	231.550	0.000000	9.38	52.218	4.711	274371635.001025	2	311.3056	1.04044e-03	4.06563e-17
2018/01/02	02:56:41	ok	ok	311.5580	231.510	0.000000	9.32	52.179	4.689	285462401.842659	3	309.9974	3.57249e-03	7.59072e-04
2018/01/02	03:01:41	ok	ok	311.5620	231.471	0.000000	9.25	52.139	4.665	272626423.383055	2	311.0956	1.41547e-03	1.43916e-16
2018/01/02	03:06:41	ok	ok	311.5720	231.433	0.000000	9.21	52.103	4.650	278973332.237176	2	310.8178	1.83312e-03	5.14287e-17
2018/01/02	03:11:41	ok	ok	311.5700	231.431	0.000000	9.14	52.093	4.628	268920469.065204	2	311.3733	9.98089e-04	1.55356e-16
2018/01/02	03:16:41	ok	ok	311.5900	231.398	0.000000	9.10	52.027	4.610	287853554.975039	3	311.7764	8.60898e-05	4.67939e-04
2018/01/02	03:21:41	ok	ok	311.6000	231.361	0.000000	9.05	52.020	4.595	289969854.560164	2	311.2344	1.20620e-03	2.91526e-16
2018/01/02	03:26:41	ok	ok	311.5920	231.322	0.000000	9.00	52.013	4.580	275282019.645466	2	311.3022	1.16415e-03	1.87070e-16
2018/01/02	03:31:41	ok	ok	311.6060	231.288	0.000000	8.95	51.976	4.562	280573026.423640	2	311.3022	1.16398e-03	1.87070e-16
2018/01/02	03:36:41	ok	ok	311.6200	231.281	0.000000	8.91	51.940	4.547	297268185.171725	3	311.8884	-1.38534e-05	5.46991e-04
2018/01/02	03:41:41	ok	ok	311.6260	231.249	0.000000	8.86	51.933	4.532	291002213.397980	2	311.0922	1.53890e-03	7.13018e-17
2018/01/02	03:46:41	ok	ok	311.6320	231.213	0.000000	8.84	51.900	4.523	285722742.882288	2	311.1633	1.37200e-03	5.59293e-16
2018/01/02	03:51:41	ok	ok	311.6240	231.176	0.000000	8.78	51.891	4.505	268462625.865402	2	311.3700	1.12163e-03	4.44124e-17
2018/01/02	03:56:41	ok	ok	311.6440	231.135	0.000000	8.74	51.856	4.491	288695205.157051	2	311.1600	1.49624e-03	1.07777e-16
2018/01/02	04:01:41	ok	ok	311.6500	231.124	0.000000	8.70	51.850	4.479	285438684.865622	2	311.2311	1.32963e-03	7.92720e-16
2018/01/02	04:06:41	ok	ok	311.6500	231.090	0.000000	8.66	51.814	4.464	302542108.781146	2	311.2278	1.45408e-03	5.41342e-16
2018/01/02	04:11:41	ok	ok	311.6620	231.083	0.000000	8.61	51.807	4.449	288530133.127540	2	311.2311	1.32939e-03	7.92720e-16
2018/01/02	04:16:41	ok	ok	311.6660	231.045	0.000000	8.58	51.773	4.438	289983744.690379	2	311.3700	1.12099e-03	4.44124e-17
2018/01/02	04:21:41	ok	ok	311.6760	231.040	0.000000	8.54	51.767	4.426	294001484.339219	2	311.1600	1.49563e-03	1.07777e-16
2018/01/02	04:26:41	ok	ok	311.6680	231.004	0.000000	8.50	51.731	4.411	272053689.180083	2	311.3700	1.12079e-03	4.44124e-17
2018/01/02	04:31:41	ok	ok	311.6740	231.004	0.000000	8.46	51.725	4.400	298883025.469603	2	311.3667	1.24534e-03	5.18579e-16
2018/01/02	04:36:41	ok	ok	311.6860	230.967	0.000000	8.42	51.720	4.388	298072798.800617	2	311.0211	1.70358e-03	6.57549e-16
2018/01/02	04:41:41	ok	ok	311.6920	230.958	0.000000	8.40	51.717	4.382	280757540.107347	2	311.1600	1.49510e-03	1.07777e-16
2018/01/02	04:46:41	ok	ok	311.6900	230.957	0.000000	8.36	51.681	4.368	293117484.849355	2	311.5056	1.03711e-03	4.32266e-16
2018/01/02	04:51:41	ok	ok	311.6900	230.914	0.000000	8.35	51.680	4.365	273139176.897187	2	311.4378	1.07863e-03	8.53318e-16
2018/01/02	04:56:41	ok	ok	311.7060	230.912	0.000000	8.30	51.643	4.348	293591619.245791	2	311.2989	1.28661e-03	8.45813e-16
2018/01/02	05:01:41	ok	ok	311.7120	230.873	0.000000	8.27	51.638	4.339	295686430.814820	2	311.1600	1.49455e-03	1.07777e-16
2018/01/02	05:06:41	ok	ok	311.7180	230.876	0.000000	8.25	51.605	4.331	300805676.121852	2	311.2278	1.45273e-03	5.41342e-16
2018/01/02	05:11:41	ok	ok	311.7140	230.825	0.000000	8.21	51.600	4.319	304891560.645175	2	312.7556	-8.25897e-04	5.33126e-16
2018/01/02	05:16:41	ok	ok	311.7240	230.838	0.000000	8.18	51.595	4.310	301663695.790408	2	311.1567	1.61887e-03	1.04350e-16
2018/01/02	05:21:41	ok	ok	311.7240	230.796	0.000000	8.16	51.593	4.305	287630306.461216	2	311.3667	1.24422e-03	5.18579e-16
2018/01/02	05:26:41	ok	ok	311.7260	230.785	0.000000	8.15	51.561	4.299	300930465.938444	2	311.2956	1.41037e-03	9.88871e-17
2018/01/02	05:31:41	ok	ok	311.7300	230.749	0.000000	8.12	51.557	4.291	290932680.937808	2	311.1567	1.61824e-03	1.04350e-16
2018/01/02	05:36:41	ok	ok	311.7340	230.744	0.000000	8.10	51.584	4.287	311882004.846697	2	311.2278	1.45191e-03	5.41342e-16
2018/01/02	05:41:41	ok	ok	311.7420	230.709	0.000000	8.06	51.518	4.271	287909571.528183	2	311.2278	1.45168e-03	5.41342e-16
2018/01/02	05:46:41	ok	ok	311.7360	230.704	0.000000	8.03	51.514	4.262	297047027.736144	2	311.3633	1.36810e-03	5.04888e-16
2018/01/02	05:51:41	ok	ok	311.7420	230.697	0.000000	8.02	51.543	4.262	313709407.802241	2	311.6333	3.45171e-03	1.57095e-16
2018/01/02	05:56:41	ok	ok	311.7500	230.653	0.000000	8.00	51.510	4.254	306661568.091509	2	311.2278	1.45133e-03	5.41342e-16
2018/01/02	06:31:41	ok	ok	310.7240	229.881	0.000000	12.03	48.252	5.143	432873970.491197	7	310.6209	2.84845e-03	1.85403e-03
2018/01/02	06:36:41	ok	ok	310.6640	229.868	0.000000	12.27	48.283	5.224	447192632.692541	7	310.5610	2.88020e-03	1.87959e-03
2018/01/02	06:41:41	ok	ok	310.6240	229.840	0.000000	12.52	48.409	5.320	449770623.163536	7	310.5312	2.94329e-03	1.72442e-03
2018/01/02	06:46:41	ok	ok	310.5920	229.818	0.000000	12.63	48.516	5.368	452791835.381286	6	310.4741	2.88115e-03	2.05251e-03
2018/01/02	06:51:41	ok	ok	310.5640	229.843	0.000000	12.83	48.604	5.445	456175354.016168	6	310.4291	2.90594e-03	1.98236e-03
2018/01/02	06:56:41	ok	ok	310.5360	229.821	0.000000	12.94	48.680	5.490	461934745.770218	6	310.4149	2.81182e-03	1.99558e-03
2018/01/02	07:01:41	ok	ok	310.5120	229.821	0.000000	13.07	48.790	5.547	466515883.766513	6	310.4004	2.91850e-03	1.99760e-03
2018/01/02	07:06:41	ok	ok	310.4880	229.817	0.000000	13.19	48.867	5.597	464481219.839786	6	310.3773	2.87397e-03	2.02097e-03
2018/01/02	07:11:41	ok	ok	310.4700	229.780	0.000000	13.29	48.942	5.641	482523225.174842	6	310.3420	2.93271e-03	1.94692e-03
2018/01/02	07:16:41	ok	ok	310.4600	229.796	0.000000	13.38	49.078	5.688	471186161.535873	6	310.3552	2.80483e-03	1.98735e-03
2018/01/02	07:21:41	ok	ok	310.4440	229.759	0.000000	13.42	49.083	5.702	477611892.239941	6	310.2967	2.91482e-03	2.06341e-03
2018/01/02	07:26:41	ok	ok	310.4320	229.764	0.000000	13.55	49.162	5.757	481238056.892604	6	310.3119	2.83292e-03	1.95902e-03
2018/01/02	07:31:41	ok	ok	310.4220	229.739	0.000000	13.57	49.165	5.765	479599103.322033	6	310.3140	2.80956e-03	1.96417e-03
2018/01/02	07:36:41	ok	ok	310.3980	229.705	0.000000	13.69	49.243	5.817	489479090.518631	6	310.2995	2.89941e-03	1.93557e-03
2018/01/02	07:41:41	ok	ok	310.3900	229.707	0.000000	13.74	49.311	5.843	497954358.960243	6	310.2753	2.82740e-03	1.97744e-03
2018/01/02	07:46:41	ok	ok	310.3800	229.712	0.000000	13.80	49.319	5.865	492161972.025294	6	310.2356	2.86387e-03	1.91965e-03
2018/01/02	07:51:41	ok	ok	310.3640	229.683	0.000000	13.86	49.420	5.899	482315110.281030	6	310.2534	2.95782e-03	1.81957e-03
2018/01/02	07:56:41	ok	ok	310.3600	229.700	0.000000	13.86	49.451	5.902	493363403.406155	6	310.2442	2.92598e-03	1.79790e-03
2018/01/02	08:01:41	ok	ok	310.3540	229.671	0.000000	13.88	49.546	5.921	500953091.632573	6	310.2542	2.88759e-03	1.84606e-03
2018/01/02	08:06:41	ok	ok	310.3480	229.670	0.000000	13.98	49.528	5.955	494362272.303341	6	310.2288	2.86975e-03	1.95596e-03
2018/01/02	08:11:41	ok	ok	310.3460	229.648	0.000000	13.96	49.587	5.955	495771835.006760	6	310.2156	2.91226e-03	1.91299e-03
2018/01/02	08:16:41	ok	ok	310.3380	229.651	0.000000	14.01	49.625	5.978	492262227.652096	6	310.2338	2.90777e-03	1.85200e-03
2018/01/02	08:21:41	ok	ok	310.3400	229.661	0.000000	14.10	49.699	6.020	501675546.261299	6	310.1784	2.91569e-03	2.09705e-03
2018/01/02	08:26:41	ok	ok	310.3300	229.631	0.000000	14.09	49.728	6.020	503098460.863491	6	310.2114	2.88866e-03	2.03930e-03
2018/01/02	08:31:41	ok	ok	310.3140	229.629	0.000000	14.14	49.704	6.035	506136121.388304	6	310.2303	2.87638e-03	1.82473e-03
2018/01/02	08:36:41	ok	ok	310.3060	229.635	0.000000	14.19	49.742	6.059	506869787.397930	6	310.1796	2.89997e-03	1.77094e-03
2018/01/02	08:41:41	ok	ok	310.3200	229.646	0.000000	14.17	49.863	6.066	501283078.726804	6	310.2265	2.88563e-03	1.78563e-03
2018/01/02	08:46:41	ok	ok	310.3120	229.615	0.000000	14.21	49.806	6.074	494682539.858590	6	310.1871	2.85903e-03	2.02305e-03
2018/01/02	08:51:41	ok	ok	310.3040	229.629	0.000000	14.24	49.872	6.093	489919952.467638	6	310.1725	2.93008e-03	1.76410e-03
2018/01/02	08:56:41	ok	ok	310.3000	229.628	0.000000	14.25	49.873	6.097	491999629.793905	2	312.0152	1.45995e-03	9.71847e-16
2018/01/02	09:31:41	ok	ok	309.7920	229.314	0.000000	16.08	49.033	6.699	480124151.908214	6	309.7893	2.48038e-03	1.95131e-03
2018/01/02	09:36:41	ok	ok	309.7660	229.355	0.000000	16.18	49.077	6.746	498802834.941048	7	309.7746	1.81250e-03	2.96202e-03
2018/01/02	09:41:41	ok	ok	309.7460	229.362	0.000000	16.37	49.196	6.840	510548208.705582	7	309.7024	2.54433e-03	1.81583e-03
2018/01/02	09:46:41	ok	ok	309.7240	229.360	0.000000	16.40	49.231	6.857	524439922.038318	7	309.7176	2.56688e-03	1.70679e-03
2018/01/02	09:51:41	ok	ok	309.7180	229.359	0.000000	16.51	49.339	6.918	551409356.104160	7	309.6754	2.56968e-03	1.81325e-03
2018/01/02	09:56:41	ok	ok	309.6980	229.346	0.000000	16.58	49.379	6.952	555428595.643379	7	309.6715	2.53546e-03	1.78374e-03
2018/01/02	10:01:41	ok	ok	309.6840	229.339	0.000000	16.70	49.364	7.001	577263314.686672	7	309.6574	2.54477e-03	1.82881e-03
2018/01/02	10:06:41	ok	ok	309.6720	229.339	0.000000	16.81	49.441	7.058	583727161.521131	7	309.6424	2.51837e-03	1.81657e-03
2018/01/02	10:11:41	ok	ok	309.6620	229.323	0.000000	16.84	49.476	7.076	573325139.905639	6	309.5874	2.68261e-03	1.83946e-03
2018/01/02	10:16:41	ok	ok	309.6620	229.355	0.000000	16.88	49.543	7.102	589175534.113187	6	309.5789	2.76130e-03	1.74652e-03
2018/01/02	10:21:41	ok	ok	309.6420	229.357	0.000000	16.93	49.644	7.138	583202075.013340	6	309.5479	2.85021e-03	1.68079e-03
2018/01/02	10:26:41	ok	ok	309.6380	229.356	0.000000	17.01	49.623	7.169	592918802.848421	7	309.6638	2.46874e-03	1.68439e-03
2018/01/02	10:31:41	ok	ok	309.6200	229.342	0.000000	17.12	49.638	7.219	598654869.982915	6	309.4994	2.80768e-03	1.95151e-03
2018/01/02	10:36:41	ok	ok	309.6220	229.353	0.000000	17.10	49.666	7.214	590533388.061059	6	309.5169	2.84065e-03	1.79440e-03
2018/01/02	10:41:41	ok	ok	309.6100	229.394	0.000000	17.18	49.801	7.269	594600101.297072	6	309.4267	2.96334e-03	1.65222e-03
2018/01/02	10:46:41	ok	ok	309.6020	229.390	0.000000	17.26	49.781	7.300	597854760.859372	6	309.4935	2.83325e-03	1.86486e-03
2018/01/02	10:51:41	ok	ok	309.5960	229.397	0.000000	17.27	49.782	7.305	595094064.711066	6	309.4653	2.85256e-03	1.91232e-03
2018/01/02	10:56:41	ok	ok	309.5820	229.428	0.000000	17.34	49.854	7.346	602159955.676718	7	309.5443	2.52215e-03	1.84212e-03
2018/01/02	11:01:41	ok	ok	309.5720	229.411	0.000000	17.39	49.830	7.364	613086391.464481	6	309.4553	2.82805e-03	1.67720e-03
2018/01/02	11:06:41	ok	ok	309.5680	229.444	0.000000	17.42	49.865	7.383	594311815.570890	6	309.4370	2.81320e-03	1.86545e-03
2018/01/02	11:11:41	ok	ok	309.8080	229.727	0.000000	16.56	51.115	7.188	533831702.724539	7	309.7669	2.55606e-03	1.65515e-03
2018/01/02	11:41:52	ok	ok	309.9660	229.872	0.000000	16.04	50.889	6.936	432073336.356848	7	309.9521	2.39021e-03	1.94291e-03
2018/01/02	11:46:52	ok	ok	309.9720	229.901	0.000000	15.94	50.844	6.888	453054664.702314	7	309.9875	2.45774e-03	1.71338e-03
2018/01/02	11:51:52	ok	ok	309.9880	229.925	0.000000	15.92	50.810	6.875	444083259.704399	7	309.9645	2.73487e-03	1.81097e-03
2018/01/02	11:56:52	ok	ok	309.9860	229.927	0.000000	15.89	50.775	6.858	454158596.771005	2	309.7889	3.64524e-03	7.34046e-17
2018/01/02	12:30:12	ok	ok	310.0120	230.059	0.000000	15.73	50.661	6.777	473923966.303350	6	310.0267	2.48131e-03	1.84818e-03
2018/01/02	12:35:12	ok	ok	310.0100	230.033	0.000000	15.79	50.638	6.798	473954536.889631	6	309.9216	2.71651e-03	1.88086e-03
2018/01/02	12:40:12	ok	ok	310.0100	230.078	0.000000	15.66	50.651	6.747	480824392.634461	7	310.0098	2.48757e-03	1.69551e-03
2018/01/02	12:45:12	ok	ok	310.0200	230.071	0.000000	15.70	50.657	6.764	497291266.822810	2	309.8444	3.41606e-03	1.91868e-16
2018/01/02	12:50:12	ok	ok	310.0120	230.095	0.000000	15.70	50.595	6.756	514585665.207871	2	310.0848	3.87904e-03	1.67407e-16
2018/01/02	12:55:12	ok	ok	309.9960	230.108	0.000000	15.76	50.541	6.773	519239550.854635	7	309.9957	2.51646e-03	1.65284e-03
2018/01/02	13:30:12	ok	ok	309.9720	230.178	0.000000	15.81	50.486	6.786	544661436.971838	7	309.9201	2.55749e-03	1.82317e-03
2018/01/02	13:35:12	ok	ok	309.9720	230.205	0.000000	15.82	50.518	6.794	547461421.820926	6	309.9467	2.55957e-03	1.83142e-03
2018/01/02	13:40:12	ok	ok	309.9660	230.198	0.000000	15.88	50.465	6.812	539931754.528576	6	309.9103	2.53971e-03	1.98630e-03
2018/01/02	13:45:12	ok	ok	309.9680	230.225	0.000000	15.90	50.498	6.825	548368334.075727	6	309.9319	2.55036e-03	2.00005e-03
2018/01/02	13:50:12	ok	ok	309.9540	230.253	0.000000	15.89	50.466	6.816	556909492.247853	7	309.9477	2.51592e-03	1.67275e-03
2018/01/02	13:55:12	ok	ok	309.9420	230.246	0.000000	15.89	50.435	6.812	552503419.456027	7	309.9444	2.50979e-03	1.67389e-03
2018/01/02	14:00:12	ok	ok	309.9380	230.247	0.000000	15.92	50.470	6.829	558755698.876979	7	309.9637	2.45286e-03	1.64717e-03
2018/01/02	14:30:22	ok	ok	309.9280	230.375	0.000000	15.98	50.540	6.863	561902646.082020	7	309.9335	2.51545e-03	1.69621e-03
2018/01/02	14:35:22	ok	ok	309.9200	230.394	0.000000	15.98	50.509	6.859	552918934.188559	7	309.8650	2.55764e-03	1.82230e-03
2018/01/02	14:40:22	ok	ok	309.9160	230.429	0.000000	16.00	50.481	6.864	560106815.169718	7	309.9007	2.52408e-03	1.72715e-03
2018/01/02	14:45:22	ok	ok	309.9060	230.438	0.000000	16.04	50.486	6.881	570087407.927119	6	309.8975	2.52552e-03	1.86605e-03
2018/01/02	14:50:22	ok	ok	309.9020	230.469	0.000000	16.07	50.490	6.894	550153650.635044	7	309.8478	2.52494e-03	1.91595e-03
2018/01/02	14:55:22	ok	ok	309.8960	230.484	0.000000	16.06	50.520	6.894	564237353.525424	7	309.8662	2.53465e-03	1.83197e-03
2018/01/02	15:00:22	ok	ok	309.8920	230.514	0.000000	16.06	50.489	6.890	543406977.224212	7	309.8629	2.52112e-03	1.82595e-03
2018/01/02	15:30:32	ok	ok	309.8500	230.601	0.000000	16.21	50.509	6.955	573794215.982115	7	309.8137	2.58370e-03	1.68458e-03
2018/01/02	15:35:32	ok	ok	309.8460	230.597	0.000000	16.24	50.514	6.968	573919715.294645	7	309.8310	2.51121e-03	1.65503e-03
2018/01/02	15:40:32	ok	ok	309.8480	230.629	0.000000	16.26	50.547	6.981	575639262.924975	7	309.8198	2.56437e-03	1.77946e-03
2018/01/02	15:45:32	ok	ok	309.8280	230.642	0.000000	16.31	50.523	6.999	577683331.611778	7	309.8327	2.49683e-03	1.63019e-03
2018/01/02	15:50:32	ok	ok	309.8340	230.682	0.000000	16.31	50.585	7.008	571982781.387548	7	309.8327	2.52619e-03	1.65890e-03
2018/01/02	15:55:32	ok	ok	309.8300	230.663	0.000000	16.35	50.559	7.021	576389089.924989	3	309.5500	2.60333e-03	3.50738e-04
2018/01/02	16:00:32	ok	ok	309.8120	230.683	0.000000	16.37	50.531	7.025	577689970.750418	7	309.8272	2.50339e-03	1.63134e-03
2018/01/02	16:30:42	ok	ok	309.7860	230.791	0.000000	16.40	50.628	7.052	581588660.149286	7	309.7623	2.53439e-03	1.62577e-03
2018/01/02	16:35:42	ok	ok	309.7920	230.790	0.000000	16.48	50.670	7.091	578020115.423148	7	309.7529	2.53065e-03	1.69872e-03
2018/01/02	16:40:42	ok	ok	309.7820	230.802	0.000000	16.45	50.666	7.078	581513523.730389	7	309.7051	2.60890e-03	1.75206e-03
2018/01/02	16:45:42	ok	ok	309.7780	230.802	0.000000	16.50	50.673	7.100	578461316.999372	7	309.7344	2.58369e-03	1.70632e-03
2018/01/02	16:50:42	ok	ok	309.7700	230.817	0.000000	16.50	50.673	7.100	592571108.332324	7	309.7463	2.56546e-03	1.69677e-03
2018/01/02	16:55:42	ok	ok	309.7700	230.847	0.000000	16.55	50.680	7.123	585866131.516423	7	309.7316	2.56325e-03	1.82888e-03
2018/01/02	17:30:42	ok	ok	309.7360	230.924	0.000000	16.65	50.755	7.176	603222022.366060	7	309.7010	2.53421e-03	1.78797e-03
2018/01/02	17:35:42	ok	ok	309.7380	230.947	0.000000	16.70	50.762	7.199	586128095.579086	7	309.6719	2.57702e-03	1.76984e-03
2018/01/02	17:40:42	ok	ok	309.7380	230.952	0.000000	16.71	50.794	7.208	591012580.113130	7	309.6850	2.54780e-03	1.80942e-03
2018/01/02	17:45:42	ok	ok	309.7200	230.967	0.000000	16.72	50.734	7.203	597480568.506914	7	309.6905	2.59138e-03	1.69751e-03
2018/01/02	17:50:42	ok	ok	309.7200	230.989	0.000000	16.74	50.737	7.212	607354562.886678	7	309.6632	2.58728e-03	1.82711e-03
2018/01/02	17:55:42	ok	ok	309.7060	231.002	0.000000	16.80	50.776	7.244	609891993.978409	7	309.6482	2.54329e-03	1.75899e-03
2018/01/02	18:00:42	ok	ok	309.7040	231.006	0.000000	16.77	50.741	7.226	598279687.308735	7	309.6923	2.53344e-03	1.67101e-03
2018/01/02	18:30:52	ok	ok	309.6540	231.068	0.000000	17.00	50.772	7.331	604994165.355033	6	309.5347	2.76605e-03	1.82406e-03
2018/01/02	18:35:52	ok	ok	309.6540	231.092	0.000000	16.97	50.768	7.317	622240813.996436	6	309.5302	2.86572e-03	2.00099e-03
2018/01/02	18:40:52	ok	ok	309.6440	231.103	0.000000	17.03	50.807	7.349	597327031.037837	6	309.5120	2.87670e-03	1.84143e-03
2018/01/02	18:45:52	ok	ok	309.6420	231.113	0.000000	17.04	50.808	7.354	613462972.152565	7	309.6017	2.53720e-03	1.58170e-03
2018/01/02	18:50:52	ok	ok	309.6300	231.113	0.000000	17.12	50.757	7.382	607955754.671451	6	309.5354	2.84449e-03	1.66275e-03
2018/01/02	18:55:52	ok	ok	309.6140	231.123	0.000000	17.11	50.787	7.381	596004036.611125	6	309.4865	2.83567e-03	1.86555e-03
2018/01/02	19:30:52	ok	ok	309.5920	231.202	0.000000	17.20	50.892	7.437	606140580.227961	6	309.4405	2.83309e-03	1.83191e-03
2018/01/02	19:35:52	ok	ok	309.5840	231.191	0.000000	17.25	50.899	7.460	629531412.727930	6	309.5364	2.85960e-03	1.22047e-03
2018/01/02	19:40:52	ok	ok	309.5840	231.209	0.000000	17.25	50.930	7.464	621069868.006627	6	309.4602	2.84302e-03	1.67773e-03
2018/01/02	19:45:52	ok	ok	309.5800	231.216	0.000000	17.27	50.933	7.474	618941045.223133	6	309.4294	2.90280e-03	1.88846e-03
2018/01/02	19:50:52	ok	ok	309.5800	231.231	0.000000	17.30	50.968	7.492	622274944.780686	2	309.5667	2.64693e-03	8.60989e-17
2018/01/02	19:55:52	ok	ok	309.5740	231.239	0.000000	17.30	50.937	7.488	615771208.072352	6	309.4332	2.86088e-03	1.86136e-03
2018/01/02	20:30:52	ok	ok	309.5440	231.280	0.000000	17.38	50.979	7.530	620775529.236146	6	309.4015	2.83279e-03	1.85007e-03
2018/01/02	20:35:52	ok	ok	309.5380	231.290	0.000000	17.46	50.990	7.567	622634255.718185	6	309.4053	2.82379e-03	1.88410e-03
2018/01/02	20:40:52	ok	ok	309.5340	231.297	0.000000	17.40	50.982	7.539	614175328.495790	6	309.4099	2.78045e-03	1.85718e-03
2018/01/02	20:45:52	ok	ok	309.5320	231.295	0.000000	17.41	51.014	7.549	624592156.416990	6	309.3915	2.87765e-03	1.58833e-03
2018/01/02	20:50:52	ok	ok	309.5300	231.312	0.000000	17.46	50.990	7.567	629162786.904514	6	309.4006	2.79790e-03	1.93912e-03
2018/01/02	20:55:52	ok	ok	309.5240	231.305	0.000000	17.48	51.024	7.582	629463721.993059	6	309.3920	2.81413e-03	1.90450e-03
2018/01/02	21:00:52	ok	ok	309.5080	231.322	0.000000	17.53	51.030	7.605	636341147.953497	6	309.3880	2.87967e-03	1.62558e-03
2018/01/02	21:31:02	ok	ok	310.5300	232.470	0.000000	13.48	54.808	6.391	440396594.723736	7	310.5065	2.58341e-03	1.82153e-03
2018/01/02	21:36:02	ok	ok	310.5800	232.478	0.000000	13.26	54.745	6.298	421823178.551407	6	310.4712	2.86568e-03	1.97588e-03
2018/01/02	21:41:02	ok	ok	310.6240	232.490	0.000000	13.03	54.651	6.198	429650883.342034	2	309.9500	3.30508e-03	9.88909e-17
2018/01/02	21:46:02	ok	ok	310.6560	232.552	0.000000	12.83	54.561	6.112	401140833.004677	6	310.6236	2.90178e-03	1.57237e-03
2018/01/02	21:51:02	ok	ok	310.6800	232.567	0.000000	12.66	54.475	6.038	375360597.955513	6	310.5865	2.86922e-03	2.06365e-03
2018/01/02	21:56:02	ok	ok	310.7140	232.586	0.000000	12.50	54.391	5.970	384339803.318398	6	310.5893	2.93869e-03	1.99796e-03
2018/01/02	22:01:02	ok	ok	310.7360	232.613	0.000000	12.38	54.283	5.913	376637085.672051	6	310.6350	2.85349e-03	2.08791e-03
2018/01/02	22:06:02	ok	ok	310.7580	232.608	0.000000	12.24	54.232	5.857	386250106.668399	6	310.6301	2.85128e-03	2.09671e-03
2018/01/02	22:11:02	ok	ok	310.7760	232.606	0.000000	12.13	54.125	5.805	397658109.096384	2	309.7000	3.78217e-03	1.99961e-16
2018/01/02	22:16:02	ok	ok	310.7860	232.634	0.000000	12.04	54.082	5.768	387095437.706498	7	310.6822	2.95366e-03	1.64269e-03
2018/01/02	22:21:02	ok	ok	310.8020	232.640	0.000000	11.94	53.977	5.721	392860494.950017	7	310.7281	2.92096e-03	1.65676e-03
2018/01/02	22:26:02	ok	ok	310.8200	232.643	0.000000	11.85	53.933	5.685	367783061.221297	7	310.6987	2.96590e-03	1.89088e-03
2018/01/02	22:31:02	ok	ok	310.8200	232.649	0.000000	11.78	53.863	5.652	388349288.494962	3	310.2512	3.26918e-03	7.93253e-05
2018/01/02	23:01:12	ok	ok	310.8760	232.704	0.000000	11.40	53.565	5.489	363596991.823738	7	310.7706	2.93521e-03	1.70652e-03
2018/01/02	23:06:12	ok	ok	310.8880	232.706	0.000000	11.33	53.525	5.461	380783262.374444	7	310.8059	2.88554e-03	1.78867e-03
2018/01/02	23:11:12	ok	ok	310.9000	232.706	0.000000	11.31	53.492	5.451	393480997.157049	7	310.9601	2.21530e-03	2.73937e-03
2018/01/02	23:16:12	ok	ok	310.8960	232.729	0.000000	11.27	53.426	5.431	370369598.039629	7	310.7566	2.97742e-03	1.85789e-03
2018/01/02	23:21:12	ok	ok	310.9060	232.726	0.000000	11.24	53.421	5.420	379487031.426538	7	310.7807	2.90977e-03	1.86927e-03
2018/01/02	23:26:12	ok	ok	310.9020	232.747	0.000000	11.21	53.357	5.403	372503413.920333	7	310.7637	2.94867e-03	1.82394e-03
2018/01/02	23:31:12	ok	ok	310.8980	232.744	0.000000	11.18	53.352	5.393	365512307.599835	7	310.8271	2.83777e-03	1.69431e-03
2018/01/02	23:36:12	ok	ok	310.9040	232.764	0.000000	11.15	53.318	5.379	378865101.986497	4	308.8079	4.52863e-03	9.37017e-04
2018/01/02	23:41:12	ok	ok	310.9100	232.764	0.000000	11.12	53.283	5.365	377243048.194006	7	310.8472	2.88934e-03	1.78876e-03
2018/01/02	23:46:12	ok	ok	310.9060	232.757	0.000000	11.12	53.253	5.362	384505926.706892	7	310.8011	2.93849e-03	1.89524e-03
2018/01/02	23:51:12	ok	ok	310.9060	232.785	0.000000	11.09	53.218	5.349	374738365.079295	7	310.8115	2.81737e-03	1.87810e-03
2018/01/02	23:56:12	ok	ok	310.9000	232.812	0.000000	11.08	53.217	5.345	366983134.364324	7	310.7756	2.95532e-03	1.88927e-03
2018/01/03	00:31:12	ok	ok	310.8960	232.900	0.000000	10.98	53.142	5.304	383077927.327181	7	310.8066	2.95499e-03	1.64892e-03
2018/01/03	00:36:12	ok	ok	310.8980	232.925	0.000000	10.94	53.136	5.290	378988893.461002	7	310.7711	2.98286e-03	1.81359e-03
2018/01/03	00:41:12	ok	ok	310.8980	232.921	0.000000	10.92	53.164	5.286	371600079.323941	7	310.8095	2.85830e-03	1.89123e-03
2018/01/03	00:46:12	ok	ok	310.8980	232.915	0.000000	10.91	53.132	5.280	367485125.626125	7	310.7872	2.89177e-03	1.90404e-03
2018/01/03	00:51:12	ok	ok	310.8960	232.940	0.000000	10.90	53.130	5.277	367423523.282389	7	310.8670	2.95608e-03	1.29755e-03
2018/01/03	00:56:12	ok	ok	310.8960	232.941	0.000000	10.90	53.130	5.277	371423869.809441	7	310.9096	2.81395e-03	1.42451e-03
2018/01/03	01:01:12	ok	ok	310.8920	232.940	0.000000	10.88	53.128	5.270	358127496.143526	7	310.7564	2.96095e-03	1.82697e-03
2018/01/03	01:06:12	ok	ok	310.8960	232.963	0.000000	10.86	53.155	5.266	364067544.574404	7	310.7990	2.94992e-03	1.93726e-03
2018/01/03	01:11:12	ok	ok	310.8860	232.963	0.000000	10.86	53.155	5.266	371398674.041300	7	310.7809	2.92518e-03	1.51818e-03
2018/01/03	01:16:12	ok	ok	310.9000	232.964	0.000000	10.84	53.152	5.259	374061985.876052	7	310.7706	2.96132e-03	1.94448e-03
2018/01/03	01:21:12	ok	ok	310.8920	232.966	0.000000	10.82	53.179	5.255	378430059.048183	7	310.8114	2.97609e-03	1.71003e-03
2018/01/03	01:26:12	ok	ok	310.8900	232.963	0.000000	10.81	53.178	5.251	370360642.186959	4	309.0901	4.26504e-03	1.11149e-03
2018/01/03	01:31:12	ok	ok	310.9000	232.960	0.000000	10.79	53.205	5.248	374488414.127698	7	310.9164	2.88231e-03	1.47363e-03
2018/01/03	01:36:12	ok	ok	310.8960	232.977	0.000000	10.78	53.234	5.247	375555509.266846	7	310.8164	2.86562e-03	1.60450e-03
2018/01/03	01:41:12	ok	ok	310.9040	232.966	0.000000	10.75	53.229	5.237	364019417.500179	7	310.7898	2.95561e-03	1.87385e-03
2018/01/03	01:46:12	ok	ok	310.9100	232.974	0.000000	10.73	53.227	5.230	381045605.204157	7	310.8949	2.91354e-03	1.30086e-03
2018/01/03	01:51:12	ok	ok	310.9140	232.973	0.000000	10.71	53.254	5.226	370475760.475740	7	310.7890	2.94863e-03	1.80747e-03
2018/01/03	01:56:12	ok	ok	310.9160	232.949	0.000000	10.69	53.251	5.219	371997327.959856	7	310.7790	2.98234e-03	1.91508e-03
2018/01/03	02:01:12	ok	ok	310.9180	232.950	0.000000	10.65	53.275	5.208	370840076.059053	2	310.3282	3.29546e-03	7.52346e-16
2018/01/03	02:06:12	ok	ok	310.9300	232.954	0.000000	10.62	53.271	5.198	365538819.378181	7	310.9355	2.87844e-03	1.47096e-03
2018/01/03	02:11:12	ok	ok	310.9320	232.927	0.000000	10.58	53.265	5.184	364315271.902230	7	310.8227	2.89199e-03	1.84874e-03
2018/01/03	02:16:12	ok	ok	310.9360	232.924	0.000000	10.57	53.294	5.184	370164233.961847	7	310.9426	2.86844e-03	1.34550e-03
2018/01/03	02:21:12	ok	ok	310.9380	232.897	0.000000	10.54	53.320	5.177	358404736.622220	7	310.8240	2.96614e-03	1.96539e-03
2018/01/03	02:26:12	ok	ok	310.9440	232.868	0.000000	10.52	53.317	5.170	374903993.485066	7	310.8227	2.94950e-03	1.90031e-03
2018/01/03	02:31:12	ok	ok	310.9440	232.845	0.000000	10.51	53.315	5.166	365348970.810581	7	310.8512	2.95545e-03	1.72509e-03
2018/01/03	02:36:12	ok	ok	310.9520	232.849	0.000000	10.45	53.307	5.146	367161042.468572	7	310.8549	2.94169e-03	1.73138e-03
2018/01/03	02:41:12	ok	ok	310.9640	232.822	0.000000	10.42	53.332	5.139	365712199.761066	7	310.9380	2.90650e-03	1.33613e-03
2018/01/03	02:46:12	ok	ok	310.9620	232.800	0.000000	10.39	53.358	5.132	365401410.441472	7	310.8649	2.94596e-03	1.75388e-03
2018/01/03	02:51:12	ok	ok	310.9720	232.767	0.000000	10.36	53.384	5.124	362948795.295535	6	310.8061	3.08692e-03	2.14368e-03
2018/01/03	02:56:12	ok	ok	310.9760	232.773	0.000000	10.33	53.380	5.114	361784606.661652	6	310.9425	3.00932e-03	1.47762e-03
2018/01/03	03:01:12	ok	ok	310.9740	232.747	0.000000	10.31	53.377	5.108	368028370.753247	2	310.4956	1.42602e-03	4.49263e-16
2018/01/03	03:06:12	ok	ok	310.9820	232.751	0.000000	10.27	53.401	5.097	365484327.133757	6	310.8839	2.94226e-03	2.10079e-03
2018/01/03	03:11:12	ok	ok	310.9860	232.730	0.000000	10.24	53.397	5.087	359266272.958619	2	310.9778	2.60548e-03	2.11591e-16
2018/01/03	03:16:12	ok	ok	310.9880	232.707	0.000000	10.22	53.394	5.080	345598147.537734	7	310.8919	2.92063e-03	1.99977e-03
2018/01/03	03:21:12	ok	ok	310.9880	232.698	0.000000	10.20	53.421	5.076	373589948.273599	6	310.8827	3.00653e-03	1.80093e-03
2018/01/03	03:26:12	ok	ok	311.0000	232.702	0.000000	10.16	53.445	5.066	356898688.997212	2	310.0789	2.05751e-03	3.57993e-16
2018/01/03	03:31:12	ok	ok	311.0080	232.680	0.000000	10.12	53.469	5.055	368224959.289841	2	310.2833	2.98954e-03	4.67066e-16
2018/01/03	03:36:12	ok	ok	310.9920	232.640	0.000000	10.12	53.469	5.055	360454280.849228	2	310.7022	1.17305e-03	2.57513e-16
2018/01/03	03:41:12	ok	ok	311.0060	232.655	0.000000	10.10	53.527	5.054	358633633.890882	6	310.8827	2.99968e-03	2.00266e-03
2018/01/03	03:46:12	ok	ok	311.0100	232.628	0.000000	10.07	53.552	5.047	357584780.358353	2	311.8844	-6.67738e-04	4.35920e-16
2018/01/03	03:51:12	ok	ok	311.0120	232.633	0.000000	10.03	53.547	5.034	354662512.244388	2	310.6725	3.06634e-03	2.34504e-16
2018/01/03	03:56:12	ok	ok	311.0120	232.608	0.000000	10.01	53.514	5.024	352334522.045485	2	310.1467	2.01427e-03	1.65962e-16
2018/01/03	04:01:12	ok	ok	311.0260	232.607	0.000000	10.00	53.572	5.027	353917076.043738	3	309.0924	4.10269e-03	7.30843e-04
2018/01/03	04:06:12	ok	ok	311.0160	232.586	0.000000	9.94	53.594	5.010	348498183.070530	2	311.0444	2.60331e-03	5.07275e-17
2018/01/03	04:11:12	ok	ok	311.0300	232.563	0.000000	9.93	53.622	5.009	339427131.447439	2	310.1467	2.01388e-03	1.65962e-16
2018/01/03	04:16:12	ok	ok	311.0280	232.564	0.000000	9.88	53.615	4.993	354565355.475156	2	310.7700	1.13054e-03	1.65219e-16
2018/01/03	04:21:12	ok	ok	311.0400	232.535	0.000000	9.85	53.610	4.983	356538887.538953	2	310.2144	1.97125e-03	3.02710e-16
2018/01/03	04:26:12	ok	ok	311.0380	232.519	0.000000	9.82	53.606	4.973	354399138.824405	2	311.1444	2.46233e-03	3.13313e-17
2018/01/03	04:31:12	ok	ok	311.0440	232.495	0.000000	9.78	53.600	4.960	364318197.495744	2	311.1111	2.60172e-03	3.13654e-17
2018/01/03	04:36:12	ok	ok	311.0620	232.469	0.000000	9.78	53.600	4.960	368240477.218751	2	311.7422	-3.33793e-04	1.64704e-16
2018/01/03	04:41:12	ok	ok	311.0640	232.472	0.000000	9.72	53.622	4.943	359932187.430152	3	309.2206	3.93740e-03	6.88686e-04
2018/01/03	04:46:12	ok	ok	311.0600	232.437	0.000000	9.71	53.590	4.937	348727034.378683	2	310.2144	1.97042e-03	3.02710e-16
2018/01/03	04:51:12	ok	ok	311.0760	232.413	0.000000	9.66	53.613	4.923	348784992.268942	2	310.2144	1.97022e-03	3.02710e-16
2018/01/03	04:56:12	ok	ok	311.0760	232.383	0.000000	9.62	53.637	4.913	356380591.861230	2	312.1589	-9.58020e-04	1.77151e-16
2018/01/03	05:31:12	ok	ok	311.1080	232.236	0.000000	9.43	53.639	4.854	356064474.510485	2	310.2822	1.92641e-03	4.39641e-16
2018/01/03	05:36:12	ok	ok	311.1120	232.202	0.000000	9.42	53.638	4.851	346743343.787516	2	310.2111	2.09410e-03	4.51481e-16
2018/01/03	05:41:12	ok	ok	311.1120	232.170	0.000000	9.38	53.662	4.841	336418653.846032	2	311.9489	-5.83000e-04	3.08472e-16
2018/01/03	05:46:12	ok	ok	311.1260	232.140	0.000000	9.36	53.659	4.834	352331766.361284	3	312.2015	-1.07520e-03	1.73354e-04
2018/01/03	05:51:12	ok	ok	311.1200	232.109	0.000000	9.33	53.654	4.825	343022437.579438	2	311.8778	-4.16415e-04	5.36713e-16
2018/01/03	05:56:12	ok	ok	311.1260	232.077	0.000000	9.31	53.682	4.821	357001599.661933	3	311.1608	2.00478e-04	6.04987e-04
2018/01/03	06:01:12	ok	ok	311.1340	232.078	0.000000	9.28	53.677	4.811	349318278.598001	2	312.0167	-6.24261e-04	2.14110e-16
2018/01/03	06:06:12	ok	ok	311.1320	232.050	0.000000	9.24	53.671	4.799	355621085.790831	3	311.1775	1.95454e-04	6.65450e-04
2018/01/03	06:11:12	ok	ok	311.1340	232.015	0.000000	9.24	53.671	4.799	351909675.026429	2	310.2111	2.09241e-03	4.51481e-16
2018/01/03	06:16:12	ok	ok	311.1380	231.989	0.000000	9.21	53.697	4.792	339548400.462487	2	310.2111	2.09217e-03	4.51481e-16
2018/01/03	06:21:12	ok	ok	311.1380	231.954	0.000000	9.17	53.691	4.779	373371797.627756	2	312.1556	-8.31532e-04	3.44681e-16
2018/01/03	06:26:12	ok	ok	311.1480	231.924	0.000000	9.16	53.690	4.776	353194024.689269	2	312.0167	-6.23847e-04	2.14110e-16
2018/01/03	06:31:12	ok	ok	311.1380	231.901	0.000000	9.14	53.687	4.770	356821230.873183	2	310.9056	1.04336e-03	4.47185e-16
2018/01/03	06:36:12	ok	ok	311.1540	231.891	0.000000	9.13	53.655	4.764	371250427.933271	2	310.4889	1.67153e-03	5.46027e-16
2018/01/03	06:41:12	ok	ok	311.1540	231.857	0.000000	9.10	53.681	4.757	382197122.718095	3	310.9062	8.52547e-04	2.87604e-04
2018/01/03	06:46:12	ok	ok	311.1520	231.828	0.000000	9.10	53.711	4.759	376216783.724105	3	309.4404	3.76558e-03	6.76790e-04
2018/01/03	06:51:12	ok	ok	311.1620	231.834	0.000000	9.06	53.705	4.747	390018621.010383	2	310.9733	1.00111e-03	1.24850e-16
2018/01/03	06:56:12	ok	ok	311.1620	231.801	0.000000	9.06	53.705	4.747	388408289.670178	2	311.3133	3.24960e-03	1.10874e-15
2018/01/03	07:01:12	ok	ok	311.1680	231.775	0.000000	9.02	53.729	4.737	392708968.097702	2	311.9456	-4.57297e-04	1.24461e-16
2018/01/03	07:06:12	ok	ok	311.1600	231.762	0.000000	9.00	53.696	4.728	400310567.944722	2	310.9022	1.16787e-03	3.71333e-16
2018/01/03	07:11:12	ok	ok	311.1660	231.728	0.000000	8.98	53.723	4.724	388790178.762418	2	310.3500	1.87999e-03	4.52540e-16
2018/01/03	07:16:12	ok	ok	311.1700	231.729	0.000000	8.96	53.750	4.721	401120499.250132	3	311.2069	2.28592e-04	6.38923e-04
2018/01/03	07:21:12	ok	ok	311.1640	231.739	0.000000	8.96	53.750	4.721	387490062.590300	2	310.8344	1.20973e-03	1.50307e-16
2018/01/03	07:26:12	ok	ok	311.1660	231.694	0.000000	8.94	53.747	4.714	401437595.988117	2	310.6922	1.54385e-03	4.15054e-16
2018/01/03	07:31:12	ok	ok	311.1640	231.699	0.000000	8.92	53.744	4.708	409173261.949944	2	310.8311	1.33465e-03	4.06951e-16
2018/01/03	07:36:12	ok	ok	311.1720	231.663	0.000000	8.92	53.774	4.711	412963517.149754	2	311.9456	-4.57077e-04	1.24461e-16
2018/01/03	07:41:12	ok	ok	311.1780	231.660	0.000000	8.89	53.740	4.699	394658079.348315	2	310.2789	2.04697e-03	1.22889e-16
2018/01/03	07:46:12	ok	ok	311.1720	231.668	0.000000	8.88	53.738	4.696	408834441.429807	2	310.6956	1.41849e-03	6.20389e-16
2018/01/03	07:51:12	ok	ok	311.1680	231.633	0.000000	8.87	53.797	4.698	421165670.894459	2	312.0844	-6.64456e-04	6.25670e-16
2018/01/03	07:56:12	ok	ok	311.1760	231.640	0.000000	8.85	53.764	4.689	411413345.296725	2	312.0844	-6.64476e-04	6.25670e-16
2018/01/03	08:01:12	ok	ok	311.1760	231.600	0.000000	8.84	53.792	4.688	406431706.239497	2	310.7667	1.25096e-03	3.11361e-16
2018/01/03	08:06:12	ok	ok	311.1820	231.594	0.000000	8.83	53.791	4.685	413203663.704843	2	310.4178	1.83675e-03	8.74462e-16
2018/01/03	08:11:12	ok	ok	311.1780	231.598	0.000000	8.81	53.788	4.679	423608267.717125	2	310.7633	1.37606e-03	3.58684e-16
2018/01/03	08:16:12	ok	ok	311.1740	231.588	0.000000	8.82	53.789	4.682	428657227.804173	2	311.0000	3.61099e-03	1.33185e-16
2018/01/03	08:21:12	ok	ok	311.1780	231.556	0.000000	8.82	53.789	4.682	427047440.030573	2	310.6956	1.41781e-03	6.20389e-16
2018/01/03	08:26:12	ok	ok	311.1760	231.549	0.000000	8.80	53.816	4.678	420943658.108462	2	310.4178	1.83640e-03	8.74462e-16
2018/01/03	08:31:12	ok	ok	311.1800	231.547	0.000000	8.80	53.786	4.676	419605513.841847	2	311.8000	-4.33819e-16	1.53781e-16
2018/01/03	08:36:12	ok	ok	311.1800	231.541	0.000000	8.79	53.785	4.673	424023345.158363	2	311.9456	-4.56835e-04	1.24461e-16
2018/01/03	08:41:12	ok	ok	311.1700	231.552	0.000000	8.76	53.781	4.663	426255971.626612	2	310.7633	1.37579e-03	3.58684e-16
2018/01/03	08:46:12	ok	ok	311.1780	231.540	0.000000	8.77	53.812	4.669	429614458.553615	2	311.9456	-4.56834e-04	1.24461e-16
2018/01/03	08:51:12	ok	ok	311.1680	231.538	0.000000	8.77	53.812	4.669	425525473.952994	2	310.8344	1.20867e-03	1.50307e-16
2018/01/03	08:56:12	ok	ok	311.1620	231.536	0.000000	8.77	53.812	4.669	426900984.679082	2	310.9733	9.99825e-04	1.24850e-16
2018/01/03	09:31:12	ok	ok	310.0680	230.659	0.000000	13.04	50.294	5.708	582014320.840003	6	309.9274	2.94345e-03	1.92957e-03
2018/01/03	09:36:12	ok	ok	310.0140	230.651	0.000000	13.28	50.388	5.804	578676609.025189	7	310.0216	2.80578e-03	1.35812e-03
2018/01/03	09:41:12	ok	ok	309.9580	230.643	0.000000	13.56	50.488	5.916	584373433.249969	7	309.8270	3.07668e-03	1.81337e-03
2018/01/03	09:46:12	ok	ok	309.9100	230.608	0.000000	13.76	50.577	6.000	604047082.786075	7	309.7993	2.81860e-03	1.77455e-03
2018/01/03	09:51:12	ok	ok	309.8780	230.606	0.000000	13.94	50.694	6.081	607395993.455450	7	309.7832	3.04819e-03	1.63745e-03
2018/01/03	09:56:12	ok	ok	309.8440	230.614	0.000000	14.11	50.809	6.158	605345206.000528	7	309.6723	3.13998e-03	1.90854e-03
2018/01/03	10:31:12	ok	ok	309.6600	230.664	0.000000	15.04	51.307	6.582	633463529.420022	2	310.8709	2.10600e-03	2.08143e-16
2018/01/03	10:36:12	ok	ok	309.6340	230.656	0.000000	15.23	51.364	6.666	656201429.806126	2	310.5679	2.56132e-03	6.40576e-16
2018/01/03	10:41:12	ok	ok	309.6160	230.675	0.000000	15.30	51.435	6.703	668584678.524220	2	309.1567	4.63408e-03	9.26485e-17
2018/01/03	10:46:12	ok	ok	309.6020	230.680	0.000000	15.36	51.505	6.737	679769411.622403	7	309.5258	2.83635e-03	2.13131e-03
2018/01/03	10:51:12	ok	ok	309.5840	230.710	0.000000	15.51	51.556	6.805	683103060.601457	2	310.2303	2.95055e-03	5.55822e-16
2018/01/03	10:56:12	ok	ok	309.5660	230.722	0.000000	15.54	51.591	6.822	693678530.192710	7	309.5433	2.53579e-03	1.87017e-03
2018/01/03	11:31:12	ok	ok	309.4680	230.806	0.000000	16.08	51.913	7.093	723120595.237630	7	309.4213	2.51341e-03	1.79177e-03
2018/01/03	11:36:12	ok	ok	309.4600	230.807	0.000000	16.16	51.955	7.133	740825702.926422	7	309.4245	2.55952e-03	1.84548e-03
2018/01/03	11:41:12	ok	ok	309.4420	230.827	0.000000	16.24	51.997	7.173	727336295.664721	7	309.4289	2.51926e-03	1.62210e-03
2018/01/03	11:46:12	ok	ok	309.4340	230.852	0.000000	16.25	52.060	7.186	719134146.499535	7	309.3922	2.53375e-03	1.77456e-03
2018/01/03	11:51:12	ok	ok	309.4220	230.877	0.000000	16.31	52.069	7.213	735053041.046858	7	309.4225	2.50764e-03	1.56583e-03
2018/01/03	11:56:12	ok	ok	309.4100	230.902	0.000000	16.42	52.146	7.272	742435233.987474	7	309.3868	2.55474e-03	1.57759e-03
2018/01/03	12:31:12	ok	ok	309.3360	230.996	0.000000	16.77	52.256	7.442	735501408.133159	6	309.2045	2.80669e-03	1.85446e-03
2018/01/03	12:36:12	ok	ok	309.3200	231.009	0.000000	16.87	52.270	7.489	737890930.756352	2	309.3962	3.79570e-03	9.85328e-17
2018/01/03	12:41:12	ok	ok	309.3000	231.014	0.000000	16.87	52.270	7.489	738944982.703697	2	308.8383	4.58289e-03	2.25494e-16
2018/01/03	12:46:12	ok	ok	309.2880	231.028	0.000000	16.96	52.283	7.531	749504450.773567	6	309.1717	2.77656e-03	1.87837e-03
2018/01/03	12:51:12	ok	ok	309.2720	231.041	0.000000	17.06	52.297	7.578	752502892.848590	6	309.1643	2.83390e-03	1.66557e-03
2018/01/03	12:56:12	ok	ok	309.2520	231.056	0.000000	17.13	52.307	7.611	744851840.182930	6	309.1276	2.78340e-03	1.79094e-03
2018/01/03	13:01:12	ok	ok	309.2400	231.058	0.000000	17.12	52.367	7.616	752470776.158167	6	309.1318	2.82326e-03	1.68360e-03
2018/01/03	13:31:22	ok	ok	309.1980	231.172	0.000000	17.40	52.530	7.768	759174982.888690	2	309.2038	3.72903e-03	4.76680e-17
2018/01/03	13:36:22	ok	ok	309.1840	231.201	0.000000	17.43	52.565	7.787	756262211.528123	6	309.1105	2.54841e-03	1.83619e-03
2018/01/03	13:41:22	ok	ok	309.1700	231.213	0.000000	17.46	52.569	7.802	769161466.727302	2	309.2038	3.72968e-03	4.76680e-17
2018/01/03	13:46:22	ok	ok	309.1700	231.242	0.000000	17.50	52.637	7.831	746720448.912781	2	309.1962	3.80198e-03	1.05138e-16
2018/01/03	13:51:22	ok	ok	309.1620	231.240	0.000000	17.48	52.634	7.821	762052920.190068	2	309.2038	3.73012e-03	4.76680e-17
2018/01/03	13:56:22	ok	ok	309.1560	231.263	0.000000	17.53	52.672	7.850	738881393.806116	2	308.7650	4.33748e-03	5.75310e-17
2018/01/03	14:01:22	ok	ok	309.1560	231.264	0.000000	17.60	52.682	7.884	754619924.698509	6	309.0745	2.57518e-03	1.88180e-03
2018/01/03	14:31:32	ok	ok	309.1260	231.328	0.000000	17.72	52.791	7.957	749897569.257817	6	309.0052	2.77707e-03	1.87608e-03
2018/01/03	14:36:32	ok	ok	309.1260	231.336	0.000000	17.71	52.821	7.957	755288522.332565	6	309.0142	2.77548e-03	1.82352e-03
2018/01/03	14:41:32	ok	ok	309.1220	231.354	0.000000	17.69	52.849	7.952	751593004.562558	6	309.0287	2.62708e-03	1.74019e-03
2018/01/03	14:46:32	ok	ok	309.1200	231.375	0.000000	17.73	52.854	7.971	740337670.048828	6	309.0173	2.75664e-03	1.82555e-03
2018/01/03	14:51:32	ok	ok	309.1160	231.341	0.000000	17.76	52.889	7.991	753521370.903195	7	309.0118	2.72242e-03	1.66817e-03
2018/01/03	14:56:32	ok	ok	309.1100	231.372	0.000000	17.76	52.889	7.991	753969630.442911	6	308.9754	2.76539e-03	1.82465e-03
2018/01/03	15:31:32	ok	ok	309.1000	231.376	0.000000	17.84	52.993	8.045	752694367.147726	6	309.0024	2.77166e-03	1.70133e-03
2018/01/03	15:36:32	ok	ok	309.0980	231.417	0.000000	17.80	52.988	8.025	736751784.079804	2	309.0195	2.71162e-03	1.39315e-16
2018/01/03	15:41:32	ok	ok	309.1000	231.415	0.000000	17.81	53.051	8.039	730245226.531944	6	308.9482	2.84666e-03	1.76064e-03
2018/01/03	15:46:32	ok	ok	309.0960	231.413	0.000000	17.83	53.085	8.054	732518282.126633	6	308.9705	2.77139e-03	1.82392e-03
2018/01/03	15:51:32	ok	ok	309.0940	231.411	0.000000	17.89	53.031	8.075	723274974.319988	6	308.9801	2.79589e-03	1.60127e-03
2018/01/03	15:56:32	ok	ok	309.0880	231.416	0.000000	17.84	53.024	8.050	736489768.056736	6	308.9786	2.74855e-03	1.81661e-03
2018/01/03	16:31:32	ok	ok	309.0880	231.435	0.000000	17.88	53.123	8.084	735021769.858627	6	309.0131	2.76643e-03	1.56837e-03
2018/01/03	16:36:32	ok	ok	309.1040	231.450	0.000000	17.80	53.204	8.058	721275975.964237	6	308.9772	2.78869e-03	1.76954e-03
2018/01/03	16:41:32	ok	ok	309.1040	231.467	0.000000	17.76	53.198	8.038	720165934.864993	6	308.9805	2.79621e-03	1.80045e-03
2018/01/03	16:46:32	ok	ok	309.1120	231.454	0.000000	17.75	53.258	8.042	717177893.786730	6	309.0159	2.71905e-03	1.88204e-03
2018/01/03	16:51:32	ok	ok	309.1100	231.453	0.000000	17.76	53.229	8.042	711272965.493675	6	308.9754	2.76636e-03	1.82465e-03
2018/01/03	16:56:32	ok	ok	309.1060	231.448	0.000000	17.76	53.229	8.042	704672480.244790	6	309.0108	2.62881e-03	1.75764e-03
2018/01/03	17:31:32	ok	ok	309.1140	231.419	0.000000	17.70	53.190	8.008	722715698.044336	6	308.9877	2.73372e-03	1.74427e-03
2018/01/03	17:36:32	ok	ok	309.1320	231.412	0.000000	17.66	53.307	8.006	710025231.266410	6	309.0130	2.76673e-03	1.79408e-03
2018/01/03	17:41:32	ok	ok	309.1400	231.417	0.000000	17.62	53.363	7.996	694645582.811474	7	309.0275	2.73144e-03	1.61550e-03
2018/01/03	17:46:32	ok	ok	309.1420	231.398	0.000000	17.58	53.327	7.971	701025552.691608	6	309.0185	2.81161e-03	1.76764e-03
2018/01/03	17:51:32	ok	ok	309.1380	231.396	0.000000	17.64	53.274	7.992	700732996.419179	6	309.0203	2.74251e-03	1.79618e-03
2018/01/03	17:56:32	ok	ok	309.1320	231.374	0.000000	17.67	53.247	8.002	697903466.463789	6	309.0163	2.77358e-03	1.82373e-03
2018/01/03	18:01:32	ok	ok	309.1360	231.372	0.000000	17.60	53.237	7.967	706625004.859477	2	309.1076	2.62057e-03	1.53478e-16
2018/01/03	18:31:42	ok	ok	309.1340	231.332	0.000000	17.60	53.237	7.967	704600498.856460	6	309.0189	2.74332e-03	1.79602e-03
2018/01/03	18:36:42	ok	ok	309.1340	231.326	0.000000	17.65	53.213	7.987	700799438.642677	6	309.0325	2.70721e-03	1.83077e-03
2018/01/03	18:41:42	ok	ok	309.1380	231.332	0.000000	17.60	53.237	7.967	703879424.211624	6	309.0184	2.77072e-03	1.82398e-03
2018/01/03	18:46:42	ok	ok	309.1380	231.306	0.000000	17.62	53.240	7.977	693525205.517673	6	309.0184	2.77040e-03	1.82398e-03
2018/01/03	18:51:42	ok	ok	309.1420	231.311	0.000000	17.61	53.208	7.968	696879851.077399	6	309.0198	2.76889e-03	1.82415e-03
2018/01/03	18:56:42	ok	ok	309.1460	231.312	0.000000	17.64	53.212	7.982	703556959.994575	2	309.2114	3.65943e-03	3.73650e-17
2018/01/03	19:01:42	ok	ok	309.1400	231.295	0.000000	17.59	53.205	7.958	710338477.923842	6	309.1378	2.71332e-03	1.32867e-03
2018/01/03	19:31:52	ok	ok	309.1420	231.248	0.000000	17.56	53.170	7.938	704988175.855644	2	308.9056	2.57844e-03	1.91825e-16
2018/01/03	19:36:52	ok	ok	309.1520	231.258	0.000000	17.52	53.195	7.923	716014009.457293	2	309.2114	3.65858e-03	3.73650e-17
2018/01/03	19:41:52	ok	ok	309.1540	231.267	0.000000	17.50	53.223	7.918	718173332.678872	2	309.2038	3.73056e-03	4.76680e-17
2018/01/03	19:46:52	ok	ok	309.1580	231.236	0.000000	17.45	53.216	7.893	692030426.486498	6	309.0719	2.56678e-03	1.84889e-03
2018/01/03	19:51:52	ok	ok	309.1540	231.234	0.000000	17.54	53.228	7.937	682465582.982144	2	309.2114	3.65820e-03	3.73650e-17
2018/01/03	19:56:52	ok	ok	309.1580	231.221	0.000000	17.46	53.217	7.898	690832646.404448	6	309.0273	2.75386e-03	1.77856e-03
2018/01/03	20:01:52	ok	ok	309.1620	231.221	0.000000	17.45	53.216	7.893	699558107.182317	2	310.2158	2.13829e-03	1.76309e-16
2018/01/03	20:32:02	ok	ok	309.1680	231.190	0.000000	17.44	53.122	7.874	702738923.153095	2	310.1952	2.22914e-03	1.57612e-16
2018/01/03	20:37:02	ok	ok	309.1580	231.181	0.000000	17.44	53.153	7.879	689075086.532550	6	309.0148	2.82853e-03	1.80142e-03
2018/01/03	20:42:02	ok	ok	309.1660	231.182	0.000000	17.50	53.130	7.904	700162368.078871	6	309.0398	2.82057e-03	1.91046e-03
2018/01/03	20:47:02	ok	ok	309.1620	231.183	0.000000	17.48	53.127	7.894	685933558.006997	6	309.0574	2.81373e-03	1.65218e-03
2018/01/03	20:52:02	ok	ok	309.1600	231.163	0.000000	17.42	53.088	7.860	683923374.654989	2	309.2190	3.58528e-03	1.46955e-16
2018/01/03	20:57:02	ok	ok	309.1600	231.169	0.000000	17.44	53.091	7.870	691565555.948963	6	309.0156	2.82718e-03	1.80155e-03
2018/01/03	21:02:02	ok	ok	309.1620	231.166	0.000000	17.45	53.092	7.875	694396071.453879	2	309.2114	3.65713e-03	3.73650e-17
2018/01/03	21:32:12	ok	ok	310.2140	232.218	0.000000	13.22	57.090	6.551	515608875.378494	7	310.1534	2.66517e-03	1.80542e-03
2018/01/03	21:37:12	ok	ok	310.2660	232.262	0.000000	12.97	56.991	6.440	520538325.809381	7	310.2071	2.63081e-03	1.90487e-03
2018/01/03	21:42:12	ok	ok	310.3200	232.266	0.000000	12.73	56.894	6.334	523249213.058196	6	310.2285	2.81280e-03	1.98954e-03
2018/01/03	21:47:12	ok	ok	310.3580	232.280	0.000000	12.50	56.799	6.234	515030421.951052	6	310.2453	2.85429e-03	2.00236e-03
2018/01/03	21:52:12	ok	ok	310.3980	232.283	0.000000	12.30	56.678	6.144	513061160.232840	6	310.3834	2.93390e-03	1.40959e-03
2018/01/03	21:57:12	ok	ok	310.4220	232.274	0.000000	12.12	56.561	6.063	495344889.093405	6	310.3078	2.86986e-03	1.95869e-03
2018/01/03	22:02:12	ok	ok	310.4560	232.287	0.000000	11.94	56.473	5.986	504629618.048624	6	310.4620	2.91496e-03	1.49508e-03
2018/01/03	22:07:12	ok	ok	310.4800	232.281	0.000000	11.82	56.395	5.933	488393071.909285	6	310.4780	2.82150e-03	1.38841e-03
2018/01/03	22:12:12	ok	ok	310.4980	232.284	0.000000	11.70	56.287	5.877	480545791.103517	7	310.3466	2.96283e-03	1.76835e-03
2018/01/03	22:17:12	ok	ok	310.5220	232.262	0.000000	11.56	56.206	5.818	473640816.482052	7	310.4090	2.90785e-03	1.75576e-03
2018/01/03	22:22:12	ok	ok	310.5520	232.258	0.000000	11.44	56.098	5.763	483991401.960277	7	310.5497	2.88012e-03	1.25089e-03
2018/01/03	22:27:12	ok	ok	310.5660	232.249	0.000000	11.34	56.052	5.723	477693173.625498	7	310.5420	2.85027e-03	1.27495e-03
2018/01/03	23:02:12	ok	ok	310.6560	232.164	0.000000	10.74	55.602	5.467	423459429.209177	7	310.6671	2.84626e-03	1.34015e-03
2018/01/03	23:07:12	ok	ok	310.6620	232.173	0.000000	10.66	55.560	5.435	409877496.104678	7	310.5522	2.89807e-03	1.84570e-03
2018/01/03	23:12:12	ok	ok	310.6760	232.179	0.000000	10.58	55.488	5.401	408714536.526229	7	310.6889	2.79926e-03	1.26334e-03
2018/01/03	23:17:12	ok	ok	310.6780	232.139	0.000000	10.52	55.419	5.374	394787859.175445	7	310.5566	2.93145e-03	1.79436e-03
2018/01/03	23:22:12	ok	ok	310.6900	232.139	0.000000	10.46	55.410	5.353	384239157.087319	7	310.7163	2.77907e-03	1.41042e-03
2018/01/03	23:27:12	ok	ok	310.6960	232.136	0.000000	10.39	55.340	5.322	387917647.245259	7	310.5987	2.88212e-03	1.79161e-03
2018/01/03	23:32:12	ok	ok	310.6960	232.105	0.000000	10.32	55.299	5.295	378870197.911498	7	310.6027	2.89487e-03	1.55143e-03
2018/01/03	23:37:12	ok	ok	310.7100	232.101	0.000000	10.29	55.265	5.282	367775735.658188	7	310.5976	2.91686e-03	1.88052e-03
2018/01/03	23:42:12	ok	ok	310.7280	232.076	0.000000	10.24	55.228	5.261	385915211.141409	7	310.7384	2.82760e-03	1.28146e-03
2018/01/03	23:47:12	ok	ok	310.7340	232.069	0.000000	10.18	55.189	5.238	376524649.736151	7	310.6363	2.88231e-03	1.83516e-03
2018/01/03	23:52:12	ok	ok	310.7400	232.037	0.000000	10.14	55.183	5.224	388022931.810570	7	310.7392	2.87447e-03	1.34317e-03
2018/01/03	23:57:12	ok	ok	310.7460	232.042	0.000000	10.10	55.147	5.207	375800192.857887	7	310.7583	2.79018e-03	1.37676e-03
2018/01/04	00:32:12	ok	ok	310.7900	231.919	0.000000	9.78	54.949	5.085	362624255.866424	7	310.8191	2.83264e-03	1.33537e-03
2018/01/04	00:37:12	ok	ok	310.7860	231.921	0.000000	9.75	54.945	5.074	378179877.703828	7	310.8079	2.81159e-03	1.22909e-03
2018/01/04	00:42:12	ok	ok	310.7960	231.893	0.000000	9.70	54.907	5.055	360750274.233400	4	308.7682	4.45450e-03	1.03567e-03
2018/01/04	00:47:12	ok	ok	310.8040	231.892	0.000000	9.68	54.904	5.048	369400383.606969	2	311.6844	-6.66052e-04	9.27813e-17
2018/01/04	00:52:12	ok	ok	310.8080	231.864	0.000000	9.63	54.867	5.029	369565456.909922	7	310.7973	2.89055e-03	1.31464e-03
2018/01/04	00:57:12	ok	ok	310.8160	231.845	0.000000	9.58	54.859	5.012	361936001.627722	7	310.7115	2.86079e-03	1.69517e-03
2018/01/04	01:02:12	ok	ok	310.8140	231.806	0.000000	9.59	54.831	5.013	368811688.151551	2	310.5516	2.97401e-03	3.67306e-16
2018/01/04	01:07:12	ok	ok	310.8240	231.814	0.000000	9.54	54.794	4.993	365884839.695612	2	310.8444	2.59633e-03	1.98003e-16
2018/01/04	01:12:12	ok	ok	310.8220	231.785	0.000000	9.51	54.789	4.984	370077355.093743	6	310.7135	3.03322e-03	1.83691e-03
2018/01/04	01:17:12	ok	ok	310.8260	231.777	0.000000	9.48	54.785	4.974	361902376.714202	6	310.6984	2.99649e-03	1.98775e-03
2018/01/04	01:22:12	ok	ok	310.8360	231.745	0.000000	9.46	54.782	4.967	363518150.119478	2	311.6811	-5.40830e-04	3.91703e-16
2018/01/04	01:27:12	ok	ok	310.8320	231.720	0.000000	9.43	54.747	4.954	369515211.448944	4	311.4966	-1.84249e-04	1.77477e-04
2018/01/04	01:32:12	ok	ok	310.8280	231.715	0.000000	9.41	54.744	4.948	369107246.061229	2	310.5700	1.12714e-03	2.77929e-16
2018/01/04	01:37:12	ok	ok	310.8440	231.694	0.000000	9.36	54.707	4.929	369819377.627397	2	310.0144	1.96539e-03	3.94363e-16
2018/01/04	01:42:12	ok	ok	310.8400	231.693	0.000000	9.34	54.704	4.922	361896402.097499	2	310.4989	1.29429e-03	8.64530e-16
2018/01/04	01:47:12	ok	ok	310.8440	231.657	0.000000	9.30	54.698	4.909	371877616.680477	2	310.9000	2.64044e-03	1.32891e-16
2018/01/04	01:52:12	ok	ok	310.8440	231.658	0.000000	9.28	54.695	4.903	357196969.061827	2	311.7522	-7.06814e-04	5.24640e-16
2018/01/04	01:57:12	ok	ok	310.8480	231.628	0.000000	9.26	54.692	4.896	365630094.686009	4	309.5654	3.22932e-03	1.36227e-03
2018/01/04	02:02:12	ok	ok	310.8480	231.633	0.000000	9.24	54.689	4.890	364393631.917481	2	310.9333	2.50093e-03	3.39340e-17
2018/01/04	02:07:12	ok	ok	310.8640	231.596	0.000000	9.21	54.655	4.877	357199810.915304	7	310.8513	2.02738e-03	1.48723e-03
2018/01/04	02:12:12	ok	ok	310.8620	231.599	0.000000	9.20	54.653	4.874	364488556.765577	2	310.0822	1.92236e-03	1.25301e-16
2018/01/04	02:17:12	ok	ok	310.8640	231.598	0.000000	9.19	54.652	4.871	362966414.117741	2	310.8200	1.87610e-04	7.31350e-17
2018/01/04	02:22:12	ok	ok	310.8640	231.563	0.000000	9.16	54.647	4.861	367345508.868339	4	311.5893	-2.59862e-04	1.06062e-04
2018/01/04	02:27:12	ok	ok	310.8700	231.565	0.000000	9.13	54.643	4.851	371071101.362508	2	310.0111	2.08970e-03	4.54800e-16
2018/01/04	02:32:12	ok	ok	310.8760	231.530	0.000000	9.08	54.605	4.833	383913075.221710	2	311.6811	-5.40329e-04	3.91703e-16
2018/01/04	02:37:12	ok	ok	310.8800	231.535	0.000000	9.08	54.605	4.833	373420238.694785	2	310.0822	1.92183e-03	1.25301e-16
2018/01/04	02:42:12	ok	ok	310.8780	231.503	0.000000	9.06	54.602	4.826	371367564.079861	2	311.7489	-5.81698e-04	1.22319e-16
2018/01/04	02:47:12	ok	ok	310.8760	231.503	0.000000	9.04	54.599	4.820	354785202.918072	2	310.0822	1.92156e-03	1.25301e-16
2018/01/04	02:52:12	ok	ok	310.8740	231.505	0.000000	9.02	54.596	4.813	371848241.359749	2	310.6378	1.08417e-03	1.42973e-16
2018/01/04	02:57:12	ok	ok	310.8860	231.468	0.000000	9.00	54.593	4.807	369531147.402194	2	311.6778	-4.15530e-04	2.04739e-16
2018/01/04	03:02:12	ok	ok	310.8860	231.469	0.000000	8.99	54.592	4.804	365711379.835205	2	310.9000	2.63829e-03	1.32891e-16
2018/01/04	03:07:12	ok	ok	310.8860	231.465	0.000000	8.96	54.558	4.792	366009666.501887	2	310.0822	1.92126e-03	1.25301e-16
2018/01/04	03:12:12	ok	ok	310.8920	231.432	0.000000	8.94	54.585	4.788	366503028.331767	3	309.1488	3.76018e-03	6.46983e-04
2018/01/04	03:17:12	ok	ok	310.8900	231.433	0.000000	8.94	54.585	4.788	357517064.256688	2	311.7489	-5.81523e-04	1.22319e-16
2018/01/04	03:22:12	ok	ok	310.8800	231.428	0.000000	8.90	54.549	4.772	367626252.037882	2	310.6378	1.08381e-03	1.42973e-16
2018/01/04	03:27:12	ok	ok	310.8980	231.397	0.000000	8.90	54.549	4.772	375690147.134244	2	311.8200	-7.47386e-04	4.82661e-16
2018/01/04	03:32:12	ok	ok	310.8880	231.390	0.000000	8.88	54.576	4.769	362175307.239639	2	310.0822	1.92063e-03	1.25301e-16
2018/01/04	03:37:12	ok	ok	310.8920	231.394	0.000000	8.87	54.544	4.763	378451647.703785	2	311.5119	8.90611e-05	7.19345e-17
2018/01/04	03:42:12	ok	ok	310.8960	231.388	0.000000	8.84	54.540	4.753	385671816.446859	2	310.2889	1.66899e-03	2.15924e-16
2018/01/04	03:47:12	ok	ok	310.9000	231.351	0.000000	8.84	54.540	4.753	375058152.203956	2	311.7489	-5.81316e-04	1.22319e-16
2018/01/04	03:52:12	ok	ok	310.8900	231.352	0.000000	8.82	54.537	4.747	380883040.370082	2	311.8878	-7.88582e-04	8.65223e-16
2018/01/04	03:57:12	ok	ok	310.8920	231.349	0.000000	8.80	54.534	4.741	367924877.634744	2	311.7489	-5.81312e-04	1.22319e-16
2018/01/04	04:02:12	ok	ok	310.8980	231.347	0.000000	8.80	54.504	4.738	375012816.590401	2	310.1500	1.87812e-03	2.97904e-16
2018/01/04	04:07:12	ok	ok	310.9000	231.346	0.000000	8.78	54.501	4.732	387518883.798940	2	311.8878	-7.88560e-04	8.65223e-16
2018/01/04	04:12:12	ok	ok	310.8980	231.313	0.000000	8.77	54.529	4.731	382266007.320435	2	310.4989	1.29217e-03	8.64530e-16
2018/01/04	04:17:12	ok	ok	310.8980	231.316	0.000000	8.77	54.499	4.729	398436645.332074	2	310.6378	1.08328e-03	1.42973e-16
2018/01/04	04:22:12	ok	ok	310.8940	231.306	0.000000	8.75	54.526	4.725	393490133.452325	2	310.6378	1.08324e-03	1.42973e-16
2018/01/04	04:27:12	ok	ok	310.9060	231.311	0.000000	8.74	54.525	4.722	402024623.772229	2	311.8167	-6.22596e-04	5.38763e-16
2018/01/04	04:32:12	ok	ok	310.9060	231.301	0.000000	8.73	54.493	4.716	404645337.837997	2	310.4278	1.45916e-03	5.59156e-16
2018/01/04	04:37:12	ok	ok	310.9120	231.271	0.000000	8.71	54.520	4.712	410929843.428930	2	311.8167	-6.22488e-04	5.38763e-16
2018/01/04	04:42:12	ok	ok	310.9080	231.265	0.000000	8.70	54.519	4.709	404592389.153734	2	311.5119	8.90114e-05	7.19345e-17
2018/01/04	04:47:12	ok	ok	310.9140	231.266	0.000000	8.71	54.550	4.715	409578972.852137	2	311.6778	-4.15168e-04	2.04739e-16
2018/01/04	04:52:12	ok	ok	310.9060	231.264	0.000000	8.69	54.517	4.706	410113326.687728	2	311.7489	-5.81099e-04	1.22319e-16
2018/01/04	04:57:12	ok	ok	310.9140	231.261	0.000000	8.68	54.546	4.705	405602027.263490	2	310.5283	4.18780e-03	1.61419e-16
2018/01/04	05:32:12	ok	ok	310.9120	231.219	0.000000	8.63	54.508	4.687	426714206.354541	4	311.5722	-2.15328e-04	1.28923e-04
2018/01/04	05:37:12	ok	ok	310.8980	231.218	0.000000	8.62	54.537	4.687	436429199.348689	2	311.5119	8.89936e-05	7.19345e-17
2018/01/04	05:42:12	ok	ok	310.9080	231.212	0.000000	8.62	54.537	4.687	430439821.330624	2	311.6778	-4.15071e-04	2.04739e-16
2018/01/04	05:47:12	ok	ok	310.9040	231.214	0.000000	8.60	54.534	4.680	433288889.105664	3	310.9278	2.64160e-04	5.82737e-04
2018/01/04	05:52:12	ok	ok	310.9100	231.214	0.000000	8.62	54.507	4.684	437276255.680251	2	311.7489	-5.80971e-04	1.22319e-16
2018/01/04	05:57:12	ok	ok	310.9000	231.214	0.000000	8.60	54.534	4.680	430230087.643461	2	310.5667	1.24968e-03	4.47412e-16
2018/01/04	06:02:12	ok	ok	310.8960	231.214	0.000000	8.62	54.537	4.687	453950767.142001	2	310.7889	3.37635e-03	2.58542e-16
2018/01/04	06:07:12	ok	ok	310.9000	231.209	0.000000	8.58	54.531	4.674	433676130.388692	2	310.1500	1.87700e-03	2.97904e-16
2018/01/04	06:12:12	ok	ok	310.8980	231.208	0.000000	8.60	54.534	4.680	421939839.064257	2	310.1533	1.75183e-03	3.72230e-16
2018/01/04	06:17:12	ok	ok	310.8940	231.210	0.000000	8.59	54.532	4.677	440262339.885433	2	310.6378	1.08279e-03	1.42973e-16
2018/01/04	06:22:12	ok	ok	310.8940	231.209	0.000000	8.59	54.532	4.677	434668283.196509	2	310.0822	1.91913e-03	1.25301e-16
2018/01/04	06:27:12	ok	ok	310.8920	231.243	0.000000	8.57	54.529	4.671	443731265.741659	2	311.5119	8.90032e-05	7.19345e-17
2018/01/04	06:32:12	ok	ok	310.8960	231.240	0.000000	8.57	54.529	4.671	444004669.964989	2	311.6778	-4.15121e-04	2.04739e-16
2018/01/04	06:37:12	ok	ok	310.8860	231.237	0.000000	8.56	54.528	4.668	436692270.473791	2	310.2211	1.70997e-03	6.37359e-16
2018/01/04	06:42:12	ok	ok	310.8920	231.233	0.000000	8.58	54.531	4.674	452988458.394362	2	310.6378	1.08290e-03	1.42973e-16
2018/01/04	06:47:12	ok	ok	310.8900	231.242	0.000000	8.58	54.561	4.677	449960666.817438	2	311.7489	-5.81043e-04	1.22319e-16
2018/01/04	06:52:12	ok	ok	310.8880	231.242	0.000000	8.58	54.561	4.677	447692758.395373	2	310.3600	1.50080e-03	1.39588e-16
2018/01/04	06:57:12	ok	ok	310.8880	231.236	0.000000	8.56	54.558	4.670	447937250.921389	6	310.9759	1.50569e-03	1.09207e-03
2018/01/04	07:02:12	ok	ok	310.8880	231.266	0.000000	8.58	54.531	4.674	439851795.219980	2	311.8200	-7.46963e-04	4.82661e-16
2018/01/04	07:07:12	ok	ok	310.8840	231.261	0.000000	8.57	54.559	4.674	460337507.233420	2	311.8200	-7.46945e-04	4.82661e-16
2018/01/04	07:12:12	ok	ok	310.8840	231.260	0.000000	8.56	54.558	4.670	450822208.994650	2	310.6378	1.08302e-03	1.42973e-16
2018/01/04	07:17:12	ok	ok	310.8820	231.262	0.000000	8.56	54.587	4.673	442629291.792549	2	311.8200	-7.46948e-04	4.82661e-16
2018/01/04	07:22:12	ok	ok	310.8780	231.264	0.000000	8.56	54.558	4.670	440262507.051460	2	311.8200	-7.46954e-04	4.82661e-16
2018/01/04	07:27:12	ok	ok	310.8740	231.261	0.000000	8.56	54.587	4.673	454505310.767341	2	310.6378	1.08303e-03	1.42973e-16
2018/01/04	07:32:12	ok	ok	310.8780	231.262	0.000000	8.56	54.587	4.673	446928134.864540	3	311.4947	-1.49256e-04	7.93195e-05
2018/01/04	07:37:12	ok	ok	310.8720	231.264	0.000000	8.56	54.587	4.673	445960664.362496	2	311.7489	-5.81098e-04	1.22319e-16
2018/01/04	07:42:12	ok	ok	310.8740	231.258	0.000000	8.56	54.617	4.676	445975867.847673	2	311.8200	-7.46935e-04	4.82661e-16
2018/01/04	07:47:12	ok	ok	310.8740	231.254	0.000000	8.54	54.584	4.667	446697784.860137	2	311.7489	-5.81074e-04	1.22319e-16
2018/01/04	07:52:12	ok	ok	310.8680	231.253	0.000000	8.56	54.617	4.676	442338790.476273	2	311.4238	1.78065e-04	3.26258e-16
2018/01/04	07:57:12	ok	ok	310.8660	231.255	0.000000	8.54	54.614	4.669	468561746.982736	2	311.8200	-7.46926e-04	4.82661e-16
2018/01/04	08:02:12	ok	ok	310.8640	231.254	0.000000	8.56	54.647	4.678	454547222.379868	2	311.8200	-7.46922e-04	4.82661e-16
2018/01/04	08:07:12	ok	ok	310.8660	231.251	0.000000	8.55	54.646	4.675	446223204.410389	2	309.9433	2.12907e-03	1.26892e-16
2018/01/04	08:12:12	ok	ok	310.8580	231.252	0.000000	8.55	54.646	4.675	457218908.270033	2	310.6378	1.08299e-03	1.42973e-16
2018/01/04	08:17:12	ok	ok	310.8600	231.247	0.000000	8.56	54.647	4.678	454010021.353408	2	311.7489	-5.81056e-04	1.22319e-16
2018/01/04	08:22:12	ok	ok	310.8560	231.283	0.000000	8.56	54.647	4.678	466834929.739255	2	310.6378	1.08313e-03	1.42973e-16
2018/01/04	08:27:12	ok	ok	310.8540	231.279	0.000000	8.55	54.675	4.678	464592535.143582	2	311.7489	-5.81136e-04	1.22319e-16
2018/01/04	08:32:12	ok	ok	310.8580	231.282	0.000000	8.55	54.675	4.678	453527795.046277	2	311.6811	-5.39751e-04	3.91703e-16
2018/01/04	08:37:12	ok	ok	310.8500	231.281	0.000000	8.54	54.674	4.674	462162757.108635	2	310.4311	1.33396e-03	5.04721e-16
2018/01/04	08:42:12	ok	ok	310.8560	231.282	0.000000	8.52	54.671	4.668	469956176.519736	2	310.1533	1.75239e-03	3.72230e-16
2018/01/04	08:47:12	ok	ok	310.8520	231.281	0.000000	8.55	54.705	4.680	469171292.651453	2	311.4238	1.78086e-04	3.26258e-16
2018/01/04	08:52:12	ok	ok	310.8500	231.281	0.000000	8.55	54.705	4.680	464714932.529622	2	311.6811	-5.39747e-04	3.91703e-16
2018/01/04	08:57:12	ok	ok	310.8500	231.278	0.000000	8.55	54.705	4.680	480946811.268426	2	311.8200	-7.47001e-04	4.82661e-16
2018/01/04	09:02:12	ok	ok	310.8400	231.273	0.000000	8.54	54.704	4.677	475588155.329353	2	310.5700	1.12499e-03	2.77929e-16
2018/01/04	09:32:22	ok	ok	309.7700	230.455	0.000000	12.84	51.125	5.731	681541173.705736	7	309.7762	2.93795e-03	1.33586e-03
2018/01/04	09:37:22	ok	ok	309.7060	230.467	0.000000	13.10	51.253	5.838	700620420.282680	7	309.5936	3.03036e-03	1.89820e-03
2018/01/04	09:42:22	ok	ok	309.6520	230.420	0.000000	13.34	51.286	5.929	719269089.632110	7	309.5119	3.04324e-03	1.91252e-03
2018/01/04	09:47:22	ok	ok	309.6120	230.412	0.000000	13.52	51.464	6.016	748040965.288652	7	309.4948	3.04460e-03	1.88410e-03
2018/01/04	09:52:22	ok	ok	309.5780	230.427	0.000000	13.72	51.584	6.104	749858730.124428	7	309.4354	3.02841e-03	1.84811e-03
2018/01/04	09:57:22	ok	ok	309.5440	230.422	0.000000	13.91	51.672	6.187	776346860.646428	7	309.4035	3.06899e-03	1.94606e-03
2018/01/04	10:32:22	ok	ok	309.3880	230.446	0.000000	14.82	52.290	6.619	816212562.028875	2	309.4924	3.82098e-03	1.36118e-16
2018/01/04	10:37:22	ok	ok	309.3700	230.454	0.000000	14.92	52.365	6.669	840335713.616993	2	310.3333	2.49301e-03	2.73779e-16
2018/01/04	10:42:22	ok	ok	309.3600	230.483	0.000000	14.98	52.466	6.706	840715098.745010	6	309.3451	2.41183e-03	1.93720e-03
2018/01/04	10:47:22	ok	ok	309.3440	230.479	0.000000	15.02	52.502	6.727	822604772.165349	2	309.3962	3.78698e-03	9.85328e-17
2018/01/04	10:52:22	ok	ok	309.3340	230.484	0.000000	15.09	52.573	6.765	826038980.285933	2	309.3886	3.85862e-03	9.78747e-17
2018/01/04	10:57:22	ok	ok	309.3240	230.481	0.000000	15.16	52.645	6.803	835072008.741916	2	309.2848	3.89559e-03	5.14650e-17
2018/01/04	11:02:22	ok	ok	309.3060	230.468	0.000000	15.26	52.659	6.846	823474326.193821	2	309.2848	3.89537e-03	5.14650e-17
2018/01/04	11:32:32	ok	ok	309.2460	230.532	0.000000	15.68	52.933	7.059	837469417.504378	2	309.2924	3.82487e-03	3.07806e-17
2018/01/04	11:37:32	ok	ok	309.2280	230.525	0.000000	15.68	52.964	7.063	817730528.717157	6	309.1881	2.52009e-03	1.90981e-03
2018/01/04	11:42:32	ok	ok	309.2240	230.550	0.000000	15.74	53.003	7.094	828245349.686140	2	309.3000	3.75357e-03	1.62666e-16
2018/01/04	11:47:32	ok	ok	309.2000	230.537	0.000000	15.84	53.017	7.139	823453479.304884	7	309.1380	2.63168e-03	1.56924e-03
2018/01/04	11:52:32	ok	ok	309.2000	230.568	0.000000	15.87	53.021	7.153	827851197.955532	7	309.1256	2.57378e-03	1.68942e-03
2018/01/04	11:57:32	ok	ok	309.1760	230.578	0.000000	15.94	53.031	7.184	813120180.047312	6	309.0603	2.76922e-03	1.82814e-03
2018/01/04	12:02:32	ok	ok	309.1740	230.587	0.000000	15.94	53.093	7.193	821384951.775129	7	309.1415	2.54771e-03	1.63186e-03
2018/01/04	12:32:42	ok	ok	309.1040	230.700	0.000000	16.29	53.204	7.361	823545708.275562	6	308.9720	2.77754e-03	1.84673e-03
2018/01/04	12:37:42	ok	ok	309.0860	230.714	0.000000	16.35	53.182	7.385	824835414.304465	6	308.9720	2.78398e-03	1.62421e-03
2018/01/04	12:42:42	ok	ok	309.0680	230.735	0.000000	16.42	53.192	7.418	812137515.368471	2	309.1076	3.68734e-03	1.27090e-16
2018/01/04	12:47:42	ok	ok	309.0580	230.751	0.000000	16.50	53.203	7.455	823483968.958129	6	308.9363	2.76523e-03	1.82777e-03
2018/01/04	12:52:42	ok	ok	309.0440	230.767	0.000000	16.54	53.240	7.478	815071649.594859	2	308.6242	4.36151e-03	1.91329e-16
2018/01/04	12:57:42	ok	ok	309.0320	230.814	0.000000	16.60	53.279	7.511	830519196.455422	2	308.9886	3.86914e-03	8.77975e-17
2018/01/04	13:02:42	ok	ok	309.0260	230.824	0.000000	16.62	53.251	7.516	831686027.202466	2	309.1076	3.68876e-03	1.27090e-16
2018/01/04	13:32:52	ok	ok	308.9560	230.920	0.000000	16.97	53.363	7.691	820167444.902321	2	308.4833	4.39781e-03	2.77359e-16
2018/01/04	13:37:52	ok	ok	308.9420	230.942	0.000000	17.07	53.408	7.744	815564613.936812	2	309.0114	3.65595e-03	2.13758e-16
2018/01/04	13:42:52	ok	ok	308.9340	230.968	0.000000	17.10	53.412	7.758	833264444.574007	2	309.0114	3.65636e-03	2.13758e-16
2018/01/04	13:47:52	ok	ok	308.9220	230.986	0.000000	17.16	53.421	7.787	835222754.060363	2	308.4608	4.49367e-03	1.89952e-16
2018/01/04	13:52:52	ok	ok	308.9160	231.012	0.000000	17.16	53.482	7.796	817680077.906730	2	309.0190	3.58527e-03	1.42947e-16
2018/01/04	13:57:52	ok	ok	308.9000	231.030	0.000000	17.27	53.467	7.846	819343079.086828	6	308.7495	2.80211e-03	1.81844e-03
2018/01/04	14:02:52	ok	ok	308.8840	231.042	0.000000	17.32	53.505	7.875	829124914.223145	6	308.7549	2.77792e-03	1.73686e-03
2018/01/04	14:33:02	ok	ok	308.8440	231.155	0.000000	17.50	53.592	7.973	822730295.892077	6	308.7559	2.78436e-03	1.60110e-03
2018/01/04	14:38:02	ok	ok	308.8400	231.176	0.000000	17.55	53.630	8.002	822468231.573501	6	308.7049	2.82633e-03	1.75242e-03
2018/01/04	14:43:02	ok	ok	308.8280	231.168	0.000000	17.62	53.702	8.046	838796272.792532	6	308.8242	2.73576e-03	1.27509e-03
2018/01/04	14:48:02	ok	ok	308.8240	231.191	0.000000	17.68	53.680	8.072	818733147.194490	6	308.7111	2.81023e-03	1.51393e-03
2018/01/04	14:53:02	ok	ok	308.8100	231.202	0.000000	17.73	53.718	8.102	841116160.316907	6	308.6914	2.82654e-03	1.64867e-03
2018/01/04	14:58:02	ok	ok	308.8080	231.202	0.000000	17.69	53.743	8.086	837941129.491648	6	308.6767	2.77009e-03	1.67191e-03
2018/01/04	15:03:02	ok	ok	308.8060	231.218	0.000000	17.72	53.716	8.097	835167042.438430	6	308.7015	2.74788e-03	1.78133e-03
2018/01/04	15:33:12	ok	ok	308.7800	231.300	0.000000	17.84	53.857	8.176	826873085.719258	6	308.6709	2.80230e-03	1.61602e-03
2018/01/04	15:38:12	ok	ok	308.7820	231.313	0.000000	17.86	53.890	8.191	833718200.397413	6	308.6477	2.81402e-03	1.80383e-03
2018/01/04	15:43:12	ok	ok	308.7760	231.319	0.000000	17.92	53.899	8.221	812596239.358975	6	308.7613	2.75028e-03	1.26402e-03
2018/01/04	15:48:12	ok	ok	308.8000	231.369	0.000000	17.78	54.063	8.178	815698782.688045	6	308.6759	2.82427e-03	1.64537e-03
2018/01/04	15:53:12	ok	ok	308.7880	231.354	0.000000	17.81	53.945	8.175	809923956.185637	6	308.6829	2.75096e-03	1.80460e-03
2018/01/04	15:58:12	ok	ok	308.7900	231.375	0.000000	17.82	53.946	8.180	801100491.427774	2	308.7571	2.69545e-03	3.70681e-17
2018/01/04	16:33:12	ok	ok	308.7680	231.429	0.000000	17.94	54.025	8.250	805003261.915868	2	308.6883	2.70567e-03	6.39303e-17
2018/01/04	16:38:12	ok	ok	308.7640	231.436	0.000000	17.92	54.022	8.240	792331104.645330	6	308.6514	2.83102e-03	1.64455e-03
2018/01/04	16:43:12	ok	ok	308.7660	231.435	0.000000	17.97	54.060	8.270	777050816.178581	6	308.6254	2.76991e-03	1.71443e-03
2018/01/04	16:48:12	ok	ok	308.7760	231.468	0.000000	17.92	54.114	8.254	776947974.607348	6	308.6556	2.82668e-03	1.64506e-03
2018/01/04	16:53:12	ok	ok	308.7640	231.458	0.000000	17.99	54.063	8.281	769875278.367124	6	308.6209	2.82901e-03	1.76929e-03
2018/01/04	16:58:12	ok	ok	308.7720	231.471	0.000000	17.99	54.125	8.290	779286536.272419	6	308.6615	2.79290e-03	1.55565e-03
2018/01/04	17:33:12	ok	ok	308.7920	231.469	0.000000	17.88	54.262	8.257	743576121.911250	6	308.6841	2.79794e-03	1.56475e-03
2018/01/04	17:38:12	ok	ok	308.8060	231.482	0.000000	17.86	54.229	8.242	743564462.158668	6	308.6802	2.82513e-03	1.85811e-03
2018/01/04	17:43:12	ok	ok	308.8060	231.456	0.000000	17.85	54.227	8.237	743961487.414275	2	308.7571	2.69640e-03	3.70681e-17
2018/01/04	17:48:12	ok	ok	308.8080	231.455	0.000000	17.83	54.225	8.227	737114628.626390	6	308.6657	2.80381e-03	1.75262e-03
2018/01/04	17:53:12	ok	ok	308.8120	231.446	0.000000	17.86	54.229	8.242	724415708.126458	6	308.6619	2.82384e-03	1.75086e-03
2018/01/04	17:58:12	ok	ok	308.8080	231.423	0.000000	17.78	54.217	8.201	726841004.329247	6	308.7033	2.75499e-03	1.60350e-03
2018/01/04	18:03:12	ok	ok	308.8160	231.441	0.000000	17.79	54.219	8.206	735797797.357927	6	308.6633	2.82220e-03	1.75116e-03
2018/01/04	18:33:22	ok	ok	308.8360	231.364	0.000000	17.70	54.236	8.165	715624896.092996	6	308.7016	2.78119e-03	1.77914e-03
2018/01/04	18:38:22	ok	ok	308.8360	231.367	0.000000	17.71	54.238	8.170	705609617.592255	6	308.7067	2.75953e-03	1.78074e-03
2018/01/04	18:43:22	ok	ok	308.8380	231.346	0.000000	17.71	54.238	8.170	703940280.652160	6	308.7327	2.78246e-03	1.65307e-03
2018/01/04	18:48:22	ok	ok	308.8440	231.328	0.000000	17.65	54.229	8.140	714167286.534208	6	308.7090	2.82121e-03	1.86728e-03
2018/01/04	18:53:22	ok	ok	308.8480	231.332	0.000000	17.66	54.231	8.145	709700917.351899	6	308.7353	2.76827e-03	1.75956e-03
2018/01/04	18:58:22	ok	ok	308.8480	231.309	0.000000	17.62	54.194	8.120	698059484.055309	6	308.7175	2.76872e-03	1.84133e-03
2018/01/04	19:33:22	ok	ok	308.8740	231.256	0.000000	17.59	54.220	8.110	697558621.693932	6	308.7449	2.76983e-03	1.67646e-03
2018/01/04	19:38:22	ok	ok	308.8800	231.245	0.000000	17.55	54.215	8.089	689230568.143862	6	308.7772	2.78773e-03	1.87515e-03
2018/01/04	19:43:22	ok	ok	308.8800	231.239	0.000000	17.50	54.177	8.060	684199087.314372	6	308.7412	2.77624e-03	1.75927e-03
2018/01/04	19:48:22	ok	ok	308.8800	231.218	0.000000	17.47	54.172	8.045	698887555.482230	6	308.7840	2.78388e-03	1.61601e-03
2018/01/04	19:53:22	ok	ok	308.8900	231.225	0.000000	17.47	54.203	8.049	704515230.362832	6	308.7648	2.81776e-03	1.62862e-03
2018/01/04	19:58:22	ok	ok	308.9040	231.221	0.000000	17.42	54.196	8.024	708729851.485979	6	308.8852	2.75957e-03	1.34740e-03
2018/01/04	20:03:22	ok	ok	308.8940	231.208	0.000000	17.39	54.161	8.005	678919480.047130	6	308.7806	2.74549e-03	1.81799e-03
2018/01/04	20:33:32	ok	ok	308.9300	231.157	0.000000	17.23	54.138	7.925	692994272.075347	6	308.8001	2.83856e-03	1.81919e-03
2018/01/04	20:38:32	ok	ok	308.9160	231.131	0.000000	17.28	54.083	7.941	683426215.105880	6	308.8023	2.73877e-03	1.59730e-03
2018/01/04	20:43:32	ok	ok	308.9200	231.139	0.000000	17.31	54.088	7.956	680155270.889100	6	308.7985	2.81332e-03	1.79142e-03
2018/01/04	20:48:32	ok	ok	308.9300	231.120	0.000000	17.26	54.142	7.940	698079590.972277	6	308.8123	2.76582e-03	1.79516e-03
2018/01/04	20:53:32	ok	ok	308.9280	231.122	0.000000	17.26	54.081	7.931	688544731.060392	6	308.8074	2.75422e-03	1.79982e-03
2018/01/04	20:58:32	ok	ok	308.9340	231.114	0.000000	17.19	54.132	7.905	661999201.536596	2	308.5058	4.30687e-03	4.96119e-16
2018/01/04	21:03:32	ok	ok	308.9440	231.125	0.000000	17.19	54.132	7.905	671114831.725070	6	308.8216	2.74634e-03	1.74844e-03
2018/01/04	21:33:42	ok	ok	309.9820	232.110	0.000000	12.99	58.102	6.573	586401781.972615	7	309.9405	2.66553e-03	1.58543e-03
2018/01/04	21:38:42	ok	ok	310.0420	232.131	0.000000	12.71	58.028	6.452	550340159.097398	7	309.9827	2.65379e-03	1.79162e-03
2018/01/04	21:43:42	ok	ok	310.0920	232.112	0.000000	12.46	57.929	6.342	555679676.921236	7	310.0340	2.61337e-03	1.78614e-03
2018/01/04	21:48:42	ok	ok	310.1360	232.122	0.000000	12.26	57.838	6.254	567026173.773146	2	310.2451	2.35997e-03	2.25826e-16
2018/01/04	21:53:42	ok	ok	310.1740	232.116	0.000000	12.06	57.688	6.160	553735051.386249	6	310.0860	2.73300e-03	2.01703e-03
2018/01/04	21:58:42	ok	ok	310.2040	232.140	0.000000	11.88	57.600	6.082	538184994.041942	6	310.1163	2.71437e-03	2.05431e-03
2018/01/04	22:03:42	ok	ok	310.2340	232.125	0.000000	11.72	57.485	6.010	545392994.743593	6	310.1065	2.89198e-03	1.95526e-03
2018/01/04	22:08:42	ok	ok	310.2580	232.125	0.000000	11.55	57.399	5.938	527920370.922423	6	310.1357	2.90763e-03	1.93779e-03
2018/01/04	22:13:42	ok	ok	310.2800	232.091	0.000000	11.42	57.290	5.878	521442967.555461	7	310.1314	2.89718e-03	1.85324e-03
2018/01/04	22:18:42	ok	ok	310.3040	232.066	0.000000	11.30	57.211	5.826	513068913.831989	2	310.3444	2.46388e-03	1.57471e-16
2018/01/04	22:23:42	ok	ok	310.3240	232.070	0.000000	11.18	57.103	5.772	503923721.281083	7	310.2021	2.85880e-03	1.79759e-03
2018/01/04	22:28:42	ok	ok	310.3440	232.049	0.000000	11.07	57.027	5.724	534994653.006069	2	310.3250	2.82414e-03	3.68499e-17
2018/01/04	22:33:42	ok	ok	310.3660	232.030	0.000000	10.96	56.950	5.677	513336337.416003	7	310.2603	2.81824e-03	1.79799e-03
2018/01/04	23:03:52	ok	ok	310.4500	231.920	0.000000	10.44	56.542	5.455	485576816.365448	7	310.3197	2.91427e-03	1.78434e-03
2018/01/04	23:08:52	ok	ok	310.4580	231.875	0.000000	10.35	56.498	5.420	494607158.831069	7	310.3869	2.85522e-03	1.69184e-03
2018/01/04	23:13:52	ok	ok	310.4720	231.873	0.000000	10.28	56.428	5.389	494658655.375359	7	310.4762	2.83911e-03	1.32389e-03
2018/01/04	23:18:52	ok	ok	310.4840	231.844	0.000000	10.21	56.358	5.359	494037500.514378	7	310.4966	2.79639e-03	1.40544e-03
2018/01/04	23:23:52	ok	ok	310.4900	231.841	0.000000	10.15	56.319	5.335	489304203.377413	7	310.5145	2.81795e-03	1.30903e-03
2018/01/04	23:28:52	ok	ok	310.4980	231.808	0.000000	10.09	56.250	5.308	488182282.947002	7	310.5159	2.79675e-03	1.29204e-03
2018/01/04	23:33:52	ok	ok	310.5020	231.809	0.000000	10.04	56.212	5.288	482207076.078912	7	310.5168	2.81509e-03	1.37312e-03
2018/01/04	23:38:52	ok	ok	310.5080	231.785	0.000000	9.98	56.144	5.261	466842617.637937	7	310.5284	2.79847e-03	1.29726e-03
2018/01/04	23:43:52	ok	ok	310.5100	231.783	0.000000	9.93	56.106	5.241	484064267.111477	7	310.4922	2.82988e-03	1.18031e-03
2018/01/04	23:48:52	ok	ok	310.5260	231.753	0.000000	9.89	56.070	5.225	478627354.900013	7	310.5454	2.76761e-03	1.26647e-03
2018/01/04	23:53:52	ok	ok	310.5300	231.753	0.000000	9.84	56.033	5.205	467958902.533635	7	310.4289	2.85321e-03	1.74579e-03
2018/01/04	23:58:52	ok	ok	310.5380	231.750	0.000000	9.79	55.995	5.185	465085084.457379	7	310.4036	2.89960e-03	1.85202e-03
2018/01/05	00:33:52	ok	ok	310.5780	231.638	0.000000	9.50	55.802	5.072	447165391.721905	7	310.4888	2.85815e-03	1.95235e-03
2018/01/05	00:38:52	ok	ok	310.5860	231.637	0.000000	9.46	55.796	5.059	450653655.455790	7	310.4612	2.90722e-03	1.75549e-03
2018/01/05	00:43:52	ok	ok	310.5920	231.607	0.000000	9.40	55.757	5.036	451701690.082277	2	310.5425	2.73768e-03	3.60189e-16
2018/01/05	00:48:52	ok	ok	310.6000	231.572	0.000000	9.38	55.754	5.030	450424722.552348	7	310.5045	2.87665e-03	1.83723e-03
2018/01/05	00:53:52	ok	ok	310.6040	231.575	0.000000	9.34	55.718	5.013	454706588.852644	6	310.6155	2.87669e-03	1.38737e-03
2018/01/05	00:58:52	ok	ok	310.6040	231.543	0.000000	9.29	55.711	4.997	463455191.473994	7	310.5519	2.84518e-03	1.54324e-03
2018/01/05	01:03:52	ok	ok	310.6180	231.508	0.000000	9.24	55.703	4.980	448123673.996687	6	310.6191	2.91185e-03	1.33192e-03
2018/01/05	01:08:52	ok	ok	310.6160	231.506	0.000000	9.22	55.670	4.971	439088104.981449	2	309.7467	2.00731e-03	2.97257e-16
2018/01/05	01:13:52	ok	ok	310.6300	231.478	0.000000	9.19	55.666	4.961	455841650.298262	6	310.6142	2.90843e-03	1.37128e-03
2018/01/05	01:18:52	ok	ok	310.6300	231.476	0.000000	9.14	55.658	4.945	446063950.289990	7	310.5363	2.84128e-03	1.82183e-03
2018/01/05	01:23:52	ok	ok	310.6360	231.444	0.000000	9.10	55.622	4.929	435412985.101879	2	310.6695	4.03735e-03	1.37789e-16
2018/01/05	01:28:52	ok	ok	310.6380	231.446	0.000000	9.09	55.621	4.926	462785324.262547	2	310.6755	2.74215e-03	3.06845e-16
2018/01/05	01:33:52	ok	ok	310.6380	231.411	0.000000	9.06	55.616	4.916	450548094.924782	2	310.6883	2.68805e-03	6.35187e-17
2018/01/05	01:38:52	ok	ok	310.6520	231.375	0.000000	9.03	55.582	4.903	441949430.670638	2	310.6619	4.10770e-03	2.95590e-17
2018/01/05	01:43:52	ok	ok	310.6520	231.372	0.000000	8.98	55.574	4.887	435857962.628701	2	309.6756	2.17383e-03	4.65134e-17
2018/01/05	01:48:52	ok	ok	310.6620	231.340	0.000000	8.94	55.568	4.874	439869366.976754	2	309.8144	1.96365e-03	9.31562e-17
2018/01/05	01:53:52	ok	ok	310.6580	231.336	0.000000	8.93	55.537	4.868	447670584.866827	2	310.2833	4.38019e-03	9.23121e-17
2018/01/05	01:58:52	ok	ok	310.6660	231.302	0.000000	8.90	55.532	4.858	439802080.245853	2	310.6543	4.17790e-03	1.75202e-16
2018/01/05	02:03:52	ok	ok	310.6740	231.299	0.000000	8.87	55.528	4.849	451281157.323900	2	309.8822	1.92111e-03	1.27527e-16
2018/01/05	02:08:52	ok	ok	310.6760	231.264	0.000000	8.86	55.497	4.843	450363318.749009	2	310.7000	3.74823e-03	2.01955e-16
2018/01/05	02:13:52	ok	ok	310.6760	231.266	0.000000	8.84	55.494	4.836	451264816.496954	2	310.2989	1.29274e-03	8.48539e-16
2018/01/05	02:18:52	ok	ok	310.6860	231.227	0.000000	8.81	55.459	4.824	450407230.888175	2	311.5489	-5.81378e-04	1.20594e-16
2018/01/05	02:23:52	ok	ok	310.6880	231.197	0.000000	8.79	55.456	4.818	449479222.838593	2	310.6924	3.81862e-03	1.06523e-16
2018/01/05	02:28:52	ok	ok	310.6940	231.200	0.000000	8.76	55.481	4.811	447960733.133612	2	311.5489	-5.81309e-04	1.20594e-16
2018/01/05	02:33:52	ok	ok	310.6940	231.203	0.000000	8.71	55.444	4.792	438902811.437902	2	311.5489	-5.81317e-04	1.20594e-16
2018/01/05	02:38:52	ok	ok	310.6960	231.196	0.000000	8.68	55.410	4.780	436941487.733825	2	310.7356	-8.32603e-05	2.68053e-16
2018/01/05	02:43:52	ok	ok	310.7000	231.165	0.000000	8.68	55.440	4.783	453404158.720563	2	311.3119	8.90304e-05	2.69621e-16
2018/01/05	02:48:52	ok	ok	310.6980	231.166	0.000000	8.64	55.404	4.767	460433407.346380	2	310.3667	1.25023e-03	5.20249e-16
2018/01/05	02:53:52	ok	ok	310.7080	231.139	0.000000	8.62	55.401	4.761	441718476.654044	2	311.5489	-5.81156e-04	1.20594e-16
2018/01/05	02:58:52	ok	ok	310.7080	231.136	0.000000	8.61	55.399	4.758	449393753.331295	3	311.7811	-9.69676e-04	6.41520e-05
2018/01/05	03:03:52	ok	ok	310.7100	231.133	0.000000	8.60	55.398	4.755	447193154.184533	2	310.2989	1.29200e-03	8.48539e-16
2018/01/05	03:08:52	ok	ok	310.7120	231.094	0.000000	8.54	55.389	4.736	449894684.984860	2	309.9500	1.87728e-03	3.34373e-16
2018/01/05	03:13:52	ok	ok	310.7140	231.063	0.000000	8.53	55.387	4.732	446022327.305086	2	310.3667	1.24967e-03	5.20249e-16
2018/01/05	03:18:52	ok	ok	310.7180	231.062	0.000000	8.53	55.387	4.732	450700457.855378	2	311.6167	-6.22324e-04	5.22661e-16
2018/01/05	03:23:52	ok	ok	310.7220	231.036	0.000000	8.50	55.383	4.723	446409140.325108	2	310.3667	1.24952e-03	5.20249e-16
2018/01/05	03:28:52	ok	ok	310.7260	231.035	0.000000	8.48	55.379	4.717	449547731.471545	2	309.9500	1.87680e-03	3.34373e-16
2018/01/05	03:33:52	ok	ok	310.7280	231.001	0.000000	8.45	55.375	4.707	445529279.397609	2	310.3283	4.18579e-03	1.86364e-16
2018/01/05	03:38:52	ok	ok	310.7340	230.973	0.000000	8.44	55.373	4.704	444743943.373761	2	311.6167	-6.22085e-04	5.22661e-16
2018/01/05	03:43:52	ok	ok	310.7400	230.944	0.000000	8.40	55.367	4.691	458676055.957443	3	310.8231	1.68847e-04	6.01859e-04
2018/01/05	03:48:52	ok	ok	310.7340	230.935	0.000000	8.38	55.364	4.685	461870824.573357	2	310.4344	1.20708e-03	2.41278e-16
2018/01/05	03:53:52	ok	ok	310.7420	230.899	0.000000	8.37	55.363	4.682	446602580.725134	4	311.4452	-2.59389e-04	1.35575e-04
2018/01/05	03:58:52	ok	ok	310.7420	230.904	0.000000	8.34	55.329	4.670	455864494.808715	2	310.2956	1.41564e-03	9.92058e-17
2018/01/05	04:03:52	ok	ok	310.7400	230.860	0.000000	8.32	55.326	4.664	454124556.854154	2	310.4344	1.20669e-03	2.41278e-16
2018/01/05	04:08:52	ok	ok	310.7460	230.866	0.000000	8.32	55.326	4.664	457625668.749443	2	310.2956	1.41541e-03	9.92058e-17
2018/01/05	04:13:52	ok	ok	310.7480	230.839	0.000000	8.29	55.321	4.654	453292129.737890	4	311.4281	-2.15226e-04	1.60095e-04
2018/01/05	04:18:52	ok	ok	310.7460	230.826	0.000000	8.27	55.318	4.648	448831683.760975	2	310.1567	1.62400e-03	1.04687e-16
2018/01/05	04:23:52	ok	ok	310.7560	230.832	0.000000	8.28	55.290	4.649	452154054.574821	2	310.3875	4.21314e-03	3.74935e-16
2018/01/05	04:28:52	ok	ok	310.7620	230.806	0.000000	8.24	55.313	4.639	455301019.661610	2	311.5456	-4.55970e-04	8.26264e-17
2018/01/05	04:33:52	ok	ok	310.7500	230.800	0.000000	8.24	55.313	4.639	466103667.978463	2	310.2956	1.41500e-03	9.92058e-17
2018/01/05	04:38:52	ok	ok	310.7500	230.765	0.000000	8.22	55.310	4.633	445781962.845007	2	311.6167	-6.21524e-04	5.22661e-16
2018/01/05	04:43:52	ok	ok	310.7500	230.760	0.000000	8.20	55.278	4.624	464619228.668608	2	311.6844	-6.62802e-04	9.27813e-17
2018/01/05	04:48:52	ok	ok	310.7560	230.767	0.000000	8.19	55.276	4.621	469230551.452779	5	311.2961	-4.17824e-04	6.40285e-04
2018/01/05	04:53:52	ok	ok	310.7600	230.724	0.000000	8.18	55.245	4.615	471685013.934537	2	311.5456	-4.55808e-04	8.26264e-17
2018/01/05	04:58:52	ok	ok	310.7640	230.724	0.000000	8.18	55.275	4.618	474654316.397084	4	311.4111	-1.71040e-04	1.85022e-04
2018/01/05	05:03:52	ok	ok	310.7640	230.726	0.000000	8.16	55.272	4.612	469708351.384215	2	311.6167	-6.21419e-04	5.22661e-16
2018/01/05	05:34:02	ok	ok	310.7640	230.651	0.000000	8.10	55.263	4.593	488668745.525845	2	311.6844	-6.62490e-04	9.27813e-17
2018/01/05	05:39:02	ok	ok	310.7680	230.642	0.000000	8.07	55.258	4.584	476468144.448808	2	311.5456	-4.55646e-04	8.26264e-17
2018/01/05	05:44:02	ok	ok	310.7660	230.640	0.000000	8.08	55.259	4.587	487892360.415415	2	311.5456	-4.55643e-04	8.26264e-17
2018/01/05	05:49:02	ok	ok	310.7720	230.606	0.000000	8.08	55.259	4.587	483982179.035381	2	311.4000	8.65220e-16	2.61463e-16
2018/01/05	05:54:02	ok	ok	310.7600	230.610	0.000000	8.05	55.255	4.578	485341254.938674	2	311.3357	2.66429e-04	2.45088e-16
2018/01/05	05:59:02	ok	ok	310.7660	230.601	0.000000	8.05	55.255	4.578	489443381.392664	2	310.4344	1.20534e-03	2.41278e-16
2018/01/05	06:04:02	ok	ok	310.7700	230.602	0.000000	8.04	55.253	4.575	483970014.267286	2	311.5456	-4.55567e-04	8.26264e-17
2018/01/05	06:09:02	ok	ok	310.7600	230.600	0.000000	8.02	55.250	4.569	497297718.745071	2	311.6844	-6.62341e-04	9.27813e-17
2018/01/05	06:14:02	ok	ok	310.7660	230.561	0.000000	8.00	55.277	4.565	484977497.412571	2	310.4344	1.20513e-03	2.41278e-16
2018/01/05	06:19:02	ok	ok	310.7680	230.560	0.000000	8.01	55.279	4.568	490700293.779010	2	310.2956	1.41353e-03	9.92058e-17
2018/01/05	06:24:02	ok	ok	310.7720	230.563	0.000000	8.00	55.277	4.565	489453639.684485	2	310.2244	1.58021e-03	4.07747e-16
2018/01/05	06:29:02	ok	ok	310.7680	230.557	0.000000	7.99	55.276	4.562	500747812.994155	2	310.5022	1.16330e-03	2.45581e-16
2018/01/05	06:34:02	ok	ok	310.7740	230.525	0.000000	7.98	55.274	4.559	493283742.591308	2	311.5456	-4.55415e-04	8.26264e-17
2018/01/05	06:39:02	ok	ok	310.7720	230.521	0.000000	7.97	55.273	4.556	489099882.297868	2	309.8789	2.03954e-03	8.52265e-17
2018/01/05	06:44:02	ok	ok	310.7680	230.525	0.000000	7.95	55.269	4.550	490615401.803752	2	310.3633	1.37145e-03	5.06514e-16
2018/01/05	06:49:02	ok	ok	310.7740	230.523	0.000000	7.95	55.269	4.550	491772478.493161	2	310.0178	1.83062e-03	1.78139e-16
2018/01/05	06:54:02	ok	ok	310.7740	230.489	0.000000	7.94	55.268	4.547	498591791.980823	2	311.6844	-6.62024e-04	9.27813e-17
2018/01/05	06:59:02	ok	ok	310.7720	230.493	0.000000	7.94	55.298	4.549	488001324.641668	2	310.4344	1.20477e-03	2.41278e-16
2018/01/05	07:04:02	ok	ok	310.7760	230.485	0.000000	7.90	55.262	4.534	499658017.587699	2	310.4344	1.20473e-03	2.41278e-16
2018/01/05	07:09:02	ok	ok	310.7760	230.486	0.000000	7.90	55.292	4.537	498467392.934350	2	311.6844	-6.62016e-04	9.27813e-17
2018/01/05	07:14:02	ok	ok	310.7800	230.480	0.000000	7.90	55.292	4.537	499783828.975423	2	309.8078	2.20615e-03	2.53895e-16
2018/01/05	07:19:02	ok	ok	310.7760	230.445	0.000000	7.89	55.290	4.534	503420777.256784	2	311.6844	-6.61896e-04	9.27813e-17
2018/01/05	07:24:02	ok	ok	310.7760	230.445	0.000000	7.88	55.318	4.533	504663475.006981	2	310.5022	1.16273e-03	2.45581e-16
2018/01/05	07:29:02	ok	ok	310.7780	230.438	0.000000	7.88	55.318	4.533	507408957.266179	2	310.4344	1.20448e-03	2.41278e-16
2018/01/05	07:34:02	ok	ok	310.7800	230.404	0.000000	7.86	55.286	4.525	510227883.189057	3	311.8769	-1.00689e-03	1.81079e-04
2018/01/05	07:39:02	ok	ok	310.7720	230.404	0.000000	7.86	55.315	4.527	507210271.098931	2	311.3357	2.66191e-04	2.45088e-16
2018/01/05	07:44:02	ok	ok	310.7820	230.397	0.000000	7.86	55.315	4.527	507950876.468797	2	311.6844	-6.61760e-04	9.27813e-17
2018/01/05	07:49:02	ok	ok	310.7740	230.398	0.000000	7.83	55.311	4.518	521872786.597932	2	311.3357	2.66185e-04	2.45088e-16
2018/01/05	07:54:02	ok	ok	310.7700	230.399	0.000000	7.83	55.311	4.518	502750583.587470	2	310.5733	9.96196e-04	8.28668e-17
2018/01/05	07:59:02	ok	ok	310.7780	230.393	0.000000	7.83	55.311	4.518	510190068.796580	2	310.0178	1.82958e-03	1.78139e-16
2018/01/05	08:04:02	ok	ok	310.7720	230.357	0.000000	7.83	55.311	4.518	523302586.977707	2	311.3357	2.66137e-04	2.45088e-16
2018/01/05	08:09:02	ok	ok	310.7760	230.354	0.000000	7.83	55.311	4.518	509442867.559396	2	309.8789	2.03807e-03	8.52265e-17
2018/01/05	08:14:02	ok	ok	310.7760	230.356	0.000000	7.82	55.339	4.517	522483253.790535	3	311.7487	-8.48650e-04	1.39639e-04
2018/01/05	08:19:02	ok	ok	310.7780	230.357	0.000000	7.82	55.309	4.515	522139805.492605	2	311.6167	-6.20425e-04	5.22661e-16
2018/01/05	08:24:02	ok	ok	310.7760	230.356	0.000000	7.81	55.308	4.512	528786013.432133	2	311.5456	-4.55082e-04	8.26264e-17
2018/01/05	08:29:02	ok	ok	310.7680	230.348	0.000000	7.82	55.339	4.517	528683964.257566	2	310.6222	3.50382e-03	1.86000e-16
2018/01/05	08:34:02	ok	ok	310.7720	230.353	0.000000	7.82	55.309	4.515	533163397.750693	2	310.2922	1.53689e-03	3.86884e-16
2018/01/05	08:39:02	ok	ok	310.7720	230.346	0.000000	7.82	55.309	4.515	530262267.472850	4	311.4137	-1.58008e-04	1.31570e-04
2018/01/05	08:44:02	ok	ok	310.7660	230.346	0.000000	7.81	55.308	4.512	543809446.779937	2	310.4344	1.20400e-03	2.41278e-16
2018/01/05	08:49:02	ok	ok	310.7680	230.341	0.000000	7.79	55.305	4.506	528863106.566326	2	311.5456	-4.55052e-04	8.26264e-17
2018/01/05	08:54:02	ok	ok	310.7700	230.342	0.000000	7.81	55.308	4.512	537145287.106596	2	311.4576	2.59566e-03	1.53280e-16
2018/01/05	08:59:02	ok	ok	310.7660	230.343	0.000000	7.80	55.306	4.509	539424603.496553	2	311.5456	-4.55055e-04	8.26264e-17
2018/01/05	09:34:02	ok	ok	309.6780	229.711	0.000000	12.06	51.657	5.516	748288720.661831	6	309.6292	2.88731e-03	1.30698e-03
2018/01/05	09:39:02	ok	ok	309.6240	229.691	0.000000	12.30	51.752	5.610	783605700.336069	6	309.3767	3.57175e-03	1.12512e-03
2018/01/05	09:44:02	ok	ok	309.5720	229.659	0.000000	12.58	51.883	5.723	780437351.070609	7	309.4430	2.97764e-03	1.85584e-03
2018/01/05	09:49:02	ok	ok	309.5340	229.706	0.000000	12.76	52.000	5.800	801975556.039627	6	309.5299	2.75993e-03	1.44346e-03
2018/01/05	09:54:02	ok	ok	309.4900	229.715	0.000000	12.96	52.058	5.879	793670682.769849	7	309.4700	2.94728e-03	1.33065e-03
2018/01/05	09:59:02	ok	ok	309.4520	229.733	0.000000	13.20	52.184	5.981	792110701.230342	7	309.3111	3.00026e-03	1.85766e-03
2018/01/05	10:04:02	ok	ok	309.4160	229.717	0.000000	13.31	52.230	6.027	801883574.801795	7	309.2870	3.00138e-03	1.85278e-03
2018/01/05	10:34:12	ok	ok	309.2780	229.867	0.000000	14.07	52.735	6.376	826863027.238209	2	309.2848	3.88521e-03	5.14650e-17
2018/01/05	10:39:12	ok	ok	309.2660	229.896	0.000000	14.19	52.813	6.433	834388496.022596	2	309.2848	3.88571e-03	5.14650e-17
2018/01/05	10:44:12	ok	ok	309.2460	229.888	0.000000	14.26	52.884	6.469	825495745.650035	2	309.2848	3.88558e-03	5.14650e-17
2018/01/05	10:49:12	ok	ok	309.2360	229.923	0.000000	14.38	52.962	6.526	854719034.766158	2	309.2924	3.81477e-03	3.07806e-17
2018/01/05	10:54:12	ok	ok	309.2240	229.966	0.000000	14.43	53.000	6.551	838810496.242139	2	309.3000	3.74408e-03	1.62666e-16
2018/01/05	10:59:12	ok	ok	309.2040	229.961	0.000000	14.56	53.049	6.609	838595243.669049	6	309.0872	2.77110e-03	1.92711e-03
2018/01/05	11:04:12	ok	ok	309.1840	229.984	0.000000	14.68	53.097	6.664	856267468.118735	2	309.1733	3.99563e-03	1.95314e-16
2018/01/05	11:34:22	ok	ok	309.1100	230.082	0.000000	15.06	53.304	6.846	829650502.326153	2	309.2038	3.71145e-03	4.76680e-17
2018/01/05	11:39:22	ok	ok	309.1020	230.115	0.000000	15.15	53.378	6.893	831486744.347017	6	308.9661	2.77606e-03	1.89368e-03
2018/01/05	11:44:22	ok	ok	309.0900	230.134	0.000000	15.24	53.422	6.937	855042229.700511	2	309.0848	3.89225e-03	1.67949e-16
2018/01/05	11:49:22	ok	ok	309.0760	230.166	0.000000	15.28	53.427	6.955	853631724.182030	6	308.9730	2.74598e-03	1.88335e-03
2018/01/05	11:54:22	ok	ok	309.0580	230.195	0.000000	15.38	53.472	7.003	859524139.453384	6	308.9301	2.80423e-03	1.85464e-03
2018/01/05	11:59:22	ok	ok	309.0480	230.216	0.000000	15.37	53.501	7.002	847183481.767174	2	309.0848	3.89363e-03	1.67949e-16
2018/01/05	12:34:22	ok	ok	308.9840	230.359	0.000000	15.75	53.709	7.193	831658377.998709	6	308.8178	2.81956e-03	1.88686e-03
2018/01/05	12:39:22	ok	ok	308.9680	230.379	0.000000	15.78	53.713	7.207	836131989.955818	6	308.8599	2.83519e-03	1.71844e-03
2018/01/05	12:44:22	ok	ok	308.9600	230.398	0.000000	15.78	53.713	7.207	832245235.251969	2	309.0114	3.64733e-03	2.13758e-16
2018/01/05	12:49:22	ok	ok	308.9480	230.391	0.000000	15.86	53.756	7.247	823003906.199957	6	308.8156	2.76656e-03	1.86147e-03
2018/01/05	12:54:22	ok	ok	308.9480	230.416	0.000000	15.93	53.796	7.284	823030396.651560	2	308.3933	4.76574e-03	2.19506e-16
2018/01/05	12:59:22	ok	ok	308.9340	230.430	0.000000	16.01	53.808	7.320	821141025.778474	2	309.0114	3.64784e-03	2.13758e-16
2018/01/05	13:04:22	ok	ok	308.9300	230.464	0.000000	16.00	53.806	7.316	820968665.847585	6	308.8187	2.84170e-03	1.69907e-03
2018/01/05	13:34:32	ok	ok	308.8620	230.564	0.000000	16.28	53.908	7.454	819007540.818141	2	308.9000	3.75867e-03	2.48042e-16
2018/01/05	13:39:32	ok	ok	308.8560	230.590	0.000000	16.37	53.891	7.492	813476872.844814	2	308.9076	3.68740e-03	9.25126e-17
2018/01/05	13:44:32	ok	ok	308.8460	230.610	0.000000	16.42	53.928	7.520	822353273.003022	6	308.7543	2.76104e-03	1.64603e-03
2018/01/05	13:49:32	ok	ok	308.8480	230.613	0.000000	16.40	53.956	7.515	815995773.760824	2	308.4242	4.36145e-03	2.46044e-16
2018/01/05	13:54:32	ok	ok	308.8400	230.642	0.000000	16.46	53.995	7.548	809014379.200273	2	308.9076	3.68823e-03	9.25126e-17
2018/01/05	13:59:32	ok	ok	308.8300	230.661	0.000000	16.51	54.003	7.571	806835866.220825	2	308.9229	3.54512e-03	1.84283e-16
2018/01/05	14:34:32	ok	ok	308.8120	230.791	0.000000	16.63	54.235	7.659	798412520.820806	2	308.3650	4.33423e-03	9.18535e-17
2018/01/05	14:39:32	ok	ok	308.8080	230.793	0.000000	16.70	54.214	7.688	785272973.089056	2	308.3425	4.42881e-03	1.42315e-16
2018/01/05	14:44:32	ok	ok	308.8080	230.794	0.000000	16.67	54.210	7.674	779554022.051276	2	308.3425	4.42884e-03	1.42315e-16
2018/01/05	14:49:32	ok	ok	308.7980	230.820	0.000000	16.68	54.242	7.683	768566942.289064	2	308.7962	3.79996e-03	1.07978e-16
2018/01/05	14:54:32	ok	ok	308.8000	230.819	0.000000	16.72	54.217	7.698	786426713.740196	2	308.7962	3.79994e-03	1.07978e-16
2018/01/05	14:59:32	ok	ok	308.8000	230.840	0.000000	16.70	54.214	7.688	774624844.865493	2	308.2608	4.49375e-03	2.01276e-16
2018/01/05	15:04:32	ok	ok	308.7960	230.842	0.000000	16.70	54.275	7.697	750019177.331743	2	308.8038	3.72853e-03	1.70581e-16
2018/01/05	15:34:42	ok	ok	308.7960	230.911	0.000000	16.80	54.351	7.754	732358071.188688	2	308.7962	3.80145e-03	1.07978e-16
2018/01/05	15:39:42	ok	ok	308.7980	230.905	0.000000	16.74	54.373	7.729	724427230.759330	2	308.8038	3.72954e-03	1.70581e-16
2018/01/05	15:44:42	ok	ok	308.7940	230.905	0.000000	16.82	54.385	7.768	735906022.631915	2	308.8114	3.65773e-03	2.68417e-16
2018/01/05	15:49:42	ok	ok	308.7920	230.906	0.000000	16.76	54.345	7.735	734550799.269439	2	308.8038	3.72956e-03	1.70581e-16
2018/01/05	15:54:42	ok	ok	308.8000	230.930	0.000000	16.79	54.380	7.754	722595961.213186	2	308.9229	3.54925e-03	1.84283e-16
2018/01/05	15:59:42	ok	ok	308.7920	230.929	0.000000	16.85	54.389	7.783	706962079.259158	2	308.2608	4.49547e-03	2.01276e-16
2018/01/05	16:34:42	ok	ok	308.7960	230.941	0.000000	16.85	54.450	7.792	717689154.583714	2	308.9229	3.54942e-03	1.84283e-16
2018/01/05	16:39:42	ok	ok	308.7940	230.951	0.000000	16.83	54.448	7.782	691391371.256750	6	308.7019	2.53677e-03	1.83927e-03
2018/01/05	16:44:42	ok	ok	308.7880	230.951	0.000000	16.86	54.421	7.792	680870714.549449	2	308.8114	3.65846e-03	2.68417e-16
2018/01/05	16:49:42	ok	ok	308.7960	230.946	0.000000	16.84	54.480	7.791	683116010.613644	2	308.9229	3.54950e-03	1.84283e-16
2018/01/05	16:54:42	ok	ok	308.7860	230.944	0.000000	16.90	54.427	7.812	675592140.137665	2	308.7962	3.80200e-03	1.07978e-16
2018/01/05	16:59:42	ok	ok	308.7960	230.955	0.000000	16.87	54.484	7.806	691022380.032534	6	308.7484	2.74683e-03	1.36173e-03
2018/01/05	17:34:42	ok	ok	308.8340	230.947	0.000000	16.71	54.614	7.750	655937468.658198	6	308.7071	2.73714e-03	1.81775e-03
2018/01/05	17:39:42	ok	ok	308.8460	230.948	0.000000	16.72	54.646	7.759	654273608.732533	2	308.9229	3.54952e-03	1.84283e-16
2018/01/05	17:44:42	ok	ok	308.8560	230.954	0.000000	16.66	54.637	7.730	655927323.035919	2	308.9076	3.69322e-03	9.25126e-17
2018/01/05	17:49:42	ok	ok	308.8640	230.937	0.000000	16.63	54.694	7.724	661687348.179755	6	308.7387	2.74909e-03	1.79795e-03
2018/01/05	17:54:42	ok	ok	308.8820	230.947	0.000000	16.50	54.766	7.674	652957852.232606	2	308.9152	3.62132e-03	1.37484e-16
2018/01/05	17:59:42	ok	ok	308.8840	230.956	0.000000	16.50	54.736	7.670	664696357.395869	2	308.8924	3.83688e-03	1.22213e-16
2018/01/05	18:04:42	ok	ok	308.8960	230.948	0.000000	16.44	54.727	7.641	649343401.099196	6	308.7532	2.77756e-03	1.77549e-03
2018/01/05	18:34:52	ok	ok	308.8840	230.852	0.000000	16.50	54.491	7.635	654029563.075417	6	308.7531	2.70681e-03	1.80338e-03
2018/01/05	18:39:52	ok	ok	308.8800	230.830	0.000000	16.51	54.493	7.640	659199981.305543	6	308.8382	2.78939e-03	1.18925e-03
2018/01/05	18:44:52	ok	ok	308.8700	230.808	0.000000	16.54	54.466	7.650	657239462.528806	2	308.9076	3.69089e-03	9.25126e-17
2018/01/05	18:49:52	ok	ok	308.8780	230.792	0.000000	16.54	54.466	7.650	642835187.404460	6	308.7507	2.70971e-03	1.80306e-03
2018/01/05	18:54:52	ok	ok	308.8740	230.790	0.000000	16.52	54.433	7.636	642941659.351346	2	308.9076	3.69061e-03	9.25126e-17
2018/01/05	18:59:52	ok	ok	308.8740	230.796	0.000000	16.48	54.396	7.613	641516246.916834	6	308.7304	2.79996e-03	1.79077e-03
2018/01/05	19:34:52	ok	ok	308.8700	230.749	0.000000	16.52	54.372	7.628	659400590.312459	2	308.9000	3.76169e-03	2.48042e-16
2018/01/05	19:39:52	ok	ok	308.8760	230.752	0.000000	16.49	54.367	7.613	642243752.154914	6	308.7241	2.74275e-03	1.88269e-03
2018/01/05	19:44:52	ok	ok	308.8700	230.745	0.000000	16.56	54.378	7.647	647957606.226021	2	308.9000	3.76162e-03	2.48042e-16
2018/01/05	19:49:52	ok	ok	308.8740	230.720	0.000000	16.52	54.310	7.619	655967298.387886	2	309.0190	3.58073e-03	1.42947e-16
2018/01/05	19:54:52	ok	ok	308.8740	230.725	0.000000	16.49	54.337	7.609	647897619.647255	6	308.7490	2.71132e-03	1.80286e-03
2018/01/05	19:59:52	ok	ok	308.8660	230.728	0.000000	16.56	54.347	7.643	648585215.829178	2	308.9076	3.68961e-03	9.25126e-17
2018/01/05	20:34:52	ok	ok	308.8920	230.731	0.000000	16.47	54.395	7.608	656309688.009464	6	308.7439	2.75912e-03	1.79560e-03
2018/01/05	20:39:52	ok	ok	308.8880	230.702	0.000000	16.48	54.335	7.604	638968617.802161	6	308.7423	2.77771e-03	1.82614e-03
2018/01/05	20:44:52	ok	ok	308.8960	230.718	0.000000	16.47	54.364	7.604	643929340.533092	6	308.7594	2.74553e-03	1.78027e-03
2018/01/05	20:49:52	ok	ok	308.8960	230.724	0.000000	16.43	54.359	7.585	643703073.493806	2	310.0570	1.95311e-03	8.12209e-17
2018/01/05	20:54:52	ok	ok	308.8980	230.729	0.000000	16.42	54.357	7.580	647785071.471741	6	308.7540	2.75718e-03	1.74428e-03
2018/01/05	20:59:52	ok	ok	308.8940	230.701	0.000000	16.44	54.299	7.581	652367358.026700	2	308.4017	4.45759e-03	3.58087e-16
2018/01/05	21:34:52	ok	ok	309.9460	231.566	0.000000	12.23	58.459	6.309	567151488.143498	7	309.9306	2.58331e-03	1.65813e-03
2018/01/05	21:39:52	ok	ok	310.0020	231.556	0.000000	11.94	58.354	6.185	567239992.808453	3	309.4871	2.88419e-03	3.61609e-04
2018/01/05	21:44:52	ok	ok	310.0580	231.543	0.000000	11.70	58.256	6.083	551123648.793901	6	309.9239	2.85735e-03	1.87551e-03
2018/01/05	21:49:52	ok	ok	310.0980	231.534	0.000000	11.46	58.159	5.982	551200785.928946	6	309.9938	2.80162e-03	1.97027e-03
2018/01/05	21:54:52	ok	ok	310.1380	231.549	0.000000	11.25	58.037	5.892	549216154.071596	7	310.1151	2.82418e-03	1.28680e-03
2018/01/05	21:59:52	ok	ok	310.1700	231.514	0.000000	11.10	57.954	5.828	540507232.466935	7	310.0477	2.87480e-03	1.75322e-03
2018/01/05	22:04:52	ok	ok	310.2020	231.483	0.000000	10.91	57.835	5.747	547173646.342399	7	310.2162	2.77349e-03	1.25010e-03
2018/01/05	22:09:52	ok	ok	310.2320	231.457	0.000000	10.76	57.752	5.685	536595007.636698	7	310.1087	2.84878e-03	1.74913e-03
2018/01/05	22:14:52	ok	ok	310.2560	231.426	0.000000	10.62	57.641	5.624	521767881.770400	7	310.2418	2.78922e-03	1.28208e-03
2018/01/05	22:19:52	ok	ok	310.2780	231.388	0.000000	10.46	57.556	5.560	533847932.333252	7	310.2682	2.82001e-03	1.26020e-03
2018/01/05	22:24:52	ok	ok	310.3000	231.402	0.000000	10.36	57.452	5.515	516121206.040385	7	310.3042	2.82140e-03	1.29555e-03
2018/01/05	22:29:52	ok	ok	310.3200	231.364	0.000000	10.24	57.374	5.466	514430745.697582	7	310.3193	2.76383e-03	1.38177e-03
2018/01/05	23:04:52	ok	ok	310.4300	231.103	0.000000	9.56	56.911	5.193	491136831.411581	7	310.4402	2.79153e-03	1.31514e-03
2018/01/05	23:09:52	ok	ok	310.4420	231.067	0.000000	9.48	56.840	5.160	486987143.321434	6	310.4425	2.89900e-03	1.45870e-03
2018/01/05	23:14:52	ok	ok	310.4560	231.032	0.000000	9.39	56.796	5.127	497914788.494865	7	310.4692	2.80299e-03	1.31367e-03
2018/01/05	23:19:52	ok	ok	310.4640	231.033	0.000000	9.31	56.724	5.094	491608140.926446	6	310.3539	2.93081e-03	1.90306e-03
2018/01/05	23:24:52	ok	ok	310.4800	231.003	0.000000	9.26	56.717	5.077	487147443.426927	6	310.4828	2.82068e-03	1.27982e-03
2018/01/05	23:29:52	ok	ok	310.4960	230.969	0.000000	9.17	56.643	5.042	512040941.864470	7	310.4902	2.81082e-03	1.25000e-03
2018/01/05	23:34:52	ok	ok	310.5000	230.943	0.000000	9.12	56.576	5.020	486495882.119859	7	310.5323	2.60441e-03	1.49179e-03
2018/01/05	23:39:52	ok	ok	310.5160	230.905	0.000000	9.04	56.534	4.991	495911698.247889	6	310.5252	2.88588e-03	1.53330e-03
2018/01/05	23:44:52	ok	ok	310.5200	230.882	0.000000	8.98	56.495	4.968	478919462.034314	7	310.4486	2.85864e-03	1.63327e-03
2018/01/05	23:49:52	ok	ok	310.5320	230.840	0.000000	8.92	56.486	4.948	481285624.244279	4	308.5588	4.30707e-03	9.44259e-04
2018/01/05	23:54:52	ok	ok	310.5460	230.842	0.000000	8.86	56.447	4.926	494991094.065361	6	310.5501	2.86538e-03	1.39846e-03
2018/01/05	23:59:52	ok	ok	310.5520	230.795	0.000000	8.82	56.382	4.908	487725263.559435	6	310.4382	2.90397e-03	1.93908e-03
2018/01/06	00:34:52	ok	ok	310.6120	230.585	0.000000	8.44	56.175	4.772	462567662.371590	2	311.5522	-7.03990e-04	5.73901e-16
2018/01/06	00:39:52	ok	ok	310.6220	230.546	0.000000	8.38	56.136	4.750	481520352.892908	2	311.5522	-7.03872e-04	5.73901e-16
2018/01/06	00:44:52	ok	ok	310.6260	230.545	0.000000	8.34	56.130	4.738	474844916.789676	4	311.2821	-1.26600e-04	1.46299e-04
2018/01/06	00:49:52	ok	ok	310.6360	230.504	0.000000	8.29	56.093	4.719	472505359.941752	2	309.8856	1.78963e-03	2.79814e-16
2018/01/06	00:54:52	ok	ok	310.6440	230.470	0.000000	8.26	56.088	4.710	469569427.275902	2	311.4811	-5.38202e-04	5.89346e-17
2018/01/06	00:59:52	ok	ok	310.6480	230.466	0.000000	8.19	56.048	4.685	477609705.893394	2	310.3700	1.12178e-03	4.45555e-17
2018/01/06	01:04:52	ok	ok	310.6580	230.427	0.000000	8.15	56.042	4.673	474420057.521995	2	311.6200	-7.44728e-04	7.81015e-16
2018/01/06	01:09:52	ok	ok	310.6640	230.402	0.000000	8.10	56.004	4.655	459525372.916708	2	309.9533	1.74685e-03	7.03242e-16
2018/01/06	01:14:52	ok	ok	310.6720	230.398	0.000000	8.06	55.998	4.642	478075589.826363	2	311.6200	-7.44635e-04	7.81015e-16
2018/01/06	01:19:52	ok	ok	310.6820	230.366	0.000000	8.02	55.992	4.630	493536097.492246	2	311.4100	-3.72517e-04	6.40884e-16
2018/01/06	01:24:52	ok	ok	310.6900	230.332	0.000000	7.98	55.956	4.615	476711571.301704	2	311.5489	-5.79127e-04	1.20594e-16
2018/01/06	01:29:52	ok	ok	310.6960	230.299	0.000000	7.93	55.919	4.597	463330822.106043	2	311.5489	-5.79046e-04	1.20594e-16
2018/01/06	01:34:52	ok	ok	310.7040	230.303	0.000000	7.91	55.916	4.591	484677819.200995	2	311.5489	-5.79054e-04	1.20594e-16
2018/01/06	01:39:52	ok	ok	310.7040	230.259	0.000000	7.86	55.879	4.573	483696393.265243	2	311.6167	-6.20162e-04	5.22661e-16
2018/01/06	01:44:52	ok	ok	310.7160	230.227	0.000000	7.83	55.874	4.564	484434664.139143	2	311.5489	-5.78863e-04	1.20594e-16
[truncated: 4,761 more rows]
