# Supplementary material for: Comparison of Mechanical Properties of Natural Gut and Synthetic Polymer Harp Strings
Source: Materials (Basel). 2018 Nov 1;11(11):2160. doi: 10.3390/ma11112160 (PMC6266393; doi:10.3390/ma11112160)
Supplement: Supplementary file 1 [file materials-11-02160-s001.zip › string_test_data_2018.02.20.14.44.csv]

Date	Time	+-	f0	Frequency	Tension	LengthAdj	Temp	Rel.Hm	Abs.Hm	Pk.Magnitude	Harmonics	Fitted.f0	Bend.Stiff	Fit.Error
>>>>>_Pre-tuning_in_Constant_Frequency_mode_<<<<<
2018/02/20	14:44:43	ok	ok	234.9540	145.495	0.000000	34.50	59.099	22.726	111293630.193606	2	233.7133	2.71692e-03	2.46653e-17
2018/02/20	14:49:39	ok	ok	234.9280	145.464	0.000000	34.59	59.113	22.838	117598494.222098	2	233.4322	3.17289e-03	2.57025e-16
2018/02/20	14:54:39	ok	ok	234.9380	145.462	0.000000	34.62	59.181	22.901	114733218.462122	2	233.6456	2.75193e-03	2.07763e-16
2018/02/20	14:59:39	ok	ok	234.9340	145.455	0.000000	34.60	59.274	22.912	113356773.725196	2	234.9189	4.50374e-04	2.29353e-16
2018/02/20	15:04:39	ok	ok	234.9240	145.432	0.000000	34.68	59.254	23.001	125021223.166040	3	235.8000	-3.65897e-16	3.52665e-16
2018/02/20	15:09:39	ok	ok	234.9200	145.423	0.000000	34.71	59.290	23.051	110804402.436916	2	234.8578	2.77164e-04	4.23612e-16
2018/02/20	15:14:39	ok	ok	234.9120	145.401	0.000000	34.77	59.331	23.139	112196333.692147	2	233.2900	3.45243e-03	6.16091e-16
2018/02/20	15:19:39	ok	ok	234.8960	145.392	0.000000	34.84	59.278	23.203	125176093.317919	2	234.8476	1.18765e-03	7.82857e-17
2018/02/20	15:24:39	ok	ok	234.9160	145.394	0.000000	34.84	59.374	23.241	110431748.590545	2	235.1056	8.65053e-04	5.65294e-16
2018/02/20	15:29:39	ok	ok	234.8980	145.373	0.000000	34.89	59.317	23.279	111976066.257939	2	234.8325	3.35115e-03	5.77324e-17
2018/02/20	15:34:39	ok	ok	234.9040	145.380	0.000000	34.90	59.351	23.305	116103533.973418	2	232.9311	4.26045e-03	5.79382e-16
2018/02/20	15:39:39	ok	ok	234.9040	145.363	0.000000	34.90	59.446	23.342	111902399.682031	2	234.7333	2.85858e-03	7.69914e-17
2018/02/20	15:44:39	ok	ok	234.9060	145.354	0.000000	34.96	59.487	23.431	110264829.809935	2	233.5778	2.78551e-03	1.36870e-16
2018/02/20	15:49:39	ok	ok	234.9120	145.384	0.000000	34.94	59.548	23.431	117711249.884912	2	234.7833	5.19706e-04	2.95914e-16
2018/02/20	15:54:39	ok	ok	234.9320	145.384	0.000000	34.94	59.612	23.456	107610015.389822	2	233.6389	2.95944e-03	7.71753e-17
2018/02/20	15:59:39	ok	ok	234.9300	145.383	0.000000	34.93	59.546	23.418	115643768.733136	2	233.5033	3.03080e-03	5.74148e-16
2018/02/20	16:04:39	ok	ok	234.9200	145.364	0.000000	34.97	59.616	23.494	126564993.644673	2	234.7500	2.72847e-03	4.24750e-17
2018/02/20	16:09:39	ok	ok	234.9420	145.380	0.000000	34.95	59.677	23.494	109984963.383358	2	233.9911	2.36392e-03	4.85860e-16
2018/02/20	16:14:39	ok	ok	234.9480	145.391	0.000000	34.98	59.713	23.545	116617934.942026	2	233.7133	2.71498e-03	2.46653e-17
2018/02/20	16:19:39	ok	ok	234.9560	145.399	0.000000	34.95	59.709	23.506	121676800.991334	2	233.2222	3.48827e-03	2.65393e-17
2018/02/20	16:24:39	ok	ok	234.9600	145.399	0.000000	34.92	59.799	23.505	119447685.977709	2	233.7844	2.57511e-03	1.75909e-16
2018/02/20	16:29:39	ok	ok	234.9680	145.401	0.000000	34.91	59.830	23.505	125345559.422196	2	234.9500	1.16864e-03	3.92635e-17
2018/02/20	16:34:39	ok	ok	235.1500	145.676	0.000000	34.41	60.610	23.197	112673580.007764	2	234.1200	2.50669e-03	1.04454e-16
2018/02/20	16:39:39	--	ok	235.2360	145.815	0.000000	34.17	60.952	23.037	98814659.577773	2	234.0456	2.75389e-03	3.25858e-16
2018/02/20	16:39:49	--	ok	235.2720	145.854	-0.000022	34.09	60.940	22.935	107494903.161127	2	235.2311	1.11018e-03	4.84047e-16
2018/02/20	16:39:58	ok	ok	235.0700	145.670	-0.000047	33.78	61.302	22.699	118324748.772184	2	235.1022	9.70709e-04	1.19025e-17
2018/02/20	16:44:58	ok	ok	235.0200	145.625	-0.000047	33.96	61.014	22.807	105761416.465217	2	233.6422	2.85967e-03	3.65781e-16
2018/02/20	16:49:58	ok	ok	235.0840	145.690	-0.000047	33.82	61.087	22.667	108373573.761460	2	235.0552	1.12957e-03	1.43815e-16
2018/02/20	16:54:58	ok	ok	235.0980	145.741	-0.000047	33.72	61.135	22.566	106162152.141623	2	233.8456	2.75485e-03	3.73164e-16
2018/02/20	16:59:58	ok	ok	235.1360	145.773	-0.000047	33.54	61.201	22.377	104687455.267734	2	234.9167	2.99460e-03	8.19690e-17
2018/02/20	17:04:58	ok	ok	235.1720	145.825	-0.000047	33.40	61.274	22.239	112357409.203634	2	233.3478	3.74137e-03	8.33764e-17
2018/02/20	17:09:58	ok	ok	235.1760	145.848	-0.000047	33.41	61.275	22.251	112537002.896316	2	233.9100	2.82588e-03	2.57214e-16
2018/02/20	17:14:58	--	ok	235.2040	145.875	-0.000047	33.34	61.265	22.165	120086099.167860	2	236.2644	6.90925e-05	3.52568e-16
2018/02/20	17:15:08	ok	ok	234.9280	145.625	-0.000066	33.37	61.112	22.145	118841229.733049	2	234.6856	1.49292e-03	4.87447e-16
2018/02/20	17:20:07	ok	ok	234.9700	145.637	-0.000066	33.27	61.222	22.068	105747489.531855	2	234.7333	2.86397e-03	7.69914e-17
2018/02/20	17:25:07	ok	ok	234.9980	145.664	-0.000066	33.21	61.339	22.040	111000891.003195	2	235.4444	6.92326e-04	4.29535e-16
2018/02/20	17:30:07	ok	ok	234.9980	145.683	-0.000066	33.14	61.202	21.910	106646810.537651	2	236.7689	-1.10167e-03	4.80903e-16
2018/02/20	17:35:07	ok	ok	235.0040	145.699	-0.000066	33.11	61.260	21.896	122670120.411213	2	233.4933	3.35176e-03	2.03370e-16
2018/02/20	17:40:07	ok	ok	235.0400	145.728	-0.000066	33.06	61.252	21.835	110984219.903885	2	235.1343	-2.67511e-04	9.76342e-18
2018/02/20	17:45:07	ok	ok	235.0400	145.731	-0.000066	33.00	61.243	21.763	110422379.223901	2	232.9311	4.27072e-03	5.79382e-16
2018/02/20	17:50:07	ok	ok	235.0400	145.728	-0.000066	33.04	61.154	21.777	110460792.777280	2	233.5000	3.14281e-03	6.97826e-17
2018/02/20	17:55:07	ok	ok	235.0480	145.741	-0.000066	32.96	61.173	21.692	115763175.376380	2	234.9362	1.27930e-03	1.24432e-16
2018/02/20	18:00:07	ok	ok	235.0580	145.771	-0.000066	32.88	61.224	21.618	128079998.105975	2	234.8167	2.99585e-03	5.10322e-17
2018/02/20	18:05:07	--	ok	235.4100	146.169	-0.000066	31.80	63.025	21.012	106457408.812110	2	235.1156	5.56561e-04	5.24676e-16
2018/02/20	18:05:16	ok	ok	234.8300	145.603	-0.000104	31.96	62.801	21.117	108490172.526787	2	234.8705	1.01086e-03	5.63521e-17
2018/02/20	18:10:16	ok	ok	235.0260	145.842	-0.000104	31.31	63.506	20.624	108863000.812755	2	233.5033	3.04037e-03	5.74148e-16
2018/02/20	18:15:16	ok	ok	235.1320	145.989	-0.000104	30.97	63.730	20.323	106832497.771999	2	234.8889	1.39102e-03	6.37858e-17
2018/02/20	18:20:16	ok	ok	235.1900	146.095	-0.000104	30.73	63.814	20.089	101869328.737026	5	235.9886	-3.01262e-04	9.21714e-04
2018/02/20	18:25:16	--	ok	235.2640	146.185	-0.000104	30.50	63.931	19.878	111955396.533592	2	235.2629	1.07281e-03	1.55343e-16
2018/02/20	18:25:26	ok	ok	234.8860	145.828	-0.000128	30.55	63.816	19.895	115279632.421341	2	236.7722	-1.20614e-03	6.20901e-16
2018/02/20	18:30:25	ok	ok	234.9640	145.909	-0.000128	30.38	63.818	19.715	115879127.630504	2	234.9514	1.16155e-03	1.77032e-16
2018/02/20	18:35:25	ok	ok	234.9920	145.957	-0.000128	30.18	63.817	19.502	107287446.038979	2	235.0311	1.11191e-03	3.62962e-16
2018/02/20	18:40:25	ok	ok	235.0200	146.008	-0.000128	30.09	63.740	19.384	122861369.476147	2	235.1700	9.37943e-04	7.68740e-17
2018/02/20	18:45:25	ok	ok	235.0680	146.051	-0.000128	29.93	63.713	19.209	107974053.336113	2	234.7933	3.96772e-03	1.21109e-16
2018/02/20	18:50:25	ok	ok	235.0680	146.063	-0.000128	29.90	63.647	19.158	112751839.326642	2	235.0100	3.44276e-03	8.03495e-17
2018/02/20	18:55:25	ok	ok	235.1020	146.118	-0.000128	29.74	63.682	19.003	112896005.901899	2	236.9722	-1.20752e-03	8.48082e-17
2018/02/20	19:00:25	ok	ok	235.1140	146.139	-0.000128	29.67	63.578	18.900	114566683.243829	2	233.7778	2.79815e-03	4.32412e-16
2018/02/20	19:05:25	ok	ok	235.1360	146.158	-0.000128	29.54	63.618	18.779	113715610.938972	2	235.5738	1.71094e-03	3.11004e-16
2018/02/20	19:10:25	ok	ok	235.1800	146.224	-0.000128	29.36	63.712	18.624	109766439.930497	3	237.0364	-1.16156e-03	6.45267e-05
2018/02/20	19:15:25	--	ok	235.2040	146.263	-0.000128	29.25	63.725	18.516	118169363.125012	2	234.9167	3.00469e-03	8.19690e-17
2018/02/20	19:15:35	ok	ok	234.9220	146.005	-0.000146	29.33	63.615	18.565	118189054.193858	2	234.9592	3.15529e-03	3.56618e-17
2018/02/20	19:20:34	ok	ok	234.9480	146.015	-0.000146	29.24	63.538	18.452	114757185.504916	2	234.0633	4.29326e-03	1.67346e-16
2018/02/20	19:25:34	ok	ok	234.9800	146.045	-0.000146	29.12	63.549	18.335	108362682.531892	2	234.4222	3.48582e-03	5.68682e-16
2018/02/20	19:30:34	ok	ok	235.0340	146.134	-0.000146	29.00	63.684	18.254	113377288.033781	2	233.8522	2.55241e-03	1.28586e-16
2018/02/20	19:35:34	--	ok	235.2040	146.406	-0.000146	28.42	64.480	17.905	106851340.055983	2	235.2225	2.30663e-03	1.78765e-16
2018/02/20	19:35:43	ok	ok	234.9220	146.133	-0.000165	28.47	64.427	17.940	116931539.133901	4	236.2766	-1.19985e-03	1.11734e-03
2018/02/20	19:40:43	ok	ok	235.0200	146.274	-0.000165	28.10	64.764	17.671	109260720.624432	7	235.2458	1.64730e-03	2.69428e-03
2018/02/20	19:45:43	ok	ok	235.0880	146.393	-0.000165	27.84	64.812	17.433	118929212.491877	7	235.0299	1.76486e-03	3.04424e-03
2018/02/20	19:50:43	ok	ok	235.1420	146.463	-0.000165	27.70	64.849	17.310	109320977.209941	7	235.0984	1.88770e-03	2.56100e-03
2018/02/20	19:55:43	ok	ok	235.1680	146.520	-0.000165	27.56	64.826	17.170	113585287.803519	2	235.1394	2.47225e-03	1.11347e-16
2018/02/20	20:00:43	--	ok	235.2060	146.582	-0.000165	27.36	64.823	16.981	116832619.344656	2	235.3017	2.34936e-03	2.35636e-16
2018/02/20	20:00:53	ok	ok	234.9160	146.315	-0.000183	27.38	64.704	16.969	121010633.237988	3	233.9147	2.92797e-03	1.49563e-03
2018/02/20	20:05:52	ok	ok	234.9720	146.368	-0.000183	27.22	64.799	16.844	106848736.321613	3	233.7668	3.08180e-03	1.15815e-03
2018/02/20	20:10:52	ok	ok	235.0180	146.426	-0.000183	27.04	64.830	16.685	109417450.328228	3	233.4674	3.45986e-03	7.32507e-04
2018/02/20	20:15:52	ok	ok	235.0180	146.459	-0.000183	26.96	64.725	16.584	108234435.593806	4	235.2741	2.32904e-03	8.17468e-04
2018/02/20	20:20:52	ok	ok	235.0400	146.480	-0.000183	26.94	64.599	16.534	118034630.016797	2	234.9582	2.53463e-03	7.84527e-17
2018/02/20	20:25:52	ok	ok	235.0680	146.527	-0.000183	26.77	64.601	16.379	108615165.411276	2	235.0275	2.39878e-03	2.20857e-16
2018/02/20	20:30:52	ok	ok	235.0820	146.556	-0.000183	26.73	64.564	16.334	117103709.232845	3	233.2759	3.56828e-03	2.99539e-04
2018/02/20	20:35:52	ok	ok	235.1020	146.582	-0.000183	26.67	64.523	16.269	110892370.417040	2	235.1671	2.41865e-03	3.45984e-17
2018/02/20	20:40:52	ok	ok	235.1120	146.616	-0.000183	26.59	64.479	16.186	107842224.259843	2	235.0325	2.48858e-03	1.95002e-16
2018/02/20	20:45:52	ok	ok	235.1300	146.633	-0.000183	26.49	64.432	16.084	105621770.574028	4	235.3949	2.38140e-03	8.11196e-04
2018/02/20	20:50:52	ok	ok	235.1400	146.666	-0.000183	26.41	64.419	16.010	112029480.043656	2	235.0929	2.46839e-03	1.16300e-16
2018/02/20	20:55:52	ok	ok	235.1500	146.689	-0.000183	26.34	64.315	15.922	116322582.036909	2	235.2879	2.37840e-03	2.53333e-17
2018/02/20	21:00:52	--	ok	235.2500	146.835	-0.000183	25.96	64.891	15.728	108284051.522963	4	235.5106	2.32884e-03	6.65349e-04
2018/02/20	21:01:02	ok	ok	234.9240	146.515	-0.000205	25.89	64.910	15.671	123948826.387267	3	233.8065	3.05959e-03	1.47099e-03
2018/02/20	21:06:01	ok	ok	235.1880	146.881	-0.000205	25.15	66.177	15.328	118653822.046709	4	235.4508	2.38170e-03	7.90202e-04
2018/02/20	21:11:01	--	ok	235.3320	147.097	-0.000205	24.73	66.496	15.042	107513832.418779	2	234.3956	4.35405e-03	1.75094e-16
2018/02/20	21:11:10	ok	ok	234.8340	146.644	-0.000235	24.72	66.434	15.020	118309646.989605	3	233.1341	3.51816e-03	5.98425e-04
2018/02/20	21:16:10	ok	ok	234.9980	146.856	-0.000235	24.34	66.729	14.766	120256192.476074	2	235.3976	1.87000e-03	2.65771e-16
2018/02/20	21:21:10	ok	ok	235.0820	146.987	-0.000235	24.15	66.756	14.614	123673625.926141	2	235.1810	2.39794e-03	2.79603e-17
2018/02/20	21:26:10	ok	ok	235.1380	147.097	-0.000235	23.85	66.794	14.376	118683519.122000	2	234.0467	4.85288e-03	6.11552e-17
2018/02/20	21:31:10	ok	ok	235.1760	147.173	-0.000235	23.74	66.714	14.270	119467127.867105	3	236.4110	-1.04322e-04	5.02649e-04
2018/02/20	21:36:10	--	ok	235.2340	147.240	-0.000235	23.50	66.732	14.080	119713973.351703	2	235.0167	3.02346e-03	7.68985e-17
2018/02/20	21:36:19	ok	ok	234.8700	146.919	-0.000255	23.57	66.625	14.114	126879485.936844	2	234.7762	2.55103e-03	1.40688e-16
2018/02/20	21:41:19	ok	ok	234.9700	147.016	-0.000255	23.35	66.706	13.955	123433264.972059	2	236.9111	-1.38886e-03	2.98529e-16
2018/02/20	21:46:19	ok	ok	235.0000	147.095	-0.000255	23.16	66.703	13.804	135729465.048098	2	235.3333	2.09838e-03	2.13091e-16
2018/02/20	21:51:19	ok	ok	235.0620	147.164	-0.000255	22.99	66.733	13.677	122697127.608454	2	233.5000	3.17377e-03	6.97826e-17
2018/02/20	21:56:19	ok	ok	235.0760	147.209	-0.000255	22.89	66.655	13.583	122148004.560591	2	235.4214	2.02424e-03	3.48093e-17
2018/02/20	22:01:19	ok	ok	235.1160	147.269	-0.000255	22.70	66.652	13.436	122025797.180850	2	234.9167	3.02533e-03	8.19690e-17
2018/02/20	22:06:19	ok	ok	235.1420	147.308	-0.000255	22.62	66.608	13.365	127585960.473364	2	234.9167	3.02615e-03	8.19690e-17
2018/02/20	22:11:19	ok	ok	235.1680	147.363	-0.000255	22.49	66.525	13.250	124754010.940322	2	235.5095	1.95059e-03	2.46836e-16
2018/02/20	22:16:19	--	ok	235.2000	147.414	-0.000255	22.32	66.585	13.133	131731884.490564	2	233.7744	2.92846e-03	4.34493e-16
2018/02/20	22:16:29	ok	ok	234.9240	147.146	-0.000273	22.34	66.529	13.137	131486032.324092	2	235.3738	1.72397e-03	6.92245e-17
2018/02/20	22:21:28	ok	ok	234.9460	147.190	-0.000273	22.22	66.478	13.037	138997724.261165	2	235.3095	1.94995e-03	8.91788e-17
2018/02/20	22:26:28	ok	ok	234.9800	147.243	-0.000273	22.12	66.460	12.959	121791362.064559	2	235.4619	1.64949e-03	3.10617e-16
2018/02/20	22:31:28	ok	ok	235.0720	147.383	-0.000273	21.82	66.945	12.829	134098813.926343	2	234.8167	3.02897e-03	5.10322e-17
2018/02/20	22:36:28	--	ok	235.2300	147.574	-0.000273	21.25	67.705	12.555	117768471.749561	2	233.0767	3.93234e-03	6.71063e-16
2018/02/20	22:36:37	ok	ok	234.8880	147.250	-0.000292	21.29	67.594	12.563	125601175.561418	2	236.2642	-1.38616e-03	2.01743e-16
2018/02/20	22:41:37	ok	ok	235.0020	147.409	-0.000292	20.95	67.770	12.350	117742352.849455	2	233.4689	2.04900e-03	4.26631e-16
2018/02/20	22:46:37	ok	ok	235.0760	147.527	-0.000292	20.68	67.811	12.165	125366511.509534	2	234.9875	3.55664e-03	8.36882e-17
2018/02/20	22:51:37	ok	ok	235.1380	147.612	-0.000292	20.50	67.689	12.017	119378661.972911	2	235.4131	2.29300e-03	5.11750e-17
2018/02/20	22:56:37	ok	ok	235.1780	147.688	-0.000292	20.31	67.626	11.874	115199372.729229	2	235.2463	2.47714e-03	7.79024e-17
2018/02/20	23:01:37	--	ok	235.2200	147.777	-0.000292	20.13	67.623	11.749	119960129.043412	2	235.0825	2.51233e-03	1.24398e-16
2018/02/20	23:01:47	ok	ok	234.8900	147.483	-0.000311	20.16	67.569	11.760	134420521.595524	3	235.2268	3.11545e-04	1.34732e-03
2018/02/20	23:06:46	ok	ok	234.9600	147.593	-0.000311	19.97	67.535	11.625	128681359.528739	2	234.3227	3.02768e-03	1.33891e-16
>>>>>_No_Adjustment_mode_<<<<<
2018/02/20	23:06:55	ok	ok	234.9500	147.577	0.000000	20.08	67.466	11.688	125040398.922495	2	234.4197	2.83395e-03	2.16883e-16
2018/02/20	23:11:55	ok	ok	235.0140	147.661	0.000000	19.81	67.448	11.501	126693638.098275	2	234.9909	2.58895e-03	1.19879e-16
2018/02/20	23:16:55	ok	ok	235.0460	147.723	0.000000	19.73	67.404	11.440	129315591.352871	2	235.0513	2.56883e-03	6.13775e-17
2018/02/20	23:21:55	ok	ok	235.1000	147.802	0.000000	19.49	67.331	11.268	133322161.545440	3	233.0887	3.82958e-03	3.98350e-04
2018/02/20	23:26:55	ok	ok	235.1140	147.845	0.000000	19.44	67.204	11.214	124393964.708951	2	235.1117	2.54973e-03	1.07389e-16
2018/02/20	23:31:55	ok	ok	235.1380	147.904	0.000000	19.35	67.159	11.147	128507027.850229	6	235.2787	2.63129e-03	1.77294e-03
2018/02/20	23:36:55	ok	ok	235.1640	147.980	0.000000	19.17	67.097	11.020	137083317.623977	4	247.8834	-1.88420e-02	1.77907e-02
2018/02/20	23:41:55	ok	ok	235.1860	148.019	0.000000	19.10	66.937	10.948	129521427.827745	2	235.4626	2.35913e-03	2.29633e-16
2018/02/20	23:46:55	ok	ok	235.1960	148.059	0.000000	19.04	66.838	10.893	135876940.549329	2	235.2790	2.51731e-03	3.94346e-17
2018/02/20	23:51:55	ok	ok	235.2180	148.119	0.000000	18.98	66.709	10.834	130469335.094313	6	235.1943	2.82622e-03	1.90555e-03
2018/02/20	23:56:55	ok	ok	235.2500	148.163	0.000000	18.86	66.687	10.754	128856597.630612	2	235.3394	2.49784e-03	1.57880e-16
2018/02/21	00:29:53	ok	ok	236.6840	150.494	0.000000	14.09	71.835	8.696	117491542.536616	2	236.7909	2.61857e-03	2.09439e-16
2018/02/21	00:34:53	ok	ok	236.7780	150.672	0.000000	13.74	71.739	8.500	113711536.523500	2	236.9067	2.48868e-03	2.29052e-16
2018/02/21	00:39:53	ok	ok	236.8420	150.825	0.000000	13.42	71.648	8.324	130442741.962763	2	236.2733	4.07176e-03	4.01911e-16
2018/02/21	00:44:53	ok	ok	236.9060	150.937	0.000000	13.13	71.535	8.163	128130147.511915	2	235.9178	4.79686e-03	2.68807e-16
2018/02/21	00:49:53	ok	ok	236.9700	151.074	0.000000	12.92	71.409	8.044	117780746.666957	2	237.4078	1.88707e-03	7.64002e-17
2018/02/21	00:54:53	ok	ok	237.0260	151.214	0.000000	12.62	71.323	7.886	118862558.985518	2	237.8311	1.13839e-03	1.99926e-16
2018/02/21	00:59:53	ok	ok	237.0680	151.309	0.000000	12.41	71.225	7.774	119433080.154678	2	237.6856	1.53161e-03	4.81295e-16
2018/02/21	01:04:53	ok	ok	237.1180	151.410	0.000000	12.19	71.098	7.654	125331344.455089	2	236.9000	3.21847e-03	9.59896e-17
2018/02/21	01:09:53	ok	ok	237.1680	151.508	0.000000	11.98	70.972	7.541	117887276.063820	2	237.5976	1.91137e-03	6.94303e-17
2018/02/21	01:14:53	ok	ok	237.1920	151.607	0.000000	11.81	70.826	7.446	122984201.309778	2	237.0000	3.22130e-03	4.20718e-17
2018/02/21	01:19:53	ok	ok	237.2380	151.708	0.000000	11.62	70.732	7.349	121860433.592715	2	237.3911	2.43148e-03	2.04371e-16
2018/02/21	01:24:53	ok	ok	237.2760	151.799	0.000000	11.45	70.615	7.259	130560154.215094	2	237.5571	2.29844e-03	1.73344e-16
2018/02/21	01:29:53	ok	ok	237.3120	151.884	0.000000	11.28	70.497	7.170	125971424.505003	2	237.7738	1.76151e-03	6.10270e-17
2018/02/21	01:34:53	ok	ok	237.3420	151.963	0.000000	11.13	70.383	7.092	122557129.067919	2	237.8317	1.55516e-03	7.74624e-17
2018/02/21	01:39:53	ok	ok	237.3760	152.026	0.000000	10.97	70.239	7.006	120560308.660396	2	237.7976	1.91629e-03	2.87930e-16
2018/02/21	01:44:53	ok	ok	237.4060	152.082	0.000000	10.83	70.127	6.934	120804749.652754	2	237.8756	1.86016e-03	3.48097e-16
2018/02/21	01:49:53	ok	ok	237.4380	152.170	0.000000	10.70	70.018	6.867	121310983.810625	2	237.9500	1.61017e-03	7.69501e-17
2018/02/21	01:54:53	ok	ok	237.4620	152.243	0.000000	10.58	69.881	6.802	125144904.772385	2	237.3533	2.79933e-03	9.21645e-17
2018/02/21	01:59:53	ok	ok	237.4900	152.324	0.000000	10.42	69.794	6.725	126249460.173062	2	236.0389	3.06918e-03	7.69787e-16
2018/02/21	02:04:53	ok	ok	237.5260	152.397	0.000000	10.31	69.688	6.668	118769914.050205	2	238.0317	1.55829e-03	2.57760e-16
2018/02/21	02:09:53	ok	ok	237.5360	152.453	0.000000	10.16	69.546	6.592	123697539.141774	2	239.2878	-6.77308e-04	5.28727e-16
2018/02/21	02:14:53	ok	ok	237.5700	152.526	0.000000	10.07	69.473	6.548	120161022.217530	2	237.9558	2.07118e-03	1.46333e-16
2018/02/21	02:19:53	ok	ok	237.5840	152.578	0.000000	9.95	69.365	6.488	118183986.135356	2	238.5056	8.94853e-04	5.56553e-16
2018/02/21	02:24:53	ok	ok	237.6160	152.625	0.000000	9.86	69.234	6.439	121035141.746907	2	238.1950	1.45200e-03	1.05532e-16
2018/02/21	02:29:53	ok	ok	237.6280	152.690	0.000000	9.76	69.159	6.391	121367714.250424	2	237.9571	2.30805e-03	9.28441e-17
2018/02/21	02:34:53	ok	ok	237.6500	152.752	0.000000	9.65	69.053	6.337	122185771.654548	2	238.0375	2.01967e-03	5.09217e-17
2018/02/21	02:39:53	ok	ok	237.6780	152.814	0.000000	9.54	69.004	6.288	122963289.345517	2	238.0600	1.93950e-03	3.00795e-17
2018/02/21	02:44:53	ok	ok	237.7020	152.881	0.000000	9.45	68.902	6.243	118933510.379731	2	238.2767	1.40008e-03	1.33359e-16
2018/02/21	02:49:53	ok	ok	237.7100	152.947	0.000000	9.34	68.825	6.193	121345650.508678	2	238.2092	1.64358e-03	9.32141e-17
2018/02/21	02:54:53	ok	ok	237.7380	153.016	0.000000	9.26	68.725	6.152	116159731.762640	2	237.3800	6.49206e-04	4.79109e-16
2018/02/21	02:59:53	ok	ok	237.7480	153.067	0.000000	9.15	68.619	6.100	120253399.532171	2	237.6000	3.24411e-03	4.00682e-17
2018/02/21	03:04:53	ok	ok	237.7660	153.124	0.000000	9.08	68.549	6.067	122439684.747293	2	237.6167	3.10987e-03	8.45782e-17
2018/02/21	03:09:53	ok	ok	237.7840	153.169	0.000000	8.98	68.445	6.019	120011998.830722	2	238.1976	1.92746e-03	4.46958e-17
2018/02/21	03:14:53	ok	ok	237.8060	153.232	0.000000	8.90	68.374	5.982	124936735.496679	3	239.6033	-6.39813e-04	7.85667e-05
2018/02/21	03:19:53	ok	ok	237.8160	153.270	0.000000	8.81	68.272	5.939	118361396.282772	5	238.7145	-1.28539e-05	1.58557e-03
2018/02/21	03:24:53	ok	ok	237.8260	153.329	0.000000	8.76	68.206	5.914	125658305.535862	2	238.3050	1.78202e-03	1.20194e-16
2018/02/21	03:29:53	ok	ok	237.8600	153.372	0.000000	8.70	68.138	5.886	119245338.033343	2	237.6495	2.84753e-03	1.17198e-16
2018/02/21	03:34:53	ok	ok	237.8720	153.419	0.000000	8.60	68.091	5.844	120940015.003281	3	237.4223	1.54376e-03	1.52630e-03
2018/02/21	03:39:53	ok	ok	237.8920	153.469	0.000000	8.52	67.991	5.806	120141986.396783	5	238.4827	4.43970e-04	1.65311e-03
2018/02/21	03:44:53	ok	ok	237.9060	153.522	0.000000	8.44	67.919	5.770	124309256.022405	3	239.8272	-8.12848e-04	1.27552e-04
2018/02/21	03:49:53	ok	ok	237.9160	153.565	0.000000	8.36	67.848	5.734	120448111.753835	3	239.5206	-5.26295e-04	2.16133e-04
2018/02/21	03:54:53	ok	ok	237.9360	153.628	0.000000	8.30	67.780	5.706	118014756.686959	2	238.3417	1.89343e-03	4.56780e-17
2018/02/21	03:59:53	ok	ok	237.9520	153.666	0.000000	8.23	67.682	5.673	114380491.187848	2	237.2533	1.52207e-03	4.82157e-17
2018/02/21	04:04:53	ok	ok	237.9500	153.709	0.000000	8.18	67.644	5.651	128692307.918740	3	239.6447	-6.26669e-04	3.53489e-04
2018/02/21	04:09:53	ok	ok	237.9720	153.770	0.000000	8.10	67.573	5.616	115872093.531878	6	238.2454	1.11780e-03	2.12769e-03
2018/02/21	04:14:53	ok	ok	237.9800	153.817	0.000000	8.04	67.505	5.589	120824811.965242	3	239.5307	-3.15854e-04	1.37533e-04
2018/02/21	04:19:53	ok	ok	238.0060	153.860	0.000000	7.96	67.433	5.554	116135691.966950	6	238.1431	1.20389e-03	2.12986e-03
2018/02/21	04:24:53	ok	ok	238.0120	153.905	0.000000	7.93	67.343	5.536	127132716.999554	2	238.2286	2.78852e-03	8.43609e-17
2018/02/21	04:29:53	ok	ok	238.0340	153.923	0.000000	7.85	67.328	5.507	121625785.905404	6	238.1740	1.23023e-03	2.19769e-03
2018/02/21	04:34:53	ok	ok	238.0380	153.966	0.000000	7.80	67.262	5.483	118587849.356742	3	239.4799	-3.50286e-04	5.01121e-04
2018/02/21	04:39:53	ok	ok	238.0540	153.998	0.000000	7.72	67.190	5.449	111053742.653984	6	238.1635	1.22482e-03	1.91397e-03
2018/02/21	04:44:53	ok	ok	238.0560	154.039	0.000000	7.68	67.155	5.433	117383715.752106	2	238.4214	2.09151e-03	3.43713e-17
2018/02/21	04:49:53	ok	ok	238.0700	154.075	0.000000	7.62	67.087	5.406	114294398.936365	3	237.6805	1.55952e-03	1.32664e-03
2018/02/21	04:54:53	ok	ok	238.0840	154.110	0.000000	7.58	67.023	5.387	120191257.751748	6	238.3932	1.01169e-03	2.02325e-03
2018/02/21	05:29:53	ok	ok	236.7860	151.972	0.000000	11.66	61.854	6.443	118382121.616762	2	237.1976	1.92046e-03	4.48843e-17
2018/02/21	05:34:53	ok	ok	236.7140	151.884	0.000000	11.91	61.896	6.548	129499405.915433	2	236.6211	1.47252e-03	8.07792e-17
2018/02/21	05:39:53	ok	ok	236.6820	151.812	0.000000	12.10	61.898	6.627	126441477.612375	2	236.7000	3.22974e-03	2.23649e-16
2018/02/21	05:44:53	ok	ok	236.6500	151.719	0.000000	12.29	61.959	6.712	119150227.039214	2	234.3244	4.63713e-03	3.74990e-17
2018/02/21	05:49:53	ok	ok	236.6160	151.674	0.000000	12.40	61.978	6.760	127664933.436861	2	236.8690	2.37999e-03	1.44229e-16
2018/02/21	05:54:53	ok	ok	236.5800	151.621	0.000000	12.56	62.034	6.834	120010417.319998	2	238.2911	-7.83237e-04	5.69573e-16
2018/02/21	05:59:53	ok	ok	236.5580	151.576	0.000000	12.68	62.084	6.890	121348031.164656	5	236.8279	2.50407e-03	4.01142e-04
2018/02/21	06:04:53	ok	ok	236.5380	151.553	0.000000	12.74	62.153	6.924	125452050.518065	2	236.5028	2.71704e-03	2.99355e-16
2018/02/21	06:09:53	ok	ok	236.5380	151.542	0.000000	12.83	62.197	6.967	122930258.520469	2	236.7617	2.52480e-03	1.26657e-16
2018/02/21	06:14:53	ok	ok	236.5120	151.528	0.000000	12.89	62.266	7.001	118661625.216279	2	236.7681	2.50148e-03	3.73117e-17
2018/02/21	06:19:53	ok	ok	236.5120	151.521	0.000000	12.96	62.307	7.036	117622485.766245	2	236.7681	2.50137e-03	3.73117e-17
2018/02/21	06:24:53	ok	ok	236.4960	151.498	0.000000	13.03	62.319	7.068	134761749.718391	6	236.4424	2.63176e-03	8.55930e-04
2018/02/21	06:59:53	ok	ok	236.0200	150.808	0.000000	14.74	61.540	7.752	124405261.924207	5	236.2109	2.41370e-03	8.81030e-04
2018/02/21	07:04:53	ok	ok	235.9900	150.767	0.000000	14.88	61.712	7.840	124357986.070434	5	236.2338	2.39419e-03	9.07818e-04
2018/02/21	07:09:53	ok	ok	235.9740	150.734	0.000000	15.00	61.851	7.915	130108295.229877	5	236.2117	2.36419e-03	6.36688e-04
2018/02/21	07:14:53	ok	ok	235.9400	150.718	0.000000	15.04	61.917	7.943	126842762.621790	3	235.7884	2.66422e-03	7.98629e-04
2018/02/21	07:19:53	ok	ok	235.9300	150.662	0.000000	15.16	61.996	8.011	123304745.320817	3	235.8330	2.69195e-03	7.59307e-04
2018/02/21	07:24:53	ok	ok	235.8960	150.606	0.000000	15.27	62.074	8.075	122875951.561357	3	235.8619	2.57695e-03	4.50909e-04
2018/02/21	07:29:53	ok	ok	235.8820	150.581	0.000000	15.33	62.143	8.114	124509674.666280	3	235.8302	2.65580e-03	4.18829e-04
2018/02/21	07:34:53	ok	ok	235.8600	150.539	0.000000	15.46	62.313	8.200	126583053.657463	3	235.7858	2.59085e-03	7.45395e-04
2018/02/21	07:39:53	ok	ok	235.8460	150.518	0.000000	15.50	62.379	8.229	131022528.029771	2	235.7686	2.66375e-03	7.27945e-17
2018/02/21	07:44:53	ok	ok	235.8220	150.464	0.000000	15.66	62.436	8.316	131786371.709601	5	236.0389	2.40721e-03	5.97465e-04
2018/02/21	07:49:53	ok	ok	235.8140	150.447	0.000000	15.66	62.525	8.328	127687913.920036	3	235.8409	2.53426e-03	4.12784e-04
2018/02/21	07:54:53	ok	ok	235.8040	150.433	0.000000	15.72	62.594	8.368	122166329.116536	2	236.1367	2.03176e-03	2.06495e-16
2018/02/21	07:59:53	ok	ok	235.8060	150.424	0.000000	15.78	62.663	8.408	127001873.925901	2	236.1976	1.90895e-03	4.50743e-17
2018/02/21	08:30:03	ok	ok	235.0680	149.133	0.000000	18.26	60.892	9.477	126486667.275329	2	235.3186	2.41632e-03	1.81170e-16
2018/02/21	08:35:03	ok	ok	235.0140	149.069	0.000000	18.48	60.988	9.617	122006965.420007	5	235.3066	2.51155e-03	8.86151e-04
2018/02/21	08:40:03	ok	ok	234.9860	149.013	0.000000	18.58	61.034	9.681	119679927.558050	2	235.0513	2.59126e-03	6.13775e-17
2018/02/21	08:45:03	ok	ok	234.9620	148.949	0.000000	18.68	61.080	9.746	117529133.254579	2	235.1745	2.45279e-03	1.78107e-16
2018/02/21	08:50:03	ok	ok	234.9380	148.880	0.000000	18.86	61.200	9.869	132204764.222948	6	234.8909	2.65618e-03	2.53799e-03
2018/02/21	08:55:03	ok	ok	234.9080	148.818	0.000000	18.98	61.219	9.942	118973952.310021	7	234.9077	1.86955e-03	4.47856e-03
2018/02/21	09:00:03	ok	ok	234.8900	148.786	0.000000	19.02	61.316	9.982	122758602.340345	2	234.8652	2.56175e-03	1.75973e-16
2018/02/21	09:05:03	ok	ok	234.8780	148.748	0.000000	19.12	61.363	10.048	112675182.733450	6	234.8262	2.68352e-03	2.60822e-03
2018/02/21	09:10:03	ok	ok	234.8520	148.705	0.000000	19.23	61.411	10.121	127108950.302161	3	233.4954	3.44558e-03	1.44455e-03
2018/02/21	09:15:03	ok	ok	234.8340	148.659	0.000000	19.36	61.432	10.203	134195494.635148	3	233.3163	3.40148e-03	1.02333e-03
2018/02/21	09:20:03	ok	ok	234.8080	148.618	0.000000	19.44	61.475	10.258	122433305.823190	2	234.8325	2.52471e-03	1.26526e-16
2018/02/21	09:25:03	ok	ok	234.7900	148.586	0.000000	19.56	61.495	10.334	118842166.097363	2	235.2619	1.66594e-03	3.21310e-17
2018/02/21	10:00:03	ok	ok	234.2380	147.516	0.000000	21.53	60.510	11.404	126686221.144846	2	234.7500	1.58221e-03	1.82050e-16
2018/02/21	10:05:03	ok	ok	234.2000	147.429	0.000000	21.70	60.537	11.521	127859863.166125	2	234.3767	7.39105e-04	3.75963e-16
2018/02/21	10:10:03	ok	ok	234.1640	147.355	0.000000	21.88	60.596	11.653	122658914.308584	2	234.0978	2.57972e-03	1.40237e-16
2018/02/21	10:15:03	ok	ok	234.1460	147.302	0.000000	21.96	60.609	11.709	122593253.039550	2	234.5589	-8.08173e-04	8.42400e-17
2018/02/21	10:20:03	ok	ok	234.1020	147.225	0.000000	22.18	60.614	11.859	119750166.124337	2	233.7767	7.39974e-04	1.09878e-16
2018/02/21	10:25:03	ok	ok	234.0800	147.182	0.000000	22.21	60.741	11.905	125653930.759646	3	232.1311	3.75323e-03	5.97950e-04
2018/02/21	10:30:03	ok	ok	234.0720	147.122	0.000000	22.36	60.795	12.018	119298318.021198	2	234.2755	2.31153e-03	2.61814e-17
2018/02/21	10:35:03	ok	ok	234.0400	147.060	0.000000	22.50	60.818	12.120	119475483.108212	3	234.1193	-1.07364e-04	4.67366e-04
2018/02/21	10:40:03	ok	ok	234.0100	146.988	0.000000	22.60	60.834	12.193	123661796.358785	2	233.8000	-9.33132e-16	5.68155e-16
2018/02/21	10:45:03	ok	ok	233.9920	146.941	0.000000	22.70	60.911	12.278	119293106.453839	2	233.8978	2.57468e-03	2.00056e-16
2018/02/21	10:50:03	ok	ok	233.9780	146.884	0.000000	22.84	60.964	12.388	126282741.715435	3	231.9968	3.81668e-03	5.97275e-04
2018/02/21	10:55:03	ok	ok	233.9540	146.843	0.000000	22.94	60.919	12.450	120677858.802472	2	233.7156	5.62476e-04	3.35196e-16
2018/02/21	11:30:03	ok	ok	233.0760	145.399	0.000000	26.14	58.647	14.358	130213766.591930	2	234.5456	-3.81544e-04	1.87002e-16
2018/02/21	11:35:03	ok	ok	233.0380	145.298	0.000000	26.36	58.742	14.558	122366390.052169	2	233.8267	-8.34438e-04	1.77205e-16
2018/02/21	11:40:03	ok	ok	232.9800	145.226	0.000000	26.58	58.714	14.730	140584429.970329	2	234.4400	-1.24776e-03	4.08296e-16
2018/02/21	11:45:03	ok	ok	232.9560	145.138	0.000000	26.77	58.805	14.910	130893253.309335	2	233.0678	-3.48432e-05	6.25332e-16
2018/02/21	11:50:03	ok	ok	232.9180	145.061	0.000000	26.98	58.837	15.093	125924147.937767	2	232.7333	2.87717e-03	7.76530e-17
2018/02/21	11:55:03	ok	ok	232.9040	145.019	0.000000	27.05	58.973	15.186	134259011.731187	2	235.0122	-2.45138e-03	3.77453e-16
2018/02/21	12:00:03	ok	ok	232.8900	144.957	0.000000	27.17	59.116	15.324	118454937.990123	2	232.6511	4.88067e-04	1.25156e-16
2018/02/21	12:05:03	ok	ok	232.8660	144.902	0.000000	27.30	59.167	15.448	128400060.003933	2	230.5922	4.46530e-03	1.62078e-16
2018/02/21	12:10:03	ok	ok	232.8500	144.860	0.000000	27.48	59.226	15.618	120245002.419173	2	233.5608	5.98628e-04	1.83954e-16
2018/02/21	12:15:03	ok	ok	232.8180	144.808	0.000000	27.58	59.241	15.708	115976075.072153	2	233.2619	1.63751e-03	3.24065e-17
2018/02/21	12:20:03	ok	ok	232.8120	144.768	0.000000	27.71	59.292	15.835	116497425.338109	2	232.0989	1.08188e-03	3.18177e-16
2018/02/21	12:25:03	ok	ok	232.7860	144.716	0.000000	27.88	59.287	15.983	119954481.265204	3	231.8728	1.50130e-03	1.18227e-03
2018/02/21	13:00:03	ok	ok	232.2820	143.783	0.000000	29.90	58.531	17.618	125310689.847146	2	232.5333	2.07583e-03	5.73952e-16
2018/02/21	13:05:03	ok	ok	232.2440	143.693	0.000000	30.14	58.473	17.831	113381311.819106	3	232.3000	-3.61352e-17	7.20765e-17
2018/02/21	13:10:03	ok	ok	232.2100	143.626	0.000000	30.34	58.566	18.053	118334592.977935	2	232.2611	1.73000e-04	1.51747e-16
2018/02/21	13:15:03	ok	ok	232.1780	143.571	0.000000	30.43	58.611	18.155	114533975.580059	3	232.6871	3.89505e-04	4.85411e-04
2018/02/21	13:20:03	ok	ok	232.1660	143.522	0.000000	30.60	58.700	18.350	117431918.090721	2	232.1733	5.18820e-05	5.76244e-17
2018/02/21	13:25:03	ok	ok	232.1380	143.461	0.000000	30.78	58.664	18.517	117616780.345323	2	230.5578	3.41191e-03	7.37843e-16
2018/02/21	13:30:03	ok	ok	232.1040	143.410	0.000000	30.91	58.683	18.653	126077119.123849	2	230.4933	3.34202e-03	2.06017e-16
2018/02/21	13:35:03	ok	ok	232.1020	143.380	0.000000	31.04	58.735	18.801	122423701.690883	2	231.8856	1.48766e-03	3.71766e-16
2018/02/21	13:40:03	ok	ok	232.0780	143.332	0.000000	31.16	58.848	18.958	128688884.971976	3	234.2940	-1.18637e-03	3.96714e-04
2018/02/21	13:45:03	ok	ok	232.0700	143.282	0.000000	31.28	58.834	19.076	124440436.442901	6	232.3384	2.87741e-04	1.97869e-03
2018/02/21	13:50:03	ok	ok	232.0420	143.243	0.000000	31.47	58.768	19.250	125000127.024022	2	234.0467	-1.43826e-03	3.77839e-16
2018/02/21	13:55:03	ok	ok	232.0440	143.211	0.000000	31.52	58.902	19.346	124042901.426342	2	231.8889	1.38221e-03	6.46110e-17
2018/02/21	14:00:03	ok	ok	232.0120	143.171	0.000000	31.62	58.949	19.465	141893361.245192	3	232.4301	4.68544e-04	9.51649e-04
2018/02/21	14:30:13	ok	ok	231.4760	142.270	0.000000	33.90	57.830	21.549	113130302.705430	3	231.0045	1.38548e-03	1.22237e-03
2018/02/21	14:35:13	ok	ok	231.4400	142.194	0.000000	34.08	57.793	21.740	111463973.988600	2	230.0322	3.14739e-03	5.30849e-16
2018/02/21	14:40:13	ok	ok	231.4160	142.140	0.000000	34.27	57.821	21.968	110744571.596356	3	230.8020	1.55629e-03	1.42225e-03
2018/02/21	14:45:13	ok	ok	231.3880	142.097	0.000000	34.42	57.907	22.174	122328707.472528	2	231.3917	8.37531e-04	6.33048e-17
2018/02/21	14:50:13	ok	ok	231.4020	142.077	0.000000	34.43	58.037	22.236	129733783.864093	3	231.4299	9.55685e-04	9.71013e-04
2018/02/21	14:55:13	ok	ok	231.3940	142.031	0.000000	34.64	58.068	22.493	117499036.283249	3	231.6763	6.28547e-04	2.89471e-04
2018/02/21	15:30:13	ok	ok	231.8000	142.525	0.000000	33.83	59.760	22.186	136145362.452913	3	233.1809	-3.12906e-04	1.00913e-04
2018/02/21	15:35:13	ok	ok	231.8200	142.543	0.000000	33.75	59.779	22.100	122973551.648151	2	231.8324	1.29747e-03	6.01009e-17
2018/02/21	15:40:13	ok	ok	231.8220	142.542	0.000000	33.75	59.811	22.112	130275537.891742	6	232.1242	1.75609e-04	2.00621e-03
2018/02/21	15:45:13	ok	ok	231.8480	142.568	0.000000	33.78	59.847	22.160	129138806.111730	6	231.9865	8.90714e-04	1.64511e-03
2018/02/21	15:50:13	ok	ok	231.8400	142.548	0.000000	33.80	59.787	22.161	135596183.349613	6	231.9894	8.02482e-04	1.47681e-03
2018/02/21	15:55:13	ok	ok	231.8600	142.567	0.000000	33.74	59.841	22.111	133134220.435840	3	231.4369	1.28753e-03	1.11841e-03
2018/02/21	16:00:13	ok	ok	231.8780	142.585	0.000000	33.70	59.962	22.109	131892152.976890	3	231.4997	1.30675e-03	1.24516e-03
2018/02/21	16:05:13	ok	ok	231.9000	142.597	0.000000	33.69	59.992	22.109	131788159.671862	2	231.9633	-2.57971e-05	1.47758e-16
2018/02/21	16:10:13	ok	ok	231.8920	142.582	0.000000	33.74	60.000	22.170	135354095.361974	2	232.5383	6.68996e-04	7.18887e-17
2018/02/21	16:15:13	ok	ok	231.9000	142.606	0.000000	33.67	59.989	22.084	129704272.114049	2	233.1356	-6.84506e-05	6.97334e-17
2018/02/21	16:20:13	ok	ok	231.9100	142.586	0.000000	33.69	60.055	22.132	128013609.003035	3	233.5289	-5.72371e-04	1.71297e-04
2018/02/21	16:25:13	ok	ok	231.9240	142.599	0.000000	33.68	60.054	22.120	137702377.909779	2	230.0089	3.88516e-03	6.66737e-17
2018/02/21	16:30:13	ok	ok	231.9380	142.603	0.000000	33.62	60.108	22.070	131924047.920103	4	232.0906	-6.96903e-05	1.59708e-04
2018/02/21	17:00:23	ok	ok	232.3520	143.254	0.000000	32.32	61.544	21.095	138404818.360327	3	232.6590	5.90420e-04	7.58547e-05
2018/02/21	17:05:23	ok	ok	232.3720	143.265	0.000000	32.26	61.535	21.024	123294515.222743	3	231.3943	1.56443e-03	1.12879e-03
2018/02/21	17:10:23	ok	ok	232.4080	143.327	0.000000	32.06	61.629	20.833	127770524.070923	3	231.6068	1.45547e-03	5.33395e-04
2018/02/21	17:15:23	ok	ok	232.4320	143.345	0.000000	32.00	61.556	20.742	125485585.965704	2	232.2333	2.84925e-03	7.78202e-17
2018/02/21	17:20:23	ok	ok	232.4640	143.391	0.000000	31.94	61.672	20.715	117384849.471005	3	231.6356	1.43851e-03	7.00947e-04
2018/02/21	17:25:23	ok	ok	232.5160	143.463	0.000000	31.76	61.832	20.570	127758418.214756	3	231.7110	1.49021e-03	6.90563e-04
2018/02/21	17:30:23	ok	ok	232.5720	143.548	0.000000	31.54	62.047	20.400	118959579.857466	2	232.6744	-2.41638e-04	1.18812e-16
2018/02/21	17:35:23	ok	ok	232.5660	143.552	0.000000	31.57	61.801	20.352	125515422.177528	3	231.8941	1.61165e-03	1.50688e-03
2018/02/21	17:40:23	ok	ok	232.5320	143.509	0.000000	31.62	61.590	20.337	132428226.136185	3	232.1579	1.32184e-03	1.03892e-03
2018/02/21	17:45:23	ok	ok	232.5420	143.525	0.000000	31.60	61.618	20.324	134083069.964608	3	232.0291	1.41016e-03	8.51879e-04
2018/02/21	17:50:23	ok	ok	232.5460	143.514	0.000000	31.53	61.545	20.224	128383910.365570	2	232.4678	-3.45421e-05	4.62128e-16
2018/02/21	17:55:23	ok	ok	232.5460	143.513	0.000000	31.52	61.449	20.182	127074237.642551	6	232.6746	9.14102e-04	1.63643e-03
2018/02/21	18:30:23	ok	ok	233.3240	144.594	0.000000	28.89	64.312	18.324	115801446.014709	6	233.4352	1.08757e-03	1.82835e-03
2018/02/21	18:35:23	ok	ok	233.3400	144.626	0.000000	28.83	64.210	18.235	117872639.658422	2	233.1000	3.12439e-03	4.08417e-17
2018/02/21	18:40:23	ok	ok	233.3600	144.683	0.000000	28.66	64.274	18.084	134466662.454708	2	233.5810	2.37652e-03	5.48970e-17
2018/02/21	18:45:23	ok	ok	233.3960	144.723	0.000000	28.50	64.186	17.902	122565344.219661	2	231.9033	3.03786e-03	5.17434e-16
2018/02/21	18:50:23	ok	ok	233.4120	144.746	0.000000	28.44	64.115	17.823	118773909.474561	4	234.3279	2.94834e-04	6.78343e-04
2018/02/21	18:55:23	ok	ok	233.4240	144.777	0.000000	28.32	64.064	17.693	118710647.559155	2	231.2633	4.30841e-03	3.56226e-16
2018/02/21	19:00:23	ok	ok	233.4440	144.815	0.000000	28.26	63.931	17.598	120519080.524335	6	233.5911	9.99790e-04	2.05364e-03
2018/02/21	19:05:23	ok	ok	233.4780	144.850	0.000000	28.12	63.939	17.465	122089818.480198	4	234.0004	1.28612e-03	5.87612e-04
2018/02/21	19:10:23	ok	ok	233.4920	144.872	0.000000	28.06	63.867	17.388	120561515.685901	2	231.3244	4.48528e-03	3.79853e-17
2018/02/21	19:15:23	ok	ok	233.4820	144.892	0.000000	27.96	63.697	17.247	129994753.368764	2	235.3011	-1.06807e-03	2.93523e-17
2018/02/21	19:20:23	ok	ok	233.5180	144.923	0.000000	27.87	63.713	17.166	122438834.734420	2	233.4611	1.73664e-04	1.35386e-16
2018/02/21	19:25:23	ok	ok	233.5280	144.945	0.000000	27.83	63.614	17.102	121752914.501247	2	231.3956	4.34599e-03	1.77365e-16
2018/02/21	19:30:23	ok	ok	233.5280	144.946	0.000000	27.82	63.551	17.075	125623645.688453	2	231.8256	3.39339e-03	8.38644e-16
2018/02/21	20:00:33	ok	ok	234.0360	145.832	0.000000	26.00	64.898	15.764	115988863.465678	4	231.5874	3.62532e-03	2.84958e-03
2018/02/21	20:05:33	ok	ok	234.0720	145.887	0.000000	25.82	64.928	15.614	115984291.320457	3	232.0466	3.83734e-03	4.94050e-04
2018/02/21	20:10:33	ok	ok	234.1060	145.951	0.000000	25.71	64.910	15.514	115088999.168585	7	233.9948	2.05706e-03	2.74017e-03
2018/02/21	20:15:33	ok	ok	234.1320	146.007	0.000000	25.57	64.825	15.373	114000021.294752	3	232.1758	3.75132e-03	5.58047e-04
2018/02/21	20:20:33	ok	ok	234.1460	146.049	0.000000	25.49	64.781	15.294	117821321.382247	2	234.5738	1.71695e-03	3.12330e-16
2018/02/21	20:25:33	ok	ok	234.1820	146.108	0.000000	25.35	64.727	15.161	124272518.907269	2	234.4690	2.31612e-03	1.36673e-16
2018/02/21	20:30:33	ok	ok	234.2020	146.152	0.000000	25.25	64.741	15.080	125387534.080923	3	232.4920	3.55645e-03	6.93808e-04
2018/02/21	20:35:33	ok	ok	234.2160	146.195	0.000000	25.08	64.681	14.923	127092288.335625	3	232.0910	3.90855e-03	1.62270e-04
2018/02/21	20:40:33	ok	ok	234.2560	146.255	0.000000	24.94	64.688	14.807	128083711.839682	3	232.5127	3.63329e-03	4.41105e-04
2018/02/21	20:45:33	ok	ok	234.2840	146.298	0.000000	24.85	64.673	14.729	127584806.881251	3	232.4675	3.67629e-03	1.01892e-04
2018/02/21	20:50:33	ok	ok	234.2800	146.304	0.000000	24.86	64.462	14.689	121698020.374305	3	232.2651	3.81513e-03	4.78288e-04
2018/02/21	20:55:33	ok	ok	234.2780	146.334	0.000000	24.77	64.417	14.605	124997461.219365	2	234.6214	2.01908e-03	3.27269e-16
2018/02/21	21:30:33	ok	ok	235.0400	147.580	0.000000	22.12	66.789	13.023	123056743.192412	2	234.8333	2.90096e-03	8.19981e-17
2018/02/21	21:35:33	ok	ok	235.0740	147.650	0.000000	21.97	66.703	12.894	135185140.376479	2	235.0857	9.03649e-04	5.73661e-17
2018/02/21	21:40:33	ok	ok	235.1020	147.707	0.000000	21.84	66.650	12.788	121544332.655969	4	236.1053	2.15670e-05	8.38053e-04
2018/02/21	21:45:33	ok	ok	235.1160	147.746	0.000000	21.76	66.547	12.709	129081359.510138	2	233.4967	3.29258e-03	3.67547e-16
2018/02/21	21:50:33	ok	ok	235.1400	147.799	0.000000	21.60	66.459	12.576	129074444.176906	2	234.9333	2.90401e-03	5.10069e-17
2018/02/21	21:55:33	ok	ok	235.1620	147.843	0.000000	21.47	66.406	12.472	136836147.646905	2	233.7778	2.83078e-03	4.32412e-16
2018/02/21	22:00:33	ok	ok	235.1800	147.876	0.000000	21.38	66.331	12.393	123488126.097832	2	233.7033	3.08014e-03	6.20667e-17
2018/02/21	22:05:33	ok	ok	235.2000	147.898	0.000000	21.27	66.282	12.305	130369273.578484	2	233.9133	2.75942e-03	3.24792e-16
2018/02/21	22:10:33	ok	ok	235.2160	147.933	0.000000	21.24	66.157	12.261	123760946.825094	3	234.5267	1.68440e-03	6.87289e-04
2018/02/21	22:15:33	ok	ok	235.2480	147.986	0.000000	21.08	66.248	12.164	124277447.847634	2	235.1333	2.90521e-03	8.54714e-17
2018/02/21	22:20:33	ok	ok	235.2500	148.015	0.000000	20.98	66.261	12.096	132698165.518953	4	236.1679	-6.57450e-04	1.54901e-03
2018/02/21	22:25:33	ok	ok	235.2620	148.041	0.000000	20.93	66.133	12.038	139035332.307098	3	233.3917	3.68420e-03	4.86128e-04
2018/02/21	23:00:33	ok	ok	235.7200	148.756	0.000000	19.15	67.270	11.035	121538364.258516	5	236.0327	2.41224e-03	7.76216e-04
2018/02/21	23:05:33	ok	ok	235.7600	148.836	0.000000	18.99	67.183	10.917	123869617.155130	2	235.9117	2.55812e-03	2.18626e-16
2018/02/21	23:10:33	ok	ok	235.7960	148.880	0.000000	18.92	67.052	10.851	119569604.231119	2	236.0562	2.38956e-03	1.04047e-16
2018/02/21	23:15:33	ok	ok	235.8200	148.947	0.000000	18.76	66.965	10.735	119282294.717344	2	235.8652	2.55365e-03	1.75227e-16
2018/02/21	23:20:33	ok	ok	235.8340	148.991	0.000000	18.66	66.918	10.665	125920595.428086	3	235.5333	2.69050e-03	1.13237e-03
2018/02/21	23:25:33	ok	ok	235.8660	149.043	0.000000	18.50	66.889	10.560	126240903.536284	2	235.1969	3.01635e-03	2.12684e-16
2018/02/21	23:30:33	ok	ok	235.8860	149.080	0.000000	18.38	66.809	10.472	134734282.481966	2	235.8840	2.61772e-03	4.64411e-17
2018/02/21	23:35:33	ok	ok	235.9100	149.120	0.000000	18.31	66.678	10.409	122403688.345546	2	235.2488	3.00204e-03	1.50753e-17
2018/02/21	23:40:33	ok	ok	235.9140	149.137	0.000000	18.28	66.526	10.366	121576167.292201	5	244.8495	-1.71378e-02	1.76106e-02
2018/02/21	23:45:33	ok	ok	235.9240	149.181	0.000000	18.15	66.444	10.274	127375924.647762	5	244.7740	-1.71515e-02	1.78123e-02
2018/02/21	23:50:33	ok	ok	235.9440	149.203	0.000000	18.13	66.352	10.248	123129009.450894	2	235.2412	3.06464e-03	7.83545e-17
2018/02/21	23:55:33	ok	ok	235.9700	149.251	0.000000	18.04	66.306	10.186	128944990.740398	5	244.8832	-1.71237e-02	1.72673e-02
2018/02/22	00:30:33	ok	ok	237.3600	151.551	0.000000	13.34	71.291	8.242	118740086.767568	2	237.0833	3.35310e-03	4.01555e-17
2018/02/22	00:35:33	ok	ok	237.4360	151.681	0.000000	13.03	71.260	8.082	123995370.590474	2	237.8458	1.73952e-03	1.94182e-16
2018/02/22	00:40:33	ok	ok	237.4960	151.825	0.000000	12.73	71.145	7.920	117511819.915290	3	238.9249	-4.14787e-04	7.14032e-04
2018/02/22	00:45:33	ok	ok	237.5560	151.965	0.000000	12.46	71.036	7.777	122809408.910002	2	237.9095	1.99120e-03	1.53577e-16
2018/02/22	00:50:33	ok	ok	237.6200	152.072	0.000000	12.21	70.931	7.646	123444433.395975	3	237.9333	2.14568e-03	5.75817e-17
2018/02/22	00:55:33	ok	ok	237.6700	152.185	0.000000	11.98	70.858	7.529	122546863.317339	2	236.1678	3.20892e-03	1.70555e-16
2018/02/22	01:00:33	ok	ok	237.7160	152.283	0.000000	11.76	70.731	7.413	129850950.611723	2	235.5956	4.48460e-03	6.14751e-16
2018/02/22	01:05:33	ok	ok	237.7660	152.387	0.000000	11.55	70.606	7.304	123923623.018669	2	237.8556	2.50929e-03	3.54462e-16
2018/02/22	01:10:33	ok	ok	237.7940	152.487	0.000000	11.38	70.516	7.217	124835211.792662	2	239.3456	-3.92118e-04	1.25159e-16
2018/02/22	01:15:33	ok	ok	237.8360	152.572	0.000000	11.21	70.399	7.129	125231965.876368	2	237.6419	2.89434e-03	2.30100e-17
2018/02/22	01:20:33	ok	ok	237.8800	152.644	0.000000	11.02	70.305	7.035	130237781.206045	2	236.7444	3.96837e-03	2.94446e-16
2018/02/22	01:25:33	ok	ok	237.9040	152.706	0.000000	10.86	70.162	6.950	126205245.512287	6	237.8415	2.70124e-03	8.37132e-04
2018/02/22	01:30:33	ok	ok	237.9420	152.789	0.000000	10.70	70.074	6.872	133028033.267541	2	238.5433	1.82773e-03	6.08923e-16
2018/02/22	01:35:33	ok	ok	237.9780	152.869	0.000000	10.54	69.930	6.789	123868015.115202	6	237.9281	2.71140e-03	7.75467e-04
2018/02/22	01:40:33	ok	ok	237.9940	152.952	0.000000	10.38	69.815	6.710	138909675.015362	2	238.1582	2.61107e-03	9.34076e-17
2018/02/22	01:45:33	ok	ok	238.0280	153.032	0.000000	10.25	69.733	6.647	127886226.294508	2	237.3000	3.24747e-03	8.08055e-17
2018/02/22	01:50:33	ok	ok	238.0600	153.107	0.000000	10.14	69.628	6.591	125488923.411443	6	237.9655	2.82253e-03	7.93110e-04
2018/02/22	01:55:33	ok	ok	238.0820	153.181	0.000000	10.02	69.520	6.531	128817101.755901	2	237.1886	3.34507e-03	3.74461e-16
2018/02/22	02:00:33	ok	ok	238.1100	153.233	0.000000	9.88	69.380	6.461	125042047.979670	2	237.9189	4.68475e-04	2.26461e-16
2018/02/22	02:05:33	ok	ok	238.1280	153.301	0.000000	9.76	69.301	6.404	121834343.584469	2	238.4689	2.08622e-03	4.17686e-16
2018/02/22	02:10:33	ok	ok	238.1500	153.353	0.000000	9.65	69.195	6.350	116385446.967470	2	238.4452	2.23621e-03	3.08983e-16
2018/02/22	02:15:33	ok	ok	238.1660	153.409	0.000000	9.52	69.085	6.288	131446571.529288	2	238.5976	1.92725e-03	6.91393e-17
2018/02/22	02:20:33	ok	ok	238.1980	153.491	0.000000	9.40	68.978	6.230	120936430.658711	2	238.7133	1.51104e-03	5.95310e-17
2018/02/22	02:25:33	ok	ok	238.2100	153.549	0.000000	9.32	68.906	6.192	124491671.274061	2	238.4048	2.62556e-03	7.17011e-17
2018/02/22	02:30:33	ok	ok	238.2360	153.612	0.000000	9.22	68.802	6.144	123869573.963120	2	238.0952	2.47534e-03	1.53680e-16
2018/02/22	02:35:33	ok	ok	238.2540	153.670	0.000000	9.13	68.700	6.099	120722894.270953	2	238.7725	1.53942e-03	1.09402e-16
2018/02/22	02:40:33	ok	ok	238.2640	153.741	0.000000	9.03	68.568	6.049	117502245.681616	6	238.5704	9.12333e-04	2.00876e-03
2018/02/22	02:45:33	ok	ok	238.2880	153.791	0.000000	8.96	68.498	6.016	122526251.665365	2	238.9533	1.51246e-03	3.70080e-16
2018/02/22	02:50:33	ok	ok	238.3000	153.837	0.000000	8.86	68.394	5.968	125362629.635962	3	238.1404	1.19223e-03	1.49700e-03
2018/02/22	02:55:33	ok	ok	238.3140	153.883	0.000000	8.78	68.323	5.932	123122049.575452	5	239.0250	3.72777e-04	7.00645e-04
2018/02/22	03:00:33	ok	ok	238.3220	153.910	0.000000	8.70	68.223	5.893	125425414.396570	3	240.1728	-7.63517e-04	2.98825e-04
2018/02/22	03:05:33	ok	ok	238.3380	153.960	0.000000	8.60	68.147	5.849	134771795.646358	3	239.9552	-4.41536e-04	1.96129e-04
2018/02/22	03:10:33	ok	ok	238.3640	154.000	0.000000	8.54	68.051	5.818	114330555.146051	3	237.9087	1.49175e-03	1.03359e-03
2018/02/22	03:15:33	ok	ok	238.3740	154.043	0.000000	8.47	67.953	5.784	122273482.411615	2	238.5405	2.86478e-03	1.62712e-16
2018/02/22	03:20:33	ok	ok	238.3840	154.079	0.000000	8.41	67.885	5.756	129454521.375731	2	238.4762	3.09864e-03	2.71096e-16
2018/02/22	03:25:33	ok	ok	238.4020	154.102	0.000000	8.34	67.787	5.722	120364476.730169	3	237.9051	1.57783e-03	9.69312e-04
2018/02/22	03:30:33	ok	ok	238.4100	154.140	0.000000	8.28	67.691	5.692	127817014.952295	6	238.5462	1.20014e-03	1.97008e-03
2018/02/22	03:35:33	ok	ok	238.4240	154.157	0.000000	8.22	67.623	5.664	129288332.232764	3	238.1003	1.42094e-03	1.33912e-03
2018/02/22	03:40:33	ok	ok	238.4340	154.195	0.000000	8.17	67.557	5.640	116638959.024536	6	238.7582	9.15459e-04	1.98050e-03
2018/02/22	03:45:33	ok	ok	238.4320	154.245	0.000000	8.10	67.459	5.607	121747289.313926	3	240.2027	-6.89347e-04	2.05723e-04
2018/02/22	03:50:33	ok	ok	238.4540	154.264	0.000000	8.04	67.391	5.580	120695560.680778	6	238.5773	1.12949e-03	1.67509e-03
2018/02/22	03:55:33	ok	ok	238.4580	154.303	0.000000	8.00	67.327	5.560	118297320.339140	6	238.5914	1.14868e-03	1.91671e-03
2018/02/22	04:00:33	ok	ok	238.4780	154.344	0.000000	7.94	67.259	5.533	122908575.292018	6	238.6331	1.17484e-03	2.08623e-03
2018/02/22	04:05:33	ok	ok	238.4680	154.365	0.000000	7.89	67.165	5.507	128091236.478439	5	239.1967	6.33060e-04	1.49178e-03
2018/02/22	04:10:33	ok	ok	238.4840	154.389	0.000000	7.84	67.071	5.482	121942875.685309	2	239.0092	1.65353e-03	7.90051e-17
2018/02/22	04:15:33	ok	ok	238.4980	154.430	0.000000	7.79	67.033	5.461	124050791.696018	6	238.6303	1.22826e-03	1.94079e-03
2018/02/22	04:20:33	ok	ok	238.5120	154.456	0.000000	7.75	66.969	5.442	122223730.438033	3	240.2619	-5.85436e-04	1.46909e-04
2018/02/22	04:25:33	ok	ok	238.5120	154.493	0.000000	7.70	66.903	5.419	121072501.350222	6	238.6450	1.19248e-03	1.66170e-03
2018/02/22	04:30:33	ok	ok	238.5200	154.511	0.000000	7.65	66.809	5.394	122080142.271343	5	239.2094	6.28654e-04	1.45150e-03
2018/02/22	04:35:33	ok	ok	238.5280	154.543	0.000000	7.61	66.773	5.377	125252340.319083	5	239.0877	6.14173e-04	1.82941e-03
2018/02/22	04:40:33	ok	ok	238.5520	154.569	0.000000	7.56	66.707	5.355	129508994.220770	2	239.4989	1.11944e-03	5.80555e-16
2018/02/22	04:45:33	ok	ok	238.5480	154.604	0.000000	7.53	66.645	5.339	119159643.159859	2	239.0908	1.60099e-03	6.97951e-17
2018/02/22	04:50:33	ok	ok	238.5520	154.621	0.000000	7.50	66.611	5.326	121592888.978147	3	237.8293	1.89998e-03	1.66715e-03
2018/02/22	04:55:33	ok	ok	238.5640	154.646	0.000000	7.44	66.543	5.300	115549436.770578	3	238.2841	1.47610e-03	1.38747e-03
2018/02/22	05:00:33	ok	ok	238.5720	154.655	0.000000	7.40	66.479	5.281	124181556.078593	6	238.7231	1.09231e-03	1.65008e-03
2018/02/22	05:30:43	ok	ok	237.2580	152.492	0.000000	11.60	61.462	6.378	135506819.350592	2	238.8811	-4.64330e-04	3.30713e-16
2018/02/22	05:35:43	ok	ok	237.1960	152.409	0.000000	11.81	61.468	6.463	128871021.964712	3	237.5333	2.15405e-03	1.38871e-16
2018/02/22	05:40:43	ok	ok	237.1520	152.293	0.000000	11.97	61.494	6.530	131354827.911602	2	238.5389	-1.78612e-04	1.32504e-16
2018/02/22	05:45:43	ok	ok	237.1120	152.193	0.000000	12.20	61.503	6.625	126840317.467281	2	237.4452	2.22864e-03	3.10284e-16
2018/02/22	05:50:43	ok	ok	237.0780	152.124	0.000000	12.34	61.585	6.692	123512000.666676	2	237.3571	2.30530e-03	1.68973e-17
2018/02/22	05:55:43	ok	ok	237.0460	152.099	0.000000	12.50	61.583	6.759	137141717.600931	2	236.9167	3.09819e-03	8.12771e-17
2018/02/22	06:00:43	ok	ok	237.0240	152.069	0.000000	12.58	61.655	6.800	127922350.036838	2	237.2800	2.58184e-03	6.10905e-17
2018/02/22	06:05:43	ok	ok	237.0040	152.037	0.000000	12.69	61.732	6.855	126613322.594389	2	237.5583	1.34285e-03	6.16615e-17
2018/02/22	06:10:43	ok	ok	236.9940	152.022	0.000000	12.80	61.750	6.904	123533413.056761	2	234.9278	4.52584e-03	2.82787e-16
2018/02/22	06:15:43	ok	ok	236.9660	151.987	0.000000	12.93	61.802	6.966	123681413.766037	2	235.0056	4.16143e-03	2.96625e-16
2018/02/22	06:20:43	ok	ok	236.9540	151.953	0.000000	12.96	61.807	6.979	126018055.447381	2	237.3738	1.76529e-03	6.86413e-17
2018/02/22	06:25:43	ok	ok	236.9300	151.918	0.000000	13.05	61.822	7.020	128346503.393164	2	237.3095	1.99562e-03	8.84273e-17
2018/02/22	07:00:43	ok	ok	236.4240	151.176	0.000000	14.86	61.055	7.747	129471776.046212	2	236.6498	2.44332e-03	8.12843e-17
2018/02/22	07:05:43	ok	ok	236.4040	151.114	0.000000	15.01	61.229	7.840	122860598.730430	2	236.4097	2.69630e-03	2.13258e-16
2018/02/22	07:10:43	ok	ok	236.3880	151.076	0.000000	15.09	61.301	7.888	138190865.089009	2	236.4652	2.58358e-03	1.52203e-16
2018/02/22	07:15:43	ok	ok	236.3520	151.027	0.000000	15.24	61.475	7.983	127470438.416636	3	236.0618	2.82554e-03	7.87670e-04
2018/02/22	07:20:43	ok	ok	236.3400	150.980	0.000000	15.28	61.541	8.011	130816955.768727	2	236.5745	2.47152e-03	9.74483e-17
2018/02/22	07:25:43	ok	ok	236.3120	150.939	0.000000	15.38	61.646	8.073	129852252.929041	3	236.0514	2.78608e-03	9.12132e-04
2018/02/22	07:30:43	ok	ok	236.3040	150.926	0.000000	15.46	61.719	8.122	131905050.458576	6	236.3970	2.44659e-03	1.01605e-03
2018/02/22	07:35:43	ok	ok	236.2920	150.901	0.000000	15.56	61.884	8.193	130961658.655817	5	236.4731	2.42954e-03	8.70815e-04
2018/02/22	07:40:43	ok	ok	236.2900	150.885	0.000000	15.60	62.010	8.230	137786199.453761	6	236.2340	2.61069e-03	8.67221e-04
2018/02/22	07:45:43	ok	ok	236.2620	150.861	0.000000	15.64	61.987	8.247	130405239.430953	3	236.1065	2.72949e-03	5.79856e-04
2018/02/22	07:50:43	ok	ok	236.2440	150.838	0.000000	15.68	62.053	8.275	135854642.329213	3	236.0540	2.73284e-03	7.96727e-04
2018/02/22	07:55:43	ok	ok	236.2160	150.795	0.000000	15.83	62.137	8.362	125112502.890702	6	236.2807	2.48572e-03	9.24618e-04
2018/02/22	08:30:43	ok	ok	235.4700	149.462	0.000000	18.40	60.463	9.489	126139135.140880	3	234.6208	3.22290e-03	3.35175e-04
2018/02/22	08:35:43	ok	ok	235.4200	149.366	0.000000	18.55	60.517	9.582	122955953.816625	2	234.9381	2.89664e-03	4.27358e-16
2018/02/22	08:40:43	ok	ok	235.3760	149.286	0.000000	18.72	60.544	9.683	124444604.688898	5	244.6258	-1.71806e-02	1.84561e-02
2018/02/22	08:45:43	ok	ok	235.3460	149.230	0.000000	18.86	60.657	9.782	130088664.322710	3	235.4011	2.54353e-03	1.02634e-04
2018/02/22	08:50:43	ok	ok	235.3280	149.192	0.000000	19.00	60.740	9.876	123635110.922561	6	235.1831	2.77939e-03	2.46591e-03
2018/02/22	08:55:43	ok	ok	235.3040	149.147	0.000000	19.08	60.844	9.940	121097774.128540	6	235.2533	2.63685e-03	1.41510e-03
2018/02/22	09:00:43	ok	ok	235.2840	149.114	0.000000	19.23	60.898	10.037	118054369.055934	5	243.9706	-1.68790e-02	1.82491e-02
2018/02/22	09:05:43	ok	ok	235.2640	149.086	0.000000	19.32	61.003	10.108	122305266.598652	2	235.5186	2.41352e-03	8.12692e-17
2018/02/22	09:10:43	ok	ok	235.2460	149.036	0.000000	19.42	61.050	10.175	128296131.035299	6	235.0988	2.68765e-03	2.46673e-03
2018/02/22	09:15:43	ok	ok	235.2300	149.003	0.000000	19.49	61.121	10.229	119657060.421291	5	235.5600	2.49168e-03	1.13119e-03
2018/02/22	09:20:43	ok	ok	235.2020	148.956	0.000000	19.58	61.136	10.285	127028091.642295	6	235.0363	2.70443e-03	2.50651e-03
2018/02/22	09:25:43	ok	ok	235.1740	148.890	0.000000	19.68	61.122	10.344	126312464.109307	2	235.4883	2.28178e-03	9.11832e-17
2018/02/22	10:00:43	ok	ok	234.6500	147.880	0.000000	21.60	60.216	11.395	121079134.000546	2	233.3133	2.76619e-03	8.34072e-16
2018/02/22	10:05:43	ok	ok	234.5980	147.804	0.000000	21.77	60.243	11.512	123776312.673900	2	233.3167	2.65839e-03	2.84375e-16
2018/02/22	10:10:43	ok	ok	234.5700	147.730	0.000000	21.97	60.275	11.652	119696910.932708	2	235.0944	-8.78989e-04	2.82962e-16
2018/02/22	10:15:43	ok	ok	234.5280	147.640	0.000000	22.12	60.299	11.757	120942335.271831	2	234.9738	1.73270e-03	3.98723e-16
2018/02/22	10:20:43	ok	ok	234.4940	147.566	0.000000	22.33	60.333	11.907	120906895.665232	3	232.3175	3.96493e-03	4.29240e-04
2018/02/22	10:25:43	ok	ok	234.4680	147.514	0.000000	22.35	60.366	11.927	126875899.033449	2	234.3900	3.16925e-04	2.74504e-16
2018/02/22	10:30:43	ok	ok	234.4540	147.473	0.000000	22.49	60.450	12.040	121751194.628362	2	234.2521	2.75759e-03	9.44838e-17
2018/02/22	10:35:43	ok	ok	234.4260	147.419	0.000000	22.62	60.440	12.128	122822687.418239	3	232.4441	3.80126e-03	4.39197e-04
2018/02/22	10:40:43	ok	ok	234.3940	147.371	0.000000	22.80	60.468	12.259	121378260.057233	2	234.3117	2.55024e-03	1.26772e-16
2018/02/22	10:45:43	ok	ok	234.3840	147.333	0.000000	22.85	60.537	12.308	114354780.197963	2	234.6811	-4.56649e-04	5.11994e-16
2018/02/22	10:50:43	ok	ok	234.3600	147.278	0.000000	23.01	60.594	12.433	122266299.435042	2	234.3998	2.47232e-03	4.49383e-17
2018/02/22	10:55:43	ok	ok	234.3300	147.223	0.000000	23.09	60.576	12.486	115261916.246874	2	234.3394	2.49259e-03	1.58554e-16
2018/02/22	11:30:43	ok	ok	233.4120	145.704	0.000000	26.40	58.157	14.445	122013548.067177	2	234.7822	-1.52784e-03	5.90564e-17
2018/02/22	11:35:43	ok	ok	233.3460	145.550	0.000000	26.68	58.168	14.675	121272082.023435	2	233.4900	-7.84774e-05	4.74774e-16
2018/02/22	11:40:43	ok	ok	233.3000	145.460	0.000000	26.91	58.266	14.888	129554742.811170	2	233.5389	-1.74250e-04	1.35341e-16
2018/02/22	11:45:43	ok	ok	233.2500	145.368	0.000000	27.11	58.358	15.078	126768661.491623	2	233.7262	1.41686e-03	7.55793e-17
2018/02/22	11:50:43	ok	ok	233.2220	145.289	0.000000	27.31	58.389	15.253	121680809.929713	2	233.1933	2.09164e-04	5.96867e-16
2018/02/22	11:55:43	ok	ok	233.1760	145.205	0.000000	27.50	58.418	15.422	121325650.025102	2	233.1256	2.43955e-04	8.17860e-17
2018/02/22	12:00:43	ok	ok	233.1280	145.112	0.000000	27.75	58.456	15.646	140091922.741725	2	233.6267	-8.34086e-04	6.17093e-16
2018/02/22	12:05:43	ok	ok	233.1020	145.044	0.000000	27.86	58.535	15.762	120767031.549130	2	233.6143	1.33994e-03	0.00000e+00
2018/02/22	12:10:43	ok	ok	233.0840	144.987	0.000000	27.97	58.614	15.879	121921086.352116	4	234.0361	-1.28524e-04	1.81550e-03
2018/02/22	12:15:43	ok	ok	233.0740	144.950	0.000000	28.10	58.728	16.024	126672558.623488	4	233.9803	-1.24581e-05	1.68294e-03
2018/02/22	12:20:43	ok	ok	233.0600	144.913	0.000000	28.23	58.873	16.179	121156140.715812	3	232.2158	1.58187e-03	7.14395e-04
2018/02/22	12:25:43	ok	ok	233.0280	144.865	0.000000	28.37	58.894	16.309	123365336.919256	4	234.0314	-2.38800e-04	1.70976e-03
2018/02/22	12:30:43	ok	ok	232.9860	144.782	0.000000	28.60	58.804	16.491	135909930.089400	3	235.2438	-1.18118e-03	6.35180e-04
2018/02/22	13:00:53	ok	ok	232.4260	143.749	0.000000	30.80	57.878	18.289	115671733.687375	3	231.7847	1.26790e-03	3.65476e-04
2018/02/22	13:05:53	ok	ok	232.3700	143.655	0.000000	31.02	57.910	18.517	118830997.228244	2	233.7389	-1.71940e-04	1.50788e-16
2018/02/22	13:10:53	ok	ok	232.3500	143.583	0.000000	31.14	57.992	18.663	118272651.430766	3	231.6392	1.35900e-03	6.34906e-04
2018/02/22	13:15:53	ok	ok	232.3200	143.522	0.000000	31.41	57.969	18.927	117185503.311657	2	232.7556	-6.90029e-04	3.64192e-16
2018/02/22	13:20:53	ok	ok	232.2860	143.452	0.000000	31.50	58.045	19.044	118287811.101336	2	232.0111	1.72976e-03	2.91867e-16
2018/02/22	13:25:53	ok	ok	232.2560	143.397	0.000000	31.73	58.111	19.301	135037896.577255	4	230.9309	2.86943e-03	2.56448e-03
2018/02/22	13:30:53	ok	ok	232.2180	143.310	0.000000	31.95	58.081	19.519	122909978.596776	3	231.2608	1.50396e-03	9.36110e-04
2018/02/22	13:35:53	ok	ok	232.2080	143.273	0.000000	32.02	58.282	19.660	135128822.075823	2	232.6619	1.62432e-03	8.04318e-17
2018/02/22	13:40:53	ok	ok	232.2000	143.231	0.000000	32.15	58.301	19.803	124511205.036635	2	232.0889	1.38122e-03	3.04731e-16
2018/02/22	13:45:53	ok	ok	232.1640	143.164	0.000000	32.36	58.206	19.993	131913715.361609	3	231.9237	1.14340e-03	1.45595e-03
2018/02/22	13:50:53	ok	ok	232.1440	143.118	0.000000	32.51	58.292	20.183	127068948.995495	3	231.6794	1.39588e-03	1.09693e-03
2018/02/22	13:55:53	ok	ok	232.1120	143.056	0.000000	32.72	58.260	20.398	135448265.152473	3	231.9593	1.05758e-03	5.78235e-04
2018/02/22	14:00:54	ok	ok	232.0900	143.011	0.000000	32.78	58.332	20.488	126947575.691850	2	232.9775	7.72781e-05	1.85514e-16
2018/02/22	14:05:53	ok	ok	232.0880	142.967	0.000000	32.92	58.385	20.659	127354893.898565	3	231.6608	8.66756e-04	2.38702e-04
2018/02/22	14:10:53	ok	ok	232.0600	142.918	0.000000	33.02	58.431	20.786	142445545.799310	5	232.5723	4.47613e-04	1.19855e-03
2018/02/22	14:15:53	ok	ok	232.0420	142.876	0.000000	33.17	58.486	20.971	132880565.951699	5	232.5285	4.27696e-04	1.61878e-03
2018/02/22	14:20:53	ok	ok	232.0480	142.852	0.000000	33.26	58.563	21.098	132451574.744422	3	233.9322	-1.18338e-03	9.05302e-05
2018/02/22	14:25:53	ok	ok	232.0260	142.808	0.000000	33.34	58.575	21.192	128964470.867808	2	231.8500	2.71402e-03	9.80804e-17
2018/02/22	14:30:53	ok	ok	232.0080	142.761	0.000000	33.49	58.565	21.357	135383522.258576	3	231.7471	6.73670e-04	3.04613e-05
2018/02/22	14:35:53	ok	ok	231.9900	142.726	0.000000	33.53	58.603	21.416	141783109.768292	3	231.8551	1.02180e-03	7.35805e-04
2018/02/22	14:40:53	ok	ok	231.9700	142.683	0.000000	33.68	58.689	21.617	138625273.048913	5	232.5435	9.35439e-05	1.45911e-03
2018/02/22	14:45:53	ok	ok	231.9700	142.659	0.000000	33.77	58.735	21.737	133708197.606510	3	231.8310	1.04785e-03	1.23324e-03
2018/02/22	14:50:53	ok	ok	231.9740	142.655	0.000000	33.84	58.809	21.845	141152592.288709	3	232.3894	6.36387e-04	6.58170e-04
2018/02/22	14:55:53	ok	ok	231.9540	142.620	0.000000	33.90	58.818	21.917	146777148.276637	6	232.0951	8.22867e-04	1.31237e-03
2018/02/22	15:00:53	ok	ok	231.9440	142.588	0.000000	33.98	58.798	22.002	128237673.038253	2	232.9156	5.48052e-04	2.71543e-16
2018/02/22	15:31:03	ok	ok	231.9580	142.529	0.000000	34.26	59.190	22.476	133281812.581406	3	231.6045	1.38441e-03	1.21920e-03
2018/02/22	15:36:03	ok	ok	231.9460	142.511	0.000000	34.32	59.136	22.526	135925116.156601	2	232.9156	5.47756e-04	2.71543e-16
2018/02/22	15:41:03	ok	ok	231.9660	142.516	0.000000	34.32	59.231	22.563	134594281.634722	6	232.2540	1.90903e-04	1.89004e-03
2018/02/22	15:46:03	ok	ok	231.9580	142.494	0.000000	34.38	59.240	22.637	130109217.239775	2	231.4722	1.89443e-03	4.40376e-16
2018/02/22	15:51:03	ok	ok	231.9700	142.504	0.000000	34.38	59.304	22.662	134274065.370965	4	232.1279	-8.96248e-05	2.67555e-04
2018/02/22	15:56:03	ok	ok	231.9760	142.506	0.000000	34.38	59.367	22.686	129344853.522872	2	230.0800	3.74281e-03	4.33637e-16
2018/02/22	16:01:03	ok	ok	231.9860	142.522	0.000000	34.37	59.398	22.686	140332617.936528	2	233.2711	-1.36741e-04	1.98255e-16
2018/02/22	16:06:03	ok	ok	231.9940	142.513	0.000000	34.38	59.431	22.710	129488172.806043	2	231.8333	2.83760e-03	8.30592e-17
2018/02/22	16:11:03	ok	ok	232.0100	142.529	0.000000	34.38	59.463	22.722	133623442.598961	2	229.8667	4.16318e-03	1.45423e-16
2018/02/22	16:16:03	ok	ok	232.0160	142.522	0.000000	34.39	59.592	22.784	135149141.193473	2	233.5456	-3.75597e-04	1.87803e-16
2018/02/22	16:21:03	ok	ok	232.0260	142.540	0.000000	34.40	59.593	22.796	137662760.152099	3	233.6331	-5.38417e-04	1.51077e-05
2018/02/22	16:26:03	ok	ok	232.0280	142.543	0.000000	34.42	59.596	22.821	146949038.924725	6	232.1430	9.57016e-04	1.33071e-03
2018/02/22	17:01:03	ok	ok	232.5480	143.333	0.000000	32.74	61.359	21.506	126775623.108364	3	232.8978	6.35960e-04	6.97148e-04
2018/02/22	17:06:03	ok	ok	232.5620	143.359	0.000000	32.72	61.293	21.460	123621526.932064	3	234.0929	-3.95986e-04	2.06066e-04
2018/02/22	17:11:03	ok	ok	232.6040	143.411	0.000000	32.58	61.365	21.326	130939012.278072	3	232.3933	1.09504e-03	8.70795e-04
2018/02/22	17:16:03	ok	ok	232.6180	143.451	0.000000	32.49	61.320	21.209	126304371.364473	3	231.7519	1.45910e-03	1.10674e-03
2018/02/22	17:21:03	ok	ok	232.6680	143.515	0.000000	32.35	61.392	21.076	119632454.938159	3	232.9183	6.91172e-04	1.36386e-04
2018/02/22	17:26:03	ok	ok	232.6920	143.539	0.000000	32.24	61.375	20.947	128600567.734762	2	230.8900	3.44365e-03	2.35125e-16
2018/02/22	17:31:03	ok	ok	232.7320	143.613	0.000000	32.10	61.572	20.859	125204997.501920	3	231.8037	1.58377e-03	4.66959e-04
2018/02/22	17:36:03	ok	ok	232.7560	143.655	0.000000	32.00	61.556	20.742	129943981.283598	2	231.0222	3.47925e-03	5.74025e-16
2018/02/22	17:41:03	ok	ok	232.7620	143.668	0.000000	31.92	61.481	20.629	128197141.486708	6	232.9586	6.67989e-04	1.70529e-03
2018/02/22	17:46:03	ok	ok	232.7980	143.708	0.000000	31.90	61.478	20.606	128396400.685833	3	232.5201	1.22596e-03	1.38644e-03
2018/02/22	17:51:03	ok	ok	232.8080	143.743	0.000000	31.86	61.503	20.570	128745326.195474	2	234.4200	-6.17563e-04	3.63728e-16
2018/02/22	17:56:03	ok	ok	232.8340	143.778	0.000000	31.72	61.418	20.389	125577193.148249	2	233.4708	9.04494e-04	3.46018e-16
2018/02/22	18:31:03	ok	ok	233.6980	145.039	0.000000	28.72	64.438	18.190	125568602.753204	6	233.8068	8.88104e-04	2.15201e-03
2018/02/22	18:36:03	ok	ok	233.7460	145.124	0.000000	28.51	64.464	17.989	120927644.067535	2	231.9478	3.74586e-03	3.68691e-16
2018/02/22	18:41:03	ok	ok	233.7840	145.208	0.000000	28.34	64.436	17.815	135708611.441406	2	234.0452	2.15725e-03	2.27170e-16
2018/02/22	18:46:03	ok	ok	233.8320	145.282	0.000000	28.17	64.407	17.642	122608155.192414	2	233.6500	2.73978e-03	4.07456e-17
2018/02/22	18:51:03	ok	ok	233.8380	145.317	0.000000	28.07	64.207	17.490	125214343.572127	2	235.6333	-1.03518e-03	3.62128e-16
2018/02/22	18:56:03	ok	ok	233.8740	145.372	0.000000	27.90	64.270	17.345	128620375.320056	2	233.6167	3.00299e-03	8.60263e-17
2018/02/22	19:01:03	ok	ok	233.9060	145.415	0.000000	27.78	64.158	17.201	118038515.060299	2	233.7189	4.52560e-04	5.68536e-16
2018/02/22	19:06:03	ok	ok	233.9220	145.458	0.000000	27.68	64.142	17.102	124955483.138772	2	233.7333	2.87269e-03	7.73208e-17
2018/02/22	19:11:03	ok	ok	233.9660	145.520	0.000000	27.54	64.149	16.972	124710072.458502	2	233.8578	2.78534e-04	4.25423e-16
2018/02/22	19:16:03	ok	ok	233.9900	145.578	0.000000	27.38	64.153	16.824	118394790.893669	2	234.4381	1.48905e-03	8.37018e-17
2018/02/22	19:21:03	ok	ok	234.0040	145.608	0.000000	27.33	63.991	16.736	121006479.997720	2	233.8544	3.83223e-04	6.78229e-16
2018/02/22	19:26:03	ok	ok	234.0180	145.650	0.000000	27.30	64.017	16.714	137510982.081767	2	234.5262	1.41476e-03	2.42944e-16
2018/02/22	20:01:03	ok	ok	234.5520	146.642	0.000000	25.26	65.410	15.244	114947597.663698	2	234.5117	2.53545e-03	8.16289e-17
2018/02/22	20:06:03	ok	ok	234.5800	146.704	0.000000	25.15	65.239	15.111	121980696.453569	2	234.4978	2.56396e-03	1.30640e-16
2018/02/22	20:11:03	ok	ok	234.6140	146.771	0.000000	25.00	65.274	14.992	121578542.640677	2	234.6325	2.49547e-03	1.44359e-16
2018/02/22	20:16:03	ok	ok	234.6300	146.823	0.000000	24.87	65.161	14.857	126505469.016568	3	233.2822	3.33352e-03	1.22757e-03
2018/02/22	20:21:03	ok	ok	234.6700	146.891	0.000000	24.77	65.235	14.790	122900437.441128	2	234.6652	2.53127e-03	1.13366e-16
2018/02/22	20:26:03	ok	ok	234.6960	146.949	0.000000	24.62	65.088	14.633	129957746.676181	2	234.9898	2.28340e-03	1.43073e-16
2018/02/22	20:31:03	ok	ok	234.7240	147.016	0.000000	24.51	65.130	14.552	127577568.774894	2	234.5189	4.55982e-04	7.82752e-17
2018/02/22	20:36:03	ok	ok	234.7460	147.070	0.000000	24.36	65.104	14.423	125048389.965676	2	234.7582	2.54700e-03	1.73584e-16
2018/02/22	20:41:03	ok	ok	234.7620	147.113	0.000000	24.25	65.055	14.323	126303035.095866	2	234.7998	2.46536e-03	2.27466e-16
2018/02/22	20:46:03	ok	ok	234.7860	147.162	0.000000	24.14	64.976	14.217	124937674.079038	3	233.3373	3.40669e-03	1.06181e-03
2018/02/22	20:51:03	ok	ok	234.7960	147.206	0.000000	24.03	64.927	14.118	126315924.664244	3	232.9441	3.72747e-03	3.52840e-04
2018/02/22	20:56:03	ok	ok	234.8180	147.241	0.000000	24.00	64.862	14.080	126668789.083055	3	233.0148	3.72958e-03	1.72809e-04
2018/02/22	21:31:03	ok	ok	235.5800	148.628	0.000000	21.26	67.232	12.474	131897444.984402	2	235.4000	3.17948e-03	9.66012e-17
2018/02/22	21:36:03	ok	ok	235.6200	148.702	0.000000	21.10	67.204	12.354	123728183.914855	3	233.5651	3.91666e-03	5.60813e-04
2018/02/22	21:41:03	ok	ok	235.6660	148.813	0.000000	20.86	67.250	12.192	128306289.364380	3	234.2321	3.47336e-03	1.20540e-03
2018/02/22	21:46:03	ok	ok	235.7040	148.889	0.000000	20.70	67.192	12.068	126556251.218963	3	233.7755	3.83461e-03	2.64449e-04
2018/02/22	21:51:03	ok	ok	235.7340	148.963	0.000000	20.55	67.136	11.954	124920247.896899	2	235.6701	2.64560e-03	1.65386e-17
2018/02/22	21:56:03	ok	ok	235.7660	149.018	0.000000	20.38	67.076	11.825	131645807.173019	3	233.7861	3.84013e-03	4.28570e-04
2018/02/22	22:01:03	ok	ok	235.7760	149.086	0.000000	20.26	67.084	11.744	127506894.910973	7	235.9012	1.87720e-03	2.87394e-03
2018/02/22	22:06:03	ok	ok	235.7960	149.143	0.000000	20.18	66.922	11.661	130885591.748761	2	235.9206	2.44616e-03	1.59525e-17
2018/02/22	22:11:03	ok	ok	235.8260	149.212	0.000000	20.02	66.923	11.553	124603979.276084	3	233.9020	3.80378e-03	4.44561e-04
2018/02/22	22:16:03	ok	ok	235.8500	149.269	0.000000	19.96	66.823	11.495	133802724.943672	7	235.7648	2.02356e-03	4.56912e-03
2018/02/22	22:21:03	ok	ok	235.8720	149.311	0.000000	19.86	66.806	11.425	132052379.390014	5	244.0636	-1.67453e-02	1.55258e-02
2018/02/22	22:26:03	ok	ok	235.8900	149.360	0.000000	19.72	66.840	11.338	125643876.906336	6	235.6826	2.83342e-03	2.51411e-03
2018/02/22	23:01:03	ok	ok	236.4220	150.282	0.000000	17.74	67.898	10.246	124955037.746348	2	237.0258	1.09087e-03	1.30883e-16
2018/02/22	23:06:03	ok	ok	236.4520	150.348	0.000000	17.62	67.876	10.170	127371002.945447	2	236.2800	2.56343e-03	9.07156e-17
2018/02/22	23:11:03	ok	ok	236.4840	150.437	0.000000	17.44	67.756	10.044	122863563.663886	2	236.0867	4.92018e-03	1.80884e-16
2018/02/22	23:16:03	ok	ok	236.5160	150.512	0.000000	17.31	67.674	9.954	127611882.494251	2	236.3838	2.53456e-03	5.36052e-17
2018/02/22	23:21:03	ok	ok	236.5360	150.587	0.000000	17.22	67.511	9.877	120413123.481754	3	236.5435	2.53851e-03	3.80516e-04
2018/02/22	23:26:03	ok	ok	236.5700	150.654	0.000000	17.05	67.422	9.764	129254711.371956	3	236.3670	2.77317e-03	6.40346e-04
2018/02/22	23:31:03	ok	ok	236.5940	150.729	0.000000	16.92	67.340	9.677	129679077.342232	3	236.4619	2.69386e-03	6.18051e-04
2018/02/22	23:36:03	ok	ok	236.6180	150.779	0.000000	16.84	67.267	9.620	132403208.093285	2	236.1824	2.95456e-03	1.92399e-16
2018/02/22	23:41:03	ok	ok	236.6440	150.827	0.000000	16.74	67.191	9.552	120889773.544558	3	236.3381	2.89029e-03	9.48108e-04
2018/02/22	23:46:03	ok	ok	236.6640	150.886	0.000000	16.63	67.083	9.473	121768049.897121	2	236.6097	2.68997e-03	8.35484e-17
2018/02/22	23:51:03	ok	ok	236.6680	150.938	0.000000	16.51	66.945	9.386	129314098.011896	3	235.7052	3.24370e-03	6.23050e-05
2018/02/22	23:56:03	ok	ok	236.7020	150.998	0.000000	16.40	66.896	9.317	125635892.846076	2	236.7117	2.58651e-03	7.29751e-17
2018/02/23	00:31:03	ok	ok	238.1480	153.649	0.000000	11.56	72.022	7.455	132614911.890195	3	239.6212	-4.06930e-04	4.32084e-04
2018/02/23	00:36:03	ok	ok	238.2320	153.814	0.000000	11.22	71.927	7.288	125599601.289849	3	239.6978	-2.60160e-04	1.66888e-04
2018/02/23	00:41:03	ok	ok	238.3120	153.998	0.000000	10.88	71.860	7.128	116392608.908373	2	238.1189	4.70416e-04	3.31771e-16
2018/02/23	00:46:03	ok	ok	238.3760	154.152	0.000000	10.60	71.721	6.990	123431156.362300	2	238.2544	3.98216e-04	3.97681e-16
2018/02/23	00:51:03	ok	ok	238.4340	154.266	0.000000	10.36	71.590	6.872	116361183.438874	4	238.5734	5.30177e-06	2.14946e-04
2018/02/23	00:56:03	ok	ok	238.4860	154.395	0.000000	10.12	71.487	6.759	117807035.087478	2	238.3900	3.26141e-04	2.69898e-16
2018/02/23	01:01:03	ok	ok	238.5300	154.522	0.000000	9.90	71.331	6.651	128076924.025968	2	238.7167	2.71636e-03	1.30449e-16
2018/02/23	01:06:03	ok	ok	238.5780	154.633	0.000000	9.65	71.226	6.536	122928002.911537	2	238.8690	2.40610e-03	1.43022e-16
2018/02/23	01:11:03	ok	ok	238.6200	154.728	0.000000	9.47	71.079	6.449	130964030.062877	2	238.3089	7.99227e-04	2.98786e-16
2018/02/23	01:16:03	ok	ok	238.6660	154.826	0.000000	9.30	70.962	6.369	128919236.952008	2	237.3811	2.80999e-03	1.53254e-16
2018/02/23	01:21:03	ok	ok	238.6960	154.917	0.000000	9.10	70.810	6.275	125527108.449630	2	236.6633	4.50497e-03	7.89775e-17
2018/02/23	01:26:03	ok	ok	238.7300	155.006	0.000000	8.94	70.695	6.201	123217422.555844	2	238.2867	5.02280e-03	4.52326e-17
2018/02/23	01:31:03	ok	ok	238.7680	155.100	0.000000	8.78	70.580	6.128	139484627.492973	2	239.0048	2.64543e-03	4.54414e-17
2018/02/23	01:36:03	ok	ok	238.7940	155.194	0.000000	8.62	70.437	6.053	125120125.320496	3	238.6441	1.18843e-03	1.21282e-03
2018/02/23	01:41:03	ok	ok	238.8120	155.287	0.000000	8.50	70.301	5.995	125863356.502711	2	239.4708	9.52421e-04	3.37349e-16
2018/02/23	01:46:03	ok	ok	238.8440	155.364	0.000000	8.34	70.186	5.924	124717504.189908	2	239.0378	9.45528e-04	1.05925e-16
2018/02/23	01:51:03	ok	ok	238.8720	155.444	0.000000	8.20	70.047	5.859	134086829.928218	3	238.3858	1.69982e-03	1.42636e-03
2018/02/23	01:56:03	ok	ok	238.8980	155.510	0.000000	8.07	69.966	5.804	125948158.259956	3	238.3199	1.81381e-03	1.36751e-03
2018/02/23	02:01:03	ok	ok	238.9220	155.594	0.000000	7.95	69.858	5.750	136897216.371256	3	238.7453	1.35999e-03	1.12360e-03
2018/02/23	02:06:03	ok	ok	238.9440	155.649	0.000000	7.82	69.693	5.689	127913924.378238	3	238.5202	1.44218e-03	6.60984e-04
2018/02/23	02:11:03	ok	ok	238.9660	155.736	0.000000	7.70	69.586	5.636	127515484.911044	5	239.6352	4.06329e-04	7.21223e-04
2018/02/23	02:16:03	ok	ok	238.9880	155.803	0.000000	7.59	69.508	5.590	124382597.474043	3	240.6290	-5.33672e-04	1.76021e-04
2018/02/23	02:21:03	ok	ok	239.0060	155.881	0.000000	7.48	69.347	5.538	125498271.770616	5	239.6164	5.08924e-04	8.24953e-04
2018/02/23	02:26:03	ok	ok	239.0400	155.960	0.000000	7.37	69.242	5.490	132484645.110003	4	237.0749	3.82189e-03	2.98155e-03
2018/02/23	02:31:03	ok	ok	239.0500	156.044	0.000000	7.26	69.137	5.443	128683305.971741	2	239.0324	1.37757e-03	1.21456e-16
2018/02/23	02:36:03	ok	ok	239.0700	156.110	0.000000	7.16	69.033	5.400	136246762.613268	3	238.3566	1.82620e-03	7.70032e-04
2018/02/23	02:41:03	ok	ok	239.0920	156.168	0.000000	7.07	68.960	5.363	128012834.202429	2	239.2836	8.36574e-04	4.73841e-16
2018/02/23	02:46:03	ok	ok	239.1100	156.205	0.000000	6.96	68.855	5.316	128120982.217850	2	239.1593	2.96155e-03	2.71114e-17
2018/02/23	02:51:03	ok	ok	239.1180	156.250	0.000000	6.88	68.755	5.281	124516729.019704	3	239.3942	8.34062e-04	2.70309e-04
2018/02/23	02:56:03	ok	ok	239.1400	156.303	0.000000	6.80	68.656	5.246	122074368.291229	3	238.7266	1.60016e-03	1.36518e-03
2018/02/23	03:01:03	ok	ok	239.1460	156.353	0.000000	6.71	68.555	5.208	123414625.023811	4	237.5198	3.64581e-03	3.02449e-03
2018/02/23	03:06:03	ok	ok	239.1700	156.387	0.000000	6.62	68.481	5.172	128411039.046688	2	239.4378	9.50166e-04	1.75339e-16
2018/02/23	03:11:03	ok	ok	239.1720	156.431	0.000000	6.56	68.386	5.145	122343666.078603	5	239.7993	5.81656e-04	6.81822e-04
2018/02/23	03:16:03	ok	ok	239.1940	156.469	0.000000	6.50	68.262	5.115	125311920.079285	4	237.2042	3.87374e-03	2.67488e-03
2018/02/23	03:21:03	ok	ok	239.2000	156.504	0.000000	6.42	68.163	5.081	126368075.754595	4	237.2449	3.86139e-03	2.56283e-03
2018/02/23	03:26:03	ok	ok	239.2180	156.531	0.000000	6.35	68.093	5.053	125771168.407506	3	238.7229	1.68862e-03	1.30113e-03
2018/02/23	03:31:03	ok	ok	239.2200	156.562	0.000000	6.29	67.998	5.026	128926995.227675	4	237.0672	3.96730e-03	2.40549e-03
2018/02/23	03:36:03	ok	ok	239.2340	156.607	0.000000	6.22	67.900	4.996	123925285.498611	5	239.8231	6.49630e-04	7.83489e-04
2018/02/23	03:41:03	ok	ok	239.2440	156.637	0.000000	6.18	67.836	4.978	119941299.394288	7	238.9962	2.37136e-03	2.81548e-03
2018/02/23	03:46:03	ok	ok	239.2640	156.681	0.000000	6.12	67.741	4.952	124616059.374831	4	237.4934	3.71578e-03	3.00633e-03
2018/02/23	03:51:03	ok	ok	239.2620	156.698	0.000000	6.06	67.673	4.928	123001945.065355	4	237.4092	3.84385e-03	2.99164e-03
2018/02/23	03:56:03	ok	ok	239.2640	156.748	0.000000	6.01	67.580	4.905	125198166.197851	3	239.6763	6.70522e-04	2.79808e-04
2018/02/23	04:01:03	ok	ok	239.2900	156.778	0.000000	5.94	67.538	4.879	127185758.493446	3	238.7152	1.81587e-03	1.04488e-03
2018/02/23	04:06:03	ok	ok	239.2940	156.819	0.000000	5.90	67.447	4.860	119508524.542310	7	239.0152	2.50244e-03	3.06607e-03
2018/02/23	04:11:03	ok	ok	239.3020	156.875	0.000000	5.84	67.379	4.836	124927802.109550	3	238.7643	1.70743e-03	1.02496e-03
2018/02/23	04:16:03	ok	ok	239.3160	156.907	0.000000	5.80	67.287	4.817	123419525.074084	3	239.2878	2.86841e-03	3.03891e-04
2018/02/23	04:21:03	ok	ok	239.3260	156.945	0.000000	5.74	67.220	4.793	115761490.251425	7	239.0437	2.50301e-03	2.93937e-03
2018/02/23	04:26:03	ok	ok	239.3300	156.977	0.000000	5.68	67.152	4.769	124449963.901600	7	239.3200	2.32490e-03	2.78878e-03
2018/02/23	04:31:03	ok	ok	239.3400	157.030	0.000000	5.62	67.113	4.748	126434502.110801	7	239.2504	2.29919e-03	3.09681e-03
2018/02/23	04:36:03	ok	ok	239.3560	157.072	0.000000	5.57	67.047	4.728	119260573.568453	6	239.6281	1.00975e-03	1.94564e-03
2018/02/23	04:41:03	ok	ok	239.3680	157.094	0.000000	5.50	66.978	4.701	123930497.729850	6	239.6206	1.05490e-03	1.91195e-03
2018/02/23	04:46:03	ok	ok	239.3720	157.139	0.000000	5.46	66.943	4.686	117790510.924555	7	239.1278	2.13635e-03	4.25914e-03
2018/02/23	04:51:03	ok	ok	239.3880	157.173	0.000000	5.40	66.875	4.663	121511846.173835	2	240.0856	1.57507e-03	1.98522e-16
2018/02/23	04:56:03	ok	ok	239.3980	157.216	0.000000	5.35	66.810	4.643	126865598.718121	3	239.1123	1.42889e-03	1.09235e-03
2018/02/23	05:31:03	ok	ok	238.0860	154.961	0.000000	9.52	61.670	5.613	133853874.347294	5	238.7138	4.96836e-04	6.77549e-04
2018/02/23	05:36:03	ok	ok	238.0280	154.880	0.000000	9.68	61.668	5.670	129128425.391255	2	236.4256	3.55541e-03	3.71657e-17
2018/02/23	05:41:03	ok	ok	237.9840	154.755	0.000000	9.94	61.741	5.771	134139291.285986	3	239.6625	-5.40861e-04	1.96368e-05
2018/02/23	05:46:03	ok	ok	237.9360	154.649	0.000000	10.10	61.738	5.830	122641814.781875	2	236.2222	3.66307e-03	2.62023e-17
2018/02/23	05:51:03	ok	ok	237.8920	154.561	0.000000	10.24	61.762	5.884	126864044.096608	2	238.4092	1.65953e-03	4.53602e-17
2018/02/23	05:56:03	ok	ok	237.8640	154.502	0.000000	10.42	61.792	5.954	129029452.083252	2	238.0800	2.61434e-03	1.07622e-16
2018/02/23	06:01:03	ok	ok	237.8340	154.448	0.000000	10.52	61.809	5.993	131210062.507820	2	238.2857	1.86512e-03	1.71797e-16
2018/02/23	06:06:03	ok	ok	237.8000	154.407	0.000000	10.68	61.806	6.054	127489447.285846	5	238.5675	-2.56154e-04	1.79804e-03
2018/02/23	06:11:03	ok	ok	237.7820	154.365	0.000000	10.79	61.883	6.103	133741464.802247	3	237.5223	2.92165e-03	8.43658e-04
2018/02/23	06:16:03	ok	ok	237.7580	154.320	0.000000	10.88	61.899	6.140	138583275.691027	2	238.1976	1.94194e-03	4.46958e-17
2018/02/23	06:21:03	ok	ok	237.7500	154.279	0.000000	10.96	61.912	6.172	130516861.241574	4	238.8214	-4.06834e-04	6.75155e-04
2018/02/23	06:26:03	ok	ok	237.7340	154.242	0.000000	11.03	62.012	6.209	134250386.555471	2	236.5167	2.73666e-03	2.82536e-16
2018/02/23	07:01:03	ok	ok	237.2160	153.399	0.000000	12.87	61.231	6.876	139648087.383069	3	238.8122	-5.25137e-04	2.56187e-04
2018/02/23	07:06:03	ok	ok	237.1800	153.317	0.000000	13.00	61.371	6.947	132087692.253184	2	237.7133	1.51567e-03	5.97815e-17
2018/02/23	07:11:03	ok	ok	237.1520	153.237	0.000000	13.16	61.427	7.023	130092542.184252	2	237.6767	1.40689e-03	1.68213e-16
2018/02/23	07:16:03	ok	ok	237.1260	153.160	0.000000	13.29	61.507	7.089	133646260.581123	2	237.5095	2.01024e-03	2.44758e-16
2018/02/23	07:21:03	ok	ok	237.1000	153.106	0.000000	13.46	61.624	7.177	133235912.931767	2	237.0079	9.26625e-04	3.18863e-16
2018/02/23	07:26:03	ok	ok	237.0840	153.080	0.000000	13.50	61.838	7.219	142784313.581468	2	237.0244	1.37318e-03	5.53501e-16
2018/02/23	07:31:03	ok	ok	237.0640	153.028	0.000000	13.54	61.903	7.245	128405424.333673	2	237.6889	1.44092e-03	6.27248e-16
2018/02/23	07:36:03	ok	ok	237.0360	152.993	0.000000	13.68	61.986	7.317	130218965.152728	2	236.8167	3.11773e-03	5.06012e-17
2018/02/23	07:41:03	ok	ok	237.0160	152.955	0.000000	13.80	62.035	7.377	128897492.840632	2	238.6167	-5.37989e-04	6.16857e-16
2018/02/23	07:46:03	ok	ok	236.9940	152.887	0.000000	13.85	62.162	7.415	127958869.276244	2	235.6422	2.97681e-03	3.62676e-16
2018/02/23	07:51:03	ok	ok	236.9760	152.852	0.000000	13.92	62.203	7.452	137577198.208761	2	237.0424	2.75518e-03	2.25406e-16
2018/02/23	07:56:03	ok	ok	236.9600	152.812	0.000000	13.98	62.272	7.488	128074821.704795	3	234.9993	3.99150e-03	6.43064e-04
2018/02/23	08:31:03	ok	ok	236.1620	151.263	0.000000	16.75	60.497	8.605	121746210.745677	2	236.5738	1.76321e-03	3.09690e-16
2018/02/23	08:36:03	ok	ok	236.1320	151.192	0.000000	16.91	60.613	8.705	117462207.185426	2	236.6542	1.47454e-03	3.02582e-17
2018/02/23	08:41:03	ok	ok	236.0760	151.096	0.000000	17.07	60.609	8.788	123768753.049848	2	236.8344	1.03520e-03	1.14307e-16
2018/02/23	08:46:03	ok	ok	236.0420	151.008	0.000000	17.18	60.657	8.853	122729785.713803	2	236.6625	1.20493e-03	9.07713e-17
2018/02/23	08:51:03	ok	ok	236.0040	150.945	0.000000	17.38	60.749	8.973	122581317.921800	2	236.3976	1.91393e-03	2.64647e-16
2018/02/23	08:56:03	ok	ok	235.9820	150.861	0.000000	17.48	60.795	9.033	120831524.264886	3	235.7699	2.69702e-03	8.13761e-04
2018/02/23	09:01:03	ok	ok	235.9600	150.795	0.000000	17.62	60.908	9.126	118480620.887056	5	236.1245	2.37912e-03	7.18751e-04
2018/02/23	09:06:03	ok	ok	235.9400	150.752	0.000000	17.68	60.978	9.169	122548847.749271	2	235.1076	3.16741e-03	1.21209e-16
2018/02/23	09:11:03	ok	ok	235.9100	150.665	0.000000	17.84	61.064	9.270	118105832.406607	2	235.0779	3.20442e-03	2.60014e-16
2018/02/23	09:16:03	ok	ok	235.8700	150.621	0.000000	17.96	61.084	9.339	123021826.838567	3	235.6356	2.76378e-03	8.13220e-04
2018/02/23	09:21:03	ok	ok	235.8680	150.556	0.000000	18.06	61.160	9.407	119021942.302888	5	244.6699	-1.73060e-02	1.82738e-02
2018/02/23	09:26:03	ok	ok	235.8480	150.511	0.000000	18.16	61.206	9.470	117425864.875610	2	235.1450	3.06209e-03	2.29149e-16
2018/02/23	10:01:03	ok	ok	235.2620	149.277	0.000000	20.22	60.240	10.521	121374941.589819	3	233.2757	3.87815e-03	6.40708e-04
2018/02/23	10:06:03	ok	ok	235.2000	149.177	0.000000	20.41	60.240	10.639	125406029.619172	2	235.2740	2.44652e-03	2.56996e-16
2018/02/23	10:11:03	ok	ok	235.1680	149.094	0.000000	20.61	60.302	10.774	128880593.013343	2	235.0242	3.70033e-03	6.76025e-17
2018/02/23	10:16:03	ok	ok	235.1300	149.005	0.000000	20.78	60.329	10.886	122163063.083171	2	235.4214	2.04895e-03	3.48093e-17
2018/02/23	10:21:03	ok	ok	235.1020	148.926	0.000000	20.92	60.321	10.974	136078769.102191	2	234.9333	2.92615e-03	5.10069e-17
2018/02/23	10:26:03	ok	ok	235.0560	148.841	0.000000	21.02	60.429	11.057	129560232.809712	2	237.1111	-1.40491e-03	6.31880e-17
2018/02/23	10:31:03	ok	ok	235.0520	148.772	0.000000	21.23	60.523	11.210	121097908.952411	2	234.9933	2.12537e-04	2.56181e-16
2018/02/23	10:36:03	ok	ok	235.0120	148.703	0.000000	21.30	60.534	11.258	135047965.810525	2	235.4619	1.66584e-03	3.10617e-16
2018/02/23	10:41:03	ok	ok	234.9880	148.627	0.000000	21.50	60.566	11.395	121803470.924264	2	235.1000	5.02669e-17	6.71694e-17
2018/02/23	10:46:03	ok	ok	234.9740	148.578	0.000000	21.56	60.637	11.448	125492800.633287	2	235.7044	-1.19918e-03	1.16057e-16
2018/02/23	10:51:03	ok	ok	234.9360	148.528	0.000000	21.65	60.681	11.516	121922746.871684	2	235.3095	1.96767e-03	8.91788e-17
2018/02/23	10:56:03	ok	ok	234.9220	148.481	0.000000	21.80	60.705	11.620	130767996.060473	2	235.2214	2.04347e-03	3.79736e-16
2018/02/23	11:01:03	ok	ok	234.9180	148.437	0.000000	21.87	60.808	11.687	121036720.428089	2	235.3556	-7.05772e-04	1.42336e-16
2018/02/23	11:31:13	ok	ok	234.0400	146.937	0.000000	24.93	58.492	13.382	127796166.268764	2	234.0186	2.53222e-03	1.12866e-16
2018/02/23	11:36:13	ok	ok	233.9980	146.852	0.000000	25.07	58.607	13.514	125286543.987769	3	232.0994	3.70311e-03	3.93925e-04
2018/02/23	11:41:13	ok	ok	233.9480	146.748	0.000000	25.30	58.580	13.683	124050633.940994	3	232.0207	3.76663e-03	8.10577e-04
2018/02/23	11:46:13	ok	ok	233.9000	146.650	0.000000	25.50	58.611	13.845	130169759.530956	2	234.1800	6.30701e-04	9.24982e-17
2018/02/23	11:51:13	ok	ok	233.8760	146.583	0.000000	25.66	58.790	14.012	127094203.277879	5	234.1672	2.33759e-03	8.30739e-04
2018/02/23	11:56:13	ok	ok	233.8360	146.506	0.000000	25.88	58.762	14.179	140601223.368753	3	231.9496	3.70925e-03	5.83100e-04
2018/02/23	12:01:13	ok	ok	233.8200	146.444	0.000000	26.00	58.843	14.294	124493466.902736	3	232.4428	3.32680e-03	1.20856e-03
2018/02/23	12:06:13	ok	ok	233.7880	146.394	0.000000	26.12	58.985	14.424	119747822.306721	7	233.8961	1.67255e-03	3.33587e-03
2018/02/23	12:11:13	ok	ok	233.7760	146.345	0.000000	26.31	59.014	14.585	128922408.776847	2	232.4456	2.78293e-03	1.23901e-16
2018/02/23	12:16:13	ok	ok	233.7580	146.318	0.000000	26.40	59.184	14.700	136248265.413129	2	232.0289	3.31665e-03	5.98817e-16
2018/02/23	12:21:13	ok	ok	233.7480	146.273	0.000000	26.46	59.162	14.744	138438398.510257	2	234.0452	2.17308e-03	2.27170e-16
2018/02/23	12:26:13	ok	ok	233.7300	146.227	0.000000	26.50	59.230	14.794	124721277.491363	2	233.5189	4.55478e-04	7.86104e-17
2018/02/23	13:01:13	ok	ok	233.1740	145.171	0.000000	28.76	58.296	16.492	121884684.194553	2	235.0367	-1.14045e-03	3.79279e-16
2018/02/23	13:06:13	ok	ok	233.1260	145.068	0.000000	28.93	58.258	16.635	118673002.065089	3	234.6614	-6.08137e-04	2.80774e-04
2018/02/23	13:11:13	ok	ok	233.0940	144.987	0.000000	29.11	58.286	16.807	114395405.399338	3	232.3088	1.31978e-03	1.21550e-03
2018/02/23	13:16:13	ok	ok	233.0480	144.920	0.000000	29.29	58.313	16.981	119252022.080187	2	234.2367	-1.14236e-03	4.11233e-16
2018/02/23	13:21:13	ok	ok	233.0200	144.854	0.000000	29.49	58.406	17.194	119863239.981094	2	231.5711	3.00997e-03	1.22734e-16
2018/02/23	13:26:13	ok	ok	233.0000	144.796	0.000000	29.61	58.393	17.302	123719579.574041	2	234.6978	-9.66552e-04	3.02790e-16
2018/02/23	13:31:13	ok	ok	232.9840	144.723	0.000000	29.85	58.492	17.559	123194714.514505	2	232.7833	5.21790e-04	2.98456e-16
2018/02/23	13:36:13	ok	ok	232.9520	144.676	0.000000	29.90	58.531	17.618	117805070.819124	2	234.4878	-6.55914e-04	3.12772e-16
2018/02/23	13:41:13	ok	ok	232.9600	144.645	0.000000	30.00	58.640	17.747	122019789.123655	2	232.9256	2.43221e-04	4.89776e-16
2018/02/23	13:46:13	ok	ok	232.9420	144.623	0.000000	30.10	58.687	17.857	122599620.252169	2	232.9256	2.43185e-04	4.89776e-16
2018/02/23	13:51:13	ok	ok	232.9280	144.571	0.000000	30.18	58.762	17.958	125235238.187058	2	234.4878	-6.55439e-04	3.12772e-16
2018/02/23	13:56:13	ok	ok	232.9140	144.529	0.000000	30.27	58.838	18.069	128726171.027032	2	234.4133	-4.13974e-04	5.60484e-16
2018/02/23	14:31:13	ok	ok	232.3420	143.546	0.000000	32.52	57.753	20.007	108998178.299496	3	231.8421	1.09074e-03	1.01496e-05
2018/02/23	14:36:13	ok	ok	232.2960	143.462	0.000000	32.69	57.715	20.175	112046396.988479	2	232.3633	1.13999e-03	1.77968e-16
2018/02/23	14:41:13	ok	ok	232.2840	143.407	0.000000	32.84	57.928	20.411	110292712.865450	2	232.5636	2.19582e-03	7.34795e-17
2018/02/23	14:46:13	ok	ok	232.2580	143.356	0.000000	33.04	57.894	20.616	111541130.845331	3	231.9489	1.20856e-03	1.22246e-03
2018/02/23	14:51:13	ok	ok	232.2060	143.282	0.000000	33.25	57.830	20.823	120716642.177862	3	231.9033	1.22971e-03	1.30895e-03
2018/02/23	14:56:13	ok	ok	232.2060	143.252	0.000000	33.34	58.002	20.985	121233590.351261	5	232.6595	4.53233e-04	1.54928e-03
2018/02/23	15:31:13	ok	ok	232.5980	143.730	0.000000	32.58	59.664	20.735	124942499.403448	2	231.5233	2.39673e-03	3.09109e-17
2018/02/23	15:36:13	ok	ok	232.6060	143.731	0.000000	32.57	59.694	20.734	137298911.973033	2	232.6505	3.85177e-04	1.23852e-16
2018/02/23	15:41:13	ok	ok	232.6020	143.726	0.000000	32.57	59.662	20.723	129529766.042307	2	232.4511	4.84338e-04	6.74160e-16
2018/02/23	15:46:13	ok	ok	232.6000	143.709	0.000000	32.57	59.725	20.745	130249835.951421	2	232.3833	5.19024e-04	6.33403e-16
2018/02/23	15:51:13	ok	ok	232.6000	143.711	0.000000	32.56	59.724	20.734	120188971.156640	3	231.0277	3.27856e-03	2.16536e-03
2018/02/23	15:56:13	ok	ok	232.6080	143.714	0.000000	32.61	59.700	20.780	136003881.605663	2	233.0878	-6.55467e-04	2.71693e-17
2018/02/23	16:01:13	ok	ok	232.6080	143.710	0.000000	32.61	59.763	20.802	139968834.442116	2	231.5200	2.50063e-03	8.44012e-16
2018/02/23	16:06:13	ok	ok	232.6180	143.697	0.000000	32.62	59.733	20.803	125866265.537767	2	233.0381	1.47863e-03	1.04234e-16
2018/02/23	16:11:13	ok	ok	232.6060	143.691	0.000000	32.64	59.736	20.826	129868517.440445	2	234.3656	-9.94838e-04	4.65590e-16
2018/02/23	16:16:13	ok	ok	232.6280	143.715	0.000000	32.60	59.825	20.813	131561665.118242	2	232.4500	2.72421e-03	1.93326e-16
2018/02/23	16:21:13	ok	ok	232.6460	143.727	0.000000	32.56	59.882	20.788	133123010.729034	2	232.4333	2.85438e-03	5.15555e-17
2018/02/23	16:26:13	ok	ok	232.6480	143.720	0.000000	32.64	59.831	20.859	128948775.279431	2	232.5222	3.45835e-04	3.03153e-16
2018/02/23	16:59:33	ok	ok	233.1220	144.481	0.000000	31.06	61.564	19.727	120647306.737712	2	234.9689	-1.10096e-03	3.63058e-16
2018/02/23	17:04:33	ok	ok	233.1320	144.501	0.000000	30.99	61.459	19.620	133861813.028376	3	232.3905	1.63011e-03	1.79224e-03
2018/02/23	17:09:33	ok	ok	233.1640	144.537	0.000000	30.92	61.511	19.563	125021033.834415	2	233.1256	2.42832e-04	8.17860e-17
2018/02/23	17:14:33	ok	ok	233.1780	144.566	0.000000	30.84	61.467	19.465	127578981.989113	2	231.9711	2.99882e-03	1.69544e-16
2018/02/23	17:19:33	ok	ok	233.2100	144.611	0.000000	30.66	61.501	19.288	131359516.590754	2	233.0511	4.86067e-04	4.09565e-16
2018/02/23	17:24:33	ok	ok	233.2280	144.634	0.000000	30.64	61.560	19.285	136955090.864714	2	231.9811	2.68613e-03	1.52096e-16
2018/02/23	17:29:33	ok	ok	233.2740	144.687	0.000000	30.52	61.634	19.184	124221666.101728	2	233.1189	4.51454e-04	3.38887e-16
2018/02/23	17:34:33	ok	ok	233.2840	144.717	0.000000	30.42	61.650	19.086	126664880.326673	2	234.6744	-2.41529e-04	1.17799e-16
2018/02/23	17:39:33	ok	ok	233.3120	144.753	0.000000	30.33	61.667	18.999	124398474.513620	2	233.5056	8.67137e-04	5.68470e-16
2018/02/23	17:44:33	ok	ok	233.3320	144.792	0.000000	30.30	61.693	18.976	131490494.814269	2	232.9400	4.38218e-03	1.57694e-16
2018/02/23	17:49:33	ok	ok	233.3560	144.832	0.000000	30.25	61.654	18.913	141565782.919582	2	233.3362	1.28004e-03	6.97906e-17
2018/02/23	17:54:33	ok	ok	233.3860	144.873	0.000000	30.11	61.756	18.801	125711819.261601	2	233.3881	3.05143e-03	1.27828e-16
2018/02/23	17:59:33	ok	ok	233.4040	144.910	0.000000	30.04	61.807	18.746	142406288.508443	2	233.6690	2.30500e-03	2.26116e-16
2018/02/23	18:29:43	ok	ok	234.1620	146.056	0.000000	27.39	64.430	16.906	119567708.065696	2	234.3333	2.09245e-03	1.29717e-16
2018/02/23	18:34:43	ok	ok	234.2140	146.145	0.000000	27.15	64.421	16.681	122535760.345230	3	232.3655	3.59476e-03	5.12740e-04
2018/02/23	18:39:43	ok	ok	234.2380	146.208	0.000000	27.01	64.367	16.538	134445624.950255	2	234.2463	2.46278e-03	7.82350e-17
2018/02/23	18:44:43	ok	ok	234.2720	146.259	0.000000	26.96	64.328	16.483	120083770.465948	3	234.5512	6.45585e-04	1.65534e-04
2018/02/23	18:49:43	ok	ok	234.2920	146.305	0.000000	26.80	64.301	16.330	124888692.245310	2	234.3532	2.44969e-03	1.56711e-16
2018/02/23	18:54:43	ok	ok	234.3280	146.374	0.000000	26.57	64.323	16.129	138863520.726221	2	234.5156	2.32668e-03	1.05636e-16
2018/02/23	18:59:43	ok	ok	234.3460	146.404	0.000000	26.56	64.230	16.096	131104404.202246	3	232.4046	3.76559e-03	4.15830e-04
2018/02/23	19:04:43	ok	ok	234.3940	146.480	0.000000	26.34	64.315	15.922	125066325.348366	2	234.2775	2.53882e-03	5.93265e-17
2018/02/23	19:09:43	ok	ok	234.3940	146.484	0.000000	26.23	64.205	15.798	130036252.231006	2	234.4463	2.46532e-03	1.71224e-16
2018/02/23	19:14:43	ok	ok	234.4060	146.522	0.000000	26.18	64.075	15.722	131595431.913435	2	234.3167	2.62408e-03	5.02289e-17
2018/02/23	19:19:43	ok	ok	234.4140	146.547	0.000000	26.10	64.031	15.641	128991432.072611	7	234.5272	1.77795e-03	2.58269e-03
2018/02/23	19:24:43	ok	ok	234.4340	146.576	0.000000	26.08	63.936	15.600	122663430.765667	2	234.4048	2.54909e-03	2.33241e-16
2018/02/23	19:59:43	ok	ok	234.9880	147.596	0.000000	24.08	65.540	14.291	120351418.530306	2	234.8701	2.63025e-03	2.84061e-16
2018/02/23	20:04:43	ok	ok	235.0280	147.665	0.000000	23.92	65.422	14.137	119613097.874568	2	234.9256	2.46186e-04	4.85606e-16
2018/02/23	20:09:43	ok	ok	235.0460	147.728	0.000000	23.76	65.394	14.003	118181962.129352	2	233.5711	3.04341e-03	1.21683e-16
2018/02/23	20:14:43	ok	ok	235.0640	147.778	0.000000	23.65	65.315	13.899	120551060.851041	2	237.0467	-1.46502e-03	3.73057e-16
2018/02/23	20:19:43	ok	ok	235.0940	147.834	0.000000	23.54	65.266	13.802	129558718.828497	2	235.5738	1.73056e-03	3.11004e-16
2018/02/23	20:24:43	ok	ok	235.1280	147.895	0.000000	23.43	65.277	13.718	122340393.945069	2	235.6381	1.50504e-03	2.55936e-16
2018/02/23	20:29:43	ok	ok	235.1280	147.918	0.000000	23.37	65.116	13.638	126018973.347679	2	235.5738	1.73154e-03	3.11004e-16
2018/02/23	20:34:43	ok	ok	235.1260	147.951	0.000000	23.25	65.036	13.528	132085740.045071	2	234.9333	2.90700e-03	5.10069e-17
2018/02/23	20:39:43	ok	ok	235.1420	147.980	0.000000	23.16	64.990	13.450	132951663.291442	2	234.9167	3.03994e-03	8.19690e-17
2018/02/23	20:44:43	ok	ok	235.1660	148.014	0.000000	23.10	64.950	13.395	120743327.313185	2	237.1111	-1.39710e-03	6.31880e-17
2018/02/23	20:49:43	ok	ok	235.1760	148.034	0.000000	23.05	64.851	13.337	125711715.241173	2	235.0500	2.77504e-03	3.92468e-17
2018/02/23	20:54:43	ok	ok	235.1880	148.061	0.000000	22.96	64.745	13.247	121616295.221224	2	235.4452	2.18656e-03	3.12920e-16
2018/02/23	21:29:43	ok	ok	237.5760	151.967	0.000000	15.02	74.375	9.530	123604229.729724	2	239.7889	-1.77300e-03	2.78249e-16
2018/02/23	21:34:43	ok	ok	237.7060	152.214	0.000000	14.51	74.301	9.229	116343108.479098	2	237.5167	3.09270e-03	7.60891e-17
2018/02/23	21:39:43	ok	ok	237.8180	152.423	0.000000	14.02	74.202	8.944	118398109.709109	2	238.5633	1.17972e-03	9.67672e-17
2018/02/23	21:44:43	ok	ok	237.9060	152.619	0.000000	13.58	74.114	8.695	120903567.737617	3	239.5750	-5.72847e-04	2.11173e-04
2018/02/23	21:49:43	ok	ok	237.9860	152.764	0.000000	13.23	74.016	8.499	121514690.896816	6	238.1228	8.77693e-04	1.58461e-03
2018/02/23	21:54:43	ok	ok	238.0520	152.943	0.000000	12.88	73.861	8.299	118857633.134247	3	239.8252	-5.86268e-04	4.46434e-04
2018/02/23	21:59:43	ok	ok	238.1320	153.086	0.000000	12.56	73.712	8.120	119021700.391394	2	238.4452	2.23232e-03	3.08983e-16
2018/02/23	22:04:43	ok	ok	238.1800	153.195	0.000000	12.27	73.598	7.963	120197409.739277	2	238.8258	1.10363e-03	7.82083e-17
2018/02/23	22:09:43	ok	ok	238.2420	153.339	0.000000	11.98	73.428	7.802	121346650.284725	2	238.0419	2.90401e-03	8.16172e-17
2018/02/23	22:14:43	ok	ok	238.2980	153.469	0.000000	11.73	73.266	7.665	124449035.242211	3	237.8882	2.99591e-03	1.20977e-03
2018/02/23	22:19:43	ok	ok	238.3600	153.595	0.000000	11.47	73.101	7.524	124236593.863798	2	238.4513	2.63285e-03	1.20317e-16
2018/02/23	22:24:43	ok	ok	238.3900	153.688	0.000000	11.25	72.945	7.405	131148997.536105	3	238.2191	2.96253e-03	3.03266e-04
2018/02/23	22:29:43	ok	ok	238.4360	153.796	0.000000	11.03	72.761	7.285	127551558.508409	3	237.5259	3.35662e-03	3.09137e-04
2018/02/23	22:59:53	ok	ok	238.6660	154.391	0.000000	9.89	71.919	6.701	125632521.260052	2	240.4267	-8.62319e-04	1.07044e-16
2018/02/23	23:04:53	ok	ok	238.6980	154.475	0.000000	9.72	71.773	6.616	125977395.151322	2	239.1738	1.78108e-03	1.69476e-16
2018/02/23	23:09:53	ok	ok	238.7260	154.574	0.000000	9.57	71.660	6.543	126052379.172650	2	240.5589	-8.26915e-04	8.21389e-17
2018/02/23	23:14:53	ok	ok	238.7600	154.658	0.000000	9.42	71.462	6.463	134128621.520241	2	237.4456	2.87907e-03	1.21292e-16
2018/02/23	23:19:53	ok	ok	238.7880	154.763	0.000000	9.28	71.323	6.393	136778925.774106	2	237.5100	2.95317e-03	5.34738e-16
2018/02/23	23:24:53	ok	ok	238.8180	154.826	0.000000	9.14	71.183	6.324	127459086.653152	2	237.3000	3.28554e-03	6.18745e-16
2018/02/23	23:29:53	ok	ok	238.8500	154.899	0.000000	9.02	71.075	6.266	127578212.508689	6	238.9867	1.08545e-03	1.84751e-03
2018/02/23	23:34:53	ok	ok	238.8680	154.954	0.000000	8.88	70.936	6.198	127826209.534473	2	236.8667	4.39236e-03	1.41125e-16
2018/02/23	23:39:53	ok	ok	238.9020	155.010	0.000000	8.77	70.802	6.143	132293066.749395	3	238.7022	1.19760e-03	1.01536e-03
2018/02/23	23:44:53	ok	ok	238.9160	155.091	0.000000	8.64	70.637	6.078	128758481.140688	3	238.7159	1.32659e-03	1.15824e-03
2018/02/23	23:49:53	ok	ok	238.9500	155.158	0.000000	8.51	70.528	6.018	128124476.190405	6	239.0638	1.13982e-03	1.91426e-03
2018/02/23	23:54:53	ok	ok	238.9600	155.220	0.000000	8.41	70.424	5.971	126919128.619203	5	239.5451	6.27660e-04	1.57183e-03
2018/02/23	23:59:53	ok	ok	238.9820	155.298	0.000000	8.30	70.291	5.918	126498502.448749	3	238.4313	1.67520e-03	1.34220e-03
2018/02/24	00:30:03	ok	ok	239.1080	155.664	0.000000	7.67	69.608	5.627	129299141.215850	4	237.0918	3.81492e-03	2.60800e-03
2018/02/24	00:35:03	ok	ok	239.1200	155.716	0.000000	7.59	69.508	5.590	126036976.362713	4	239.9714	-3.98536e-04	1.53418e-03
2018/02/24	00:40:03	ok	ok	239.1460	155.773	0.000000	7.48	69.431	5.545	125343330.185250	4	237.4588	3.49815e-03	2.81013e-03
2018/02/24	00:45:03	ok	ok	239.1480	155.821	0.000000	7.41	69.306	5.510	127626782.516091	5	239.7630	5.31436e-04	6.94864e-04
2018/02/24	00:50:03	ok	ok	239.1720	155.873	0.000000	7.32	69.176	5.467	123496353.718657	3	239.3906	9.17578e-04	2.06421e-04
2018/02/24	00:55:03	ok	ok	239.1840	155.947	0.000000	7.22	69.101	5.426	129626119.114398	7	239.2655	2.11710e-03	2.64536e-03
2018/02/24	01:00:03	ok	ok	239.2120	156.000	0.000000	7.15	69.003	5.394	122711377.729959	3	238.4012	1.85430e-03	2.61564e-04
2018/02/24	01:05:03	ok	ok	239.2180	156.058	0.000000	7.08	68.906	5.362	119101025.197584	3	238.5314	1.75675e-03	9.96362e-04
2018/02/24	01:10:03	ok	ok	239.2460	156.103	0.000000	7.00	68.778	5.324	121049596.596399	3	238.6230	1.75877e-03	9.56534e-04
2018/02/24	01:15:03	ok	ok	239.2560	156.184	0.000000	6.90	68.675	5.282	127635296.201602	3	238.5895	1.76869e-03	7.98868e-04
2018/02/24	01:20:03	ok	ok	239.2680	156.234	0.000000	6.84	68.579	5.254	128543595.401557	4	237.5310	3.69346e-03	2.97165e-03
2018/02/24	01:25:03	ok	ok	239.2740	156.290	0.000000	6.77	68.482	5.223	128308011.147645	3	237.2065	4.33513e-03	2.24676e-04
2018/02/24	01:30:03	ok	ok	239.2940	156.343	0.000000	6.70	68.412	5.194	120698754.557346	4	237.1765	4.00515e-03	2.54014e-03
2018/02/24	01:35:03	ok	ok	239.3020	156.399	0.000000	6.62	68.313	5.159	118042511.738111	7	239.1535	2.33264e-03	3.26824e-03
2018/02/24	01:40:03	ok	ok	239.3180	156.444	0.000000	6.54	68.241	5.127	119283736.781149	3	238.5692	1.86229e-03	6.55916e-04
2018/02/24	01:45:03	ok	ok	239.3240	156.509	0.000000	6.48	68.146	5.100	124831294.408836	7	239.4081	2.20631e-03	2.76772e-03
2018/02/24	01:50:03	ok	ok	239.3400	156.552	0.000000	6.42	68.078	5.075	123187362.041655	3	238.9144	3.10371e-03	1.18078e-03
2018/02/24	01:55:03	ok	ok	239.3520	156.597	0.000000	6.36	68.011	5.050	115078080.762383	3	240.7260	-3.29579e-04	4.54539e-04
2018/02/24	02:00:03	ok	ok	239.3680	156.637	0.000000	6.28	67.911	5.016	121935603.117910	4	237.6412	3.71952e-03	2.94682e-03
2018/02/24	02:05:03	ok	ok	239.3780	156.682	0.000000	6.22	67.844	4.992	123005180.562227	3	238.7481	1.75777e-03	1.07431e-03
2018/02/24	02:10:03	ok	ok	239.3960	156.719	0.000000	6.16	67.776	4.967	116293347.659650	3	238.8104	1.73047e-03	1.06910e-03
2018/02/24	02:15:03	ok	ok	239.4020	156.745	0.000000	6.10	67.709	4.943	123730135.978382	3	239.7989	8.44953e-04	5.88769e-04
2018/02/24	02:20:03	ok	ok	239.4220	156.781	0.000000	6.06	67.673	4.928	125322389.812543	7	239.1879	2.40513e-03	3.00823e-03
2018/02/24	02:25:03	ok	ok	239.4280	156.840	0.000000	5.97	67.572	4.891	121870893.376327	7	239.1447	2.61303e-03	3.14227e-03
2018/02/24	02:30:03	ok	ok	239.4360	156.868	0.000000	5.94	67.510	4.877	123280404.428998	3	239.6869	9.34153e-04	4.85962e-04
2018/02/24	02:35:03	ok	ok	239.4480	156.931	0.000000	5.87	67.441	4.850	125490306.931137	4	237.6070	3.78737e-03	2.66995e-03
2018/02/24	02:40:03	ok	ok	239.4620	156.948	0.000000	5.82	67.375	4.829	115706770.156710	3	239.0056	1.57320e-03	1.43743e-03
2018/02/24	02:45:03	ok	ok	239.4700	157.003	0.000000	5.76	67.308	4.806	112673690.992919	3	238.9679	1.62108e-03	1.08809e-03
2018/02/24	02:50:03	ok	ok	239.4900	157.051	0.000000	5.70	67.269	4.784	115551478.018357	3	239.1867	1.38557e-03	8.46063e-04
2018/02/24	02:55:03	ok	ok	239.4900	157.107	0.000000	5.65	67.175	4.762	120792823.618537	7	239.2584	2.49711e-03	3.14783e-03
2018/02/24	03:00:03	ok	ok	239.5020	157.155	0.000000	5.58	67.162	4.739	126083189.573729	6	239.6471	1.23110e-03	1.79730e-03
2018/02/24	03:05:03	ok	ok	239.5180	157.181	0.000000	5.54	67.098	4.722	123828784.302609	6	239.6226	1.29316e-03	1.56027e-03
2018/02/24	03:10:03	ok	ok	239.5260	157.229	0.000000	5.48	67.031	4.699	121371962.759483	2	239.7233	2.53216e-03	5.81328e-16
2018/02/24	03:15:03	ok	ok	239.5320	157.286	0.000000	5.42	66.963	4.675	129464354.510854	6	239.6201	1.49223e-03	2.01330e-03
2018/02/24	03:20:03	ok	ok	239.5460	157.317	0.000000	5.38	66.928	4.661	115422082.682430	6	239.6444	1.37903e-03	1.97168e-03
2018/02/24	03:25:03	ok	ok	239.5600	157.377	0.000000	5.34	66.864	4.644	115341797.859602	3	239.0036	1.80830e-03	1.75742e-03
2018/02/24	03:30:03	ok	ok	239.5600	157.401	0.000000	5.28	66.797	4.621	120639642.944038	3	240.9679	-2.67919e-04	6.00561e-04
2018/02/24	03:35:03	ok	ok	239.5880	157.460	0.000000	5.24	66.761	4.606	130989456.741722	3	241.0313	-1.99641e-04	3.51455e-04
2018/02/24	03:40:03	ok	ok	239.5980	157.497	0.000000	5.19	66.696	4.587	118430153.602071	6	239.6868	1.45598e-03	2.15768e-03
2018/02/24	03:45:03	ok	ok	239.6020	157.540	0.000000	5.12	66.655	4.563	117977090.227740	3	239.0936	1.66729e-03	1.33356e-03
2018/02/24	03:50:03	ok	ok	239.6060	157.576	0.000000	5.09	66.593	4.550	128309612.716578	5	240.2796	5.98882e-04	9.62891e-04
2018/02/24	03:55:03	ok	ok	239.6160	157.612	0.000000	5.05	66.529	4.533	120965401.298488	2	240.1500	1.65249e-03	1.41847e-16
2018/02/24	04:00:03	ok	ok	239.6300	157.661	0.000000	4.99	66.490	4.513	125801467.285791	7	239.3473	2.54534e-03	3.02004e-03
2018/02/24	04:05:03	ok	ok	239.6320	157.719	0.000000	4.94	66.452	4.495	126752587.382461	3	239.7678	1.20027e-03	2.55167e-04
2018/02/24	04:10:03	ok	ok	239.6480	157.754	0.000000	4.90	66.361	4.477	117415944.751252	6	239.7481	1.37747e-03	1.92097e-03
2018/02/24	04:15:03	ok	ok	239.6500	157.806	0.000000	4.86	66.353	4.465	121915314.554495	2	240.0825	1.90323e-03	1.50228e-16
2018/02/24	04:20:03	ok	ok	239.6800	157.850	0.000000	4.82	66.290	4.449	119593574.276047	7	239.4054	2.47045e-03	2.95712e-03
2018/02/24	04:25:03	ok	ok	239.6780	157.894	0.000000	4.78	66.254	4.435	121041959.529307	6	240.0072	4.89678e-04	2.72445e-03
2018/02/24	04:30:03	ok	ok	239.6840	157.940	0.000000	4.71	66.213	4.412	116089157.723649	3	241.3719	-4.54669e-04	2.72968e-04
2018/02/24	04:35:03	ok	ok	239.6920	157.991	0.000000	4.69	66.181	4.404	112731605.081153	6	239.8402	1.09984e-03	1.68443e-03
2018/02/24	04:40:03	ok	ok	239.6980	158.032	0.000000	4.64	66.144	4.387	119842141.011252	3	241.0785	-7.95096e-05	5.36841e-05
2018/02/24	04:45:03	ok	ok	239.7120	158.079	0.000000	4.62	66.112	4.379	121407263.459583	4	238.0468	3.68669e-03	2.96987e-03
2018/02/24	04:50:03	ok	ok	239.7180	158.122	0.000000	4.55	66.043	4.354	124879909.811936	6	239.8336	1.42522e-03	2.25488e-03
2018/02/24	04:55:03	ok	ok	239.7280	158.171	0.000000	4.50	66.006	4.337	118896653.065185	7	239.4848	2.45714e-03	3.05309e-03
2018/02/24	05:00:03	ok	ok	239.7380	158.189	0.000000	4.46	65.970	4.323	122508875.610447	2	240.2822	1.69445e-03	4.57832e-16
2018/02/24	05:05:03	ok	ok	239.7540	158.233	0.000000	4.43	65.937	4.312	122932978.198737	2	237.4533	4.92166e-03	4.81838e-16
2018/02/24	05:10:03	ok	ok	239.7640	158.282	0.000000	4.38	65.899	4.296	122288697.038101	6	240.0676	5.72322e-04	2.48693e-03
2018/02/24	05:15:03	ok	ok	239.7620	158.335	0.000000	4.36	65.867	4.288	128259923.066592	2	239.4133	4.88452e-03	1.45483e-16
2018/02/24	05:20:03	ok	ok	239.7780	158.379	0.000000	4.31	65.830	4.271	119460741.877974	2	237.7956	4.62098e-03	1.16178e-16
2018/02/24	05:25:03	ok	ok	239.7800	158.412	0.000000	4.28	65.796	4.261	126397420.528927	3	241.3376	-1.21344e-04	6.87393e-04
2018/02/24	05:30:03	ok	ok	239.7920	158.422	0.000000	4.24	65.761	4.247	120397381.812736	2	240.3725	1.57647e-03	1.48951e-16
2018/02/24	05:35:03	ok	ok	239.8020	158.474	0.000000	4.20	65.726	4.234	112620904.151057	3	239.3553	1.59947e-03	1.19938e-03
2018/02/24	05:40:03	ok	ok	239.8000	158.518	0.000000	4.18	65.694	4.226	134706178.200723	2	240.5567	1.43795e-03	1.64752e-16
2018/02/24	05:45:03	ok	ok	239.8220	158.550	0.000000	4.13	65.656	4.209	123497268.208285	2	239.0481	3.35588e-03	3.59462e-16
2018/02/24	05:50:03	ok	ok	239.8180	158.593	0.000000	4.10	65.623	4.199	123502777.215971	3	240.1204	9.33880e-04	6.41879e-04
2018/02/24	05:55:03	ok	ok	239.8300	158.607	0.000000	4.06	65.587	4.185	116868569.774736	3	239.1604	2.18830e-03	1.66279e-03
2018/02/24	06:30:03	ok	ok	239.8860	158.868	0.000000	3.80	65.399	4.102	111889839.389679	3	239.2048	2.07131e-03	1.32310e-03
2018/02/24	06:35:03	ok	ok	239.8800	158.908	0.000000	3.76	65.392	4.090	122096919.755001	3	241.4391	-3.25930e-04	9.74616e-05
2018/02/24	06:40:03	ok	ok	239.8920	158.951	0.000000	3.74	65.360	4.083	112473030.073039	3	241.4270	-3.11898e-04	1.41326e-04
2018/02/24	06:45:03	ok	ok	239.9100	158.981	0.000000	3.70	65.325	4.070	121825449.150455	3	239.4675	1.66473e-03	6.14150e-04
2018/02/24	06:50:03	ok	ok	239.9180	159.031	0.000000	3.66	65.318	4.059	119450243.679366	3	241.4564	-2.82451e-04	1.07200e-04
2018/02/24	06:55:03	ok	ok	239.9280	159.095	0.000000	3.62	65.254	4.044	125491910.318549	2	240.0119	3.41746e-03	1.87235e-16
2018/02/24	07:00:03	ok	ok	239.9280	159.151	0.000000	3.60	65.250	4.038	122647472.346317	4	240.9134	3.66013e-04	6.20475e-04
2018/02/24	07:05:03	ok	ok	239.9380	159.196	0.000000	3.55	65.241	4.024	118792954.738941	3	241.4396	-2.78351e-04	2.92384e-05
2018/02/24	07:10:03	ok	ok	239.9440	159.216	0.000000	3.52	65.180	4.012	118712106.342741	3	241.4695	-2.00582e-04	1.21812e-04
2018/02/24	07:15:03	ok	ok	239.9540	159.263	0.000000	3.51	65.178	4.010	118032218.030105	2	237.8633	4.60797e-03	7.10780e-16
2018/02/24	07:20:03	ok	ok	239.9660	159.317	0.000000	3.46	65.141	3.994	115847648.579478	6	240.2305	1.15952e-03	1.96386e-03
2018/02/24	07:25:03	ok	ok	239.9640	159.377	0.000000	3.44	65.109	3.987	118281787.255721	3	241.4528	-1.96382e-04	4.38552e-05
2018/02/24	07:30:03	ok	ok	239.9660	159.419	0.000000	3.40	65.102	3.976	117034430.701027	3	241.6086	-4.52775e-04	3.16528e-04
2018/02/24	07:35:03	ok	ok	239.9820	159.436	0.000000	3.38	65.070	3.968	117921588.348113	3	239.6511	1.57065e-03	1.35010e-03
2018/02/24	07:40:03	ok	ok	239.9820	159.479	0.000000	3.35	65.036	3.958	118926661.731718	3	241.7467	-5.26447e-04	4.96422e-04
2018/02/24	07:45:03	ok	ok	239.9860	159.519	0.000000	3.34	65.006	3.954	117186688.337132	2	241.6811	-4.80098e-04	4.97165e-16
2018/02/24	07:50:03	ok	ok	239.9920	159.549	0.000000	3.31	65.001	3.946	130560673.925317	3	241.5397	-2.04074e-04	3.11747e-04
2018/02/24	07:55:03	ok	ok	239.9880	159.558	0.000000	3.29	64.969	3.938	119969894.001855	5	240.6993	5.44106e-04	9.94762e-04
2018/02/24	08:30:03	ok	ok	239.7880	159.317	0.000000	3.75	63.921	3.996	115355237.718220	3	241.4117	-5.87736e-04	3.80143e-04
2018/02/24	08:35:03	ok	ok	239.1480	158.185	0.000000	5.70	60.276	4.287	126710348.192100	6	239.4119	1.00424e-03	2.19476e-03
2018/02/24	08:40:03	ok	ok	238.8260	157.677	0.000000	6.68	60.004	4.549	138006300.777500	3	237.9990	1.68381e-03	7.76132e-04
2018/02/24	08:45:03	ok	ok	238.5600	157.128	0.000000	7.58	59.131	4.753	140138347.441151	3	239.1129	5.30631e-04	3.73957e-04
2018/02/24	08:50:03	ok	ok	238.3820	156.738	0.000000	8.22	59.029	4.944	137696978.661784	3	239.7726	-2.58460e-04	2.84603e-04
2018/02/24	08:55:03	ok	ok	238.2500	156.390	0.000000	8.73	59.112	5.116	130444286.019614	3	237.5774	1.51866e-03	4.85324e-04
2018/02/24	09:00:03	ok	ok	238.1180	156.049	0.000000	9.17	59.212	5.270	145763347.796175	2	237.5055	1.92502e-03	1.41347e-16
2018/02/24	09:05:03	ok	ok	238.0460	155.859	0.000000	9.55	59.421	5.419	135336292.176673	2	237.7767	7.70196e-04	1.08029e-16
2018/02/24	09:10:03	ok	ok	237.9420	155.631	0.000000	9.88	59.562	5.546	135736458.803905	2	238.3833	5.47937e-04	6.17461e-16
2018/02/24	09:15:03	ok	ok	237.8760	155.417	0.000000	10.17	59.698	5.662	141417846.224088	3	237.6615	2.92448e-03	4.97327e-04
2018/02/24	09:20:03	ok	ok	237.8120	155.287	0.000000	10.48	59.836	5.787	151731522.103683	2	238.1255	2.61574e-03	1.74756e-16
2018/02/24	09:25:03	ok	ok	237.7560	155.137	0.000000	10.78	60.091	5.923	134605803.105383	6	238.0270	9.67997e-04	1.68647e-03
2018/02/24	09:30:03	ok	ok	237.6880	155.006	0.000000	11.00	60.216	6.018	145518722.065765	3	239.0763	-2.68099e-04	5.65943e-04
2018/02/24	09:35:03	ok	ok	237.6580	154.882	0.000000	11.18	60.363	6.101	144674967.257322	3	239.3851	-3.68927e-04	2.89979e-04
2018/02/24	09:40:03	ok	ok	237.6040	154.737	0.000000	11.46	60.497	6.223	143563971.813947	3	239.0846	-3.43058e-04	1.82080e-04
2018/02/24	09:45:03	ok	ok	237.5560	154.631	0.000000	11.63	60.614	6.302	141319635.878588	4	238.4576	4.20093e-04	8.56836e-04
2018/02/24	09:50:03	ok	ok	237.5360	154.525	0.000000	11.80	60.789	6.387	129638612.383548	2	235.4667	4.40625e-03	3.56602e-16
2018/02/24	09:55:03	ok	ok	237.4780	154.433	0.000000	11.98	60.848	6.466	143559327.758591	3	238.5982	3.73403e-04	3.69833e-04
2018/02/24	10:29:53	ok	ok	236.5740	152.453	0.000000	15.20	59.289	7.680	129612262.520929	2	236.5632	2.71141e-03	1.12478e-16
2018/02/24	10:34:53	ok	ok	236.5200	152.318	0.000000	15.50	59.427	7.839	127820477.914748	3	234.8329	3.83390e-03	4.75075e-04
2018/02/24	10:39:53	ok	ok	236.4640	152.173	0.000000	15.68	59.485	7.933	129080184.603966	3	236.1015	2.82101e-03	1.09754e-03
2018/02/24	10:44:53	ok	ok	236.4060	152.037	0.000000	15.91	59.612	8.061	130105154.581872	3	236.0724	2.84670e-03	9.50178e-04
2018/02/24	10:49:53	ok	ok	236.3660	151.899	0.000000	16.14	59.709	8.187	126780750.992648	3	234.7724	3.77315e-03	5.36741e-04
2018/02/24	10:54:53	ok	ok	236.3140	151.802	0.000000	16.35	59.773	8.300	123641845.143883	2	236.8381	1.53698e-03	1.86658e-17
2018/02/24	10:59:53	ok	ok	236.2720	151.695	0.000000	16.56	59.866	8.419	121364692.362073	2	237.5967	1.07169e-04	5.65763e-16
2018/02/24	11:04:53	ok	ok	236.2260	151.563	0.000000	16.79	59.963	8.550	122540004.461413	2	236.7583	1.34319e-03	1.20060e-16
2018/02/24	11:09:53	ok	ok	236.1860	151.447	0.000000	17.00	60.027	8.667	132922905.793534	2	236.5976	1.91867e-03	6.97238e-17
2018/02/24	11:14:53	ok	ok	236.1500	151.332	0.000000	17.14	60.109	8.752	133877508.222935	2	236.6542	1.47591e-03	3.02582e-17
2018/02/24	11:19:53	ok	ok	236.1100	151.221	0.000000	17.32	60.138	8.851	130788903.838676	2	235.2557	3.19069e-03	1.27347e-16
2018/02/24	11:24:53	ok	ok	236.0720	151.119	0.000000	17.43	60.276	8.930	122129818.766610	2	235.7400	4.51934e-03	2.00083e-16
2018/02/24	11:29:53	ok	ok	236.0360	151.045	0.000000	17.56	60.327	9.007	131465569.303946	2	236.0513	2.61547e-03	6.11175e-17
2018/02/24	11:34:53	ok	ok	236.0020	150.952	0.000000	17.73	60.385	9.107	125838202.306346	2	236.4619	1.68388e-03	3.09304e-16
2018/02/24	11:39:53	ok	ok	235.9560	150.842	0.000000	17.92	60.385	9.211	127414387.623127	3	235.1208	3.18466e-03	4.19086e-04
2018/02/24	11:44:53	ok	ok	235.9220	150.730	0.000000	18.12	60.448	9.330	121252558.680103	3	235.6356	2.76579e-03	8.13220e-04
2018/02/24	11:49:53	ok	ok	235.8880	150.628	0.000000	18.24	60.527	9.409	128237600.153839	3	235.6013	2.77301e-03	7.27883e-04
2018/02/24	11:54:53	ok	ok	235.8540	150.520	0.000000	18.44	60.559	9.527	118948526.320575	3	235.6197	2.74080e-03	7.12746e-04
2018/02/24	12:29:53	ok	ok	235.1860	149.006	0.000000	20.96	59.719	10.889	128735944.008376	2	235.0917	3.45772e-03	3.04593e-17
2018/02/24	12:34:53	ok	ok	235.1220	148.883	0.000000	21.06	59.735	10.956	127767537.321128	2	237.1756	-1.33468e-03	5.34021e-17
2018/02/24	12:39:53	ok	ok	235.0660	148.760	0.000000	21.38	59.694	11.153	128746524.339433	2	234.8478	6.02513e-04	4.10377e-16
2018/02/24	12:44:53	ok	ok	235.0220	148.647	0.000000	21.54	59.871	11.290	128824326.962478	2	233.5711	3.06233e-03	1.21683e-16
2018/02/24	12:49:53	ok	ok	234.9780	148.510	0.000000	21.78	59.909	11.455	123166508.970451	2	233.7133	2.77322e-03	2.46653e-17
2018/02/24	12:54:53	ok	ok	234.9480	148.414	0.000000	21.92	59.993	11.564	134820169.668822	2	233.5711	3.05753e-03	1.21683e-16
2018/02/24	12:59:53	ok	ok	234.8880	148.307	0.000000	22.11	59.992	11.691	126473150.406574	2	234.7156	5.65663e-04	3.33768e-16
2018/02/24	13:04:53	ok	ok	234.8640	148.220	0.000000	22.26	60.108	11.815	129355732.629182	2	236.2744	-2.45701e-04	3.64810e-16
2018/02/24	13:09:53	ok	ok	234.8220	148.104	0.000000	22.48	60.051	11.953	128844475.574594	2	235.0033	-1.05787e-04	3.11227e-16
2018/02/24	13:14:53	ok	ok	234.7760	147.979	0.000000	22.62	60.103	12.060	128138977.623562	4	236.0710	-7.95581e-04	1.46291e-03
2018/02/24	13:19:53	ok	ok	234.7300	147.855	0.000000	22.82	60.166	12.212	131419332.045509	2	235.0133	-4.22418e-04	5.12318e-16
2018/02/24	13:24:53	ok	ok	234.6960	147.753	0.000000	23.03	60.199	12.366	125874071.498983	2	234.6701	2.63529e-03	1.66091e-17
2018/02/24	13:29:53	ok	ok	234.6620	147.673	0.000000	23.18	60.284	12.490	138216374.158338	2	234.6325	2.51081e-03	1.44359e-16
2018/02/24	13:34:53	ok	ok	234.6240	147.606	0.000000	23.27	60.329	12.563	130027386.839808	2	234.5909	2.59241e-03	8.70919e-17
2018/02/24	13:39:53	ok	ok	234.5960	147.534	0.000000	23.41	60.382	12.675	127055243.578750	2	234.9456	-3.86487e-04	1.65216e-16
2018/02/24	13:44:53	ok	ok	234.5640	147.429	0.000000	23.58	60.439	12.811	138040098.307350	3	232.6916	3.74029e-03	5.73097e-04
2018/02/24	13:49:53	ok	ok	234.5380	147.362	0.000000	23.66	60.513	12.885	122241965.637639	2	234.1767	7.39398e-04	3.28852e-16
2018/02/24	13:54:53	ok	ok	234.5040	147.275	0.000000	23.80	60.597	13.005	129749833.219079	2	234.6463	2.47653e-03	5.96054e-17
2018/02/24	13:59:53	ok	ok	234.4820	147.221	0.000000	23.98	60.656	13.152	119956800.559605	2	234.3494	2.67048e-03	1.90861e-16
2018/02/24	14:30:03	ok	ok	233.5900	145.700	0.000000	27.19	58.371	15.148	134028851.127590	2	233.5933	2.09396e-04	5.41285e-16
2018/02/24	14:35:03	ok	ok	233.5180	145.562	0.000000	27.55	58.456	15.475	126760288.349133	4	233.6906	-7.06492e-05	1.58615e-04
2018/02/24	14:40:03	ok	ok	233.4680	145.469	0.000000	27.77	58.427	15.656	138175881.296216	2	232.2489	2.66348e-03	2.30329e-16
2018/02/24	14:45:03	ok	ok	233.4340	145.383	0.000000	27.97	58.552	15.863	134126615.620439	2	233.3222	3.48639e-04	2.32391e-16
2018/02/24	14:50:03	ok	ok	233.3940	145.299	0.000000	28.15	58.610	16.036	124857082.004042	3	232.4912	1.63613e-03	7.03428e-04
2018/02/24	14:55:03	ok	ok	233.3640	145.226	0.000000	28.33	58.700	16.220	126012153.203257	3	232.6005	1.32239e-03	1.25445e-03
2018/02/24	15:00:03	ok	ok	233.3280	145.144	0.000000	28.50	58.820	16.405	140461738.497702	2	233.4630	8.72799e-04	2.77116e-16
2018/02/24	15:05:03	ok	ok	233.2960	145.071	0.000000	28.67	58.909	16.584	129438924.919079	3	232.4984	1.46962e-03	5.71833e-04
2018/02/24	15:10:03	ok	ok	233.2860	145.017	0.000000	28.82	58.994	16.744	131819302.742907	3	232.5931	1.34313e-03	6.77827e-04
2018/02/24	15:15:03	ok	ok	233.2560	144.957	0.000000	28.91	59.039	16.840	135601409.645061	6	233.5479	5.05514e-04	2.21634e-03
2018/02/24	15:20:03	ok	ok	233.2380	144.915	0.000000	29.07	59.126	17.012	130024721.322990	2	233.6619	1.63591e-03	8.00876e-17
2018/02/24	15:25:03	ok	ok	233.2180	144.866	0.000000	29.22	59.181	17.168	130344260.639736	2	231.4156	3.71277e-03	6.03324e-16
2018/02/24	15:30:03	ok	ok	233.2020	144.836	0.000000	29.33	59.260	17.294	131519228.288182	2	233.0511	4.86823e-04	4.09565e-16
2018/02/24	15:35:03	ok	ok	233.1940	144.790	0.000000	29.42	59.368	17.410	128194897.732322	3	235.4024	-1.19486e-03	3.54861e-04
2018/02/24	15:40:03	ok	ok	233.1700	144.749	0.000000	29.55	59.419	17.549	131978922.204987	2	233.6944	-8.66415e-04	5.41882e-17
2018/02/24	15:45:03	ok	ok	233.1560	144.717	0.000000	29.72	59.445	17.720	137757819.363700	2	232.9333	2.86788e-03	5.14448e-17
2018/02/24	15:50:03	ok	ok	233.1500	144.702	0.000000	29.72	59.571	17.757	142319518.534365	2	233.1362	1.27998e-03	1.18538e-16
2018/02/24	15:55:03	ok	ok	233.1440	144.681	0.000000	29.81	59.647	17.867	131566904.614549	2	233.2989	1.07567e-03	2.59305e-16
2018/02/24	16:00:03	ok	ok	233.1460	144.674	0.000000	29.85	59.716	17.926	134056940.567903	3	234.6463	-4.67273e-04	3.00849e-05
2018/02/24	16:30:13	ok	ok	233.8960	145.715	0.000000	27.49	62.974	16.615	121912263.571894	2	234.1767	7.31134e-04	3.28852e-16
2018/02/24	16:35:13	ok	ok	233.9440	145.792	0.000000	27.32	63.161	16.509	132597095.847166	2	235.9789	-1.41730e-03	3.16957e-16
2018/02/24	16:40:13	ok	ok	233.9840	145.853	0.000000	27.22	63.145	16.414	121296922.090572	2	233.8333	2.87926e-03	8.23488e-17
2018/02/24	16:45:13	ok	ok	234.0240	145.915	0.000000	27.12	63.220	16.343	138531357.194592	2	234.0311	1.11633e-03	3.64513e-16
2018/02/24	16:50:13	ok	ok	234.0500	145.960	0.000000	26.98	63.320	16.242	126584988.383898	3	233.8677	1.70195e-04	2.51542e-04
2018/02/24	16:55:13	ok	ok	234.0860	146.014	0.000000	26.86	63.392	16.153	114661016.830610	2	234.5500	1.56744e-03	1.27902e-16
2018/02/24	17:00:13	ok	ok	234.0960	146.036	0.000000	26.82	63.324	16.100	124889778.775374	3	233.7105	8.19407e-04	1.25856e-04
2018/02/24	17:05:13	ok	ok	234.0980	146.043	0.000000	26.74	63.281	16.018	128758189.285092	2	233.9167	3.01299e-03	8.23194e-17
2018/02/24	17:10:13	ok	ok	234.1280	146.091	0.000000	26.63	63.324	15.931	129201906.574571	2	234.1483	2.35983e-03	3.42283e-17
2018/02/24	17:15:13	ok	ok	234.1300	146.097	0.000000	26.66	63.298	15.951	142042891.018971	2	234.0357	3.36808e-03	3.50154e-17
2018/02/24	17:20:13	ok	ok	234.1440	146.111	0.000000	26.57	63.222	15.853	125139686.545364	2	234.2829	2.29082e-03	2.16755e-16
2018/02/24	17:25:13	ok	ok	234.1600	146.154	0.000000	26.49	63.270	15.794	133747909.899822	3	232.3629	3.52582e-03	4.58718e-04
2018/02/24	17:30:13	ok	ok	234.1920	146.191	0.000000	26.40	63.347	15.735	127686012.703205	3	232.2283	3.63226e-03	1.66254e-04
2018/02/24	17:35:13	ok	ok	234.2040	146.217	0.000000	26.36	63.371	15.705	135061846.915699	2	234.0724	2.57642e-03	1.58711e-16
2018/02/24	17:40:13	ok	ok	234.2360	146.283	0.000000	26.22	63.501	15.615	127291312.277086	2	234.2829	2.29352e-03	2.16755e-16
2018/02/24	17:45:13	ok	ok	234.2700	146.348	0.000000	26.11	63.605	15.545	127024897.857334	3	232.2493	3.79550e-03	3.76333e-04
2018/02/24	17:50:13	ok	ok	234.3060	146.385	0.000000	26.01	63.680	15.477	129195640.319907	2	234.3948	2.36890e-03	9.62929e-17
2018/02/24	17:55:13	ok	ok	234.3360	146.457	0.000000	25.91	63.725	15.402	127048260.759594	2	234.6844	-5.58679e-04	1.29347e-16
2018/02/24	18:30:13	ok	ok	234.8400	147.346	0.000000	24.16	65.312	14.306	126257266.278297	2	234.8325	2.50310e-03	1.26526e-16
2018/02/24	18:35:13	ok	ok	234.9020	147.465	0.000000	23.92	65.422	14.137	129457777.338433	2	234.8652	2.53899e-03	1.75973e-16
2018/02/24	18:40:13	ok	ok	234.9500	147.553	0.000000	23.70	65.444	13.966	132871658.475934	2	233.7844	2.61326e-03	1.75909e-16
2018/02/24	18:45:13	ok	ok	234.9920	147.636	0.000000	23.52	65.443	13.824	123678565.635816	2	234.9667	1.05469e-03	4.51699e-17
2018/02/24	18:50:13	ok	ok	234.9860	147.656	0.000000	23.57	65.241	13.820	129688122.115745	2	233.9944	2.29497e-03	6.30010e-16
2018/02/24	18:55:13	ok	ok	234.9920	147.675	0.000000	23.49	65.167	13.742	129780092.875552	2	235.1056	8.78622e-04	5.65294e-16
2018/02/24	19:00:13	ok	ok	235.0080	147.723	0.000000	23.36	65.115	13.630	125613410.118327	2	236.2678	-3.49834e-05	1.16414e-16
2018/02/24	19:05:13	ok	ok	235.0260	147.760	0.000000	23.28	65.101	13.565	132046038.186578	2	235.9633	-1.05112e-04	9.29843e-17
2018/02/24	19:10:13	ok	ok	235.0480	147.790	0.000000	23.22	65.030	13.504	130402644.301433	2	233.1411	4.00795e-03	2.30320e-16
2018/02/24	19:15:13	ok	ok	235.0440	147.809	0.000000	23.18	64.873	13.441	127127072.655254	2	235.5556	-7.02192e-04	4.29333e-16
2018/02/24	19:20:13	ok	ok	235.0440	147.828	0.000000	23.18	64.843	13.434	132671879.261800	2	234.8333	2.90582e-03	8.19981e-17
2018/02/24	19:25:13	ok	ok	235.0560	147.846	0.000000	23.13	64.774	13.382	131717664.724515	2	236.1933	2.10142e-04	5.89286e-16
2018/02/24	19:30:13	ok	ok	235.0560	147.854	0.000000	23.12	64.682	13.355	130659651.012721	2	233.1411	4.00970e-03	2.30320e-16
2018/02/24	19:35:13	ok	ok	235.0680	147.881	0.000000	23.04	64.698	13.298	125754614.817017	2	234.9900	3.16902e-04	7.09105e-17
2018/02/24	19:40:13	ok	ok	235.0780	147.917	0.000000	22.96	64.655	13.228	129419379.324633	2	233.7100	2.86842e-03	3.15125e-16
2018/02/24	19:45:13	ok	ok	235.0880	147.938	0.000000	22.90	64.614	13.175	127788420.569672	2	233.7778	2.83259e-03	4.32412e-16
2018/02/24	19:50:13	ok	ok	235.0980	147.970	0.000000	22.87	64.609	13.151	136300469.345915	2	233.6356	3.11842e-03	5.61003e-16
2018/02/24	19:55:13	ok	ok	235.1100	147.993	0.000000	22.82	64.601	13.112	126687102.164540	2	235.4857	1.80842e-03	6.56821e-17
2018/02/24	20:30:13	ok	ok	235.8360	149.289	0.000000	20.32	67.184	11.803	133619309.234632	6	235.6689	2.81883e-03	2.56971e-03
2018/02/24	20:35:13	ok	ok	235.8620	149.365	0.000000	20.20	67.073	11.701	133957314.434405	3	233.8755	3.90602e-03	3.49410e-04
2018/02/24	20:40:13	ok	ok	235.9040	149.448	0.000000	20.03	67.132	11.596	130544361.124333	2	236.1250	2.39039e-03	9.61855e-17
2018/02/24	20:45:13	ok	ok	235.9340	149.507	0.000000	19.90	67.168	11.514	132425572.206915	3	234.1966	3.64082e-03	3.74215e-05
2018/02/24	20:50:13	ok	ok	235.9560	149.558	0.000000	19.74	67.110	11.397	133877220.863433	2	235.8890	2.71590e-03	1.23705e-16
2018/02/24	20:55:13	ok	ok	235.9820	149.641	0.000000	19.59	67.113	11.298	136884655.700671	3	234.2332	3.74062e-03	1.87078e-04
2018/02/24	21:00:13	ok	ok	235.9960	149.670	0.000000	19.56	67.019	11.262	143255929.582438	2	236.2690	2.35451e-03	1.37270e-16
2018/02/24	21:05:13	ok	ok	236.0140	149.713	0.000000	19.47	66.973	11.195	134026485.515019	6	235.8605	2.75496e-03	2.67608e-03
2018/02/24	21:10:13	ok	ok	236.0260	149.767	0.000000	19.40	66.990	11.152	130998575.044348	5	244.3402	-1.68740e-02	1.67883e-02
2018/02/24	21:15:13	ok	ok	236.0460	149.819	0.000000	19.28	66.910	11.060	132521451.073064	3	234.2989	3.81359e-03	1.88037e-04
2018/02/24	21:20:13	ok	ok	236.0800	149.878	0.000000	19.18	66.862	10.988	138231973.558533	2	235.0924	3.27157e-03	1.62150e-16
2018/02/24	21:25:13	ok	ok	236.0900	149.922	0.000000	19.16	66.918	10.984	125643989.177301	2	235.3450	3.04750e-03	1.88042e-16
2018/02/24	21:30:13	ok	ok	236.1220	149.980	0.000000	18.97	66.943	10.866	137010773.352643	2	235.2855	3.12588e-03	6.93549e-17
2018/02/24	21:35:13	ok	ok	236.1320	150.005	0.000000	18.92	66.934	10.832	128514756.408063	2	236.0978	2.60388e-03	1.39049e-16
2018/02/24	21:40:13	ok	ok	236.1520	150.054	0.000000	18.78	66.939	10.744	129367571.202063	2	235.3374	3.11144e-03	1.50503e-16
2018/02/24	21:45:13	ok	ok	236.1700	150.084	0.000000	18.82	66.917	10.766	129234689.111741	5	244.3388	-1.68806e-02	1.63064e-02
2018/02/24	21:50:13	ok	ok	236.1700	150.117	0.000000	18.72	66.840	10.690	126830256.397651	5	244.4024	-1.70217e-02	1.74033e-02
2018/02/24	21:55:13	ok	ok	236.1800	150.152	0.000000	18.65	66.768	10.635	134498161.631941	2	236.1859	2.52923e-03	6.00479e-17
2018/02/24	22:00:13	ok	ok	236.1820	150.171	0.000000	18.62	66.674	10.601	131126389.468274	3	234.4280	3.73175e-03	1.24279e-04
2018/02/24	22:30:23	ok	ok	236.6660	150.959	0.000000	16.84	67.940	9.716	142681360.637988	3	235.0407	3.76379e-03	6.53029e-04
2018/02/24	22:35:23	ok	ok	236.6960	151.025	0.000000	16.73	67.890	9.645	126063660.813666	2	237.2400	1.28228e-03	2.69579e-16
2018/02/24	22:40:23	ok	ok	236.7240	151.085	0.000000	16.60	67.808	9.559	139220329.623265	2	236.2867	4.93719e-03	4.56155e-17
2018/02/24	22:45:23	ok	ok	236.7360	151.153	0.000000	16.48	67.728	9.479	150124540.455846	2	236.8513	2.60850e-03	1.85879e-16
2018/02/24	22:50:23	ok	ok	236.7620	151.217	0.000000	16.39	67.624	9.413	136846987.600101	3	236.4330	2.81676e-03	9.25688e-04
2018/02/24	22:55:23	ok	ok	236.7900	151.276	0.000000	16.28	67.488	9.332	134364467.187551	2	235.6771	3.41701e-03	2.07083e-16
2018/02/24	23:00:23	ok	ok	236.8100	151.355	0.000000	16.20	67.444	9.281	130822600.557762	2	236.7216	2.77371e-03	1.20636e-16
2018/02/24	23:05:23	ok	ok	236.8240	151.407	0.000000	16.07	67.333	9.194	132202743.336331	3	235.6497	3.46738e-03	1.51779e-04
2018/02/24	23:10:23	ok	ok	236.8420	151.453	0.000000	16.07	67.245	9.182	131604355.620755	2	236.8236	2.66975e-03	4.41140e-17
2018/02/24	23:15:23	ok	ok	236.8700	151.497	0.000000	15.93	67.133	9.089	135244905.035649	3	235.0750	3.89056e-03	3.98007e-04
2018/02/24	23:20:23	ok	ok	236.8940	151.554	0.000000	15.86	67.149	9.053	138596787.640472	3	235.1277	3.85211e-03	3.27401e-04
2018/02/24	23:25:23	ok	ok	236.9060	151.599	0.000000	15.79	67.020	8.998	131148074.336771	3	235.5998	3.54649e-03	4.22255e-04
2018/02/24	23:30:23	ok	ok	236.9260	151.639	0.000000	15.75	66.954	8.967	144962931.252409	2	237.1532	2.50901e-03	6.08325e-17
2018/02/24	23:35:23	ok	ok	236.9500	151.706	0.000000	15.60	66.898	8.879	130663963.616389	3	234.9674	3.95596e-03	1.53227e-04
2018/02/24	23:40:23	ok	ok	236.9500	151.751	0.000000	15.56	66.803	8.845	137902119.079427	2	236.9444	2.63176e-03	7.38693e-17
2018/02/24	23:45:23	ok	ok	236.9780	151.808	0.000000	15.44	66.753	8.774	125818255.431785	2	237.0186	2.58304e-03	1.11437e-16
2018/02/24	23:50:23	ok	ok	236.9920	151.856	0.000000	15.40	66.629	8.736	125991078.281493	2	237.0513	2.61842e-03	6.08597e-17
2018/02/24	23:55:23	ok	ok	237.0120	151.893	0.000000	15.31	66.613	8.687	134208738.119687	2	237.2498	2.44869e-03	3.67166e-17
2018/02/25	00:30:23	ok	ok	238.3980	154.403	0.000000	10.74	71.664	7.046	129140259.032143	2	238.0133	4.79123e-03	4.11427e-17
2018/02/25	00:35:23	ok	ok	238.4760	154.567	0.000000	10.42	71.573	6.896	130089638.085085	2	239.1289	1.44665e-04	3.16988e-16
2018/02/25	00:40:23	ok	ok	238.5300	154.756	0.000000	10.13	71.489	6.763	137796685.305555	2	238.9156	5.79882e-04	2.64723e-16
2018/02/25	00:45:23	ok	ok	238.5960	154.879	0.000000	9.87	71.382	6.643	127793632.416107	2	239.2624	3.35849e-04	7.67112e-17
2018/02/25	00:50:23	ok	ok	238.6560	154.998	0.000000	9.62	71.249	6.526	127593682.607007	2	238.4478	6.18299e-04	4.21417e-16
2018/02/25	00:55:23	ok	ok	238.7000	155.085	0.000000	9.42	71.153	6.435	126602512.851532	2	238.5156	5.82092e-04	2.45504e-16
2018/02/25	01:00:23	ok	ok	238.7400	155.235	0.000000	9.21	71.028	6.338	131569986.798322	2	238.4344	1.05642e-03	3.21545e-16
2018/02/25	01:05:23	ok	ok	238.7820	155.355	0.000000	9.00	70.903	6.243	127516963.284209	2	239.2619	1.71271e-03	3.15939e-17
2018/02/25	01:10:23	ok	ok	238.8240	155.429	0.000000	8.86	70.764	6.175	134193653.662977	2	237.5778	2.92842e-03	1.34566e-16
2018/02/25	01:15:23	ok	ok	238.8500	155.525	0.000000	8.66	70.669	6.089	132963770.194855	2	238.8244	1.38459e-03	5.30335e-17
2018/02/25	01:20:23	ok	ok	238.8820	155.605	0.000000	8.52	70.558	6.025	125222610.040062	2	239.0344	1.05628e-03	2.07668e-16
2018/02/25	01:25:23	ok	ok	238.9200	155.683	0.000000	8.36	70.442	5.953	132345052.346091	2	238.3600	1.31562e-03	1.61958e-16
2018/02/25	01:30:23	ok	ok	238.9420	155.764	0.000000	8.22	70.331	5.891	129098621.607561	2	236.8667	4.41534e-03	1.41125e-16
2018/02/25	01:35:23	ok	ok	238.9780	155.853	0.000000	8.08	70.220	5.829	125146025.486714	2	238.4244	1.38984e-03	3.33661e-16
2018/02/25	01:40:23	ok	ok	239.0040	155.935	0.000000	7.94	70.109	5.767	141607468.429145	2	237.5711	3.15839e-03	1.19635e-16
2018/02/25	01:45:23	ok	ok	239.0180	156.008	0.000000	7.81	70.000	5.710	129340290.992933	2	239.4511	5.10358e-04	6.54452e-16
2018/02/25	01:50:23	ok	ok	239.0500	156.087	0.000000	7.71	69.868	5.663	131941036.409759	2	239.6850	1.14777e-03	2.23107e-17
2018/02/25	01:55:23	ok	ok	239.0800	156.140	0.000000	7.59	69.761	5.611	130608077.319063	3	238.6778	1.33487e-03	6.80265e-04
2018/02/25	02:00:23	ok	ok	239.0940	156.212	0.000000	7.47	69.682	5.561	120020527.416481	6	239.3591	1.05183e-03	1.90636e-03
2018/02/25	02:05:23	ok	ok	239.1160	156.276	0.000000	7.37	69.579	5.517	122759884.220789	2	238.9833	5.48826e-04	2.07244e-16
2018/02/25	02:10:23	ok	ok	239.1360	156.353	0.000000	7.27	69.447	5.471	129098205.674291	2	238.1810	3.46308e-03	7.45801e-17
2018/02/25	02:15:23	ok	ok	239.1560	156.408	0.000000	7.18	69.374	5.433	119859262.981838	5	239.6425	5.51797e-04	1.36966e-03
2018/02/25	02:20:23	ok	ok	239.1780	156.467	0.000000	7.08	69.271	5.390	125870539.127227	3	237.3590	4.14576e-03	2.42494e-04
2018/02/25	02:25:23	ok	ok	239.1940	156.526	0.000000	6.99	69.169	5.351	124055112.443209	3	237.4300	4.11185e-03	4.72872e-04
2018/02/25	02:30:23	ok	ok	239.2060	156.591	0.000000	6.89	69.094	5.311	132107199.479052	4	236.5610	4.35937e-03	2.19661e-03
2018/02/25	02:35:23	ok	ok	239.2280	156.641	0.000000	6.82	68.969	5.277	123761341.525074	4	237.1067	4.02845e-03	2.16257e-03
2018/02/25	02:40:23	ok	ok	239.2360	156.697	0.000000	6.74	68.925	5.246	129649251.803284	3	240.7145	-2.68272e-04	8.79795e-05
2018/02/25	02:45:23	ok	ok	239.2580	156.747	0.000000	6.64	68.822	5.204	124548938.509015	3	240.6193	-1.85091e-04	1.12463e-04
2018/02/25	02:50:23	ok	ok	239.2760	156.814	0.000000	6.57	68.753	5.176	127163080.838719	3	237.1831	4.32473e-03	5.87211e-04
2018/02/25	02:55:23	ok	ok	239.2960	156.879	0.000000	6.48	68.652	5.138	126809742.702968	4	237.3990	3.86649e-03	2.41298e-03
2018/02/25	03:00:23	ok	ok	239.3060	156.937	0.000000	6.42	68.612	5.115	130840291.312244	3	239.0160	1.41502e-03	8.12210e-04
2018/02/25	03:05:23	ok	ok	239.3220	156.988	0.000000	6.33	68.511	5.077	126985612.966729	3	240.9217	-4.39693e-04	3.90684e-05
2018/02/25	03:10:23	ok	ok	239.3400	157.013	0.000000	6.25	68.440	5.046	120491565.847370	3	237.1805	4.38347e-03	7.02064e-04
2018/02/25	03:15:23	ok	ok	239.3480	157.056	0.000000	6.19	68.372	5.021	125816089.648237	3	238.8423	1.58105e-03	8.42357e-04
2018/02/25	03:20:23	ok	ok	239.3700	157.099	0.000000	6.12	68.275	4.991	116063287.057198	3	239.4472	1.20923e-04	2.99731e-04
2018/02/25	03:25:23	ok	ok	239.3820	157.143	0.000000	6.06	68.207	4.966	124325266.407169	3	239.2781	2.94456e-04	6.49056e-04
2018/02/25	03:30:23	ok	ok	239.3980	157.191	0.000000	5.97	68.106	4.930	122411001.031246	3	238.9235	1.74239e-03	1.42807e-03
2018/02/25	03:35:23	ok	ok	239.4040	157.224	0.000000	5.92	68.069	4.911	123833799.990171	3	239.1587	1.75149e-03	2.41058e-04
2018/02/25	03:40:23	ok	ok	239.4300	157.272	0.000000	5.85	67.971	4.882	120768348.253345	2	238.5512	3.51756e-03	3.88849e-16
2018/02/25	03:45:23	ok	ok	239.4380	157.323	0.000000	5.78	67.930	4.856	117115581.377161	3	237.6593	4.06334e-03	4.08629e-05
2018/02/25	03:50:23	ok	ok	239.4560	157.383	0.000000	5.73	67.837	4.834	128456149.486149	3	239.8247	9.63944e-04	4.90588e-04
2018/02/25	03:55:23	ok	ok	239.4560	157.441	0.000000	5.66	67.795	4.809	131986769.465702	4	237.8719	3.68491e-03	2.84118e-03
2018/02/25	04:00:23	ok	ok	239.4800	157.492	0.000000	5.62	67.732	4.792	117489519.986371	4	237.6787	3.85348e-03	2.86998e-03
2018/02/25	04:05:23	ok	ok	239.4820	157.538	0.000000	5.56	67.664	4.768	116131789.452599	4	237.4555	3.92625e-03	2.53796e-03
2018/02/25	04:10:23	ok	ok	239.5020	157.596	0.000000	5.50	67.597	4.745	115588288.468622	6	239.8322	4.21438e-04	2.46895e-03
2018/02/25	04:15:23	ok	ok	239.5220	157.648	0.000000	5.43	67.528	4.718	122259956.586510	3	237.7772	4.17545e-03	5.41912e-04
2018/02/25	04:20:23	ok	ok	239.5220	157.695	0.000000	5.37	67.516	4.699	118731130.646810	3	241.2222	-4.67371e-04	5.07256e-04
2018/02/25	04:25:23	ok	ok	239.5280	157.743	0.000000	5.32	67.451	4.679	123198690.291390	2	239.1333	2.21452e-03	2.92880e-16
2018/02/25	04:30:23	ok	ok	239.5460	157.787	0.000000	5.26	67.384	4.655	112822045.519582	6	239.7905	1.20038e-03	1.98339e-03
2018/02/25	04:35:23	ok	ok	239.5560	157.844	0.000000	5.20	67.344	4.634	115386322.003518	2	237.8122	4.04798e-03	3.21901e-16
2018/02/25	04:40:23	ok	ok	239.5720	157.880	0.000000	5.17	67.283	4.621	123785734.727568	7	239.3419	2.43876e-03	2.75376e-03
2018/02/25	04:45:23	ok	ok	239.5760	157.924	0.000000	5.10	67.241	4.597	115420696.930397	2	240.0078	1.95127e-03	8.17501e-16
2018/02/25	04:50:23	ok	ok	239.5880	157.961	0.000000	5.06	67.178	4.581	130877025.751993	6	239.8236	1.30100e-03	1.86662e-03
2018/02/25	04:55:23	ok	ok	239.6040	158.005	0.000000	5.02	67.142	4.566	119809280.619282	6	239.9101	5.04180e-04	2.62178e-03
2018/02/25	05:00:23	ok	ok	239.6080	158.041	0.000000	4.96	67.103	4.545	115208135.740987	6	239.8547	1.23728e-03	2.01491e-03
2018/02/25	05:05:23	ok	ok	239.6220	158.059	0.000000	4.93	67.013	4.530	123044293.611128	3	241.2191	-3.34534e-04	5.70670e-04
2018/02/25	05:10:23	ok	ok	239.6340	158.104	0.000000	4.88	66.976	4.513	115643564.874870	6	239.8915	1.14819e-03	1.99252e-03
2018/02/25	05:15:23	ok	ok	239.6360	158.167	0.000000	4.84	66.940	4.499	126033258.732386	6	239.6987	2.81333e-03	8.22476e-04
2018/02/25	05:20:23	ok	ok	239.6460	158.187	0.000000	4.78	66.873	4.476	121920527.267074	5	240.2834	7.85708e-04	1.69015e-03
2018/02/25	05:25:23	ok	ok	239.6560	158.231	0.000000	4.76	66.841	4.468	122286601.021938	6	239.9112	1.21371e-03	1.99962e-03
2018/02/25	05:30:23	ok	ok	239.6660	158.279	0.000000	4.69	66.800	4.445	118097082.041960	4	237.9388	3.71062e-03	2.66221e-03
2018/02/25	05:35:23	ok	ok	239.6720	158.329	0.000000	4.66	66.767	4.434	122374654.728345	3	241.3557	-4.03506e-04	3.21734e-04
2018/02/25	05:40:23	ok	ok	239.6880	158.372	0.000000	4.62	66.703	4.418	129702347.703883	2	239.5000	3.32991e-03	4.16326e-17
2018/02/25	05:45:23	ok	ok	239.6920	158.397	0.000000	4.58	66.696	4.406	119101367.931059	3	241.2103	-3.06697e-04	6.34101e-05
2018/02/25	05:50:23	ok	ok	239.7160	158.441	0.000000	4.56	66.636	4.396	118484000.428000	3	239.2931	1.62706e-03	1.20461e-03
2018/02/25	05:55:23	ok	ok	239.7060	158.486	0.000000	4.50	66.597	4.376	124302657.715719	7	239.8352	2.11632e-03	2.57752e-03
2018/02/25	06:30:23	ok	ok	238.4260	156.237	0.000000	8.56	61.712	5.283	128592970.670076	3	240.1739	-6.80012e-04	4.40888e-05
2018/02/25	06:35:23	ok	ok	238.3800	156.127	0.000000	8.78	61.807	5.366	133973025.971715	3	237.6523	1.52223e-03	6.03989e-04
2018/02/25	06:40:23	ok	ok	238.3320	156.007	0.000000	8.99	61.814	5.439	144943718.321319	2	238.1000	3.29948e-03	3.99841e-17
2018/02/25	06:45:23	ok	ok	238.2940	155.955	0.000000	9.16	61.871	5.504	137993292.088428	2	236.4089	4.13400e-03	3.36362e-16
2018/02/25	06:50:23	ok	ok	238.2620	155.905	0.000000	9.33	61.929	5.569	140222017.382611	2	238.2357	3.53082e-03	1.71795e-16
2018/02/25	06:55:23	ok	ok	238.2140	155.832	0.000000	9.49	61.985	5.631	134898433.178256	2	236.5578	3.61213e-03	7.19129e-16
2018/02/25	07:00:23	ok	ok	238.1860	155.807	0.000000	9.60	62.091	5.680	142406223.377692	2	238.5089	8.04126e-04	1.15774e-16
2018/02/25	07:05:23	ok	ok	238.1720	155.749	0.000000	9.68	62.105	5.710	136825600.698774	2	239.5389	-1.81902e-04	1.31951e-16
2018/02/25	07:10:23	ok	ok	238.1400	155.707	0.000000	9.81	62.156	5.762	129386551.218003	2	237.8044	2.05161e-03	5.86199e-16
2018/02/25	07:15:23	ok	ok	238.1260	155.661	0.000000	9.92	62.204	5.807	137052424.630545	2	236.7000	3.31163e-03	2.96675e-16
2018/02/25	07:20:23	ok	ok	238.1220	155.630	0.000000	9.96	62.211	5.822	134133211.927557	2	236.4189	3.79372e-03	2.60923e-16
2018/02/25	07:25:23	ok	ok	238.0980	155.580	0.000000	10.08	62.260	5.872	128440127.306422	2	238.3733	8.76447e-04	6.04805e-16
2018/02/25	07:30:23	ok	ok	238.0880	155.553	0.000000	10.11	62.294	5.886	133145518.057648	2	236.1378	4.27552e-03	2.70773e-16
2018/02/25	07:35:23	ok	ok	238.0640	155.537	0.000000	10.24	62.316	5.937	119715361.754941	2	237.8511	5.12241e-04	1.68193e-16
2018/02/25	07:40:23	ok	ok	238.0560	155.517	0.000000	10.26	62.320	5.944	131237259.393118	2	238.5500	1.64145e-03	1.25758e-16
2018/02/25	07:45:23	ok	ok	238.0480	155.501	0.000000	10.33	62.448	5.983	141846614.191104	2	238.0286	2.81980e-03	5.22635e-17
2018/02/25	07:50:23	ok	ok	238.0340	155.505	0.000000	10.38	62.427	6.000	139310001.490282	2	239.4744	-2.54332e-04	2.00914e-16
2018/02/25	07:55:23	ok	ok	238.0300	155.484	0.000000	10.42	62.434	6.016	138324394.122930	2	237.9943	1.69194e-03	5.69939e-17
2018/02/25	08:30:23	ok	ok	237.5140	154.682	0.000000	12.27	61.750	6.681	133346685.065835	2	239.0100	-3.25901e-04	6.97178e-17
2018/02/25	08:35:23	ok	ok	237.4700	154.601	0.000000	12.34	61.821	6.718	138644092.810016	3	237.8183	8.02817e-04	2.12733e-04
2018/02/25	08:40:23	ok	ok	237.4480	154.530	0.000000	12.49	61.964	6.796	133311640.275141	5	238.0255	1.14874e-03	7.24530e-04
2018/02/25	08:45:23	ok	ok	237.4160	154.424	0.000000	12.63	62.046	6.865	127833945.629282	2	238.1158	7.89229e-04	5.97096e-17
2018/02/25	08:50:23	ok	ok	237.3960	154.357	0.000000	12.70	62.116	6.902	123497225.735388	6	237.5501	9.36908e-04	1.64425e-03
2018/02/25	08:55:23	ok	ok	237.3840	154.292	0.000000	12.81	62.341	6.975	128133815.388035	2	235.4767	4.06946e-03	4.02937e-16
2018/02/25	09:00:23	ok	ok	237.3640	154.246	0.000000	12.89	62.443	7.021	128150790.554801	2	235.1956	4.55012e-03	2.51196e-16
2018/02/25	09:05:23	ok	ok	237.3200	154.177	0.000000	13.04	62.438	7.086	126227896.274126	2	237.3000	1.63589e-03	6.32113e-17
2018/02/25	09:10:23	ok	ok	237.3040	154.120	0.000000	13.12	62.540	7.132	122759931.553323	2	236.0456	2.88607e-03	3.23097e-16
2018/02/25	09:15:23	ok	ok	237.2680	154.084	0.000000	13.25	62.592	7.196	128764377.346940	3	238.9289	-6.04547e-04	1.67425e-04
2018/02/25	09:20:23	ok	ok	237.2520	154.024	0.000000	13.34	62.724	7.251	120441859.350705	2	237.8258	1.11428e-03	7.85371e-17
2018/02/25	09:25:23	ok	ok	237.2240	153.957	0.000000	13.39	62.792	7.281	143622210.254918	2	236.5133	2.84090e-03	5.78410e-16
2018/02/25	09:30:23	ok	ok	237.1960	153.918	0.000000	13.45	62.861	7.316	132028644.024433	2	237.3600	1.30618e-03	1.62640e-16
2018/02/25	09:35:23	ok	ok	237.1920	153.867	0.000000	13.54	62.905	7.362	126608446.308202	2	235.6322	3.32483e-03	3.16005e-16
2018/02/25	09:40:23	ok	ok	237.1680	153.804	0.000000	13.65	62.983	7.421	117629825.582940	2	234.9211	4.79882e-03	4.76308e-17
2018/02/25	09:45:23	ok	ok	237.1400	153.721	0.000000	13.66	63.043	7.433	122098274.119724	2	235.3511	3.80074e-03	3.23610e-16
2018/02/25	09:50:23	ok	ok	237.1180	153.688	0.000000	13.77	63.092	7.489	135159352.719726	2	239.0367	-1.18715e-03	3.72932e-16
2018/02/25	09:55:23	ok	ok	237.0940	153.607	0.000000	13.88	63.110	7.542	124244615.723564	2	237.4857	1.86121e-03	6.51290e-17
2018/02/25	10:00:23	ok	ok	237.0880	153.568	0.000000	13.97	63.214	7.596	123713924.351011	2	238.9011	-1.11497e-03	3.09118e-16
2018/02/25	10:30:33	ok	ok	236.3240	152.025	0.000000	16.50	61.324	8.593	126171561.420434	2	236.7275	1.69780e-03	2.65193e-16
2018/02/25	10:35:33	ok	ok	236.2720	151.905	0.000000	16.68	61.414	8.699	131844833.378898	2	235.3711	3.10554e-03	1.67602e-16
2018/02/25	10:40:33	ok	ok	236.2340	151.798	0.000000	16.81	61.465	8.774	136852656.740687	2	236.4690	2.38597e-03	4.31125e-16
2018/02/25	10:45:33	ok	ok	236.1920	151.676	0.000000	17.01	61.528	8.889	127684931.065684	2	236.7567	1.39797e-03	6.67815e-16
2018/02/25	10:50:33	ok	ok	236.1720	151.612	0.000000	17.08	61.599	8.937	139774285.511019	2	235.8667	4.31584e-03	3.03369e-16
2018/02/25	10:55:33	ok	ok	236.1500	151.525	0.000000	17.21	61.680	9.018	124949349.330426	2	236.7217	1.23562e-03	7.07925e-17
2018/02/25	11:00:33	ok	ok	236.1320	151.465	0.000000	17.30	61.815	9.087	128881465.606599	2	236.6317	1.55793e-03	2.11827e-16
2018/02/25	11:05:33	ok	ok	236.1260	151.422	0.000000	17.39	61.889	9.147	119241561.324414	2	234.2733	4.12277e-03	4.05342e-16
2018/02/25	11:10:33	ok	ok	236.0820	151.335	0.000000	17.59	61.832	9.248	125686588.112956	2	236.2800	2.58025e-03	6.13491e-17
2018/02/25	11:15:33	ok	ok	236.0400	151.238	0.000000	17.74	61.767	9.321	128546165.536561	2	236.5133	1.50270e-03	1.51381e-16
2018/02/25	11:20:33	ok	ok	235.9940	151.148	0.000000	17.87	61.729	9.388	127737432.110581	5	236.1943	2.38026e-03	7.01698e-04
2018/02/25	11:25:33	ok	ok	235.9660	151.064	0.000000	17.98	61.777	9.457	123122304.523059	3	234.3805	3.69017e-03	4.27483e-04
2018/02/25	11:30:33	ok	ok	235.9460	150.982	0.000000	18.12	61.860	9.548	135340892.147452	6	236.0214	2.45618e-03	8.35687e-04
2018/02/25	11:35:33	ok	ok	235.9120	150.901	0.000000	18.26	61.853	9.627	123069221.941515	5	244.2552	-1.70882e-02	1.73750e-02
2018/02/25	11:40:33	ok	ok	235.8860	150.815	0.000000	18.38	61.933	9.708	123609124.747516	3	234.2041	3.79832e-03	3.35772e-04
2018/02/25	11:45:33	ok	ok	235.8500	150.753	0.000000	18.51	61.864	9.772	121587798.629738	2	235.2267	3.01216e-03	6.29103e-17
2018/02/25	11:50:33	ok	ok	235.8260	150.694	0.000000	18.56	61.962	9.817	133779747.551852	5	243.9642	-1.69164e-02	1.66271e-02
2018/02/25	11:55:33	ok	ok	235.7980	150.618	0.000000	18.71	61.987	9.908	130331531.357057	2	235.8463	2.51985e-03	1.20509e-16
2018/02/25	12:30:33	ok	ok	235.1360	149.161	0.000000	21.04	60.766	11.132	129591078.800268	2	235.2678	-3.54741e-05	1.16909e-16
2018/02/25	12:35:33	ok	ok	235.0800	149.021	0.000000	21.30	60.717	11.292	125036546.480972	2	235.2711	-1.41761e-04	1.96569e-16
2018/02/25	12:40:33	ok	ok	235.0240	148.904	0.000000	21.50	60.840	11.446	131002557.840119	3	235.2356	8.23730e-04	5.00159e-06
2018/02/25	12:45:33	ok	ok	234.9920	148.772	0.000000	21.75	60.911	11.626	122846809.018981	2	235.1356	-7.08030e-05	6.91402e-17
2018/02/25	12:50:33	ok	ok	234.9460	148.693	0.000000	21.86	60.867	11.692	127326243.870958	2	235.2444	7.07325e-04	3.60339e-16
2018/02/25	12:55:33	ok	ok	234.9040	148.588	0.000000	22.08	60.964	11.859	130211503.840128	2	233.3678	3.17068e-03	6.75639e-16
2018/02/25	13:00:33	ok	ok	234.8620	148.497	0.000000	22.26	60.932	11.976	122299980.322135	2	235.0778	-3.53446e-04	6.32050e-16
2018/02/25	13:05:33	ok	ok	234.8220	148.398	0.000000	22.42	61.049	12.110	152542652.265542	2	235.0452	2.19525e-03	2.26203e-16
2018/02/25	13:10:33	ok	ok	234.8020	148.292	0.000000	22.53	61.097	12.196	133363398.977979	2	234.9700	9.53427e-04	7.27611e-16
2018/02/25	13:15:33	ok	ok	234.7760	148.205	0.000000	22.71	61.126	12.329	124373448.574161	2	234.8833	1.32392e-04	7.66468e-17
2018/02/25	13:20:33	ok	ok	234.7360	148.108	0.000000	22.86	61.211	12.452	128179289.752128	3	232.6702	3.99549e-03	5.85366e-04
2018/02/25	13:25:33	ok	ok	234.7100	148.035	0.000000	22.98	61.200	12.536	129380283.683722	3	232.9208	3.60350e-03	5.51177e-04
2018/02/25	13:30:33	ok	ok	234.6560	147.947	0.000000	23.14	61.195	12.650	127130581.313183	3	232.7680	3.70270e-03	5.65786e-04
2018/02/25	13:35:33	ok	ok	234.6420	147.874	0.000000	23.29	61.280	12.776	121837390.546510	2	234.6644	7.05167e-05	7.22284e-16
2018/02/25	13:40:33	ok	ok	234.6120	147.802	0.000000	23.46	61.277	12.900	128424637.598227	2	234.4511	4.93825e-04	6.68409e-16
2018/02/25	13:45:33	ok	ok	234.5800	147.720	0.000000	23.55	61.322	12.975	127808782.944133	3	232.6152	3.79836e-03	5.80413e-04
2018/02/25	13:50:33	ok	ok	234.5520	147.629	0.000000	23.73	61.351	13.115	124620573.061928	4	234.6957	-1.37964e-04	2.71067e-04
2018/02/25	13:55:33	ok	ok	234.5160	147.558	0.000000	23.82	61.396	13.192	121226372.958805	3	232.5415	3.79384e-03	4.70589e-04
2018/02/25	14:30:33	ok	ok	233.5700	145.926	0.000000	27.35	59.019	15.452	127492313.516945	2	233.7733	8.38237e-04	4.62296e-16
2018/02/25	14:35:33	ok	ok	233.5340	145.832	0.000000	27.55	59.049	15.632	131640397.942995	2	234.0944	-8.71406e-04	2.84170e-16
2018/02/25	14:40:33	ok	ok	233.4860	145.732	0.000000	27.77	59.146	15.848	127813030.381203	2	233.5289	1.39667e-04	1.49982e-16
2018/02/25	14:45:33	ok	ok	233.4520	145.646	0.000000	27.98	59.209	16.049	128900562.751718	3	233.6000	9.64704e-17	1.22145e-16
2018/02/25	14:50:33	ok	ok	233.4080	145.575	0.000000	28.17	59.270	16.234	138098411.220926	3	232.6729	1.76549e-03	3.84308e-04
2018/02/25	14:55:33	ok	ok	233.3600	145.494	0.000000	28.42	59.339	16.478	123075539.859803	2	233.3633	1.15118e-03	1.77205e-16
2018/02/25	15:00:33	ok	ok	233.3740	145.452	0.000000	28.45	59.469	16.541	131258641.453715	2	232.1844	2.59380e-03	1.14211e-16
2018/02/25	15:05:33	ok	ok	233.3300	145.388	0.000000	28.63	59.465	16.704	131410101.041134	2	233.8233	-7.30599e-04	3.29349e-16
2018/02/25	15:10:33	ok	ok	233.3120	145.345	0.000000	28.75	59.578	16.845	123357595.997119	3	233.5602	7.58101e-04	1.51124e-05
2018/02/25	15:15:33	ok	ok	233.2900	145.294	0.000000	28.87	59.690	16.988	132933619.880100	2	233.4744	-2.43739e-04	2.06077e-16
2018/02/25	15:20:33	ok	ok	233.2780	145.268	0.000000	29.03	59.746	17.153	132085151.393034	3	234.6176	-3.11622e-04	5.06491e-04
2018/02/25	15:25:33	ok	ok	233.2900	145.234	0.000000	29.06	59.844	17.210	120157421.655083	3	233.0436	1.09336e-03	1.11070e-03
2018/02/25	15:30:33	ok	ok	233.2800	145.207	0.000000	29.19	59.927	17.356	126964099.884525	3	232.3504	1.73785e-03	6.43089e-04
2018/02/25	15:35:33	ok	ok	233.2700	145.187	0.000000	29.26	60.031	17.453	129096451.781434	2	233.5333	2.08712e-03	5.71495e-16
2018/02/25	15:40:33	ok	ok	233.2840	145.172	0.000000	29.36	60.109	17.571	129510919.175587	3	232.6464	1.20420e-03	5.00668e-04
2018/02/25	15:45:33	ok	ok	233.2780	145.156	0.000000	29.41	60.180	17.639	136664491.338500	2	231.7678	3.11883e-03	2.02473e-16
2018/02/25	15:50:33	ok	ok	233.2740	145.137	0.000000	29.39	60.270	17.646	124878660.636883	2	233.1900	3.13421e-04	5.21849e-16
2018/02/25	15:55:33	ok	ok	233.2760	145.132	0.000000	29.46	60.312	17.726	129941042.564951	2	233.1900	3.13412e-04	5.21849e-16
2018/02/25	16:30:33	ok	ok	234.0560	146.246	0.000000	27.05	63.730	16.411	118946628.972226	2	234.4619	1.64531e-03	3.11942e-16
2018/02/25	16:35:33	ok	ok	234.0860	146.303	0.000000	26.99	63.720	16.354	124964423.594445	2	234.3700	2.20044e-03	5.88213e-17
2018/02/25	16:40:33	ok	ok	234.1280	146.374	0.000000	26.88	63.763	16.266	120166953.945936	2	234.4857	1.79626e-03	6.59622e-17
2018/02/25	16:45:33	ok	ok	234.1560	146.422	0.000000	26.75	63.772	16.151	115008828.020451	4	235.0100	-5.78911e-04	1.25307e-03
2018/02/25	16:50:33	ok	ok	234.1960	146.475	0.000000	26.62	63.843	16.053	119001052.955026	2	234.5738	1.72196e-03	3.12330e-16
2018/02/25	16:55:33	ok	ok	234.2140	146.513	0.000000	26.54	63.799	15.971	127827412.601690	2	234.1167	2.62618e-03	9.90768e-17
2018/02/25	17:00:33	ok	ok	234.2540	146.592	0.000000	26.40	63.989	15.894	122460762.829018	2	234.1914	2.43162e-03	1.92515e-16
2018/02/25	17:05:33	ok	ok	234.2760	146.626	0.000000	26.27	63.937	15.767	125122802.423914	4	234.5327	-2.49040e-04	2.73736e-04
2018/02/25	17:10:33	ok	ok	234.3000	146.665	0.000000	26.22	63.929	15.721	124537884.555166	7	234.2734	1.74905e-03	3.28127e-03
2018/02/25	17:15:33	ok	ok	234.3320	146.722	0.000000	26.10	64.062	15.648	124506421.557976	2	234.3394	2.48410e-03	1.58554e-16
2018/02/25	17:20:33	ok	ok	234.3560	146.769	0.000000	25.96	64.038	15.521	127496683.841957	2	234.4463	2.47011e-03	1.71224e-16
2018/02/25	17:25:33	ok	ok	234.3860	146.826	0.000000	25.91	64.121	15.498	126118672.197841	2	234.5000	0.00000e+00	0.00000e+00
2018/02/25	17:30:33	ok	ok	234.4300	146.891	0.000000	25.77	64.250	15.408	121325916.988387	3	232.6179	3.60607e-03	2.92240e-04
2018/02/25	17:35:33	ok	ok	234.4440	146.945	0.000000	25.64	64.259	15.298	126661165.098718	2	234.4611	1.75336e-04	1.34809e-16
2018/02/25	17:40:33	ok	ok	234.4700	146.995	0.000000	25.54	64.242	15.209	139735767.047830	3	232.6205	3.67808e-03	3.46203e-04
2018/02/25	17:45:33	ok	ok	234.4920	147.024	0.000000	25.52	64.239	15.191	125077589.364803	3	232.8229	3.53981e-03	2.32975e-04
2018/02/25	17:50:33	ok	ok	234.5000	147.052	0.000000	25.48	64.110	15.127	120135071.325896	3	232.5521	3.78299e-03	6.35572e-04
2018/02/25	17:55:33	ok	ok	234.5220	147.097	0.000000	25.34	64.209	15.032	126480592.849290	2	234.4236	2.61952e-03	2.05897e-16
2018/02/25	18:30:33	ok	ok	235.0580	148.096	0.000000	23.55	65.750	13.912	124403653.770994	4	235.9495	-5.77532e-04	1.45960e-03
2018/02/25	18:35:33	ok	ok	235.0940	148.158	0.000000	23.39	65.752	13.787	128493654.903325	2	235.1924	6.04231e-05	2.87950e-17
2018/02/25	18:40:33	ok	ok	235.1020	148.217	0.000000	23.28	65.703	13.690	131176401.489715	2	236.9722	-1.22486e-03	8.48082e-17
2018/02/25	18:45:33	ok	ok	235.1440	148.278	0.000000	23.18	65.656	13.603	126408803.022060	2	233.7744	2.94561e-03	4.34493e-16
2018/02/25	18:50:33	ok	ok	235.1580	148.344	0.000000	23.07	65.577	13.501	127982509.016643	2	233.3444	3.91276e-03	7.84027e-16
2018/02/25	18:55:33	ok	ok	235.1780	148.410	0.000000	22.96	65.588	13.419	134135279.903911	2	233.9811	2.73270e-03	1.50796e-16
2018/02/25	19:00:33	ok	ok	235.2160	148.474	0.000000	22.84	65.597	13.329	125023640.712425	2	236.7522	-5.96516e-04	1.67025e-16
2018/02/25	19:05:33	ok	ok	235.2420	148.524	0.000000	22.72	65.606	13.240	126359418.304335	2	235.7262	1.43533e-03	7.49380e-17
2018/02/25	19:10:33	ok	ok	235.2640	148.575	0.000000	22.64	65.533	13.165	133340220.291627	2	233.6289	3.34475e-03	5.43029e-16
2018/02/25	19:15:33	ok	ok	235.2820	148.626	0.000000	22.56	65.459	13.090	129214764.490670	2	233.7678	3.16605e-03	2.00740e-16
2018/02/25	19:20:33	ok	ok	235.3000	148.676	0.000000	22.44	65.468	13.002	129279885.042615	2	235.1500	2.78589e-03	4.04857e-17
2018/02/25	19:25:33	ok	ok	235.3000	148.707	0.000000	22.35	65.392	12.920	135352178.836401	2	235.1333	2.91937e-03	8.54714e-17
2018/02/25	19:30:33	ok	ok	235.3240	148.746	0.000000	22.33	65.359	12.898	128629525.218689	2	233.8356	3.13210e-03	2.37059e-16
2018/02/25	19:35:33	ok	ok	235.3380	148.783	0.000000	22.27	65.379	12.858	138012287.055398	2	235.6857	1.81653e-03	1.12811e-16
2018/02/25	19:40:33	ok	ok	235.3520	148.817	0.000000	22.21	65.368	12.812	129778839.111422	2	235.6100	-3.18067e-04	2.73082e-16
2018/02/25	19:45:33	ok	ok	235.3660	148.844	0.000000	22.15	65.268	12.748	130172094.576005	2	233.9711	3.06116e-03	1.68095e-16
2018/02/25	19:50:33	ok	ok	235.3860	148.895	0.000000	22.11	65.321	12.729	125664843.775054	4	236.3251	-7.24399e-04	1.69628e-03
2018/02/25	19:55:33	ok	ok	235.4020	148.930	0.000000	22.04	65.279	12.670	142516499.220687	2	234.0422	2.91958e-03	9.46856e-17
2018/02/25	20:30:33	ok	ok	236.1200	150.260	0.000000	19.55	67.843	11.394	131189013.602697	5	244.3457	-1.69634e-02	1.68859e-02
2018/02/25	20:35:33	ok	ok	236.1500	150.357	0.000000	19.34	67.776	11.243	135070226.592909	5	244.3481	-1.69574e-02	1.66797e-02
2018/02/25	20:40:33	ok	ok	236.1760	150.413	0.000000	19.20	67.780	11.152	138000427.602855	5	244.6817	-1.68580e-02	1.90783e-02
2018/02/25	20:45:33	ok	ok	236.2040	150.487	0.000000	19.08	67.759	11.070	131913267.703341	3	235.6516	2.86849e-03	1.37002e-03
2018/02/25	20:50:33	ok	ok	236.2400	150.557	0.000000	18.96	67.767	10.993	140343993.343819	2	235.2779	3.19939e-03	2.63830e-16
2018/02/25	20:55:33	ok	ok	236.2680	150.606	0.000000	18.82	67.624	10.879	134677734.027712	3	234.6252	3.70451e-03	4.66410e-04
2018/02/25	21:00:33	ok	ok	236.2920	150.658	0.000000	18.74	67.639	10.831	126834211.307035	3	234.5410	3.78969e-03	2.80754e-04
2018/02/25	21:05:33	ok	ok	236.3120	150.740	0.000000	18.58	67.610	10.724	133135981.615729	3	234.5856	3.82044e-03	3.20080e-04
2018/02/25	21:10:33	ok	ok	236.3420	150.801	0.000000	18.48	67.533	10.649	130021752.821187	2	235.8867	4.93626e-03	1.33693e-16
2018/02/25	21:15:33	ok	ok	236.3640	150.855	0.000000	18.34	67.625	10.575	125658261.398241	3	234.6938	3.69207e-03	2.94701e-04
2018/02/25	21:20:33	ok	ok	236.3680	150.917	0.000000	18.30	67.530	10.535	134419709.781176	2	236.0133	4.72273e-03	4.14913e-17
2018/02/25	21:25:33	ok	ok	236.3980	150.977	0.000000	18.18	67.597	10.471	138994267.750099	2	234.4022	4.25254e-03	8.30013e-17
2018/02/25	21:30:33	ok	ok	236.3960	151.001	0.000000	18.14	67.501	10.431	131710832.322067	2	234.1211	4.72746e-03	5.42039e-16
2018/02/25	21:35:33	ok	ok	236.4000	151.025	0.000000	18.06	67.369	10.362	144167944.472873	2	236.0133	4.72613e-03	4.14913e-17
2018/02/25	21:40:33	ok	ok	236.4180	151.066	0.000000	17.98	67.326	10.306	134423103.267389	2	236.0133	4.72740e-03	4.14913e-17
2018/02/25	21:45:33	ok	ok	236.4400	151.103	0.000000	17.91	67.342	10.266	124186210.584160	2	234.3278	4.51000e-03	5.68911e-16
2018/02/25	21:50:33	ok	ok	236.4480	151.132	0.000000	17.89	67.280	10.244	132003727.547082	2	234.1178	4.84000e-03	3.18050e-16
2018/02/25	21:55:33	ok	ok	236.4700	151.182	0.000000	17.75	67.314	10.164	134473752.162204	2	236.1400	4.51357e-03	4.70435e-16
2018/02/25	22:30:33	ok	ok	236.9420	152.001	0.000000	16.08	68.441	9.351	128097432.860010	2	236.8978	2.62960e-03	1.97523e-16
2018/02/25	22:35:33	ok	ok	236.9780	152.072	0.000000	15.93	68.356	9.255	128829117.833834	2	236.9881	3.15440e-03	6.86116e-17
2018/02/25	22:40:33	ok	ok	237.0020	152.116	0.000000	15.82	68.248	9.179	132629080.294846	3	235.1303	3.93753e-03	2.74006e-04
2018/02/25	22:45:33	ok	ok	237.0360	152.193	0.000000	15.68	68.194	9.094	128684371.707532	2	237.0048	2.61774e-03	1.33495e-16
2018/02/25	22:50:33	ok	ok	237.0560	152.222	0.000000	15.60	68.063	9.033	131396245.524126	2	237.0097	2.70920e-03	4.48856e-17
2018/02/25	22:55:33	ok	ok	237.0680	152.284	0.000000	15.53	67.992	8.986	137753326.976026	2	237.1859	2.55433e-03	5.97948e-17
2018/02/25	23:00:33	ok	ok	237.0740	152.336	0.000000	15.42	67.827	8.904	140314211.272341	2	237.0978	2.63319e-03	1.38463e-16
2018/02/25	23:05:33	ok	ok	237.0980	152.382	0.000000	15.34	67.783	8.855	129506997.148699	2	236.9682	2.79662e-03	1.59660e-16
2018/02/25	23:10:33	ok	ok	237.1200	152.419	0.000000	15.31	67.661	8.823	127786504.416758	3	235.1755	3.90215e-03	2.62875e-04
2018/02/25	23:15:33	ok	ok	237.1260	152.446	0.000000	15.26	67.536	8.780	133039190.598416	3	235.1861	3.90508e-03	4.26019e-04
2018/02/25	23:20:33	ok	ok	237.1340	152.481	0.000000	15.20	67.351	8.724	137649975.923538	2	237.0701	2.69208e-03	4.70322e-17
2018/02/25	23:25:33	ok	ok	237.1420	152.507	0.000000	15.16	67.314	8.699	130857086.624325	2	237.1532	2.52338e-03	6.08325e-17
2018/02/25	23:30:33	ok	ok	237.1580	152.541	0.000000	15.04	67.263	8.629	131814234.448743	2	237.5095	2.00212e-03	2.44758e-16
2018/02/25	23:35:33	ok	ok	237.1520	152.570	0.000000	15.06	67.151	8.625	133712958.081007	2	237.5738	1.77096e-03	3.08386e-16
2018/02/25	23:40:33	ok	ok	237.1840	152.608	0.000000	14.92	67.096	8.545	132768748.255079	2	237.5095	2.00300e-03	2.44758e-16
2018/02/25	23:45:33	ok	ok	237.2020	152.640	0.000000	14.90	67.064	8.530	128215633.157710	2	235.9844	2.67816e-03	6.12194e-16
2018/02/25	23:50:33	ok	ok	237.2120	152.677	0.000000	14.84	66.995	8.490	144413884.257231	2	237.0333	2.97328e-03	2.22308e-16
2018/02/25	23:55:33	ok	ok	237.2140	152.693	0.000000	14.81	66.873	8.459	127495880.902374	2	235.8422	2.97050e-03	4.83663e-16
2018/02/26	00:30:33	ok	ok	238.6000	155.245	0.000000	10.20	72.008	6.843	126113476.430832	2	240.3956	-2.02347e-03	2.51791e-16
2018/02/26	00:35:33	ok	ok	238.6780	155.428	0.000000	9.88	71.917	6.697	133388125.856374	2	239.0214	2.10507e-03	5.79197e-16
2018/02/26	00:40:33	ok	ok	238.7480	155.546	0.000000	9.60	71.806	6.569	126750731.096926	3	239.0444	5.47573e-04	1.01391e-03
2018/02/26	00:45:33	ok	ok	238.7940	155.683	0.000000	9.34	71.699	6.451	136130075.191354	2	239.5608	6.27237e-04	1.79346e-16
2018/02/26	00:50:33	ok	ok	238.8440	155.810	0.000000	9.14	71.575	6.359	126850713.964208	2	238.9333	1.36826e-03	4.18038e-17
2018/02/26	00:55:33	ok	ok	238.8980	155.927	0.000000	8.93	71.450	6.263	131550795.867298	2	237.1511	3.82601e-03	3.76988e-16
2018/02/26	01:00:33	ok	ok	238.9400	156.022	0.000000	8.74	71.329	6.177	134115704.548896	2	240.1489	-5.08922e-04	1.66584e-16
2018/02/26	01:05:33	ok	ok	238.9780	156.103	0.000000	8.55	71.180	6.090	131000384.272434	2	237.2900	3.64406e-03	6.05705e-16
2018/02/26	01:10:33	ok	ok	239.0040	156.192	0.000000	8.38	71.091	6.016	131630880.056923	2	239.4008	1.94389e-03	9.16492e-17
2018/02/26	01:15:33	ok	ok	239.0500	156.298	0.000000	8.20	70.972	5.937	126844137.035484	2	237.2122	4.01846e-03	5.34031e-17
2018/02/26	01:20:33	ok	ok	239.0700	156.388	0.000000	8.06	70.861	5.874	128637317.240335	2	239.6175	1.39680e-03	6.69510e-17
2018/02/26	01:25:33	ok	ok	239.1000	156.469	0.000000	7.93	70.779	5.819	132167147.213591	2	238.7400	4.62053e-03	1.97569e-16
2018/02/26	01:30:33	ok	ok	239.1220	156.546	0.000000	7.78	70.638	5.751	132416219.603236	3	236.9280	4.37836e-03	9.18755e-04
2018/02/26	01:35:33	ok	ok	239.1500	156.613	0.000000	7.66	70.531	5.698	129972716.629689	3	237.8289	3.72631e-03	7.32020e-04
2018/02/26	01:40:33	ok	ok	239.1800	156.669	0.000000	7.52	70.420	5.638	130860078.939561	3	238.1105	3.56627e-03	4.95395e-04
2018/02/26	01:45:33	ok	ok	239.1980	156.743	0.000000	7.40	70.313	5.586	127580492.850758	3	238.3311	3.42889e-03	3.69711e-04
2018/02/26	01:50:33	ok	ok	239.2240	156.815	0.000000	7.27	70.176	5.528	121874122.677163	3	237.3775	4.12363e-03	2.57443e-04
2018/02/26	01:55:33	ok	ok	239.2420	156.881	0.000000	7.17	70.101	5.487	128944852.034518	3	240.8567	-6.50366e-04	5.91068e-04
2018/02/26	02:00:33	ok	ok	239.2600	156.933	0.000000	7.06	69.995	5.440	129830800.162018	3	237.9317	3.83095e-03	1.15281e-03
2018/02/26	02:05:33	ok	ok	239.3000	157.003	0.000000	6.95	69.862	5.391	140148193.758392	2	239.2956	1.24816e-03	1.14316e-16
2018/02/26	02:10:33	ok	ok	239.3040	157.069	0.000000	6.87	69.791	5.357	125458177.598209	7	239.0462	2.09475e-03	4.04650e-03
2018/02/26	02:15:33	ok	ok	239.3140	157.111	0.000000	6.78	69.690	5.318	133952832.212947	5	240.0225	5.30217e-04	8.13327e-04
2018/02/26	02:20:33	ok	ok	239.3400	157.169	0.000000	6.70	69.590	5.283	125556797.617781	3	237.6116	4.03074e-03	6.25029e-04
2018/02/26	02:25:33	ok	ok	239.3520	157.206	0.000000	6.60	69.487	5.241	125312119.255308	3	237.4907	4.14420e-03	1.26665e-04
2018/02/26	02:30:33	ok	ok	239.3780	157.258	0.000000	6.52	69.360	5.204	118809257.664341	4	237.7554	3.63649e-03	2.63026e-03
2018/02/26	02:35:33	ok	ok	239.3900	157.313	0.000000	6.45	69.291	5.175	126530127.488314	4	240.2273	-4.02328e-04	1.52387e-03
2018/02/26	02:40:33	ok	ok	239.3980	157.344	0.000000	6.38	69.193	5.145	130967540.412991	3	239.8182	6.61698e-04	4.75884e-04
2018/02/26	02:45:33	ok	ok	239.4180	157.387	0.000000	6.29	69.092	5.107	121827407.743559	3	239.0511	1.55436e-03	1.35348e-03
2018/02/26	02:50:33	ok	ok	239.4300	157.411	0.000000	6.23	69.025	5.082	121046751.600854	3	238.8367	1.90222e-03	1.09854e-03
2018/02/26	02:55:33	ok	ok	239.4480	157.457	0.000000	6.16	68.927	5.052	124064144.744172	4	240.6435	-7.34582e-04	8.71973e-04
2018/02/26	03:00:33	ok	ok	239.4660	157.482	0.000000	6.10	68.860	5.027	133627515.004106	4	240.2142	5.14308e-04	7.66894e-04
2018/02/26	03:05:33	ok	ok	239.4660	157.538	0.000000	6.04	68.765	5.000	129625222.689184	2	239.8825	1.90158e-03	3.70256e-17
2018/02/26	03:10:33	ok	ok	239.4800	157.571	0.000000	5.97	68.695	4.973	119275749.518589	2	238.0356	3.25937e-03	3.32783e-16
2018/02/26	03:15:33	ok	ok	239.4900	157.616	0.000000	5.92	68.602	4.950	120751909.657969	2	239.0867	5.09029e-03	1.78615e-16
2018/02/26	03:20:33	ok	ok	239.4940	157.643	0.000000	5.85	68.504	4.920	122117846.790836	2	239.3467	1.76891e-03	3.46237e-16
2018/02/26	03:25:33	ok	ok	239.5180	157.693	0.000000	5.79	68.437	4.896	126224514.264128	2	238.9443	3.37084e-03	2.42040e-16
2018/02/26	03:30:33	ok	ok	239.5220	157.719	0.000000	5.77	68.349	4.883	129137180.336070	3	237.6224	4.13657e-03	1.09649e-05
2018/02/26	03:35:33	ok	ok	239.5360	157.764	0.000000	5.68	68.276	4.849	138299031.804782	2	239.7810	2.52437e-03	3.30244e-16
2018/02/26	03:40:33	ok	ok	239.5420	157.797	0.000000	5.66	68.188	4.837	123144236.684168	6	239.7795	1.18292e-03	1.97814e-03
2018/02/26	03:45:33	ok	ok	239.5540	157.850	0.000000	5.60	68.149	4.815	123467230.487916	2	239.7533	2.87338e-03	2.61020e-16
2018/02/26	03:50:33	ok	ok	239.5660	157.897	0.000000	5.54	68.082	4.791	122726859.323950	2	239.2133	4.87508e-03	1.87860e-16
2018/02/26	03:55:33	ok	ok	239.5700	157.920	0.000000	5.50	68.046	4.776	120295413.758682	6	239.8833	9.41228e-04	1.92939e-03
2018/02/26	04:00:33	ok	ok	239.5800	157.962	0.000000	5.45	67.980	4.756	116443883.837533	2	239.9976	1.97286e-03	9.32378e-17
2018/02/26	04:05:33	ok	ok	239.5940	157.978	0.000000	5.41	67.917	4.739	117615258.434654	2	239.2133	4.87758e-03	1.87860e-16
2018/02/26	04:10:33	ok	ok	239.6000	158.025	0.000000	5.38	67.855	4.725	122126430.378961	2	239.8956	1.25315e-03	3.31006e-16
2018/02/26	04:15:33	ok	ok	239.6060	158.040	0.000000	5.34	67.792	4.708	126791446.659045	2	239.9367	2.10070e-03	3.33108e-17
2018/02/26	04:20:33	ok	ok	239.6200	158.073	0.000000	5.28	67.752	4.687	133580576.261031	6	240.0666	3.46277e-04	2.62066e-03
2018/02/26	04:25:33	ok	ok	239.6320	158.121	0.000000	5.25	67.719	4.676	123158475.054191	4	237.8817	3.81748e-03	2.84971e-03
2018/02/26	04:30:33	ok	ok	239.6420	158.158	0.000000	5.18	67.621	4.647	118248066.780980	6	239.9366	1.01862e-03	1.87223e-03
2018/02/26	04:35:33	ok	ok	239.6500	158.197	0.000000	5.14	67.586	4.633	118029449.158929	6	239.9054	1.20946e-03	1.63817e-03
2018/02/26	04:40:33	ok	ok	239.6560	158.210	0.000000	5.08	67.519	4.610	129001964.555424	2	240.0214	2.13383e-03	5.76784e-16
2018/02/26	04:45:33	ok	ok	239.6680	158.250	0.000000	5.06	67.459	4.600	133962184.455903	2	239.4833	3.46624e-03	4.74771e-17
2018/02/26	04:50:33	ok	ok	239.6720	158.288	0.000000	5.02	67.451	4.587	118556273.902534	2	238.8289	3.48584e-03	4.68514e-17
2018/02/26	04:55:33	ok	ok	239.6920	158.307	0.000000	4.96	67.384	4.564	125201881.976823	2	239.8800	2.65862e-03	1.24220e-16
2018/02/26	05:00:33	ok	ok	239.6980	158.345	0.000000	4.94	67.380	4.558	134674016.739935	6	239.7757	1.51301e-03	1.74016e-03
2018/02/26	05:05:33	ok	ok	239.6980	158.373	0.000000	4.90	67.289	4.540	118030236.026432	2	240.1275	1.74365e-03	1.06689e-16
2018/02/26	05:10:33	ok	ok	239.7140	158.408	0.000000	4.86	67.225	4.524	126583047.446157	3	241.2958	-3.60609e-05	1.51155e-04
2018/02/26	05:15:33	ok	ok	239.7160	158.449	0.000000	4.82	67.218	4.511	117479275.892568	3	240.0895	7.58888e-04	2.94028e-04
2018/02/26	05:20:33	ok	ok	239.7080	158.458	0.000000	4.80	67.158	4.501	119413682.072396	3	241.2281	-2.15212e-04	3.95065e-04
2018/02/26	05:25:33	ok	ok	239.7220	158.506	0.000000	4.77	67.096	4.488	116920140.989549	6	239.9451	1.22998e-03	1.88007e-03
2018/02/26	05:30:33	ok	ok	239.7200	158.519	0.000000	4.72	67.059	4.471	125535190.736127	2	239.2622	2.37250e-03	1.25258e-16
2018/02/26	05:35:33	ok	ok	239.7360	158.562	0.000000	4.71	67.029	4.466	125976079.783595	2	240.2856	1.58766e-03	1.02498e-16
2018/02/26	05:40:33	ok	ok	239.7460	158.573	0.000000	4.68	66.967	4.453	129775100.432475	2	240.2092	1.68985e-03	9.24380e-17
2018/02/26	05:45:33	ok	ok	239.7520	158.586	0.000000	4.62	66.928	4.433	115936593.042133	6	240.0099	1.04800e-03	1.79746e-03
2018/02/26	05:50:33	ok	ok	239.7460	158.633	0.000000	4.62	66.900	4.431	127269926.113282	3	241.3779	-2.02122e-04	1.60852e-04
2018/02/26	05:55:33	ok	ok	239.7560	158.650	0.000000	4.59	66.838	4.418	122465302.891426	3	241.8654	-8.32002e-04	5.98332e-04
2018/02/26	06:00:33	ok	ok	239.7660	158.685	0.000000	4.56	66.832	4.409	115284285.214410	6	239.9949	1.19760e-03	1.93674e-03
2018/02/26	06:30:43	ok	ok	238.4520	156.331	0.000000	8.70	61.997	5.355	125307547.543803	3	238.0956	1.43131e-03	1.01795e-03
2018/02/26	06:35:43	ok	ok	238.4040	156.183	0.000000	8.92	62.092	5.439	141843548.318131	3	240.1797	-5.75141e-04	5.29052e-04
2018/02/26	06:40:43	ok	ok	238.3440	156.090	0.000000	9.14	62.159	5.522	133702465.142446	2	236.9711	3.16954e-03	1.65967e-16
2018/02/26	06:45:43	ok	ok	238.3020	156.001	0.000000	9.36	62.196	5.603	134874229.568730	2	236.4089	4.13522e-03	3.36362e-16
2018/02/26	06:50:43	ok	ok	238.2640	155.937	0.000000	9.50	62.249	5.658	131417308.330284	2	235.9856	4.91738e-03	4.18929e-16
2018/02/26	06:55:43	ok	ok	238.2340	155.864	0.000000	9.64	62.331	5.717	129812524.719726	2	239.8167	-5.45477e-04	7.57207e-16
2018/02/26	07:00:43	ok	ok	238.2080	155.806	0.000000	9.77	62.382	5.769	128470411.623606	2	237.5567	1.43120e-03	1.66832e-16
2018/02/26	07:05:43	ok	ok	238.1880	155.735	0.000000	9.93	62.468	5.835	140076848.485409	2	236.3444	4.05557e-03	7.74075e-16
2018/02/26	07:10:43	ok	ok	238.1600	155.677	0.000000	10.06	62.490	5.886	131404738.702091	2	235.9922	4.68759e-03	1.92237e-16
2018/02/26	07:15:43	ok	ok	238.1460	155.640	0.000000	10.12	62.558	5.915	127638691.293587	2	236.5578	3.60768e-03	7.19129e-16
2018/02/26	07:20:43	ok	ok	238.1300	155.599	0.000000	10.19	62.599	5.945	145876134.932735	2	238.2211	1.49841e-03	2.67871e-16
2018/02/26	07:25:43	ok	ok	238.1020	155.549	0.000000	10.36	62.628	6.012	131147060.882965	2	236.3478	3.94019e-03	8.23181e-17
2018/02/26	07:30:43	ok	ok	238.0800	155.527	0.000000	10.42	62.697	6.041	129800406.209692	2	237.7022	1.02506e-03	8.19542e-16
2018/02/26	07:35:43	ok	ok	238.0620	155.494	0.000000	10.49	62.679	6.066	132769868.116704	2	238.5950	1.47681e-03	1.53484e-16
2018/02/26	07:40:43	ok	ok	238.0440	155.467	0.000000	10.58	62.695	6.102	128925995.386394	2	237.7767	7.68255e-04	1.08029e-16
2018/02/26	07:45:43	ok	ok	238.0320	155.438	0.000000	10.67	62.768	6.144	128442954.546924	2	238.7383	7.10376e-04	2.62960e-16
2018/02/26	07:50:43	ok	ok	238.0020	155.402	0.000000	10.71	62.775	6.160	137372893.014069	2	238.0278	1.27855e-03	8.44321e-17
2018/02/26	07:55:43	ok	ok	238.0060	155.391	0.000000	10.76	62.900	6.192	134971955.953724	2	239.4744	-2.54146e-04	2.00914e-16
2018/02/26	08:30:43	ok	ok	237.5080	154.583	0.000000	12.53	62.264	6.846	135327595.078571	2	235.5378	4.25970e-03	5.37828e-17
2018/02/26	08:35:43	ok	ok	237.4820	154.509	0.000000	12.70	62.410	6.935	123051369.367499	2	239.2267	-8.67310e-04	4.51758e-16
2018/02/26	08:40:43	ok	ok	237.4440	154.449	0.000000	12.80	62.515	6.990	135618508.539641	2	239.0167	-5.42334e-04	2.07215e-16
2018/02/26	08:45:43	ok	ok	237.4220	154.391	0.000000	12.94	62.657	7.067	140521066.341026	4	238.2449	2.10107e-04	5.40705e-04
2018/02/26	08:50:43	ok	ok	237.3960	154.325	0.000000	13.01	62.786	7.112	134254985.532038	5	238.0769	4.20257e-04	6.01193e-04
2018/02/26	08:55:43	ok	ok	237.3920	154.297	0.000000	13.05	62.998	7.154	131428192.845393	3	239.0551	-5.17235e-04	5.41384e-04
2018/02/26	09:00:43	ok	ok	237.3540	154.227	0.000000	13.18	63.021	7.214	126788652.944733	3	238.9305	-4.63637e-04	5.51515e-04
2018/02/26	09:05:43	ok	ok	237.3400	154.183	0.000000	13.26	63.093	7.258	126795385.301582	2	237.2211	1.49103e-03	2.69000e-16
2018/02/26	09:10:43	ok	ok	237.3280	154.142	0.000000	13.28	63.184	7.277	129613056.680111	2	238.1289	1.44873e-04	3.18319e-16
2018/02/26	09:15:43	ok	ok	237.2980	154.106	0.000000	13.37	63.347	7.337	138586237.276057	2	236.7944	2.36690e-03	7.74360e-16
2018/02/26	09:20:43	ok	ok	237.2820	154.057	0.000000	13.47	63.364	7.384	123695125.694498	2	234.9856	4.87877e-03	4.20712e-16
2018/02/26	09:25:43	ok	ok	237.2620	154.018	0.000000	13.52	63.431	7.415	126360742.356562	2	238.8167	-5.41273e-04	7.60378e-16
2018/02/26	09:30:43	ok	ok	237.2460	153.976	0.000000	13.62	63.507	7.469	128159748.080686	2	238.6033	-1.08322e-04	8.14031e-16
2018/02/26	09:35:43	ok	ok	237.2300	153.927	0.000000	13.75	63.617	7.542	126447750.198932	2	238.8167	-5.40952e-04	7.60378e-16
2018/02/26	09:40:43	ok	ok	237.2060	153.881	0.000000	13.78	63.652	7.560	121969403.654075	2	237.6619	1.70789e-03	7.87397e-17
2018/02/26	09:45:43	ok	ok	237.1960	153.833	0.000000	13.84	63.721	7.596	131311096.818062	2	237.6092	1.65727e-03	1.34580e-16
2018/02/26	09:50:43	ok	ok	237.1680	153.776	0.000000	13.96	63.771	7.659	127410165.984412	3	237.1653	7.00031e-04	1.13108e-03
2018/02/26	09:55:43	ok	ok	237.1560	153.732	0.000000	14.04	63.843	7.705	124108288.349026	2	238.8978	-1.00816e-03	1.17134e-17
2018/02/26	10:00:43	ok	ok	237.1400	153.689	0.000000	14.04	63.931	7.716	129403417.943196	2	238.8978	-1.00787e-03	1.17134e-17
2018/02/26	10:30:53	ok	ok	236.4040	152.211	0.000000	16.57	61.992	8.723	124969562.264535	2	236.8767	1.40219e-03	1.81379e-16
2018/02/26	10:35:53	ok	ok	236.3540	152.109	0.000000	16.73	61.959	8.803	118684579.569360	2	236.8992	1.32029e-03	7.05654e-17
2018/02/26	10:40:53	ok	ok	236.3220	152.025	0.000000	16.88	62.044	8.894	129902679.061564	2	235.6267	3.03240e-03	1.67403e-16
2018/02/26	10:45:53	ok	ok	236.2880	151.918	0.000000	16.98	62.120	8.959	125384226.857755	2	236.9567	1.39902e-03	1.22882e-16
2018/02/26	10:50:53	ok	ok	236.2520	151.819	0.000000	17.18	62.153	9.071	120139314.304021	2	236.8708	9.41374e-04	1.25711e-16
2018/02/26	10:55:53	ok	ok	236.2160	151.739	0.000000	17.33	62.238	9.165	124144677.073353	2	236.8708	9.40879e-04	1.25711e-16
2018/02/26	11:00:53	ok	ok	236.1800	151.650	0.000000	17.50	62.176	9.250	127240406.164688	2	236.8342	8.32987e-04	3.03373e-16
2018/02/26	11:05:53	ok	ok	236.1540	151.573	0.000000	17.68	62.236	9.358	131465016.746986	5	244.8474	-1.74447e-02	1.80097e-02
2018/02/26	11:10:53	ok	ok	236.1220	151.508	0.000000	17.74	62.306	9.402	124653599.076955	5	244.2990	-1.70485e-02	1.68520e-02
2018/02/26	11:15:53	ok	ok	236.0860	151.444	0.000000	17.91	62.364	9.507	129978971.287290	6	242.1546	-1.57329e-02	1.79054e-02
2018/02/26	11:20:53	ok	ok	236.0520	151.363	0.000000	18.03	62.294	9.564	130600484.756003	2	235.1595	3.16411e-03	9.81999e-17
2018/02/26	11:25:53	ok	ok	236.0340	151.318	0.000000	18.09	62.364	9.609	124866844.492984	2	235.3007	3.03020e-03	6.25353e-16
2018/02/26	11:30:53	ok	ok	236.0060	151.231	0.000000	18.28	62.396	9.723	127608903.817437	3	235.7411	2.69602e-03	9.53524e-04
2018/02/26	11:35:53	ok	ok	235.9820	151.161	0.000000	18.36	62.469	9.781	132026646.677767	2	235.0779	3.21495e-03	2.60014e-16
2018/02/26	11:40:53	ok	ok	235.9600	151.093	0.000000	18.49	62.490	9.859	130824993.448724	3	234.4884	3.59521e-03	6.90932e-04
2018/02/26	11:45:53	ok	ok	235.9400	151.009	0.000000	18.56	62.502	9.902	122537217.191762	3	234.2119	3.77040e-03	5.14765e-04
2018/02/26	11:50:53	ok	ok	235.9060	150.950	0.000000	18.68	62.582	9.985	127343926.021878	3	234.0755	3.82134e-03	1.79109e-04
2018/02/26	11:55:53	ok	ok	235.8840	150.891	0.000000	18.80	62.602	10.060	135104428.546585	3	233.8913	3.96718e-03	4.50657e-04
2018/02/26	12:00:53	ok	ok	235.8620	150.827	0.000000	18.91	62.590	10.123	127181008.567533	3	234.0464	3.84656e-03	3.03613e-05
2018/02/26	12:31:03	ok	ok	235.2820	149.589	0.000000	20.94	61.508	11.203	123803249.638413	2	235.7589	-8.16540e-04	1.34040e-16
2018/02/26	12:36:03	ok	ok	235.2460	149.477	0.000000	21.16	61.574	11.359	131067056.851365	2	235.2857	9.14056e-04	1.79282e-16
2018/02/26	12:41:03	ok	ok	235.2020	149.397	0.000000	21.33	61.632	11.482	125525591.803800	2	235.4033	-1.06529e-04	5.71035e-16
2018/02/26	12:46:03	ok	ok	235.1660	149.318	0.000000	21.47	61.655	11.579	123624095.331485	2	236.9656	-1.02245e-03	2.09481e-16
2018/02/26	12:51:03	ok	ok	235.1460	149.245	0.000000	21.56	61.730	11.654	123375101.506452	2	233.5644	3.28926e-03	3.79198e-16
2018/02/26	12:56:03	ok	ok	235.1220	149.166	0.000000	21.76	61.702	11.784	127998285.724081	2	235.6233	-7.43856e-04	3.73974e-16
2018/02/26	13:01:03	ok	ok	235.0840	149.083	0.000000	21.94	61.701	11.907	131210076.065299	2	234.2011	2.10140e-03	3.23807e-16
2018/02/26	13:06:03	ok	ok	235.0420	149.014	0.000000	22.00	61.772	11.961	127913706.106116	2	236.9044	-1.19661e-03	2.48574e-16
2018/02/26	13:11:03	ok	ok	235.0220	148.949	0.000000	22.16	61.858	12.089	123564772.564722	2	235.2411	8.14833e-04	1.34335e-16
2018/02/26	13:16:03	ok	ok	235.0060	148.896	0.000000	22.30	61.912	12.197	125164482.126639	2	235.4381	1.51652e-03	8.33463e-17
2018/02/26	13:21:03	ok	ok	234.9800	148.845	0.000000	22.38	61.894	12.250	121250843.415308	2	235.2811	-4.60160e-04	5.64761e-16
2018/02/26	13:26:03	ok	ok	234.9480	148.778	0.000000	22.53	61.980	12.373	129160349.421461	2	233.7133	2.77822e-03	2.46653e-17
2018/02/26	13:31:03	ok	ok	234.9400	148.749	0.000000	22.58	62.079	12.428	119244445.694979	2	236.8433	-1.37049e-03	1.91343e-16
2018/02/26	13:36:03	ok	ok	234.9300	148.712	0.000000	22.64	62.119	12.479	124690621.902866	2	234.8244	1.34649e-03	5.39368e-17
2018/02/26	13:41:03	ok	ok	234.9120	148.650	0.000000	22.77	62.110	12.570	126314542.755901	3	233.0231	3.78326e-03	3.99479e-04
2018/02/26	13:46:03	ok	ok	234.8880	148.606	0.000000	22.85	62.184	12.643	120773504.448718	3	233.1629	3.57268e-03	4.57145e-04
2018/02/26	13:51:03	ok	ok	234.8880	148.575	0.000000	22.88	62.310	12.690	121478141.615539	3	233.1366	3.63457e-03	6.52266e-04
2018/02/26	13:56:03	ok	ok	234.8720	148.536	0.000000	22.97	62.355	12.765	119210483.489748	2	233.5811	2.73969e-03	7.30011e-16
2018/02/26	14:31:03	ok	ok	234.0160	147.087	0.000000	26.09	59.818	14.604	128954091.347564	2	234.1322	3.51504e-05	1.77877e-16
2018/02/26	14:36:03	ok	ok	233.9700	146.992	0.000000	26.30	59.881	14.791	132124552.200377	2	235.6300	-9.42422e-04	1.41661e-16
2018/02/26	14:41:03	ok	ok	233.9420	146.911	0.000000	26.53	60.010	15.014	124837088.196166	2	234.2844	-5.61371e-04	3.34382e-16
2018/02/26	14:46:03	ok	ok	233.9100	146.838	0.000000	26.66	60.031	15.128	126431433.511717	2	233.9225	3.08199e-03	9.37955e-17
2018/02/26	14:51:03	ok	ok	233.8940	146.778	0.000000	26.81	60.116	15.276	122496963.655513	2	234.0033	-1.05288e-04	3.12557e-16
2018/02/26	14:56:03	ok	ok	233.8540	146.710	0.000000	26.94	60.105	15.384	129079013.861639	2	232.5111	4.94269e-03	2.18736e-16
2018/02/26	15:01:03	ok	ok	233.8480	146.687	0.000000	27.09	60.222	15.542	134136574.665856	2	234.2619	1.65168e-03	3.22682e-17
2018/02/26	15:06:03	ok	ok	233.8160	146.618	0.000000	27.21	60.303	15.667	130439709.939561	3	233.8749	6.29286e-06	1.20737e-04
2018/02/26	15:11:03	ok	ok	233.8060	146.579	0.000000	27.34	60.354	15.793	135600549.709252	2	233.9322	3.50591e-05	6.23021e-16
2018/02/26	15:16:03	ok	ok	233.8000	146.553	0.000000	27.40	60.395	15.856	125742693.554153	2	234.0964	-1.71957e-04	2.98655e-16
2018/02/26	15:21:03	ok	ok	233.7940	146.529	0.000000	27.50	60.566	15.989	129376846.283161	3	233.9131	7.16136e-06	3.67180e-04
2018/02/26	15:26:03	ok	ok	233.7940	146.516	0.000000	27.63	60.648	16.126	139095200.110147	2	232.5133	2.75010e-03	5.88361e-16
2018/02/26	15:31:03	ok	ok	233.8000	146.502	0.000000	27.66	60.653	16.154	124226757.948295	4	234.0388	-1.74505e-04	3.54882e-04
2018/02/26	15:36:03	ok	ok	233.7960	146.503	0.000000	27.66	60.808	16.195	125772583.690719	2	235.7789	-1.42542e-03	2.70646e-16
2018/02/26	15:41:03	ok	ok	233.7920	146.487	0.000000	27.79	60.859	16.325	129247080.054176	2	232.3744	2.92756e-03	4.28690e-16
2018/02/26	15:46:03	ok	ok	233.7960	146.474	0.000000	27.80	60.861	16.335	133619734.740939	3	236.4087	-1.95011e-03	4.97677e-04
2018/02/26	15:51:03	ok	ok	233.7940	146.466	0.000000	27.84	60.960	16.397	118036648.658209	4	233.9906	-1.24173e-04	2.29120e-04
2018/02/26	15:56:03	ok	ok	233.8060	146.484	0.000000	27.81	61.080	16.402	127907306.035866	2	235.5689	-1.11337e-03	9.93857e-17
2018/02/26	16:31:03	ok	ok	234.5740	147.645	0.000000	25.44	64.377	15.156	136037291.629897	2	234.7760	2.32372e-03	2.30743e-16
2018/02/26	16:36:03	ok	ok	234.6340	147.727	0.000000	25.27	64.440	15.027	119229588.960813	2	234.5222	3.52448e-04	3.00568e-16
2018/02/26	16:41:03	ok	ok	234.6740	147.802	0.000000	25.11	64.504	14.907	126502234.415473	2	234.7394	2.49812e-03	1.30739e-16
2018/02/26	16:46:03	ok	ok	234.6920	147.832	0.000000	25.06	64.496	14.863	126885158.483619	2	234.4444	7.05630e-04	4.31367e-16
2018/02/26	16:51:03	ok	ok	234.7220	147.876	0.000000	24.94	64.536	14.773	124286456.457777	3	232.8231	3.76680e-03	3.99822e-04
2018/02/26	16:56:03	ok	ok	234.7420	147.926	0.000000	24.88	64.496	14.714	120993786.385571	2	234.6511	4.93821e-04	1.24089e-16
2018/02/26	17:01:03	ok	ok	234.7540	147.950	0.000000	24.77	64.447	14.612	126945293.804149	2	234.6851	2.49937e-03	3.06112e-17
2018/02/26	17:06:03	ok	ok	234.7800	148.001	0.000000	24.69	64.464	14.550	132437609.999000	2	234.6825	2.52043e-03	3.67606e-17
2018/02/26	17:11:03	ok	ok	234.8120	148.039	0.000000	24.58	64.506	14.469	120192721.399509	3	234.8466	7.01304e-05	1.75346e-04
2018/02/26	17:16:03	ok	ok	234.8260	148.071	0.000000	24.53	64.467	14.420	125081721.323909	2	234.7721	2.53670e-03	3.08041e-16
2018/02/26	17:21:03	ok	ok	234.8320	148.092	0.000000	24.50	64.401	14.381	123409543.440770	3	233.0072	3.74811e-03	2.97851e-04
2018/02/26	17:26:03	ok	ok	234.8420	148.125	0.000000	24.42	64.509	14.340	127825683.319995	3	233.5007	3.33014e-03	1.21120e-03
2018/02/26	17:31:03	ok	ok	234.8600	148.152	0.000000	24.40	64.445	14.309	128098195.169095	4	235.7055	-5.19661e-04	1.51745e-03
2018/02/26	17:36:03	ok	ok	234.8920	148.210	0.000000	24.25	64.541	14.210	124652501.395380	2	234.8513	2.57949e-03	1.87462e-16
2018/02/26	17:41:03	ok	ok	234.9000	148.226	0.000000	24.26	64.512	14.211	122468794.925405	7	234.7197	2.05893e-03	2.93318e-03
2018/02/26	17:46:03	ok	ok	234.9260	148.270	0.000000	24.16	64.495	14.128	131666367.649884	2	234.9967	1.05908e-04	3.11236e-16
2018/02/26	17:51:03	ok	ok	234.9400	148.297	0.000000	24.08	64.452	14.054	126813612.846578	4	235.0858	-1.95397e-05	2.60410e-04
2018/02/26	17:56:03	ok	ok	234.9480	148.327	0.000000	24.09	64.453	14.062	141599910.504979	2	235.2364	2.30927e-03	1.82999e-16
2018/02/26	18:31:03	ok	ok	235.4420	149.279	0.000000	22.35	65.962	13.032	125085423.741131	2	237.3756	-1.33710e-03	5.06308e-16
2018/02/26	18:36:03	ok	ok	235.4660	149.344	0.000000	22.22	65.999	12.943	121278163.714988	2	237.3011	-1.09161e-03	2.91049e-17
2018/02/26	18:41:03	ok	ok	235.4960	149.403	0.000000	22.09	65.977	12.842	134495297.445076	2	235.3500	2.79714e-03	9.66218e-17
2018/02/26	18:46:03	ok	ok	235.5240	149.467	0.000000	22.03	65.906	12.784	133758352.419576	2	234.4522	2.60394e-03	1.62367e-16
2018/02/26	18:51:03	ok	ok	235.5400	149.518	0.000000	21.88	65.880	12.669	129015678.642686	2	237.3722	-1.23353e-03	2.11092e-16
2018/02/26	18:56:03	ok	ok	235.5660	149.564	0.000000	21.85	65.815	12.635	128977206.967527	4	235.7753	-2.47635e-04	4.52264e-04
2018/02/26	19:01:03	ok	ok	235.5900	149.611	0.000000	21.74	65.826	12.557	122828141.529575	2	235.7733	8.52114e-04	4.58375e-16
2018/02/26	19:06:03	ok	ok	235.6040	149.663	0.000000	21.59	65.800	12.444	130019244.943559	2	235.7022	9.94778e-04	8.26496e-16
2018/02/26	19:11:03	ok	ok	235.6140	149.688	0.000000	21.60	65.772	12.446	123057950.806154	2	234.3811	2.75152e-03	1.55216e-16
2018/02/26	19:16:03	ok	ok	235.6280	149.732	0.000000	21.47	65.809	12.360	139772977.262266	4	236.4621	-4.96236e-04	1.49654e-03
2018/02/26	19:21:03	ok	ok	235.6480	149.764	0.000000	21.37	65.642	12.257	127051401.417384	2	235.5900	3.20119e-04	3.19418e-16
2018/02/26	19:26:03	ok	ok	235.6720	149.799	0.000000	21.31	65.542	12.196	124942345.028471	5	236.1501	-8.30332e-05	1.50608e-03
2018/02/26	19:31:03	ok	ok	235.6800	149.822	0.000000	21.26	65.444	12.143	126419348.329861	2	235.3429	9.15938e-04	5.80869e-16
2018/02/26	19:36:03	ok	ok	235.6860	149.867	0.000000	21.22	65.407	12.108	131613294.617075	6	235.9468	8.60847e-05	1.81170e-03
2018/02/26	19:41:03	ok	ok	235.6980	149.903	0.000000	21.16	65.367	12.058	129886862.638648	3	233.8415	3.77169e-03	3.82887e-04
2018/02/26	19:46:03	ok	ok	235.7280	149.938	0.000000	21.12	65.390	12.035	125903337.259652	4	235.8906	-7.20943e-05	1.57136e-04
2018/02/26	19:51:03	ok	ok	235.7220	149.988	0.000000	21.07	65.351	11.993	125959980.688433	2	235.6513	2.60158e-03	7.30631e-18
2018/02/26	19:56:03	ok	ok	235.7540	150.059	0.000000	20.95	65.360	11.911	131526711.256854	2	235.6097	2.68656e-03	8.39030e-17
2018/02/26	20:31:03	ok	ok	236.4660	151.419	0.000000	18.53	67.807	10.724	123795344.365450	3	234.6095	3.91303e-03	6.05768e-05
2018/02/26	20:36:03	ok	ok	236.5080	151.525	0.000000	18.25	67.815	10.549	137130162.740884	2	234.5378	4.19323e-03	5.40121e-17
2018/02/26	20:41:03	ok	ok	236.5640	151.626	0.000000	18.08	67.901	10.456	127401592.077848	2	237.3767	7.50538e-04	3.71211e-16
2018/02/26	20:46:03	ok	ok	236.6180	151.705	0.000000	17.93	67.962	10.373	135770417.947823	2	234.7411	4.08610e-03	6.53296e-17
2018/02/26	20:51:03	ok	ok	236.6120	151.730	0.000000	17.94	67.729	10.343	133015206.365305	2	234.6733	4.12410e-03	6.66268e-16
2018/02/26	20:56:03	ok	ok	236.6360	151.811	0.000000	17.72	67.719	10.207	130255751.682557	2	234.5989	4.38109e-03	3.81061e-16
2018/02/26	21:01:03	ok	ok	236.6480	151.879	0.000000	17.68	67.594	10.164	133176130.972889	2	234.8833	3.79887e-03	1.42171e-16
2018/02/26	21:06:03	ok	ok	236.6740	151.938	0.000000	17.58	67.664	10.114	133730802.017573	2	237.6544	3.93488e-04	1.26049e-16
2018/02/26	21:11:03	ok	ok	236.6840	151.967	0.000000	17.56	67.543	10.084	129773896.416715	2	234.5278	4.53194e-03	2.63916e-17
2018/02/26	21:16:03	ok	ok	236.6960	152.028	0.000000	17.41	67.546	9.995	134304246.462531	2	237.3750	8.06285e-04	2.21265e-16
2018/02/26	21:21:03	ok	ok	236.7220	152.083	0.000000	17.33	67.502	9.941	131017206.494727	2	237.5767	7.52167e-04	2.14253e-16
2018/02/26	21:26:03	ok	ok	236.7460	152.115	0.000000	17.24	67.486	9.885	129842102.631547	2	236.6667	2.69720e-03	4.02262e-17
2018/02/26	21:31:03	ok	ok	236.7680	152.176	0.000000	17.16	67.501	9.840	127414311.325351	2	235.7367	3.35907e-03	6.21380e-17
2018/02/26	21:36:03	ok	ok	236.7760	152.199	0.000000	17.07	67.484	9.785	134959627.064829	2	234.9444	3.98711e-03	1.17865e-16
2018/02/26	21:41:03	ok	ok	236.7780	152.237	0.000000	17.02	67.358	9.737	132593517.381389	2	234.8767	4.02552e-03	1.32448e-16
2018/02/26	21:46:03	ok	ok	236.7960	152.279	0.000000	16.97	67.378	9.711	139507407.294773	2	236.6167	3.10580e-03	8.49356e-17
2018/02/26	21:51:03	ok	ok	236.8100	152.297	0.000000	16.90	67.366	9.669	134393026.142828	2	236.4133	4.75784e-03	1.47330e-16
2018/02/26	21:56:03	ok	ok	236.8100	152.330	0.000000	16.88	67.245	9.640	147069030.157273	3	235.0646	3.87368e-03	2.73075e-04
2018/02/26	22:31:03	ok	ok	237.2880	153.198	0.000000	15.14	68.501	8.841	136808351.394603	2	239.3111	-1.43275e-03	6.22996e-16
2018/02/26	22:36:03	ok	ok	237.3340	153.275	0.000000	14.97	68.411	8.739	127740801.987676	2	236.1878	2.57805e-03	2.21501e-16
2018/02/26	22:41:03	ok	ok	237.3620	153.349	0.000000	14.92	68.315	8.700	128379981.573227	2	237.0667	4.34320e-03	1.69476e-16
2018/02/26	22:46:03	ok	ok	237.3800	153.397	0.000000	14.78	68.203	8.612	130623990.497437	2	237.2000	3.25659e-03	3.88911e-17
2018/02/26	22:51:03	ok	ok	237.3920	153.458	0.000000	14.68	68.069	8.543	131026516.815905	2	237.7095	2.01246e-03	6.59327e-17
2018/02/26	22:56:03	ok	ok	237.4180	153.511	0.000000	14.59	67.965	8.483	130856559.853072	2	237.5467	4.33901e-04	1.31221e-16
2018/02/26	23:01:03	ok	ok	237.4360	153.563	0.000000	14.46	67.883	8.406	134183259.205450	2	237.7976	1.93567e-03	2.87930e-16
2018/02/26	23:06:03	ok	ok	237.4600	153.618	0.000000	14.40	67.786	8.363	124866881.556627	2	237.6690	2.40239e-03	2.22310e-16
2018/02/26	23:11:03	ok	ok	237.4720	153.661	0.000000	14.34	67.688	8.320	130459438.375557	2	237.4325	3.50343e-03	2.07873e-16
2018/02/26	23:16:03	ok	ok	237.4840	153.692	0.000000	14.26	67.557	8.264	121233318.284797	2	237.3838	2.57720e-03	5.33794e-17
2018/02/26	23:21:03	ok	ok	237.4940	153.742	0.000000	14.20	67.430	8.218	128172690.125249	2	239.5111	-1.43663e-03	7.60003e-16
2018/02/26	23:26:03	ok	ok	237.5200	153.757	0.000000	14.12	67.387	8.173	129427469.166407	2	237.8857	1.85990e-03	5.74620e-16
2018/02/26	23:31:03	ok	ok	237.5300	153.805	0.000000	14.04	67.314	8.124	135588296.965172	2	239.4400	-1.29388e-03	3.99770e-16
2018/02/26	23:36:03	ok	ok	237.5460	153.854	0.000000	13.97	67.273	8.084	127324799.884442	2	237.3000	3.26492e-03	1.89375e-16
2018/02/26	23:41:03	ok	ok	237.5680	153.885	0.000000	13.89	67.142	8.029	133783772.951524	2	237.3167	3.12928e-03	5.04946e-17
2018/02/26	23:46:03	ok	ok	237.5760	153.952	0.000000	13.82	67.101	7.990	133516265.342895	2	237.9095	2.01724e-03	1.53577e-16
2018/02/26	23:51:03	ok	ok	237.5900	153.985	0.000000	13.76	67.061	7.955	125707484.969085	2	235.8156	3.87285e-03	5.35602e-16
2018/02/26	23:56:03	ok	ok	237.6040	154.014	0.000000	13.76	66.945	7.942	126320818.160975	2	239.2200	-6.48414e-04	2.00361e-16
2018/02/27	00:01:03	ok	ok	237.6120	154.071	0.000000	13.66	66.869	7.884	145774491.693000	2	238.7222	3.61114e-04	5.98966e-17
2018/02/27	00:31:13	ok	ok	238.9940	156.633	0.000000	9.14	72.051	6.401	120292369.916199	3	238.3026	1.50980e-03	3.65354e-04
2018/02/27	00:36:13	ok	ok	239.0700	156.822	0.000000	8.83	71.934	6.265	128987461.591957	2	239.8611	1.82909e-04	4.24247e-16
2018/02/27	00:41:13	ok	ok	239.1280	156.987	0.000000	8.56	71.853	6.151	129484619.277798	3	239.0585	8.55105e-04	1.46664e-03
2018/02/27	00:46:13	ok	ok	239.1820	157.134	0.000000	8.31	71.776	6.047	136627764.065720	3	237.5197	3.89812e-03	6.00340e-04
2018/02/27	00:51:13	ok	ok	239.2380	157.267	0.000000	8.08	71.647	5.947	125316996.271598	3	237.0753	4.30969e-03	6.80395e-04
2018/02/27	00:56:13	ok	ok	239.2740	157.380	0.000000	7.88	71.524	5.861	128377137.408355	2	239.2563	2.78187e-03	6.96639e-17
2018/02/27	01:01:13	ok	ok	239.3260	157.490	0.000000	7.69	71.375	5.778	130421170.799289	3	237.3619	4.20890e-03	9.57989e-05
2018/02/27	01:06:13	ok	ok	239.3600	157.583	0.000000	7.52	71.230	5.703	127225376.157255	3	237.4936	4.06387e-03	4.38835e-05
2018/02/27	01:11:13	ok	ok	239.3860	157.701	0.000000	7.34	71.139	5.630	130940898.023839	3	238.0840	3.69167e-03	4.01931e-04
2018/02/27	01:16:13	ok	ok	239.4280	157.799	0.000000	7.18	70.996	5.561	123113240.570106	7	239.1544	2.15879e-03	3.83509e-03
2018/02/27	01:21:13	ok	ok	239.4560	157.863	0.000000	7.01	70.879	5.491	126496516.386202	2	239.2900	3.13516e-03	1.87247e-16
2018/02/27	01:26:13	ok	ok	239.4880	157.933	0.000000	6.88	70.770	5.436	134896492.279041	3	237.4045	4.22984e-03	7.42309e-04
2018/02/27	01:31:13	ok	ok	239.5100	158.021	0.000000	6.74	70.632	5.376	134654130.300565	3	238.3741	3.64469e-03	1.17650e-03
2018/02/27	01:36:13	ok	ok	239.5260	158.073	0.000000	6.61	70.523	5.323	133498033.903805	2	239.4922	1.36643e-03	3.29690e-16
2018/02/27	01:41:13	ok	ok	239.5640	158.136	0.000000	6.48	70.386	5.268	122928914.245783	3	237.4226	4.36750e-03	6.09565e-04
2018/02/27	01:46:13	ok	ok	239.5840	158.221	0.000000	6.38	70.283	5.226	127357815.328984	3	238.1654	3.92347e-03	6.67336e-04
2018/02/27	01:51:13	ok	ok	239.6080	158.305	0.000000	6.28	70.180	5.184	121764386.227702	2	239.2133	4.88765e-03	1.87860e-16
2018/02/27	01:56:13	ok	ok	239.6160	158.357	0.000000	6.16	70.045	5.134	127996235.964524	2	239.4851	3.04872e-03	1.40407e-16
2018/02/27	02:01:13	ok	ok	239.6360	158.416	0.000000	6.06	69.970	5.095	124507489.206059	3	241.0349	-2.87164e-04	2.87994e-04
2018/02/27	02:06:13	ok	ok	239.6600	158.462	0.000000	5.98	69.843	5.059	123354731.468230	2	237.8122	4.06384e-03	3.21901e-16
2018/02/27	02:11:13	ok	ok	239.6880	158.518	0.000000	5.88	69.740	5.019	118249185.940282	2	239.5483	2.93032e-03	4.74778e-17
2018/02/27	02:16:13	ok	ok	239.6980	158.549	0.000000	5.78	69.637	4.978	120956837.810490	6	239.7701	1.46398e-03	1.67425e-03
2018/02/27	02:21:13	ok	ok	239.7200	158.607	0.000000	5.70	69.538	4.945	120963142.087629	2	239.5457	2.95316e-03	2.08969e-16
2018/02/27	02:26:13	ok	ok	239.7300	158.646	0.000000	5.62	69.439	4.912	118968810.685706	2	239.7600	1.33282e-03	1.65195e-16
2018/02/27	02:31:13	ok	ok	239.7420	158.702	0.000000	5.54	69.340	4.880	125775013.877158	2	238.5511	3.87126e-03	4.68339e-16
2018/02/27	02:36:13	ok	ok	239.7620	158.741	0.000000	5.46	69.241	4.847	119772382.934337	3	238.0383	4.05141e-03	7.86105e-05
2018/02/27	02:41:13	ok	ok	239.7680	158.798	0.000000	5.37	69.140	4.812	119221722.501534	3	241.4405	-6.04274e-04	5.40909e-04
2018/02/27	02:46:13	ok	ok	239.7880	158.833	0.000000	5.32	69.075	4.791	121725561.859215	2	241.0578	2.94936e-04	1.42495e-16
2018/02/27	02:51:13	ok	ok	239.7940	158.871	0.000000	5.25	68.950	4.761	127162336.444264	2	240.4708	9.70353e-04	3.35946e-16
2018/02/27	02:56:13	ok	ok	239.8080	158.924	0.000000	5.19	68.855	4.735	114179352.621544	2	240.3583	1.38733e-03	8.87624e-17
2018/02/27	03:01:13	ok	ok	239.8240	158.964	0.000000	5.13	68.787	4.712	121946979.696430	2	240.2683	1.72137e-03	2.45762e-16
2018/02/27	03:06:13	ok	ok	239.8460	159.014	0.000000	5.03	68.685	4.674	118272220.268434	3	241.4197	-2.88157e-04	6.96907e-04
2018/02/27	03:11:13	ok	ok	239.8540	159.047	0.000000	4.97	68.589	4.649	122037767.009778	2	239.5400	4.68096e-03	3.91533e-16
2018/02/27	03:16:13	ok	ok	239.8600	159.098	0.000000	4.91	68.522	4.626	121694474.467494	7	239.8367	2.34406e-03	2.43022e-03
2018/02/27	03:21:13	ok	ok	239.8860	159.129	0.000000	4.84	68.453	4.600	115339115.532776	2	240.4400	1.33310e-03	1.84699e-16
2018/02/27	03:26:13	ok	ok	239.8880	159.193	0.000000	4.78	68.386	4.577	122735052.446831	2	240.4381	1.58767e-03	8.16131e-17
2018/02/27	03:31:13	ok	ok	239.9040	159.239	0.000000	4.72	68.319	4.555	117780297.061791	2	240.6117	9.44259e-04	1.62513e-16
2018/02/27	03:36:13	ok	ok	239.9240	159.268	0.000000	4.66	68.251	4.532	112655839.568351	2	238.0056	4.30583e-03	2.92886e-16
2018/02/27	03:41:13	ok	ok	239.9320	159.312	0.000000	4.62	68.188	4.516	124010014.971993	2	237.7211	4.91215e-03	5.84478e-16
2018/02/27	03:46:13	ok	ok	239.9440	159.359	0.000000	4.55	68.119	4.491	120986106.323361	2	237.8633	4.61075e-03	7.10780e-16
2018/02/27	03:51:13	ok	ok	239.9580	159.420	0.000000	4.48	68.050	4.465	119699509.561272	2	237.7278	4.69020e-03	5.58106e-16
2018/02/27	03:56:13	ok	ok	239.9740	159.441	0.000000	4.44	67.986	4.449	116061356.417425	2	237.9989	4.53553e-03	1.00746e-16
2018/02/27	04:01:13	ok	ok	239.9760	159.489	0.000000	4.37	67.889	4.423	121188107.622359	2	240.6033	1.22394e-03	2.98621e-16
2018/02/27	04:06:13	ok	ok	239.9880	159.530	0.000000	4.33	67.826	4.407	120689546.823919	2	241.5489	-5.17347e-04	6.48768e-16
2018/02/27	04:11:13	ok	ok	240.0040	159.579	0.000000	4.26	67.785	4.384	125605077.835424	2	240.0286	2.86964e-03	5.18280e-17
2018/02/27	04:16:13	ok	ok	240.0160	159.620	0.000000	4.22	67.722	4.368	109987092.402033	2	240.5808	1.30859e-03	1.19057e-16
2018/02/27	04:21:13	ok	ok	240.0260	159.638	0.000000	4.17	67.656	4.349	108213988.892406	2	238.0700	4.38971e-03	4.06496e-16
2018/02/27	04:26:13	ok	ok	240.0320	159.689	0.000000	4.14	67.595	4.337	118504861.308881	2	240.5725	1.58775e-03	7.84916e-17
2018/02/27	04:31:13	ok	ok	240.0480	159.728	0.000000	4.06	67.552	4.311	117652138.895983	6	240.2167	1.02334e-03	1.48620e-03
2018/02/27	04:36:13	ok	ok	240.0580	159.780	0.000000	4.04	67.492	4.301	110417051.503527	2	240.6175	1.42116e-03	6.66727e-17
2018/02/27	04:41:13	ok	ok	240.0620	159.829	0.000000	3.98	67.425	4.280	108490877.761074	3	239.6517	1.62324e-03	1.47774e-03
2018/02/27	04:46:13	ok	ok	240.0740	159.889	0.000000	3.94	67.390	4.266	107354099.615406	6	240.3247	1.07096e-03	1.70644e-03
2018/02/27	04:51:13	ok	ok	240.0760	159.907	0.000000	3.91	67.328	4.254	119786820.620424	5	240.7164	6.60857e-04	5.52504e-04
2018/02/27	04:56:13	ok	ok	240.0960	159.960	0.000000	3.86	67.291	4.237	124505206.489791	2	239.9559	2.88801e-03	4.41024e-17
2018/02/27	05:01:13	ok	ok	240.1040	160.014	0.000000	3.81	67.225	4.219	116198400.205470	3	241.8054	-4.68672e-04	4.28181e-04
2018/02/27	05:06:13	ok	ok	240.1140	160.061	0.000000	3.78	67.164	4.207	110790522.110058	3	239.5775	1.81947e-03	1.03621e-03
2018/02/27	05:11:13	ok	ok	240.1300	160.110	0.000000	3.73	67.099	4.189	120466782.812861	3	241.7600	-2.96013e-04	1.70331e-04
2018/02/27	05:16:13	ok	ok	240.1300	160.131	0.000000	3.68	67.061	4.173	121282890.938061	2	241.6067	-2.22503e-04	5.97275e-17
2018/02/27	05:21:13	ok	ok	240.1420	160.177	0.000000	3.64	67.026	4.159	116053435.779282	3	241.6209	-4.30688e-05	2.67818e-04
2018/02/27	05:26:13	ok	ok	240.1560	160.222	0.000000	3.60	66.963	4.144	110618315.363881	3	241.6355	-2.41277e-04	1.60681e-04
2018/02/27	05:31:13	ok	ok	240.1640	160.272	0.000000	3.56	66.927	4.131	118180198.597182	3	239.4290	2.05891e-03	8.40293e-04
2018/02/27	05:36:13	ok	ok	240.1700	160.285	0.000000	3.53	66.894	4.121	124353262.610495	2	240.4883	2.40534e-03	3.27533e-16
2018/02/27	05:41:13	ok	ok	240.1780	160.331	0.000000	3.48	66.828	4.103	109914954.557590	3	241.8484	-3.08699e-04	5.35131e-04
2018/02/27	05:46:13	ok	ok	240.1760	160.345	0.000000	3.44	66.793	4.090	117036168.610502	3	240.3719	1.17831e-03	4.45419e-04
2018/02/27	05:51:13	ok	ok	240.1980	160.396	0.000000	3.40	66.758	4.077	113949022.133062	3	241.6967	-3.66009e-04	4.18638e-04
2018/02/27	05:56:13	ok	ok	240.2040	160.410	0.000000	3.36	66.722	4.064	123257955.357442	2	240.7500	1.67763e-03	1.77513e-16
2018/02/27	06:01:13	ok	ok	240.2200	160.454	0.000000	3.33	66.689	4.053	114081698.479261	3	239.7355	1.75815e-03	1.18276e-03
2018/02/27	06:31:23	ok	ok	238.9080	158.064	0.000000	7.49	61.821	4.940	138930119.229001	5	239.5717	4.05400e-04	5.60426e-04
2018/02/27	06:36:23	ok	ok	238.8540	157.974	0.000000	7.74	61.805	5.019	130918415.454293	2	239.2683	1.71779e-03	2.46789e-16
2018/02/27	06:41:23	ok	ok	238.8020	157.849	0.000000	7.90	61.919	5.081	124186213.243270	5	239.5576	-2.30341e-04	1.77020e-03
2018/02/27	06:46:23	ok	ok	238.7620	157.752	0.000000	8.07	61.977	5.141	141679223.988009	3	238.3726	1.64267e-03	1.41163e-03
2018/02/27	06:51:23	ok	ok	238.7180	157.659	0.000000	8.27	61.982	5.208	136732887.041644	5	239.2274	5.65297e-04	1.60114e-03
2018/02/27	06:56:23	ok	ok	238.6920	157.603	0.000000	8.40	62.091	5.261	140744696.831324	3	238.0650	1.84370e-03	8.10512e-04
2018/02/27	07:01:23	ok	ok	238.6680	157.573	0.000000	8.49	62.106	5.293	119621161.121080	3	237.5162	2.33338e-03	9.01549e-04
2018/02/27	07:06:23	ok	ok	238.6540	157.520	0.000000	8.58	62.180	5.330	134853036.522825	2	237.0967	3.45710e-03	8.73900e-17
2018/02/27	07:11:23	ok	ok	238.6400	157.478	0.000000	8.76	62.239	5.397	135174759.329372	4	239.4187	3.87103e-04	4.43793e-04
2018/02/27	07:16:23	ok	ok	238.6040	157.446	0.000000	8.84	62.282	5.428	127796655.439553	2	237.2389	3.15633e-03	2.14448e-16
2018/02/27	07:21:23	ok	ok	238.5920	157.409	0.000000	8.90	62.292	5.450	129002608.738407	2	236.6733	4.24232e-03	6.60638e-16
2018/02/27	07:26:23	ok	ok	238.5760	157.369	0.000000	9.00	62.338	5.489	126160886.150978	2	239.1442	1.18743e-03	1.48559e-17
2018/02/27	07:31:23	ok	ok	238.5540	157.325	0.000000	9.11	62.386	5.532	134732574.456230	2	240.0067	-2.20061e-04	2.50830e-16
2018/02/27	07:36:23	ok	ok	238.5260	157.316	0.000000	9.19	62.371	5.559	135614582.205733	2	238.6311	1.18036e-03	6.70013e-17
2018/02/27	07:41:23	ok	ok	238.5180	157.277	0.000000	9.28	62.386	5.592	129455575.744652	2	236.5344	4.42726e-03	2.57906e-16
2018/02/27	07:46:23	ok	ok	238.5020	157.236	0.000000	9.33	62.424	5.613	129756059.413436	3	237.7612	1.57844e-03	4.35464e-04
2018/02/27	07:51:23	ok	ok	238.4940	157.209	0.000000	9.36	62.429	5.624	122741796.556929	2	238.2444	7.38419e-04	3.55801e-16
2018/02/27	07:56:23	ok	ok	238.4820	157.194	0.000000	9.40	62.523	5.647	127227908.941904	2	239.0544	4.04716e-04	1.62377e-16
2018/02/27	08:31:23	ok	ok	237.9580	156.264	0.000000	11.27	61.730	6.275	129855137.008261	2	237.3878	2.61503e-03	1.03766e-16
2018/02/27	08:36:23	ok	ok	237.9140	156.175	0.000000	11.42	61.784	6.339	127068597.602190	3	239.5431	-4.34661e-04	4.37137e-04
2018/02/27	08:41:23	ok	ok	237.8740	156.078	0.000000	11.61	61.933	6.431	119801783.265757	3	238.1325	9.12671e-04	4.05141e-04
2018/02/27	08:46:23	ok	ok	237.8480	156.027	0.000000	11.72	62.040	6.486	119608991.992816	2	239.2033	-1.09489e-04	6.26858e-17
2018/02/27	08:51:23	ok	ok	237.8240	155.942	0.000000	11.83	62.146	6.542	125706702.022200	5	238.3387	5.78352e-04	1.67925e-03
2018/02/27	08:56:23	ok	ok	237.7940	155.886	0.000000	11.97	62.287	6.614	116236814.185042	5	238.2622	6.31732e-04	1.43761e-03
2018/02/27	09:01:23	ok	ok	237.7520	155.784	0.000000	12.09	62.308	6.666	124334875.995513	2	238.2542	1.50913e-03	3.16868e-17
2018/02/27	09:06:23	ok	ok	237.7380	155.743	0.000000	12.18	62.469	6.721	118121585.468666	2	239.2067	-2.18577e-04	3.03799e-16
2018/02/27	09:11:23	ok	ok	237.7180	155.650	0.000000	12.28	62.516	6.768	122576051.315499	2	235.8767	4.09832e-03	1.31886e-16
2018/02/27	09:16:23	ok	ok	237.6920	155.586	0.000000	12.34	62.643	6.807	121853097.037432	2	238.0857	1.88044e-03	4.06734e-16
2018/02/27	09:21:23	ok	ok	237.6740	155.526	0.000000	12.43	62.746	6.857	113344820.639258	2	238.1500	1.64431e-03	5.78409e-16
2018/02/27	09:26:23	ok	ok	237.6580	155.501	0.000000	12.52	62.850	6.906	122446605.430594	2	237.6856	1.57405e-03	4.81295e-16
2018/02/27	09:31:23	ok	ok	237.6380	155.440	0.000000	12.62	62.896	6.954	112292340.597857	2	235.5278	4.61581e-03	2.62795e-17
2018/02/27	09:36:23	ok	ok	237.6260	155.415	0.000000	12.64	63.046	6.980	123101363.620647	2	235.8800	3.98146e-03	3.76289e-16
2018/02/27	09:41:23	ok	ok	237.5980	155.367	0.000000	12.76	63.125	7.041	117068084.327217	2	235.8122	4.01826e-03	3.24631e-16
2018/02/27	09:46:23	ok	ok	237.5940	155.342	0.000000	12.79	63.218	7.064	116810916.017087	2	235.6056	4.24247e-03	6.27211e-16
2018/02/27	09:51:23	ok	ok	237.5740	155.281	0.000000	12.84	63.227	7.087	129906422.639128	2	238.5122	6.92116e-04	3.07495e-16
2018/02/27	09:56:23	ok	ok	237.5660	155.228	0.000000	12.94	63.420	7.153	119782065.074802	2	235.4633	4.53701e-03	1.22276e-16
2018/02/27	10:01:23	ok	ok	237.5380	155.192	0.000000	13.04	63.378	7.192	118700073.808281	2	238.1667	1.09377e-03	1.84512e-16
2018/02/27	10:31:33	ok	ok	236.7580	153.491	0.000000	15.63	61.330	8.154	116778801.301090	3	236.3226	2.88373e-03	1.13460e-03
2018/02/27	10:36:33	ok	ok	236.7080	153.378	0.000000	15.91	61.406	8.304	120946760.927351	3	235.1381	3.81284e-03	6.21531e-04
2018/02/27	10:41:33	ok	ok	236.6600	153.266	0.000000	16.08	61.464	8.397	118432628.477130	3	235.1910	3.64568e-03	7.20088e-04
2018/02/27	10:46:33	ok	ok	236.6200	153.146	0.000000	16.25	61.522	8.492	129358680.827960	2	237.7189	4.68600e-04	5.58970e-16
2018/02/27	10:51:33	ok	ok	236.5840	153.034	0.000000	16.39	61.545	8.567	124430863.477047	2	237.0381	1.54814e-03	1.02475e-16
2018/02/27	11:23:37	ok	ok	236.3980	152.529	0.000000	17.22	61.951	9.063	132578836.778846	2	236.0133	4.77319e-03	4.14913e-17
2018/02/27	11:28:37	ok	ok	236.3740	152.466	0.000000	17.40	61.981	9.166	124532482.452307	2	235.5076	3.19798e-03	2.08194e-16
2018/02/27	11:33:37	ok	ok	236.3400	152.371	0.000000	17.47	61.992	9.206	124144964.108120	2	237.0117	9.17256e-04	1.23608e-16
2018/02/27	11:38:37	ok	ok	236.2980	152.271	0.000000	17.62	62.047	9.297	129235400.500489	2	236.1959	2.74752e-03	1.79749e-16
2018/02/27	11:43:37	ok	ok	236.2900	152.195	0.000000	17.74	62.037	9.362	125200696.092507	2	236.7500	1.61860e-03	1.80512e-16
2018/02/27	11:48:37	ok	ok	236.2620	152.119	0.000000	17.81	62.078	9.407	118391273.825853	3	234.6200	3.72257e-03	4.03827e-04
2018/02/27	11:53:37	ok	ok	236.2340	152.050	0.000000	17.98	62.106	9.507	126382498.688785	3	234.9684	3.48741e-03	5.10084e-04
2018/02/27	11:58:37	ok	ok	236.2180	151.988	0.000000	18.07	62.151	9.565	123903196.491351	6	236.4587	5.61612e-04	1.64458e-03
2018/02/27	12:29:59	ok	ok	235.6200	150.631	0.000000	20.14	61.076	10.618	124308946.126241	2	234.8244	1.36387e-03	5.39368e-17
2018/02/27	12:34:59	ok	ok	235.5760	150.537	0.000000	20.35	61.110	10.755	121194509.892955	2	237.4400	-1.27706e-03	4.03137e-16
2018/02/27	12:39:59	ok	ok	235.5420	150.432	0.000000	20.51	61.196	10.871	124659250.137832	5	236.3277	-5.08751e-04	1.25315e-03
2018/02/27	12:44:59	ok	ok	235.4980	150.343	0.000000	20.72	61.200	11.005	142834059.490271	3	237.2880	-8.26259e-04	9.56957e-04
2018/02/27	12:49:59	ok	ok	235.4780	150.264	0.000000	20.84	61.219	11.085	122700651.333144	5	236.1761	-3.36068e-04	1.61678e-03
2018/02/27	12:54:59	ok	ok	235.4520	150.187	0.000000	20.92	61.384	11.167	141804053.777612	3	236.0443	3.91371e-04	3.28974e-04
2018/02/27	12:59:59	ok	ok	235.4260	150.114	0.000000	21.11	61.445	11.302	130529542.411715	2	234.1067	3.01373e-03	5.23071e-16
2018/02/27	13:04:59	ok	ok	235.4040	150.055	0.000000	21.17	61.515	11.354	126246619.243179	5	236.1967	-5.10692e-04	1.28661e-03
2018/02/27	13:09:59	ok	ok	235.3920	149.994	0.000000	21.26	61.560	11.422	122052715.971685	3	235.5916	-6.99443e-05	3.09630e-04
2018/02/27	13:14:59	ok	ok	235.3800	149.954	0.000000	21.33	61.662	11.487	125061193.999238	2	234.4622	2.29025e-03	1.73313e-16
2018/02/27	13:19:59	ok	ok	235.3620	149.898	0.000000	21.46	61.775	11.595	119224878.310593	4	235.5324	-2.23222e-05	3.17945e-04
2018/02/27	13:24:59	ok	ok	235.3520	149.830	0.000000	21.59	61.765	11.681	123654841.371759	2	235.3256	2.49372e-04	1.17473e-16
2018/02/27	13:29:59	ok	ok	235.3220	149.800	0.000000	21.68	61.871	11.762	121150234.217655	2	236.9556	-7.07446e-04	1.49254e-16
2018/02/27	13:34:59	ok	ok	235.3200	149.742	0.000000	21.74	61.851	11.799	123846816.468182	3	234.7298	1.57314e-03	6.21534e-04
2018/02/27	13:39:59	ok	ok	235.3020	149.703	0.000000	21.82	61.955	11.873	116488332.213390	2	234.2556	2.50298e-03	1.47417e-16
2018/02/27	13:44:59	ok	ok	235.2820	149.665	0.000000	21.90	61.998	11.936	121770855.924301	2	233.9033	3.11474e-03	5.13010e-16
2018/02/27	13:49:59	ok	ok	235.2680	149.605	0.000000	21.98	62.011	11.994	114617203.803697	2	234.0456	2.82547e-03	3.25858e-16
2018/02/27	13:54:59	ok	ok	235.2460	149.568	0.000000	22.08	62.088	12.078	134177575.199627	2	235.2119	3.27838e-03	5.62001e-16
2018/02/27	14:29:59	ok	ok	234.4320	148.135	0.000000	25.06	59.719	13.762	116760932.101276	3	232.5732	3.72943e-03	5.03116e-04
2018/02/27	14:34:59	ok	ok	234.3840	148.050	0.000000	25.29	59.693	13.935	117402482.577684	3	232.4231	3.77770e-03	4.00510e-04
2018/02/27	14:39:59	ok	ok	234.3640	147.981	0.000000	25.43	59.776	14.065	138823699.753729	3	232.5049	3.70853e-03	6.21439e-04
2018/02/27	14:44:59	ok	ok	234.3320	147.903	0.000000	25.62	59.837	14.230	127877864.674146	2	234.2652	2.55307e-03	1.50433e-16
2018/02/27	14:49:59	ok	ok	234.3120	147.850	0.000000	25.69	59.910	14.303	120842687.137862	3	232.4179	3.75382e-03	4.63706e-04
2018/02/27	14:54:59	ok	ok	234.2780	147.763	0.000000	25.96	59.952	14.531	119058153.141796	2	234.2611	1.76463e-04	1.50452e-16
2018/02/27	14:59:59	ok	ok	234.2480	147.705	0.000000	26.08	59.971	14.633	124454960.441606	2	234.3810	2.41788e-03	3.19306e-17
2018/02/27	15:04:59	ok	ok	234.2180	147.635	0.000000	26.23	60.025	14.769	121590853.926578	2	234.2644	7.05230e-05	3.55578e-16
2018/02/27	15:09:59	ok	ok	234.2100	147.595	0.000000	26.34	60.104	14.879	121596944.972217	2	234.6167	-5.27985e-04	6.27374e-16
2018/02/27	15:14:59	ok	ok	234.1880	147.543	0.000000	26.46	60.123	14.984	121165157.764296	2	235.9689	-1.11952e-03	3.61520e-16
2018/02/27	15:19:59	ok	ok	234.1860	147.516	0.000000	26.52	60.195	15.052	117155666.927040	2	234.1967	1.05730e-04	2.66396e-16
2018/02/27	15:24:59	ok	ok	234.1720	147.475	0.000000	26.58	60.266	15.120	118032602.341752	2	234.0544	3.87803e-04	1.65845e-16
2018/02/27	15:29:59	ok	ok	234.1520	147.453	0.000000	26.71	60.410	15.266	126017774.689033	2	234.3767	7.39224e-04	3.75963e-16
2018/02/27	15:34:59	ok	ok	234.1540	147.421	0.000000	26.78	60.421	15.328	113842200.352528	2	234.2644	7.04206e-05	3.55578e-16
2018/02/27	15:39:59	ok	ok	234.1380	147.396	0.000000	26.92	60.381	15.437	133254403.023323	2	234.2552	2.36611e-03	5.21568e-17
2018/02/27	15:44:59	ok	ok	234.1320	147.360	0.000000	26.92	60.443	15.453	120181749.027459	2	235.8300	-9.43976e-04	7.66588e-17
2018/02/27	15:49:59	ok	ok	234.1380	147.345	0.000000	27.02	60.614	15.583	115002078.642527	4	235.0180	-5.50120e-04	1.42137e-03
2018/02/27	15:54:59	ok	ok	234.1320	147.323	0.000000	27.05	60.619	15.610	126114636.866284	3	236.3857	-1.84378e-03	2.48863e-04
2018/02/27	16:29:59	ok	ok	234.9000	148.410	0.000000	24.77	64.022	14.515	111642359.023497	4	234.8847	1.06543e-04	1.09233e-04
2018/02/27	16:34:59	ok	ok	234.9280	148.472	0.000000	24.61	64.086	14.399	115610611.897950	2	234.8652	2.55634e-03	1.75973e-16
2018/02/27	16:39:59	ok	ok	234.9480	148.532	0.000000	24.49	64.035	14.291	113936151.788360	2	234.8790	2.52965e-03	1.60939e-16
2018/02/27	16:44:59	ok	ok	234.9820	148.583	0.000000	24.40	64.111	14.235	117985627.549842	2	235.1733	8.48422e-04	1.76191e-16
2018/02/27	16:49:59	ok	ok	234.9960	148.613	0.000000	24.31	64.036	14.146	115322537.908292	3	233.6690	3.29625e-03	1.00759e-03
2018/02/27	16:54:59	ok	ok	235.0260	148.655	0.000000	24.24	64.085	14.101	121223121.964901	3	233.1969	3.72147e-03	4.23559e-04
2018/02/27	16:59:59	ok	ok	235.0600	148.701	0.000000	24.11	64.123	14.006	121117758.197052	5	235.3377	2.39388e-03	1.01455e-03
2018/02/27	17:04:59	ok	ok	235.0860	148.738	0.000000	24.02	64.169	13.945	120150241.939140	2	235.0325	2.52461e-03	1.95002e-16
2018/02/27	17:09:59	ok	ok	235.1160	148.797	0.000000	23.94	64.246	13.899	120431554.369485	3	233.4018	3.65478e-03	1.00469e-04
2018/02/27	17:14:59	ok	ok	235.1280	148.840	0.000000	23.84	64.229	13.816	119092541.011580	2	237.0400	-1.26479e-03	1.20669e-16
2018/02/27	17:19:59	ok	ok	235.1460	148.891	0.000000	23.78	64.250	13.774	117991614.514054	2	235.2344	1.02703e-03	3.72553e-16
2018/02/27	17:24:59	ok	ok	235.1740	148.926	0.000000	23.68	64.202	13.686	123915429.277480	2	234.9167	3.05937e-03	8.19690e-17
2018/02/27	17:29:59	ok	ok	235.1920	148.953	0.000000	23.58	64.246	13.617	120392239.390138	2	236.8944	-8.79532e-04	5.61025e-16
2018/02/27	17:34:59	ok	ok	235.2040	148.983	0.000000	23.54	64.209	13.579	118871648.248295	2	233.3444	3.92961e-03	7.84027e-16
2018/02/27	17:39:59	ok	ok	235.2320	149.044	0.000000	23.42	64.310	13.507	126870398.042583	2	233.9778	2.85133e-03	3.67563e-16
2018/02/27	17:44:59	ok	ok	235.2580	149.079	0.000000	23.41	64.308	13.499	110794433.178038	4	235.4046	-3.73571e-05	1.68808e-04
2018/02/27	17:49:59	ok	ok	235.2840	149.144	0.000000	23.28	64.407	13.420	123086686.575185	2	234.0456	2.81677e-03	3.25858e-16
2018/02/27	17:54:59	ok	ok	235.3020	149.184	0.000000	23.20	64.394	13.357	119333902.802094	2	236.9589	-8.10203e-04	3.46527e-16
2018/02/27	18:29:59	ok	ok	235.8040	150.167	0.000000	21.50	65.784	12.376	124178266.603160	6	236.0968	1.82924e-04	1.77915e-03
2018/02/27	18:34:59	ok	ok	235.8200	150.230	0.000000	21.38	65.734	12.281	124149278.486216	2	235.7859	2.53484e-03	7.86996e-17
2018/02/27	18:39:59	ok	ok	235.8500	150.300	0.000000	21.32	65.723	12.237	123030093.524377	2	235.7959	2.71655e-03	4.75019e-17
2018/02/27	18:44:59	ok	ok	235.8760	150.338	0.000000	21.23	65.648	12.159	128872009.439882	2	235.8097	2.68928e-03	4.24707e-17
2018/02/27	18:49:59	ok	ok	235.8960	150.384	0.000000	21.08	65.622	12.049	118406013.256040	4	236.7673	-5.35290e-04	1.54753e-03
2018/02/27	18:54:59	ok	ok	235.9220	150.440	0.000000	20.99	65.606	11.984	125423222.977159	3	234.2260	3.59955e-03	4.00461e-04
2018/02/27	18:59:59	ok	ok	235.9220	150.485	0.000000	20.99	65.517	11.967	126053234.298431	4	236.8180	-5.57575e-04	1.41057e-03
2018/02/27	19:04:59	ok	ok	235.9480	150.531	0.000000	20.87	65.526	11.886	129272361.152777	7	235.7350	1.84333e-03	3.85105e-03
2018/02/27	19:09:59	ok	ok	235.9560	150.579	0.000000	20.82	65.457	11.839	124666281.208589	2	235.8698	2.65347e-03	1.18458e-16
2018/02/27	19:14:59	ok	ok	235.9740	150.614	0.000000	20.70	65.466	11.759	118666199.394647	3	234.1995	3.70271e-03	3.05437e-04
2018/02/27	19:19:59	ok	ok	235.9860	150.650	0.000000	20.62	65.423	11.696	138902784.696574	3	234.1951	3.69969e-03	1.40585e-03
2018/02/27	19:24:59	ok	ok	236.0160	150.707	0.000000	20.52	65.405	11.625	126639180.431474	3	234.1732	3.76824e-03	4.99678e-04
2018/02/27	19:29:59	ok	ok	236.0240	150.751	0.000000	20.52	65.405	11.625	126588324.613984	4	236.9226	-5.63927e-04	1.52450e-03
2018/02/27	19:34:59	ok	ok	236.0420	150.799	0.000000	20.42	65.388	11.555	125040771.374655	4	236.9975	-6.78044e-04	1.51918e-03
2018/02/27	19:39:59	ok	ok	236.0580	150.857	0.000000	20.31	65.399	11.483	122092772.345651	4	236.9515	-5.42828e-04	1.58559e-03
2018/02/27	19:44:59	ok	ok	236.0720	150.892	0.000000	20.28	65.304	11.446	128770592.515377	4	237.0054	-5.85945e-04	1.43900e-03
2018/02/27	19:49:59	ok	ok	236.0860	150.946	0.000000	20.23	65.355	11.422	132883028.890129	4	236.9910	-5.37307e-04	1.47980e-03
2018/02/27	19:54:59	ok	ok	236.0880	150.974	0.000000	20.20	65.231	11.380	132290453.912576	5	244.5725	-1.71271e-02	1.58253e-02
2018/02/27	19:59:59	ok	ok	236.1180	151.036	0.000000	20.12	65.306	11.340	129848438.464800	3	234.3259	3.79632e-03	6.55021e-04
2018/02/27	20:30:09	ok	ok	236.8480	152.478	0.000000	17.68	67.858	10.204	128039876.329136	2	234.6567	4.69011e-03	3.23593e-16
2018/02/27	20:35:09	ok	ok	236.8820	152.577	0.000000	17.53	67.889	10.118	128212088.452615	2	234.5889	4.73090e-03	3.69919e-16
2018/02/27	20:40:09	ok	ok	236.9120	152.665	0.000000	17.34	67.884	10.003	149438144.434304	2	236.7000	3.24790e-03	3.89732e-17
2018/02/27	20:45:09	ok	ok	236.9620	152.778	0.000000	17.19	67.915	9.918	132596668.194654	2	237.8444	7.18811e-04	9.87976e-17
2018/02/27	20:50:09	ok	ok	237.0160	152.886	0.000000	16.97	67.963	9.795	125711652.838636	2	234.8600	4.58931e-03	2.31236e-16
2018/02/27	20:55:09	ok	ok	237.0360	152.969	0.000000	16.83	67.879	9.702	131917561.470966	3	235.3912	3.72308e-03	2.62634e-04
2018/02/27	21:00:09	ok	ok	237.0560	153.057	0.000000	16.79	67.843	9.673	129286092.561150	2	236.6133	4.77754e-03	1.44385e-16
2018/02/27	21:05:09	ok	ok	237.0820	153.135	0.000000	16.66	67.819	9.595	125602003.880672	3	235.4698	3.78296e-03	5.03968e-04
2018/02/27	21:10:09	ok	ok	237.0940	153.213	0.000000	16.55	67.770	9.525	127676425.578290	2	237.0978	2.64835e-03	1.38463e-16
2018/02/27	21:15:09	ok	ok	237.1180	153.274	0.000000	16.40	67.743	9.435	144884609.533289	3	235.4199	3.86203e-03	2.33424e-04
2018/02/27	21:20:09	ok	ok	237.1400	153.343	0.000000	16.40	67.684	9.427	125800862.323081	3	235.3776	3.94256e-03	4.28692e-04
2018/02/27	21:25:09	ok	ok	237.1560	153.405	0.000000	16.28	67.634	9.352	127089438.637212	2	237.0286	2.79352e-03	5.24840e-17
2018/02/27	21:30:09	ok	ok	237.1720	153.460	0.000000	16.22	67.564	9.309	133343743.082024	3	235.4015	3.89763e-03	2.18349e-04
2018/02/27	21:35:09	ok	ok	237.2000	153.495	0.000000	16.10	67.572	9.243	125924185.472161	3	235.4488	3.87519e-03	3.73231e-04
2018/02/27	21:40:09	ok	ok	237.2020	153.548	0.000000	16.01	67.555	9.191	122691894.203154	2	237.1771	2.69558e-03	2.38463e-16
2018/02/27	21:45:09	ok	ok	237.2400	153.621	0.000000	15.96	67.546	9.162	129448709.860940	3	235.3942	3.86233e-03	5.35323e-04
2018/02/27	21:50:09	ok	ok	237.2440	153.668	0.000000	15.85	67.585	9.106	124535171.282855	3	235.3124	3.93264e-03	3.17078e-04
2018/02/27	21:55:09	ok	ok	237.2640	153.739	0.000000	15.74	67.536	9.039	124396799.901804	2	237.2513	2.64866e-03	1.44360e-16
2018/02/27	22:00:09	ok	ok	237.2620	153.771	0.000000	15.73	67.505	9.030	131775813.712880	2	239.0333	-1.07983e-03	1.36292e-16
2018/02/27	22:30:19	ok	ok	237.7460	154.634	0.000000	13.96	68.629	8.242	128280719.415526	2	237.5167	3.14188e-03	7.60891e-17
2018/02/27	22:35:19	ok	ok	237.7740	154.693	0.000000	13.84	68.521	8.169	136244541.903998	2	237.6333	3.00493e-03	8.45722e-17
2018/02/27	22:40:19	ok	ok	237.8000	154.770	0.000000	13.79	68.367	8.125	136029000.145101	2	237.6333	3.00643e-03	8.45722e-17
2018/02/27	22:45:19	ok	ok	237.8280	154.849	0.000000	13.66	68.314	8.055	126566491.115312	2	235.6600	4.63246e-03	1.83692e-16
2018/02/27	22:50:19	ok	ok	237.8540	154.904	0.000000	13.54	68.177	7.979	127944924.302758	2	238.4933	8.72202e-04	1.59095e-16
2018/02/27	22:55:19	ok	ok	237.8700	154.968	0.000000	13.45	68.074	7.923	135645720.556625	2	239.1289	1.45040e-04	3.16988e-16
2018/02/27	23:00:19	ok	ok	237.9000	155.044	0.000000	13.30	68.018	7.844	125804248.203913	2	237.7500	2.87345e-03	4.19391e-17
2018/02/27	23:05:19	ok	ok	237.9140	155.119	0.000000	13.22	67.945	7.797	129296981.225505	2	238.5975	7.36620e-04	6.65900e-17
2018/02/27	23:10:19	ok	ok	237.9380	155.187	0.000000	13.17	67.792	7.755	127636961.251948	2	239.0511	5.08523e-04	3.99286e-16
2018/02/27	23:15:19	ok	ok	237.9560	155.256	0.000000	13.04	67.710	7.684	129000958.917206	2	239.4133	-4.35410e-04	5.48778e-16
2018/02/27	23:20:19	ok	ok	237.9900	155.328	0.000000	12.92	67.688	7.625	133666384.486903	2	237.6667	4.38814e-03	2.87731e-16
2018/02/27	23:25:19	ok	ok	238.0180	155.398	0.000000	12.84	67.703	7.589	138213675.018663	2	239.1222	3.63617e-04	7.62302e-16
2018/02/27	23:30:19	ok	ok	238.0260	155.466	0.000000	12.76	67.515	7.530	123922966.803857	2	236.0022	4.34931e-03	2.08750e-16
2018/02/27	23:35:19	ok	ok	238.0440	155.525	0.000000	12.69	67.502	7.496	129243355.028236	2	239.9756	-1.37796e-03	5.46695e-16
2018/02/27	23:40:19	ok	ok	238.0540	155.576	0.000000	12.63	67.376	7.454	128959420.277978	2	237.8167	3.15701e-03	5.03884e-17
2018/02/27	23:45:19	ok	ok	238.0740	155.630	0.000000	12.54	67.244	7.398	128220496.590073	2	238.6708	9.57726e-04	2.79101e-16
2018/02/27	23:50:19	ok	ok	238.0800	155.666	0.000000	12.50	67.208	7.376	130685551.683341	2	238.2244	1.38934e-03	2.30242e-16
2018/02/27	23:55:19	ok	ok	238.1100	155.723	0.000000	12.39	67.159	7.321	126333427.887747	3	240.2357	-1.41467e-03	4.94647e-04
2018/02/28	00:00:19	ok	ok	238.1260	155.787	0.000000	12.29	67.112	7.270	119092197.449131	2	239.2578	2.91456e-04	9.99496e-17
2018/02/28	00:30:29	ok	ok	239.5180	158.522	0.000000	7.78	72.228	5.881	122823080.569518	3	237.7781	3.96042e-03	1.45439e-04
2018/02/28	00:35:29	ok	ok	239.5740	158.719	0.000000	7.45	72.134	5.749	126289879.943687	3	238.1974	3.81587e-03	9.83467e-04
2018/02/28	00:40:29	ok	ok	239.6480	158.884	0.000000	7.18	72.025	5.641	125935461.982127	3	237.6777	4.19918e-03	1.11617e-04
2018/02/28	00:45:29	ok	ok	239.7140	159.039	0.000000	6.91	71.944	5.537	127754565.111269	3	237.8461	4.15569e-03	8.76369e-05
2018/02/28	00:50:29	ok	ok	239.7560	159.190	0.000000	6.68	71.815	5.445	128282218.390224	3	239.4880	2.99728e-03	7.52664e-04
2018/02/28	00:55:29	ok	ok	239.8140	159.318	0.000000	6.46	71.688	5.358	123309052.799092	3	238.0588	4.18243e-03	6.09925e-04
2018/02/28	01:00:29	ok	ok	239.8480	159.428	0.000000	6.26	71.538	5.277	124473338.871512	2	239.6789	1.82368e-03	6.10421e-16
2018/02/28	01:05:29	ok	ok	239.8920	159.540	0.000000	6.07	71.417	5.204	124742992.564761	3	238.5185	3.80895e-03	9.36462e-04
2018/02/28	01:10:29	ok	ok	239.9160	159.650	0.000000	5.90	71.301	5.138	124598712.842450	3	238.6473	3.75413e-03	7.14622e-04
2018/02/28	01:15:29	ok	ok	239.9580	159.759	0.000000	5.72	71.154	5.067	126589956.207308	2	239.8197	2.99882e-03	3.35019e-17
2018/02/28	01:20:29	ok	ok	239.9940	159.843	0.000000	5.58	71.044	5.013	138146869.967356	2	239.0848	3.49495e-03	1.69188e-16
2018/02/28	01:25:29	ok	ok	240.0260	159.947	0.000000	5.43	70.903	4.954	119153568.769544	3	238.3458	4.14410e-03	4.55154e-04
2018/02/28	01:30:29	ok	ok	240.0480	160.037	0.000000	5.29	70.793	4.901	126778653.929661	3	239.6854	3.06439e-03	8.65691e-04
2018/02/28	01:35:29	ok	ok	240.0760	160.127	0.000000	5.14	70.653	4.843	115632064.744855	2	240.2800	2.68471e-03	6.03278e-17
2018/02/28	01:40:29	ok	ok	240.1060	160.175	0.000000	5.04	70.550	4.804	131820595.611368	7	239.8361	2.48460e-03	2.76797e-03
2018/02/28	01:45:29	ok	ok	240.1120	160.250	0.000000	4.95	70.394	4.765	124957089.080153	2	239.2626	3.47715e-03	2.20009e-16
2018/02/28	01:50:29	ok	ok	240.1360	160.292	0.000000	4.84	70.289	4.724	130707712.185407	2	241.0311	1.19071e-03	3.53927e-16
2018/02/28	01:55:29	ok	ok	240.1600	160.376	0.000000	4.72	70.183	4.679	123077452.702029	3	239.6680	1.72683e-03	7.41273e-04
2018/02/28	02:00:29	ok	ok	240.1720	160.448	0.000000	4.61	70.023	4.635	128442174.959336	2	240.7217	1.28663e-03	6.96162e-17
2018/02/28	02:05:29	ok	ok	240.1900	160.502	0.000000	4.52	69.922	4.600	130030649.337695	3	242.1666	-6.68802e-04	5.10136e-04
2018/02/28	02:10:29	ok	ok	240.2200	160.581	0.000000	4.43	69.794	4.565	123803676.359334	2	240.0952	2.56609e-03	1.52399e-16
2018/02/28	02:15:29	ok	ok	240.2320	160.659	0.000000	4.33	69.691	4.528	112489562.494975	6	240.3192	1.39960e-03	1.74093e-03
2018/02/28	02:20:29	ok	ok	240.2380	160.704	0.000000	4.25	69.593	4.497	122661254.835827	3	241.7867	-2.33326e-04	6.66652e-04
2018/02/28	02:25:29	ok	ok	240.2640	160.781	0.000000	4.18	69.496	4.470	116314729.138376	4	241.1542	-5.56965e-04	1.61072e-03
2018/02/28	02:30:29	ok	ok	240.2680	160.844	0.000000	4.10	69.397	4.440	125511588.434430	3	241.8416	-5.13871e-04	2.87033e-04
2018/02/28	02:35:29	ok	ok	240.2940	160.900	0.000000	4.02	69.271	4.409	115688945.596391	3	239.5145	2.34309e-03	9.28413e-04
2018/02/28	02:40:29	ok	ok	240.3140	160.953	0.000000	3.92	69.196	4.375	117698904.097029	4	241.2825	-5.22082e-04	1.86467e-03
2018/02/28	02:45:29	ok	ok	240.3260	161.015	0.000000	3.86	69.074	4.350	108756078.957463	6	240.3948	1.55084e-03	1.75529e-03
2018/02/28	02:50:29	ok	ok	240.3380	161.039	0.000000	3.78	69.031	4.324	118996338.710399	2	240.1167	3.23657e-03	8.36976e-17
2018/02/28	02:55:29	ok	ok	240.3540	161.100	0.000000	3.72	68.936	4.301	113131922.363821	3	240.0997	1.42356e-03	1.20056e-03
2018/02/28	03:00:29	ok	ok	240.3680	161.159	0.000000	3.65	68.811	4.273	113596610.280614	3	241.8349	-2.91170e-04	2.87041e-04
2018/02/28	03:05:29	ok	ok	240.3780	161.214	0.000000	3.57	68.768	4.247	109679906.086599	3	241.8684	-3.00151e-04	1.31340e-04
2018/02/28	03:10:29	ok	ok	240.3820	161.246	0.000000	3.52	68.675	4.228	114778647.352786	3	241.7679	-2.73556e-04	5.98574e-04
2018/02/28	03:15:29	ok	ok	240.4100	161.301	0.000000	3.44	68.577	4.199	120563179.314356	6	240.5027	1.41431e-03	1.79355e-03
2018/02/28	03:20:29	ok	ok	240.4140	161.351	0.000000	3.40	68.486	4.182	108827882.127931	3	240.1134	1.55853e-03	1.34260e-03
2018/02/28	03:25:29	ok	ok	240.4180	161.394	0.000000	3.34	68.391	4.160	120457320.171096	3	239.8524	1.83927e-03	9.17294e-04
2018/02/28	03:30:29	ok	ok	240.4380	161.447	0.000000	3.29	68.298	4.140	117419093.136195	2	238.3956	4.69864e-03	1.72157e-16
2018/02/28	03:35:29	ok	ok	240.4560	161.462	0.000000	3.24	68.205	4.121	115627242.408342	4	241.4694	3.70336e-04	9.39916e-04
2018/02/28	03:40:29	ok	ok	240.4520	161.480	0.000000	3.18	68.138	4.100	114369306.565023	6	240.5579	1.22265e-03	1.54847e-03
2018/02/28	03:45:29	ok	ok	240.4620	161.509	0.000000	3.16	68.051	4.089	115978077.267241	3	239.6305	1.94020e-03	2.94591e-04
2018/02/28	03:50:29	ok	ok	240.4640	161.551	0.000000	3.12	67.960	4.073	113198571.298525	3	240.0124	1.53898e-03	7.45111e-04
2018/02/28	03:55:29	ok	ok	240.4700	161.568	0.000000	3.08	67.897	4.058	116552295.333855	3	241.8607	-1.74159e-04	3.84302e-04
2018/02/28	04:00:29	ok	ok	240.4800	161.595	0.000000	3.04	67.806	4.042	122674809.246801	3	240.1903	1.33134e-03	9.06207e-04
2018/02/28	04:05:29	ok	ok	240.4820	161.612	0.000000	2.99	67.741	4.025	115826718.885109	5	241.0454	7.58882e-04	6.67878e-04
2018/02/28	04:10:29	ok	ok	240.4960	161.657	0.000000	2.96	67.652	4.011	116649090.683742	2	242.0133	-4.48492e-04	4.97500e-16
2018/02/28	04:15:29	ok	ok	240.5080	161.673	0.000000	2.92	67.589	3.997	118816559.963887	3	240.1098	1.65010e-03	1.27892e-03
2018/02/28	04:20:29	ok	ok	240.5000	161.705	0.000000	2.90	67.529	3.988	118981176.002207	3	241.8266	-2.14231e-04	6.66542e-04
2018/02/28	04:25:29	ok	ok	240.5120	161.713	0.000000	2.86	67.466	3.974	118598823.236762	3	240.1710	1.52373e-03	1.01895e-03
2018/02/28	04:30:29	ok	ok	240.5160	161.729	0.000000	2.83	67.433	3.964	117421461.157305	5	241.3383	5.57275e-05	1.51557e-03
2018/02/28	04:35:29	ok	ok	240.5220	161.742	0.000000	2.80	67.344	3.950	119679709.830417	5	241.2829	1.44523e-04	1.49306e-03
2018/02/28	04:40:29	ok	ok	240.5340	161.773	0.000000	2.77	67.254	3.937	115577576.273247	6	240.6263	1.20158e-03	1.54516e-03
2018/02/28	04:45:29	ok	ok	240.5320	161.784	0.000000	2.74	67.221	3.927	114905644.736341	6	240.6593	1.20131e-03	1.65744e-03
2018/02/28	04:50:29	ok	ok	240.5280	161.800	0.000000	2.72	67.161	3.919	122829001.408377	3	242.1834	-5.27372e-04	9.23039e-05
2018/02/28	04:55:29	ok	ok	240.5480	161.818	0.000000	2.67	67.124	3.903	119447482.928702	2	240.8452	2.33614e-03	1.18261e-16
2018/02/28	05:00:29	ok	ok	240.5500	161.830	0.000000	2.66	67.039	3.896	116533442.734540	3	239.9811	1.74791e-03	1.09820e-03
2018/02/28	05:05:29	ok	ok	240.5420	161.842	0.000000	2.66	66.955	3.891	129277893.363996	3	242.0333	-4.38714e-04	6.65973e-04
2018/02/28	05:10:29	ok	ok	240.5620	161.855	0.000000	2.62	66.920	3.878	111319950.416101	3	239.7079	1.76318e-03	6.03718e-04
2018/02/28	05:15:29	ok	ok	240.5580	161.867	0.000000	2.59	66.831	3.865	117131782.934291	3	242.0344	-3.41065e-04	4.13193e-04
2018/02/28	05:20:29	ok	ok	240.5600	161.879	0.000000	2.56	66.825	3.857	120393866.284147	3	242.0835	-4.52148e-04	4.32550e-04
2018/02/28	05:25:29	ok	ok	240.5640	161.882	0.000000	2.52	66.762	3.843	113819594.205426	2	240.6352	5.48479e-04	4.90174e-17
2018/02/28	05:30:29	ok	ok	240.5800	161.893	0.000000	2.51	66.676	3.836	111129900.164527	3	239.7540	1.78904e-03	5.59436e-04
2018/02/28	05:35:29	ok	ok	240.5780	161.907	0.000000	2.50	66.647	3.831	118320956.804940	3	240.6720	1.26446e-03	1.02661e-04
2018/02/28	05:40:29	ok	ok	240.5900	161.918	0.000000	2.46	66.611	3.819	119067555.174876	6	240.7442	1.14431e-03	1.71495e-03
2018/02/28	05:45:29	ok	ok	240.5860	161.932	0.000000	2.44	66.552	3.810	111165027.025143	3	239.7933	1.88878e-03	1.71728e-04
2018/02/28	05:50:29	ok	ok	240.5900	161.943	0.000000	2.43	66.494	3.805	113086210.481075	5	241.3800	1.18815e-04	1.67148e-03
2018/02/28	05:55:29	ok	ok	240.5960	161.949	0.000000	2.41	66.462	3.798	117457125.809155	3	242.2353	-3.94644e-04	5.19706e-04
2018/02/28	06:30:29	ok	ok	239.2740	159.400	0.000000	6.60	61.612	4.647	147702766.462941	3	237.3195	4.34122e-03	9.78122e-05
2018/02/28	06:35:29	ok	ok	239.2100	159.219	0.000000	6.91	61.665	4.746	126181372.421089	3	237.4510	4.09687e-03	6.02509e-04
2018/02/28	06:40:29	ok	ok	239.1520	159.059	0.000000	7.12	61.729	4.816	127921694.235848	6	239.4440	9.40239e-04	1.78092e-03
2018/02/28	06:45:29	ok	ok	239.1060	158.937	0.000000	7.30	61.760	4.875	125907449.055622	3	237.3934	4.07404e-03	3.25274e-04
2018/02/28	06:50:29	ok	ok	239.0660	158.847	0.000000	7.49	61.850	4.942	133339350.901442	2	237.0022	4.42515e-03	2.07869e-16
2018/02/28	06:55:29	ok	ok	239.0360	158.790	0.000000	7.64	61.875	4.993	121447568.749308	2	237.4222	3.74213e-03	5.61496e-16
2018/02/28	07:00:29	ok	ok	238.9840	158.707	0.000000	7.78	61.928	5.042	131775693.092928	5	239.5877	6.52864e-04	9.21468e-04
2018/02/28	07:05:29	ok	ok	238.9640	158.637	0.000000	7.94	62.013	5.101	141271568.765385	2	239.2344	1.07596e-03	3.66323e-16
2018/02/28	07:10:29	ok	ok	238.9380	158.556	0.000000	8.04	62.088	5.141	131740179.710676	5	239.5892	6.76701e-04	1.28223e-03
2018/02/28	07:15:29	ok	ok	238.9200	158.467	0.000000	8.16	62.137	5.185	126319905.809847	3	238.4481	1.70481e-03	1.42105e-03
2018/02/28	07:20:29	ok	ok	238.9000	158.417	0.000000	8.29	62.188	5.232	126380194.693495	2	237.6522	2.72270e-03	3.46103e-16
2018/02/28	07:25:29	ok	ok	238.8720	158.361	0.000000	8.37	62.173	5.258	131355523.826818	6	239.1115	1.14825e-03	1.76559e-03
2018/02/28	07:30:29	ok	ok	238.8620	158.321	0.000000	8.45	62.216	5.289	123733430.485887	2	238.0011	2.19599e-03	2.70910e-16
2018/02/28	07:35:29	ok	ok	238.8400	158.285	0.000000	8.57	62.294	5.336	127591645.598264	3	238.0624	1.75938e-03	5.23873e-04
2018/02/28	07:40:29	ok	ok	238.8180	158.234	0.000000	8.62	62.303	5.354	128936303.426360	2	239.4483	1.05378e-03	8.39312e-17
2018/02/28	07:45:29	ok	ok	238.7980	158.187	0.000000	8.72	62.349	5.392	134077435.972268	2	238.4133	4.90040e-03	1.46094e-16
2018/02/28	07:50:29	ok	ok	238.7740	158.153	0.000000	8.78	62.388	5.417	133796346.345690	3	238.8223	1.30639e-03	4.92647e-06
2018/02/28	07:55:29	ok	ok	238.7700	158.112	0.000000	8.86	62.372	5.443	124042570.674992	2	239.2317	1.60862e-03	1.05075e-16
2018/02/28	08:00:29	ok	ok	238.7680	158.088	0.000000	8.89	62.436	5.459	129321442.690788	2	239.8033	-1.10658e-04	2.60168e-16
2018/02/28	08:05:29	ok	ok	238.7480	158.036	0.000000	8.96	62.477	5.487	121322303.678757	2	236.9444	4.10508e-03	1.16870e-16
2018/02/28	08:10:29	ok	ok	238.7280	158.008	0.000000	9.04	62.519	5.519	129218803.923764	2	237.2322	3.39128e-03	9.21019e-17
2018/02/28	08:15:29	ok	ok	238.7200	157.987	0.000000	9.06	62.523	5.526	125571588.721983	2	236.6633	4.59423e-03	7.89775e-17
2018/02/28	08:20:29	ok	ok	238.7140	157.948	0.000000	9.12	62.591	5.553	126390811.729912	2	239.2352	6.44788e-04	4.27170e-16
2018/02/28	08:25:29	ok	ok	238.6960	157.940	0.000000	9.14	62.536	5.556	120835357.239752	6	238.8964	1.22229e-03	1.69891e-03
2018/02/28	08:30:29	ok	ok	238.6900	157.890	0.000000	9.22	62.608	5.591	123143969.140475	2	238.7600	1.33203e-03	1.65887e-16
2018/02/28	08:35:29	ok	ok	238.6700	157.873	0.000000	9.27	62.617	5.609	126204179.355110	2	238.1978	2.29921e-03	5.52724e-16
2018/02/28	08:40:29	ok	ok	238.6720	157.811	0.000000	9.32	62.625	5.628	122290692.269755	6	238.9205	1.17408e-03	1.64279e-03
2018/02/28	08:45:29	ok	ok	238.6540	157.791	0.000000	9.36	62.632	5.643	119976317.239322	2	238.0856	1.59454e-03	2.00189e-16
2018/02/28	08:50:29	ok	ok	238.6460	157.756	0.000000	9.42	62.700	5.671	119262175.234233	2	238.4444	7.40368e-04	4.24131e-16
2018/02/28	08:55:29	ok	ok	238.6320	157.710	0.000000	9.50	62.685	5.698	118390967.207920	2	238.3089	8.14631e-04	2.98786e-16
2018/02/28	09:30:29	ok	ok	238.1460	156.819	0.000000	11.12	62.027	6.246	126169804.107078	7	238.0657	2.01435e-03	3.48864e-03
2018/02/28	09:35:29	ok	ok	238.1100	156.714	0.000000	11.29	62.143	6.325	119070440.577695	5	238.7539	5.15512e-05	1.57039e-03
2018/02/28	09:40:29	ok	ok	238.0800	156.631	0.000000	11.42	62.165	6.379	123139681.864276	2	238.5500	1.65321e-03	1.25758e-16
2018/02/28	09:45:29	ok	ok	238.0520	156.570	0.000000	11.56	62.335	6.452	121282767.329419	3	239.5060	-3.41226e-04	2.16146e-04
2018/02/28	09:50:29	ok	ok	238.0260	156.505	0.000000	11.64	62.437	6.495	117106601.601369	2	238.6483	1.04576e-03	1.01583e-16
2018/02/28	09:55:29	ok	ok	237.9960	156.462	0.000000	11.72	62.597	6.544	120805954.080945	3	238.0673	1.22560e-03	2.17452e-04
2018/02/28	10:00:29	ok	ok	237.9760	156.404	0.000000	11.80	62.610	6.579	117420400.886891	5	238.8365	-7.05925e-06	1.45655e-03
2018/02/28	10:05:29	ok	ok	237.9600	156.324	0.000000	11.90	62.744	6.634	124317193.460307	2	237.8829	1.79642e-03	1.97768e-16
2018/02/28	10:10:29	ok	ok	237.9340	156.264	0.000000	12.05	62.828	6.705	123742305.130335	2	238.4850	1.15485e-03	9.20011e-17
2018/02/28	10:15:29	ok	ok	237.9200	156.191	0.000000	12.04	62.914	6.710	122880640.816672	2	236.2189	3.81063e-03	3.04515e-16
2018/02/28	10:20:29	ok	ok	237.8860	156.117	0.000000	12.18	62.967	6.775	119313329.927805	2	235.7922	4.70482e-03	3.49914e-16
2018/02/28	10:25:29	ok	ok	237.8640	156.056	0.000000	12.24	63.036	6.807	131113698.919475	2	237.3200	2.64909e-03	5.70076e-16
2018/02/28	10:30:29	ok	ok	237.8660	156.003	0.000000	12.30	63.134	6.844	116004910.218893	2	235.8667	4.44084e-03	1.41724e-16
2018/02/28	10:35:29	ok	ok	237.8580	155.981	0.000000	12.38	63.324	6.898	117735824.844768	6	238.1004	9.38473e-04	1.77884e-03
2018/02/28	10:40:29	ok	ok	237.8400	155.937	0.000000	12.39	63.355	6.906	118453192.475479	2	236.0800	3.99145e-03	4.22616e-16
2018/02/28	10:45:29	ok	ok	237.8040	155.881	0.000000	12.52	63.377	6.964	122864373.869643	2	239.2067	-2.18771e-04	3.03799e-16
2018/02/28	10:50:29	ok	ok	237.7980	155.833	0.000000	12.56	63.471	6.992	126599171.945679	2	238.3892	1.01497e-03	5.08466e-17
2018/02/28	10:55:29	ok	ok	237.7780	155.783	0.000000	12.68	63.463	7.043	123070732.900470	3	237.3762	1.54279e-03	1.48199e-03
2018/02/28	11:00:29	ok	ok	237.7580	155.756	0.000000	12.68	63.521	7.050	123132782.834694	2	237.6111	1.83386e-03	1.30245e-17
2018/02/28	11:05:29	ok	ok	237.7400	155.697	0.000000	12.76	63.652	7.099	130168913.975512	2	237.5167	3.16346e-03	7.60891e-17
2018/02/28	11:10:29	ok	ok	237.7220	155.657	0.000000	12.84	63.695	7.139	121027820.408017	3	239.2432	-3.60109e-04	9.34383e-05
2018/02/28	11:15:29	ok	ok	237.7160	155.613	0.000000	12.90	63.705	7.167	118999966.272097	2	235.8800	3.98654e-03	3.76289e-16
2018/02/28	11:20:29	ok	ok	237.6920	155.558	0.000000	13.02	63.814	7.233	128705672.008911	2	237.4756	1.90587e-03	7.27163e-17
2018/02/28	11:25:29	ok	ok	237.6920	155.513	0.000000	13.01	63.841	7.232	120460331.247731	5	238.3090	1.35666e-04	1.71763e-03
2018/02/28	11:30:29	ok	ok	237.6640	155.476	0.000000	13.07	63.940	7.270	122590031.607856	2	239.0744	-2.54710e-04	4.77179e-16
2018/02/28	11:35:29	ok	ok	237.6520	155.435	0.000000	13.10	63.974	7.287	127798490.448800	2	237.4111	1.83162e-03	5.58928e-16
2018/02/28	11:40:29	ok	ok	237.6440	155.400	0.000000	13.18	64.046	7.331	125508161.026446	2	238.0619	1.72185e-03	3.95908e-16
2018/02/28	11:45:29	ok	ok	237.6440	155.353	0.000000	13.18	64.134	7.341	120311531.330497	2	235.5956	4.57502e-03	6.14751e-16
2018/02/28	11:50:29	ok	ok	237.6300	155.328	0.000000	13.27	64.179	7.387	121775148.459970	2	238.9289	1.45499e-04	3.81314e-16
2018/02/28	11:55:29	ok	ok	237.6240	155.294	0.000000	13.26	64.206	7.386	135535099.672409	2	237.4167	3.15660e-03	8.11059e-17
2018/02/28	12:00:29	ok	ok	237.6180	155.241	0.000000	13.32	64.305	7.425	124034688.633856	2	235.5311	4.49921e-03	3.05404e-16
2018/02/28	12:30:39	ok	ok	236.8840	153.702	0.000000	15.74	62.152	8.319	120764190.504689	5	245.5271	-1.77310e-02	1.87556e-02
2018/02/28	12:35:39	ok	ok	236.8360	153.578	0.000000	15.95	62.157	8.426	132452402.437597	3	235.2358	3.77024e-03	3.02077e-04
2018/02/28	12:40:39	ok	ok	236.8060	153.488	0.000000	16.13	62.217	8.526	124435129.567362	3	236.3701	2.82450e-03	1.26665e-03
2018/02/28	12:45:39	ok	ok	236.7820	153.413	0.000000	16.24	62.265	8.589	119881933.358986	2	236.6751	2.80491e-03	3.89545e-17
2018/02/28	12:50:39	ok	ok	236.7300	153.316	0.000000	16.44	62.298	8.698	137219647.385700	3	235.4869	3.54008e-03	5.78364e-04
2018/02/28	12:55:39	ok	ok	236.7060	153.229	0.000000	16.51	62.340	8.740	132847363.477791	2	236.5167	3.12649e-03	7.64108e-17
2018/02/28	13:00:39	ok	ok	236.6820	153.150	0.000000	16.63	62.390	8.811	123226180.400745	3	235.0698	3.78975e-03	5.04825e-04
2018/02/28	13:05:39	ok	ok	236.6600	153.080	0.000000	16.71	62.403	8.855	121374496.974497	2	237.7800	6.48384e-04	2.01575e-16
2018/02/28	13:10:39	ok	ok	236.6360	152.988	0.000000	16.90	62.435	8.961	122751983.169447	2	237.0619	1.70228e-03	3.97578e-16
2018/02/28	13:15:39	ok	ok	236.6120	152.928	0.000000	17.01	62.483	9.027	120329059.198724	2	234.6022	4.30383e-03	4.84714e-16
2018/02/28	13:20:39	ok	ok	236.5920	152.876	0.000000	17.07	62.523	9.065	123315460.334316	2	237.1217	1.24453e-03	1.35893e-16
2018/02/28	13:25:39	ok	ok	236.5640	152.824	0.000000	17.23	62.549	9.156	122072177.774361	2	237.0542	1.48794e-03	1.57586e-16
2018/02/28	13:30:39	ok	ok	236.5420	152.734	0.000000	17.38	62.545	9.238	130479430.545830	2	234.4667	4.37374e-03	3.58123e-16
2018/02/28	13:35:39	ok	ok	236.5180	152.694	0.000000	17.40	62.608	9.258	121986858.502913	2	236.1400	4.55869e-03	4.70435e-16
2018/02/28	13:40:39	ok	ok	236.5020	152.649	0.000000	17.48	62.681	9.314	122562389.071333	2	236.9500	1.62206e-03	4.15920e-16
2018/02/28	13:45:39	ok	ok	236.4760	152.570	0.000000	17.61	62.643	9.380	134449088.003210	2	234.4700	4.25977e-03	1.56128e-16
2018/02/28	13:50:39	ok	ok	236.4500	152.493	0.000000	17.67	62.683	9.420	127142433.087563	2	237.0033	1.18803e-03	6.40379e-17
2018/02/28	13:55:39	ok	ok	236.4340	152.439	0.000000	17.74	62.724	9.466	131406494.497502	2	236.0133	4.77036e-03	4.14913e-17
2018/02/28	14:00:39	ok	ok	236.4100	152.386	0.000000	17.89	62.689	9.545	125864957.296316	2	237.6678	-3.58750e-05	2.37317e-16
2018/02/28	14:05:39	ok	ok	236.4040	152.331	0.000000	17.96	62.731	9.591	139123597.979895	3	234.7938	3.66485e-03	3.79316e-04
2018/02/28	14:10:39	ok	ok	236.3800	152.289	0.000000	18.08	62.781	9.668	122589114.771714	2	234.2633	4.47392e-03	3.51664e-16
2018/02/28	14:15:39	ok	ok	236.3580	152.220	0.000000	18.12	62.818	9.696	131004301.729553	2	236.2500	2.83902e-03	4.22054e-17
2018/02/28	14:20:39	ok	ok	236.3520	152.170	0.000000	18.18	62.857	9.737	122603522.861829	3	234.7044	3.72649e-03	1.31197e-04
2018/02/28	14:25:39	ok	ok	236.3300	152.142	0.000000	18.24	62.957	9.787	132817481.412431	2	236.3567	1.40463e-03	4.01240e-16
2018/02/28	14:30:39	ok	ok	236.3280	152.101	0.000000	18.26	62.931	9.795	132324827.953541	3	235.1503	3.35715e-03	6.43659e-04
2018/02/28	14:35:39	ok	ok	236.3200	152.074	0.000000	18.34	63.004	9.853	127841295.737520	3	234.5646	3.81371e-03	3.58481e-04
2018/02/28	14:40:39	ok	ok	236.3180	152.047	0.000000	18.44	63.080	9.923	127929634.334383	2	236.2374	2.65881e-03	1.05170e-16
2018/02/28	14:45:39	ok	ok	236.3060	152.008	0.000000	18.46	63.024	9.926	127405780.663462	2	236.1771	2.67985e-03	2.39473e-16
2018/02/28	14:50:39	ok	ok	236.2980	151.969	0.000000	18.54	63.097	9.985	139487621.897534	7	236.0504	1.88194e-03	3.97889e-03
2018/02/28	14:55:39	ok	ok	236.2880	151.933	0.000000	18.63	63.142	10.045	131278839.884479	3	234.6676	3.65885e-03	2.70509e-04
2018/02/28	15:00:39	ok	ok	236.2740	151.902	0.000000	18.59	63.165	10.025	146753621.072917	2	236.1771	2.67798e-03	2.39473e-16
2018/02/28	15:05:39	ok	ok	236.2680	151.873	0.000000	18.64	63.233	10.066	129688036.793636	5	244.7376	-1.72596e-02	1.71693e-02
2018/02/28	15:10:39	ok	ok	236.2640	151.851	0.000000	18.68	63.270	10.095	136391836.618883	2	236.4819	2.34049e-03	3.03882e-16
2018/02/28	15:15:39	ok	ok	236.2620	151.828	0.000000	18.72	63.307	10.125	130750734.916239	3	234.6307	3.71770e-03	2.40266e-04
2018/02/28	15:20:39	ok	ok	236.2540	151.809	0.000000	18.72	63.337	10.130	129178947.622919	3	234.6857	3.66119e-03	5.74283e-04
2018/02/28	15:25:39	ok	ok	236.2420	151.769	0.000000	18.77	63.345	10.161	128555486.179634	3	234.4911	3.76965e-03	1.78792e-04
2018/02/28	15:30:39	ok	ok	236.2240	151.746	0.000000	18.85	63.358	10.211	127941966.865563	6	236.3170	2.32336e-03	1.22000e-03
2018/02/28	15:35:39	ok	ok	236.2280	151.717	0.000000	18.86	63.390	10.222	122479317.354682	3	234.4727	3.79905e-03	1.63653e-04
2018/02/28	15:40:39	ok	ok	236.2240	151.705	0.000000	18.94	63.463	10.283	125879375.088172	3	234.9347	3.41695e-03	1.00116e-03
2018/02/28	15:45:39	ok	ok	236.2140	151.692	0.000000	18.98	63.440	10.303	127684680.992556	5	244.9729	-1.74311e-02	1.71294e-02
2018/02/28	15:50:39	ok	ok	236.2180	151.677	0.000000	18.96	63.526	10.305	127450313.937004	2	236.1167	2.69571e-03	9.82376e-17
2018/02/28	15:55:39	ok	ok	236.2300	151.688	0.000000	18.96	63.586	10.315	124770012.181819	3	234.5413	3.65652e-03	1.61585e-04
2018/02/28	16:00:39	ok	ok	236.2200	151.677	0.000000	18.96	63.616	10.320	121290197.387058	3	234.6647	3.61759e-03	6.12691e-04
2018/02/28	16:05:39	ok	ok	236.2140	151.670	0.000000	18.98	63.619	10.332	129225170.299127	3	234.4018	3.83260e-03	6.97250e-05
2018/02/28	16:10:39	ok	ok	236.2240	151.652	0.000000	19.02	63.626	10.358	136677400.803725	3	234.6676	3.65208e-03	2.70509e-04
2018/02/28	16:15:39	ok	ok	236.2200	151.661	0.000000	19.01	63.684	10.361	129283131.110186	3	234.4724	3.83364e-03	4.52571e-04
2018/02/28	16:20:39	ok	ok	236.2260	151.666	0.000000	19.00	63.772	10.369	128320691.423689	3	234.5724	3.77057e-03	5.37199e-04
2018/02/28	16:25:39	ok	ok	236.2180	151.653	0.000000	19.01	63.774	10.376	135958447.869786	3	234.5018	3.76900e-03	1.51511e-05
2018/02/28	16:30:39	ok	ok	236.2340	151.659	0.000000	19.02	63.805	10.387	124839299.926072	3	234.4911	3.76691e-03	1.78792e-04
2018/02/28	16:35:39	ok	ok	236.2340	151.681	0.000000	19.03	63.867	10.403	129363534.389180	2	236.2652	2.59612e-03	1.49160e-16
2018/02/28	16:40:39	ok	ok	236.2480	151.676	0.000000	18.99	63.920	10.387	134346233.957525	3	234.3548	3.81993e-03	5.14452e-04
2018/02/28	16:45:39	ok	ok	236.2500	151.695	0.000000	18.96	63.974	10.378	135989899.510070	2	236.1787	2.59777e-03	1.02361e-16
2018/02/28	16:50:39	ok	ok	236.2640	151.709	0.000000	18.98	63.978	10.390	132228188.533580	3	234.5675	3.71657e-03	1.85802e-04
2018/02/28	16:55:39	ok	ok	236.2660	151.711	0.000000	18.93	64.088	10.378	127725648.025691	5	244.4763	-1.71770e-02	1.71161e-02
2018/02/28	17:00:39	ok	ok	236.2680	151.713	0.000000	18.90	64.053	10.354	139259949.716597	3	234.6543	3.70331e-03	3.17967e-04
2018/02/28	17:05:39	ok	ok	236.2760	151.724	0.000000	18.92	64.117	10.376	130392459.306716	5	244.4521	-1.71397e-02	1.71336e-02
2018/02/28	17:10:39	ok	ok	236.2760	151.741	0.000000	18.88	64.140	10.356	135093917.638471	3	235.8200	2.84737e-03	1.16815e-03
2018/02/28	17:15:39	ok	ok	236.2860	151.746	0.000000	18.91	64.174	10.379	130949215.774100	3	235.8857	2.79419e-03	9.98126e-04
2018/02/28	17:20:39	ok	ok	236.3000	151.769	0.000000	18.86	64.196	10.352	126901738.738782	2	236.1167	2.69735e-03	9.82376e-17
2018/02/28	17:25:39	ok	ok	236.3160	151.791	0.000000	18.75	64.237	10.292	148826445.741832	3	234.6465	3.73811e-03	1.39305e-04
2018/02/28	17:30:39	ok	ok	236.3320	151.805	0.000000	18.76	64.328	10.313	127182316.271453	3	234.5516	3.82078e-03	1.17144e-04
2018/02/28	17:35:39	ok	ok	236.3420	151.844	0.000000	18.75	64.356	10.311	122755599.768807	3	234.6442	3.63228e-03	9.58990e-05
2018/02/28	17:40:39	ok	ok	236.3520	151.859	0.000000	18.67	64.431	10.274	131788902.322413	3	234.7647	3.68195e-03	5.27678e-04
2018/02/28	17:45:39	ok	ok	236.3720	151.896	0.000000	18.58	64.475	10.227	123236642.631554	3	234.6280	3.77140e-03	1.24173e-04
2018/02/28	17:50:39	ok	ok	236.3780	151.924	0.000000	18.52	64.495	10.194	135907750.949939	3	235.1898	3.36308e-03	6.66715e-04
2018/02/28	17:55:39	ok	ok	236.3920	151.942	0.000000	18.52	64.465	10.189	139340801.378904	3	234.7598	3.62883e-03	1.76569e-04
2018/02/28	18:30:39	ok	ok	237.0460	153.236	0.000000	16.40	67.100	9.346	126643708.317101	3	235.3779	3.77968e-03	3.09946e-04
2018/02/28	18:35:39	ok	ok	237.0760	153.332	0.000000	16.24	67.130	9.260	131497546.386713	2	237.0374	2.67222e-03	3.49371e-17
2018/02/28	18:40:39	ok	ok	237.1160	153.409	0.000000	16.14	67.170	9.210	126096179.514449	2	236.2336	3.20010e-03	3.21085e-16
2018/02/28	18:45:39	ok	ok	237.1460	153.481	0.000000	16.01	67.176	9.139	132833814.657536	3	235.4701	3.75523e-03	2.16273e-04
2018/02/28	18:50:39	ok	ok	237.1680	153.560	0.000000	15.89	67.155	9.070	126117620.806395	2	237.2048	2.63903e-03	8.87340e-17
2018/02/28	18:55:39	ok	ok	237.1760	153.590	0.000000	15.84	67.116	9.038	127611401.423815	2	237.3671	2.51080e-03	9.02267e-17
2018/02/28	19:00:39	ok	ok	237.1860	153.632	0.000000	15.79	67.049	9.001	133757925.540511	2	237.1582	2.63374e-03	9.38015e-17
2018/02/28	19:05:39	ok	ok	237.1940	153.659	0.000000	15.72	67.007	8.958	136117101.243181	2	237.1167	2.71942e-03	9.78233e-17
2018/02/28	19:10:39	ok	ok	237.2260	153.721	0.000000	15.64	66.964	8.909	124842932.944820	3	235.3732	3.82401e-03	4.97130e-04
2018/02/28	19:15:39	ok	ok	237.2200	153.741	0.000000	15.56	67.008	8.872	131539343.626704	2	237.4626	2.42968e-03	2.27699e-16
2018/02/28	19:20:39	ok	ok	237.2460	153.775	0.000000	15.50	67.026	8.842	127508765.158530	7	241.3417	-1.50398e-02	1.82320e-02
2018/02/28	19:25:39	ok	ok	237.2520	153.789	0.000000	15.46	66.902	8.804	127037204.631480	3	235.3626	3.82345e-03	3.34119e-04
2018/02/28	19:30:39	ok	ok	237.2580	153.821	0.000000	15.46	66.902	8.804	125443477.003988	2	237.2513	2.65007e-03	1.44360e-16
2018/02/28	19:35:39	ok	ok	237.2740	153.861	0.000000	15.36	66.972	8.760	132973795.769600	3	237.5333	2.17458e-03	1.38871e-16
2018/02/28	19:40:39	ok	ok	237.2680	153.879	0.000000	15.39	66.890	8.765	134704845.771457	2	236.1200	2.62541e-03	1.03570e-16
2018/02/28	19:45:39	ok	ok	237.2620	153.897	0.000000	15.35	66.882	8.743	127625065.126441	2	237.3255	2.60107e-03	1.59590e-16
2018/02/28	19:50:39	ok	ok	237.2740	153.932	0.000000	15.30	66.844	8.712	135706723.859260	2	239.1044	-1.22472e-03	3.32101e-16
2018/02/28	19:55:39	ok	ok	237.2780	153.934	0.000000	15.26	66.837	8.689	137950320.198843	2	237.3721	2.60826e-03	1.36585e-16
2018/02/28	20:00:39	ok	ok	237.2860	153.948	0.000000	15.26	66.866	8.693	127565701.931897	2	237.0478	6.17738e-04	9.44360e-17
2018/02/28	20:05:39	ok	ok	237.3000	154.001	0.000000	15.14	66.903	8.635	126555867.921181	2	235.9778	2.92120e-03	3.64448e-16
2018/02/28	20:10:39	ok	ok	237.3080	154.007	0.000000	15.15	66.934	8.644	130698202.727969	2	237.1494	2.76059e-03	5.75478e-17
2018/02/28	20:15:39	ok	ok	237.3180	154.044	0.000000	15.10	66.896	8.613	130598574.195174	2	237.0975	4.00788e-03	2.80954e-16
2018/02/28	20:20:39	ok	ok	237.3320	154.068	0.000000	15.06	66.889	8.591	131572795.192047	2	235.8356	3.21664e-03	2.35048e-16
2018/02/28	20:25:39	ok	ok	237.3080	154.074	0.000000	15.04	66.827	8.573	139876355.704502	2	235.4033	6.48197e-03	3.52074e-16
2018/02/28	20:30:39	ok	ok	237.3500	154.136	0.000000	14.94	66.983	8.541	131742817.072028	2	235.7522	5.96285e-03	2.28656e-16
2018/02/28	20:35:39	ok	ok	237.3760	154.187	0.000000	14.88	67.089	8.523	138851957.134682	2	236.3178	4.89188e-03	2.53887e-16
2018/02/28	20:40:39	ok	ok	237.4040	154.240	0.000000	14.78	67.100	8.473	133054889.644032	2	237.6744	-2.54174e-04	1.16312e-16
2018/02/28	20:45:39	ok	ok	237.3860	154.257	0.000000	14.78	67.013	8.462	129534137.720760	2	237.2167	3.13817e-03	2.22136e-16
2018/02/28	20:50:39	ok	ok	237.3920	154.245	0.000000	14.82	66.875	8.465	130412766.543848	2	237.1800	6.54974e-04	9.13283e-17
2018/02/28	20:55:39	ok	ok	237.3700	154.234	0.000000	14.82	66.787	8.454	135377222.577198	2	237.1342	4.12138e-03	1.42734e-16
2018/02/28	21:30:39	ok	ok	237.8040	154.993	0.000000	13.30	68.075	7.850	122522421.497021	2	237.4667	4.38237e-03	2.29517e-16
2018/02/28	21:35:39	ok	ok	237.8200	155.055	0.000000	13.24	67.949	7.807	124760688.987431	2	236.8622	2.34416e-03	1.60146e-16
2018/02/28	21:40:39	ok	ok	237.8460	155.108	0.000000	13.12	67.869	7.740	128302957.428074	2	238.5383	7.09463e-04	7.00805e-17
2018/02/28	21:45:39	ok	ok	237.8560	155.168	0.000000	13.05	67.770	7.695	131231445.853782	2	238.2619	1.71783e-03	3.17265e-17
2018/02/28	21:50:39	ok	ok	237.8940	155.213	0.000000	12.96	67.696	7.644	129182950.685294	2	237.5400	4.60661e-03	3.94830e-16
2018/02/28	21:55:39	ok	ok	237.9140	155.267	0.000000	12.88	67.595	7.595	124336686.196268	2	235.9378	4.27127e-03	3.24420e-16
2018/02/28	22:00:39	ok	ok	237.9220	155.292	0.000000	12.83	67.499	7.561	136307826.983775	2	237.7167	3.15259e-03	2.21669e-16
2018/02/28	22:05:39	ok	ok	237.9460	155.350	0.000000	12.74	67.454	7.514	123809505.031485	2	238.5525	9.01819e-04	1.08947e-16
2018/02/28	22:10:39	ok	ok	237.9540	155.365	0.000000	12.68	67.327	7.472	134124081.625895	2	239.1256	2.54475e-04	7.97338e-17
2018/02/28	22:15:39	ok	ok	237.9560	155.405	0.000000	12.66	67.237	7.453	130597945.099124	2	238.6117	9.29250e-04	7.82785e-17
2018/02/28	22:20:39	ok	ok	237.9680	155.423	0.000000	12.58	67.194	7.411	128471291.037539	2	237.8500	2.87925e-03	9.56062e-17
2018/02/28	22:25:39	ok	ok	237.9800	155.446	0.000000	12.52	67.125	7.376	124897776.471201	2	238.5442	1.17587e-03	4.56393e-17
2018/02/28	22:30:39	ok	ok	238.0000	155.493	0.000000	12.48	67.060	7.351	129478535.968565	2	237.8500	2.88056e-03	9.56062e-17
2018/02/28	22:35:39	ok	ok	238.0020	155.526	0.000000	12.46	66.970	7.332	129274788.070993	2	239.1967	1.09141e-04	2.60828e-16
2018/02/28	22:40:39	ok	ok	238.0280	155.590	0.000000	12.38	66.955	7.294	128160597.087622	2	237.8333	3.01983e-03	8.09638e-17
2018/02/28	22:45:39	ok	ok	238.0280	155.634	0.000000	12.34	66.890	7.269	127063972.579078	2	238.6483	1.03994e-03	1.01583e-16
2018/02/28	22:50:39	ok	ok	238.0400	155.657	0.000000	12.31	66.770	7.242	129417188.793649	6	238.2516	6.70230e-04	1.80702e-03
2018/02/28	22:55:39	ok	ok	238.0360	155.680	0.000000	12.28	66.678	7.219	134024891.177467	2	238.5808	1.28699e-03	1.20055e-16
2018/02/28	23:00:39	ok	ok	238.0520	155.697	0.000000	12.25	66.643	7.201	126950348.525851	2	238.9089	8.02211e-04	8.16549e-16
2018/02/28	23:05:39	ok	ok	238.0580	155.733	0.000000	12.19	66.604	7.170	126257761.360022	2	236.9911	2.50020e-03	4.79709e-16
2018/02/28	23:10:39	ok	ok	238.0640	155.762	0.000000	12.16	66.511	7.147	128381902.645415	2	238.5583	1.36998e-03	6.14031e-17
2018/02/28	23:15:39	ok	ok	238.0620	155.760	0.000000	12.14	66.421	7.129	141228596.066712	2	239.4033	-1.09211e-04	5.61494e-16
2018/02/28	23:20:39	ok	ok	238.0740	155.795	0.000000	12.08	66.410	7.101	132293878.438748	5	238.6528	1.56828e-04	1.60947e-03
2018/02/28	23:25:39	ok	ok	238.0920	155.833	0.000000	12.04	66.403	7.082	121080663.895409	2	239.4744	-2.54869e-04	2.00914e-16
2018/02/28	23:30:39	ok	ok	238.1080	155.882	0.000000	12.02	66.400	7.073	128437617.624363	2	236.0633	4.54454e-03	1.65928e-16
2018/02/28	23:35:39	ok	ok	238.1080	155.900	0.000000	11.94	66.356	7.033	129976636.510373	2	238.6175	1.39828e-03	6.72316e-17
2018/02/28	23:40:39	ok	ok	238.1040	155.924	0.000000	11.92	66.266	7.015	131883240.259003	2	239.3322	3.64527e-05	2.35667e-16
2018/02/28	23:45:39	ok	ok	238.1120	155.942	0.000000	11.94	66.183	7.015	130195053.849316	2	238.5500	1.64594e-03	1.25758e-16
2018/02/28	23:50:39	ok	ok	238.1240	155.964	0.000000	11.86	66.111	6.973	129647455.252173	2	238.6850	1.15167e-03	2.24042e-17
2018/02/28	23:55:39	ok	ok	238.1220	155.964	0.000000	11.92	66.093	6.997	127880763.539542	2	237.7400	4.62498e-03	1.98400e-16
2018/03/01	00:30:39	ok	ok	239.4900	158.601	0.000000	7.44	71.270	5.677	114463756.167157	3	237.7093	4.01879e-03	3.08899e-04
2018/03/01	00:35:39	ok	ok	239.5720	158.790	0.000000	7.12	71.235	5.558	112265004.439834	3	238.9942	1.80498e-03	1.11751e-03
2018/03/01	00:40:39	ok	ok	239.6160	158.955	0.000000	6.89	71.162	5.470	118023391.003300	4	237.7550	3.84821e-03	2.33693e-03
2018/03/01	00:45:39	ok	ok	239.6680	159.066	0.000000	6.65	71.059	5.377	118856465.086633	3	238.3133	3.78111e-03	9.98891e-04
2018/03/01	00:50:39	ok	ok	239.7220	159.179	0.000000	6.43	70.933	5.291	125067700.153694	2	239.1221	3.37611e-03	1.78288e-16
2018/03/01	00:55:39	ok	ok	239.7660	159.307	0.000000	6.22	70.836	5.212	117148503.496333	7	239.5941	2.01916e-03	4.32331e-03
2018/03/01	01:00:39	ok	ok	239.7920	159.436	0.000000	6.06	70.694	5.147	114215835.149081	3	238.0066	4.15249e-03	1.10467e-04
2018/03/01	01:05:39	ok	ok	239.8340	159.511	0.000000	5.90	70.579	5.086	115758232.683343	3	239.5064	3.09858e-03	9.03919e-04
2018/03/01	01:10:39	ok	ok	239.8680	159.601	0.000000	5.72	70.488	5.019	114938170.790470	3	238.1118	4.11104e-03	2.55654e-04
2018/03/01	01:15:39	ok	ok	239.8960	159.662	0.000000	5.60	70.382	4.973	114510339.863530	3	238.7682	3.64092e-03	2.18246e-04
2018/03/01	01:20:39	ok	ok	239.9220	159.726	0.000000	5.46	70.243	4.917	128741965.419650	2	240.6178	1.63425e-03	2.49433e-16
2018/03/01	01:25:39	ok	ok	239.9540	159.816	0.000000	5.34	70.165	4.873	123526712.986756	3	238.3669	4.05497e-03	5.84295e-04
2018/03/01	01:30:39	ok	ok	239.9740	159.881	0.000000	5.21	70.056	4.824	119904828.933547	2	240.0097	2.80995e-03	4.43245e-17
2018/03/01	01:35:39	ok	ok	240.0000	159.949	0.000000	5.08	69.947	4.776	109109846.822724	2	240.5133	1.56283e-03	1.48863e-16
2018/03/01	01:40:39	ok	ok	240.0240	160.006	0.000000	5.00	69.849	4.744	118325847.750429	2	240.4233	1.89910e-03	8.12730e-17
2018/03/01	01:45:39	ok	ok	240.0500	160.073	0.000000	4.88	69.770	4.701	119780263.673454	2	239.0993	3.58804e-03	4.59160e-16
2018/03/01	01:50:39	ok	ok	240.0680	160.130	0.000000	4.78	69.639	4.661	111710837.483625	3	238.3377	4.22039e-03	5.63496e-04
2018/03/01	01:55:39	ok	ok	240.0780	160.179	0.000000	4.69	69.566	4.629	123102754.321873	2	239.3595	3.28966e-03	2.20457e-16
2018/03/01	02:00:39	ok	ok	240.1040	160.223	0.000000	4.60	69.494	4.597	110061045.849434	2	240.6400	1.34115e-03	9.04836e-17
2018/03/01	02:05:39	ok	ok	240.1120	160.286	0.000000	4.52	69.395	4.566	114784443.136461	2	239.1644	3.44988e-03	1.39252e-16
2018/03/01	02:10:39	ok	ok	240.1340	160.321	0.000000	4.44	69.296	4.535	109136117.937649	3	241.5998	-1.50243e-04	6.81777e-04
2018/03/01	02:15:39	ok	ok	240.1520	160.362	0.000000	4.36	69.225	4.507	109546516.109882	3	238.3910	4.11000e-03	7.45198e-05
2018/03/01	02:20:39	ok	ok	240.1660	160.422	0.000000	4.28	69.126	4.476	112197195.382983	3	242.0836	-1.12565e-03	2.33285e-04
2018/03/01	02:25:39	ok	ok	240.1800	160.453	0.000000	4.21	69.030	4.449	116784760.494501	2	238.1278	4.71266e-03	2.82949e-16
2018/03/01	02:30:39	ok	ok	240.1980	160.479	0.000000	4.16	68.964	4.430	116057506.470664	2	241.5322	3.71759e-05	4.44785e-16
2018/03/01	02:35:39	ok	ok	240.2020	160.539	0.000000	4.06	68.890	4.396	106971919.513096	2	241.6778	-3.71674e-04	2.24357e-16
2018/03/01	02:40:39	ok	ok	240.2220	160.571	0.000000	4.00	68.795	4.373	113121563.776219	3	241.6835	-4.49235e-04	4.33265e-04
2018/03/01	02:45:39	ok	ok	240.2320	160.608	0.000000	3.94	68.728	4.351	106299335.068105	2	241.7456	-4.08901e-04	3.91938e-16
2018/03/01	02:50:39	ok	ok	240.2520	160.660	0.000000	3.88	68.633	4.328	105905077.766829	6	240.5039	1.15031e-03	1.86750e-03
2018/03/01	02:55:39	ok	ok	240.2520	160.694	0.000000	3.81	68.564	4.303	119844128.531849	2	240.9300	1.00760e-03	2.09091e-16
2018/03/01	03:00:39	ok	ok	240.2780	160.730	0.000000	3.76	68.499	4.285	108525413.273899	6	240.5699	9.64535e-04	1.97044e-03
2018/03/01	03:05:39	ok	ok	240.2740	160.773	0.000000	3.72	68.436	4.269	103494536.067020	3	239.6839	2.05960e-03	1.39409e-03
2018/03/01	03:10:39	ok	ok	240.3040	160.815	0.000000	3.67	68.370	4.251	107854355.797154	5	241.0337	2.50698e-04	1.45157e-03
2018/03/01	03:15:39	ok	ok	240.3080	160.844	0.000000	3.62	68.305	4.233	106652142.743078	3	239.7613	1.88046e-03	1.08449e-03
2018/03/01	03:20:39	ok	ok	240.3180	160.866	0.000000	3.54	68.262	4.208	114083894.493255	2	238.6867	3.84640e-03	1.63900e-16
2018/03/01	03:25:39	ok	ok	240.3260	160.916	0.000000	3.52	68.175	4.197	112261530.763415	2	238.1956	4.68713e-03	2.48032e-16
2018/03/01	03:30:39	ok	ok	240.3340	160.955	0.000000	3.44	68.104	4.170	115102853.277352	2	238.3378	4.38315e-03	5.22728e-16
2018/03/01	03:35:39	ok	ok	240.3500	160.976	0.000000	3.42	68.045	4.161	115102865.203778	2	238.4767	4.19235e-03	3.97868e-16
2018/03/01	03:40:39	ok	ok	240.3500	161.000	0.000000	3.36	67.978	4.140	106850648.148858	6	240.6449	7.88771e-04	1.70500e-03
2018/03/01	03:45:39	ok	ok	240.3640	161.011	0.000000	3.32	67.915	4.125	110783498.219773	3	239.3893	2.07269e-03	7.07732e-04
2018/03/01	03:50:39	ok	ok	240.3640	161.059	0.000000	3.28	67.851	4.110	112924838.355433	2	239.4078	1.99499e-03	7.57620e-17
2018/03/01	03:55:39	ok	ok	240.3780	161.073	0.000000	3.24	67.816	4.097	110491154.309529	2	238.4767	4.19486e-03	3.97868e-16
2018/03/01	04:00:39	ok	ok	240.3860	161.091	0.000000	3.22	67.784	4.090	110618985.841287	3	239.7528	1.52989e-03	1.27591e-04
2018/03/01	04:05:39	ok	ok	240.4080	161.130	0.000000	3.16	67.717	4.069	122886012.788628	2	238.3311	4.61502e-03	2.58830e-16
2018/03/01	04:10:39	ok	ok	240.4000	161.136	0.000000	3.13	67.656	4.058	107933156.818466	2	240.1800	6.75688e-04	9.01875e-17
2018/03/01	04:15:39	ok	ok	240.4040	161.162	0.000000	3.10	67.595	4.046	111246048.930777	3	242.1174	-5.61070e-04	5.29678e-04
2018/03/01	04:20:39	ok	ok	240.4340	161.164	0.000000	3.06	67.559	4.033	111743098.499313	2	238.9711	3.24517e-03	1.64578e-16
2018/03/01	04:25:39	ok	ok	240.4240	161.210	0.000000	3.03	67.498	4.021	113477384.166642	2	240.7333	2.24815e-03	1.90089e-16
2018/03/01	04:30:39	ok	ok	240.4360	161.226	0.000000	2.98	67.461	4.005	118439398.948659	2	241.5189	4.85564e-04	7.60065e-17
2018/03/01	04:35:39	ok	ok	240.4300	161.244	0.000000	2.96	67.429	3.998	123821893.537115	2	242.0167	-5.59174e-04	2.04647e-16
2018/03/01	04:40:39	ok	ok	240.4420	161.265	0.000000	2.93	67.368	3.986	108740144.764984	3	239.9669	1.55997e-03	8.28603e-04
2018/03/01	04:45:39	ok	ok	240.4500	161.311	0.000000	2.90	67.334	3.976	118178800.600038	3	239.8387	1.70546e-03	7.75084e-04
2018/03/01	04:50:39	ok	ok	240.4600	161.335	0.000000	2.85	67.269	3.959	111537942.777969	3	239.6619	1.73213e-03	6.48017e-04
2018/03/01	04:55:39	ok	ok	240.4680	161.351	0.000000	2.84	67.267	3.957	121399327.052182	2	242.2944	-9.31510e-04	2.73832e-16
2018/03/01	05:00:39	ok	ok	240.4740	161.402	0.000000	2.79	67.202	3.939	122671701.667248	3	239.9548	1.57582e-03	1.06890e-03
2018/03/01	05:05:39	ok	ok	240.4800	161.417	0.000000	2.79	67.147	3.936	117856895.190047	2	238.7511	3.93419e-03	1.00429e-16
2018/03/01	05:10:39	ok	ok	240.4840	161.437	0.000000	2.74	67.082	3.919	121990742.436038	5	241.2647	2.30818e-04	1.15490e-03
2018/03/01	05:15:39	ok	ok	240.4840	161.448	0.000000	2.71	67.048	3.909	111675557.615544	5	241.2360	2.48382e-04	1.62967e-03
2018/03/01	05:20:39	ok	ok	240.4940	161.492	0.000000	2.70	67.018	3.905	123173985.348029	3	239.6629	1.83226e-03	3.92736e-04
2018/03/01	05:25:39	ok	ok	240.5040	161.509	0.000000	2.66	66.983	3.892	117961666.267887	2	240.5256	2.62997e-04	2.00036e-16
2018/03/01	05:30:39	ok	ok	240.5040	161.531	0.000000	2.65	66.925	3.886	110624165.171328	3	239.6786	1.72960e-03	5.69429e-04
2018/03/01	05:35:39	ok	ok	240.5060	161.545	0.000000	2.60	66.916	3.873	117183908.017872	6	240.7965	8.97285e-04	1.69413e-03
2018/03/01	05:40:39	ok	ok	240.5260	161.545	0.000000	2.60	66.860	3.870	113397125.589965	3	239.6786	1.72975e-03	5.69429e-04
2018/03/01	05:45:39	ok	ok	240.5240	161.581	0.000000	2.56	66.825	3.857	119562100.003565	2	239.1067	3.17612e-03	5.12133e-16
2018/03/01	05:50:39	ok	ok	240.5200	161.607	0.000000	2.55	66.795	3.853	120080913.268124	3	239.8608	1.91565e-03	6.13143e-04
2018/03/01	05:55:39	ok	ok	240.5360	161.619	0.000000	2.52	66.762	3.843	131986504.926802	2	240.9095	2.09134e-03	1.51664e-16
2018/03/01	06:30:39	ok	ok	239.2120	159.167	0.000000	6.75	62.013	4.723	127346585.407060	2	238.9089	8.20087e-04	8.16549e-16
2018/03/01	06:35:39	ok	ok	239.1480	159.008	0.000000	6.95	62.076	4.790	128468699.598384	2	237.4900	3.70875e-03	1.08209e-16
2018/03/01	06:40:39	ok	ok	239.0940	158.890	0.000000	7.18	62.144	4.867	134975851.759284	3	240.4533	-1.48321e-04	1.71257e-04
[truncated: 2,062 more rows]
