# Supplementary material for: Comparison of Mechanical Properties of Natural Gut and Synthetic Polymer Harp Strings
Source: Materials (Basel). 2018 Nov 1;11(11):2160. doi: 10.3390/ma11112160 (PMC6266393; doi:10.3390/ma11112160)
Supplement: Supplementary file 1 [file materials-11-02160-s001.zip › string_test_data_2018.03.11.08.52.csv]

Date	Time	+-	f0	Frequency	Tension	LengthAdj	Temp	Rel.Hm	Abs.Hm	Pk.Magnitude	Harmonics	Fitted.f0	Bend.Stiff	Fit.Error
>>>>>_Pre-tuning_in_Constant_Frequency_mode_<<<<<
2018/03/11	08:52:18	--	ok	374.7680	173.132	0.000000	22.31	59.810	11.790	53301054.550409	11	374.5596	4.58196e-04	3.03790e-04
2018/03/11	08:52:30	ok	ok	374.9980	173.319	0.000015	22.34	59.539	11.757	56243013.092651	10	374.7297	4.67100e-04	1.32508e-04
2018/03/11	08:57:29	ok	ok	375.0180	173.311	0.000015	23.21	58.722	12.187	55728296.067812	10	374.8357	4.56425e-04	3.58465e-04
2018/03/11	09:02:28	ok	ok	375.0400	173.302	0.000015	23.72	58.276	12.451	60337987.161639	9	374.9447	4.44922e-04	3.28585e-04
2018/03/11	09:07:29	ok	ok	375.0560	173.293	0.000015	24.10	58.149	12.694	60272513.650065	8	374.9348	4.44784e-04	2.97173e-04
2018/03/11	09:12:29	ok	ok	375.0780	173.289	0.000015	24.40	57.947	12.866	62872768.169828	9	374.9194	4.51340e-04	3.02932e-04
2018/03/11	09:17:29	ok	ok	375.0960	173.291	0.000015	24.65	57.736	13.002	62463388.965228	9	374.9814	4.43701e-04	3.07456e-04
2018/03/11	09:22:29	ok	ok	375.1040	173.291	0.000015	24.87	57.708	13.158	62512396.758765	9	375.0145	4.37865e-04	2.92066e-04
2018/03/11	09:27:28	ok	ok	375.1180	173.295	0.000015	25.09	57.585	13.293	62906137.158831	8	374.9337	4.49971e-04	9.61488e-05
2018/03/11	09:32:29	ok	ok	375.1420	173.298	0.000015	25.23	57.451	13.367	63817896.731555	8	374.9324	4.50666e-04	1.26361e-04
2018/03/11	09:37:28	ok	ok	375.1500	173.300	0.000015	25.42	57.417	13.502	61685429.518143	8	374.9450	4.50307e-04	1.35415e-04
2018/03/11	09:42:29	ok	ok	375.1520	173.299	0.000015	25.50	57.492	13.580	62974075.557242	12	375.0248	4.43009e-04	5.28976e-04
2018/03/11	09:47:29	ok	ok	375.1720	173.302	0.000015	25.63	57.418	13.662	62536844.239331	12	375.0538	4.37026e-04	5.04015e-04
2018/03/11	09:52:29	ok	ok	375.1880	173.309	0.000015	25.80	57.350	13.776	64934053.135294	8	375.1808	4.23809e-04	4.20701e-04
2018/03/11	09:57:29	ok	ok	375.1920	173.308	0.000015	25.92	57.274	13.851	63966924.106682	12	375.1077	4.33217e-04	4.39809e-04
2018/03/11	10:02:29	ok	ok	375.1960	173.307	0.000015	25.98	57.314	13.907	64891001.718881	12	375.0584	4.41402e-04	5.44481e-04
2018/03/11	10:07:29	--	ok	375.2060	173.311	0.000015	26.14	57.244	14.014	66671911.103783	7	375.0186	4.49386e-04	1.28669e-04
2018/03/11	10:07:41	--	ok	375.2180	173.307	0.000002	26.12	57.148	13.975	68491892.912737	8	375.0053	4.49646e-04	1.07803e-04
2018/03/11	10:07:53	ok	ok	375.1980	173.301	-0.000013	25.89	57.488	13.879	75002484.693533	11	375.1352	4.32793e-04	4.26387e-04
2018/03/11	10:12:53	--	ok	375.2320	173.318	-0.000013	26.26	57.106	14.074	71170822.434932	12	375.0900	4.41897e-04	5.40074e-04
2018/03/11	10:13:05	--	ok	375.2400	173.313	-0.000028	26.20	57.066	14.017	73273372.252817	11	375.1723	4.31938e-04	3.96722e-04
2018/03/11	10:13:17	--	ok	375.2140	173.307	-0.000044	26.04	57.354	13.963	76760639.610410	11	375.1361	4.36922e-04	3.98897e-04
2018/03/11	10:13:29	ok	ok	375.1980	173.303	-0.000058	25.85	57.700	13.899	77274847.789133	11	375.1186	4.36352e-04	4.30655e-04
2018/03/11	10:18:28	--	ok	375.2460	173.323	-0.000058	26.33	57.117	14.132	71798164.733539	12	375.1119	4.40276e-04	5.52326e-04
2018/03/11	10:18:40	--	ok	375.2460	173.315	-0.000074	26.23	57.039	14.034	77365947.325019	12	375.1625	4.32175e-04	4.54710e-04
2018/03/11	10:18:52	--	ok	375.2220	173.310	-0.000090	26.04	57.542	14.009	72364787.919059	12	375.1508	4.30953e-04	4.14452e-04
2018/03/11	10:19:04	ok	ok	375.1740	173.294	-0.000105	25.92	57.804	13.979	77474877.726672	11	375.1078	4.34133e-04	4.45315e-04
2018/03/11	10:24:03	--	ok	375.2240	173.313	-0.000105	26.48	57.045	14.232	71078349.810733	10	375.1796	4.24639e-04	4.43918e-04
2018/03/11	10:24:15	ok	ok	375.0120	173.158	-0.000120	26.38	56.999	14.142	73785322.622853	12	374.9490	4.29561e-04	4.88277e-04
2018/03/11	10:29:14	ok	ok	375.0340	173.188	-0.000120	26.58	57.123	14.331	71125221.618372	11	374.9430	4.35147e-04	4.54713e-04
2018/03/11	10:34:14	ok	ok	375.0440	173.202	-0.000120	26.60	57.094	14.340	70361711.896337	12	374.9162	4.35556e-04	5.39690e-04
2018/03/11	10:39:15	ok	ok	375.0520	173.213	-0.000120	26.76	57.087	14.466	71369297.668072	13	374.9114	4.36604e-04	5.36014e-04
2018/03/11	10:44:14	ok	ok	375.0600	173.225	-0.000120	26.86	57.070	14.542	69933984.094498	12	374.9137	4.39899e-04	5.19022e-04
2018/03/11	10:49:15	ok	ok	375.0640	173.222	-0.000120	26.80	57.093	14.500	69951008.455164	12	374.9744	4.27180e-04	4.77252e-04
2018/03/11	10:54:15	ok	ok	375.0760	173.230	-0.000120	27.03	56.939	14.646	68742540.094226	12	374.9624	4.35795e-04	4.99128e-04
2018/03/11	10:59:15	ok	ok	375.0760	173.234	-0.000120	27.03	56.970	14.654	71124838.179818	13	374.9821	4.29221e-04	5.33916e-04
2018/03/11	11:04:14	ok	ok	375.0880	173.259	-0.000120	27.21	56.840	14.767	69229102.776555	12	374.9613	4.35203e-04	6.28383e-04
2018/03/11	11:09:14	ok	ok	375.1020	173.263	-0.000120	27.37	56.738	14.871	68594094.322078	12	374.9789	4.36382e-04	6.45724e-04
2018/03/11	11:14:14	ok	ok	375.1040	173.265	-0.000120	27.49	56.725	14.967	71581252.614129	12	374.9744	4.36268e-04	6.49974e-04
2018/03/11	11:19:14	ok	ok	375.1100	173.269	-0.000120	27.57	56.674	15.019	71512910.625836	13	374.9762	4.33760e-04	6.16475e-04
2018/03/11	11:24:14	ok	ok	375.1200	173.272	-0.000120	27.71	56.568	15.108	70869515.063360	13	374.9911	4.31630e-04	6.35596e-04
2018/03/11	11:29:15	ok	ok	375.1220	173.275	-0.000120	27.77	56.640	15.177	70743814.217866	11	374.9666	4.37042e-04	6.46229e-04
2018/03/11	11:34:15	ok	ok	375.1300	173.270	-0.000120	27.88	56.656	15.273	77825570.591543	11	375.0370	4.27637e-04	6.32909e-04
2018/03/11	11:39:15	ok	ok	375.1320	173.277	-0.000120	27.97	56.638	15.344	69620412.260283	11	374.9810	4.36931e-04	6.22769e-04
2018/03/11	11:44:14	ok	ok	375.1420	173.279	-0.000120	28.00	56.643	15.371	74752770.565378	12	375.0170	4.29123e-04	6.31225e-04
2018/03/11	11:49:14	ok	ok	375.1440	173.274	-0.000120	28.09	56.593	15.433	71990405.242494	12	374.9814	4.34706e-04	6.01996e-04
2018/03/11	11:54:14	ok	ok	375.1460	173.282	-0.000120	28.19	56.545	15.505	72045305.279493	12	374.9805	4.35163e-04	6.11919e-04
2018/03/11	11:59:15	ok	ok	375.1460	173.281	-0.000120	28.25	56.616	15.576	70404818.834958	12	374.9964	4.33514e-04	5.98576e-04
2018/03/11	12:04:14	ok	ok	375.1520	173.285	-0.000120	28.34	56.567	15.639	72098830.076767	11	375.0007	4.36318e-04	6.42168e-04
2018/03/11	12:09:15	ok	ok	375.1500	173.282	-0.000120	28.30	56.592	15.612	72655295.056054	12	374.9936	4.34237e-04	6.05219e-04
2018/03/11	12:14:14	ok	ok	375.1620	173.281	-0.000120	28.42	56.547	15.702	69715130.737444	12	375.0128	4.29854e-04	6.02729e-04
2018/03/11	12:19:15	ok	ok	375.1600	173.285	-0.000120	28.44	56.550	15.720	71681341.987376	11	375.0161	4.36185e-04	6.20035e-04
2018/03/11	12:24:14	ok	ok	375.1620	173.278	-0.000120	28.49	56.557	15.766	69511044.950238	12	375.0302	4.29302e-04	5.86030e-04
2018/03/11	12:29:15	ok	ok	375.1660	173.281	-0.000120	28.53	56.563	15.802	72045340.422142	11	375.0161	4.35558e-04	5.97861e-04
2018/03/11	12:34:15	--	ok	375.2260	173.294	-0.000120	29.50	55.280	16.282	72213334.046214	12	375.0943	4.29555e-04	5.75616e-04
2018/03/11	12:34:27	ok	ok	374.9920	173.063	-0.000135	29.40	55.266	16.190	71455605.337078	11	374.9193	4.23545e-04	4.59745e-04
2018/03/11	12:39:26	--	ok	374.7500	173.110	-0.000135	30.33	54.666	16.842	68140253.666081	12	374.8741	4.38113e-04	6.01405e-04
2018/03/11	12:39:39	ok	ok	375.0260	173.055	-0.000119	30.11	54.603	16.624	75420775.229937	12	374.9242	4.28007e-04	5.74564e-04
2018/03/11	12:44:38	--	ok	374.7740	173.110	-0.000119	30.73	54.372	17.116	70316276.284903	12	374.9071	4.36568e-04	6.31469e-04
2018/03/11	12:44:50	ok	ok	375.0560	173.059	-0.000104	30.63	54.230	16.980	80288312.970482	7	374.8760	4.38810e-04	1.21312e-04
2018/03/11	12:49:50	--	ok	374.7860	173.096	-0.000104	31.10	54.264	17.425	74673386.036068	10	375.0844	4.08861e-04	4.54311e-04
2018/03/11	12:50:02	ok	ok	375.0620	173.050	-0.000090	30.92	54.302	17.270	75599916.100667	7	374.8435	4.45277e-04	1.30074e-04
2018/03/11	12:55:01	--	ok	374.7980	173.094	-0.000090	31.38	54.047	17.618	71104066.151572	7	374.9332	4.33543e-04	1.16955e-04
2018/03/11	12:55:13	ok	ok	375.0840	173.056	-0.000076	31.32	54.038	17.559	75007394.447674	7	374.9013	4.37003e-04	1.06436e-04
2018/03/11	13:00:12	ok	ok	374.8060	173.110	-0.000076	31.70	53.995	17.905	72725019.394463	7	374.9309	4.38925e-04	9.89513e-05
2018/03/11	13:05:13	ok	ok	374.8340	173.123	-0.000076	31.90	53.894	18.064	71217580.145949	7	374.9560	4.34787e-04	9.18594e-05
2018/03/11	13:10:12	ok	ok	374.8460	173.149	-0.000076	32.18	53.837	18.316	71082332.948785	10	375.1448	4.05201e-04	4.50318e-04
2018/03/11	13:15:13	ok	ok	374.8560	173.161	-0.000076	32.31	53.855	18.449	68279569.365643	8	374.9460	4.38512e-04	1.69191e-04
2018/03/11	13:20:12	ok	ok	374.8740	173.179	-0.000076	32.49	53.687	18.569	70671794.710496	7	375.0125	4.33211e-04	1.00485e-04
2018/03/11	13:25:13	ok	ok	374.8900	173.190	-0.000076	32.68	53.616	18.732	68036267.434890	7	375.0384	4.29443e-04	9.12166e-05
2018/03/11	13:30:12	ok	ok	374.9060	173.199	-0.000076	32.84	53.574	18.877	67423818.589301	7	375.0120	4.36604e-04	8.97565e-05
2018/03/11	13:35:13	ok	ok	374.9000	173.208	-0.000076	32.97	53.560	19.002	66024888.197998	7	375.0361	4.34539e-04	7.94609e-05
2018/03/11	13:40:13	ok	ok	374.9100	173.213	-0.000076	33.02	53.599	19.066	63651731.104126	8	375.0046	4.36509e-04	1.65279e-04
2018/03/11	13:45:12	ok	ok	374.9200	173.217	-0.000076	33.12	53.613	19.172	63577181.606041	7	375.0450	4.31740e-04	8.70007e-05
2018/03/11	13:50:13	ok	ok	374.9240	173.231	-0.000076	33.22	53.530	19.244	64631277.825259	8	375.0496	4.28813e-04	1.58094e-04
2018/03/11	13:55:13	ok	ok	374.9340	173.238	-0.000076	33.34	53.481	19.349	63925524.371793	10	375.2033	4.08118e-04	4.13078e-04
2018/03/11	14:00:13	ok	ok	374.9340	173.243	-0.000076	33.43	53.462	19.434	62975062.336858	8	375.0610	4.31295e-04	1.70765e-04
2018/03/11	14:05:13	--	ok	375.2540	173.238	-0.000076	33.44	53.431	19.433	62427621.086097	10	375.2111	4.07897e-04	4.36751e-04
2018/03/11	14:05:25	--	ok	375.2460	173.218	-0.000092	33.16	53.650	19.227	67599474.344844	12	375.1828	4.11233e-04	3.96185e-04
2018/03/11	14:05:37	--	ok	375.2120	173.192	-0.000109	32.93	54.391	19.256	71746325.271133	10	375.1728	4.08914e-04	4.00558e-04
2018/03/11	14:05:49	--	ok	375.2020	173.176	-0.000123	32.76	54.785	19.222	72784289.088709	12	375.1057	4.19226e-04	4.19213e-04
2018/03/11	14:06:01	ok	ok	375.1840	173.153	-0.000136	32.60	55.148	19.186	69801204.720720	12	375.0880	4.16716e-04	4.09117e-04
2018/03/11	14:11:01	ok	ok	374.9640	173.257	-0.000136	33.66	53.331	19.623	64287629.924819	10	375.0880	4.27400e-04	1.97995e-04
2018/03/11	14:16:00	ok	ok	374.9740	173.260	-0.000136	33.77	53.314	19.731	63739143.152485	8	375.0795	4.32118e-04	1.83315e-04
2018/03/11	14:21:01	ok	ok	374.9720	173.259	-0.000136	33.82	53.256	19.761	63807127.162835	8	375.0996	4.27261e-04	1.66155e-04
2018/03/11	14:26:00	ok	ok	374.9780	173.264	-0.000136	33.95	53.209	19.879	63788998.067886	8	375.0813	4.32305e-04	1.73172e-04
2018/03/11	14:31:01	--	ok	375.3000	173.266	-0.000136	33.99	53.247	19.935	62892958.738081	10	375.2434	4.05109e-04	4.46889e-04
2018/03/11	14:31:13	ok	ok	374.9800	172.996	-0.000156	33.89	53.234	19.826	72324225.078662	7	374.8460	4.24444e-04	1.14605e-04
2018/03/11	14:36:13	ok	ok	375.0180	173.017	-0.000156	34.09	53.196	20.021	64164578.818652	9	374.8270	4.28638e-04	1.43693e-04
2018/03/11	14:41:13	ok	ok	375.0200	173.025	-0.000156	34.12	53.135	20.030	64794351.464888	7	374.8717	4.24888e-04	6.96793e-05
2018/03/11	14:46:13	ok	ok	375.0260	173.029	-0.000156	34.15	53.237	20.099	64208107.418253	8	374.8506	4.27560e-04	7.57981e-05
2018/03/11	14:51:13	ok	ok	375.0320	173.026	-0.000156	34.22	53.149	20.140	65747367.859914	12	374.9217	4.16966e-04	4.42575e-04
2018/03/11	14:56:13	ok	ok	375.0360	173.031	-0.000156	34.36	53.038	20.246	63988751.155506	9	374.8480	4.28839e-04	7.84488e-05
2018/03/11	15:01:13	ok	ok	375.0320	173.022	-0.000156	34.30	53.192	20.241	61220454.479545	7	374.8836	4.22897e-04	8.22367e-05
2018/03/11	15:06:13	ok	ok	374.9960	173.008	-0.000156	33.86	53.811	20.009	58170589.584316	7	374.8211	4.28935e-04	8.73948e-05
2018/03/11	15:11:13	ok	ok	374.9900	173.009	-0.000156	33.71	53.855	19.868	57684611.108403	9	374.7830	4.29255e-04	1.18882e-04
2018/03/11	15:16:12	ok	ok	374.9740	173.007	-0.000156	33.60	54.001	19.807	56115730.003048	9	374.7437	4.36314e-04	8.45188e-05
2018/03/11	15:21:12	ok	ok	374.9600	173.003	-0.000156	33.54	54.058	19.765	54227961.111003	7	374.7868	4.26393e-04	1.01999e-04
2018/03/11	15:26:13	ok	ok	374.9580	173.003	-0.000156	33.54	54.090	19.777	55979788.114741	13	374.8268	4.17975e-04	4.73163e-04
2018/03/11	15:31:13	ok	ok	374.9500	173.001	-0.000156	33.48	54.178	19.747	53399611.126564	11	374.7489	4.29260e-04	1.63205e-04
2018/03/11	15:36:13	ok	ok	374.9460	173.000	-0.000156	33.43	54.139	19.680	52915276.301781	8	374.7908	4.25389e-04	1.29162e-04
2018/03/11	15:41:13	ok	ok	374.9320	172.997	-0.000156	33.35	54.128	19.593	55631487.141441	11	374.7311	4.29789e-04	1.57298e-04
2018/03/11	15:46:13	ok	ok	374.9280	172.998	-0.000156	33.33	54.190	19.595	55890644.952737	10	374.7303	4.28866e-04	1.67606e-04
2018/03/11	15:51:12	ok	ok	374.9220	172.998	-0.000156	33.26	54.180	19.519	55100747.952673	8	374.7599	4.28294e-04	9.83282e-05
2018/03/11	15:56:13	ok	ok	374.9220	172.997	-0.000156	33.32	54.156	19.573	53161501.688417	10	374.7216	4.29213e-04	1.38223e-04
2018/03/11	16:01:13	ok	ok	374.9220	172.993	-0.000156	33.32	54.156	19.573	53843948.935092	9	374.7268	4.31107e-04	1.13808e-04
2018/03/11	16:06:12	ok	ok	374.9100	172.993	-0.000156	33.31	54.122	19.550	55175362.914576	13	374.8125	4.12900e-04	4.24194e-04
2018/03/11	16:11:13	ok	ok	374.9080	172.996	-0.000156	33.28	54.118	19.518	55622321.032143	9	374.7380	4.28265e-04	1.21487e-04
2018/03/11	16:16:13	ok	ok	374.8940	172.992	-0.000156	33.19	54.170	19.444	54796907.286548	8	374.7500	4.25523e-04	1.07416e-04
2018/03/11	16:21:13	ok	ok	374.8940	172.991	-0.000156	33.26	54.083	19.484	53261247.140765	9	374.7040	4.30003e-04	6.38910e-05
2018/03/11	16:26:12	ok	ok	374.8940	172.988	-0.000156	33.28	54.054	19.494	53220546.874824	9	374.7013	4.30054e-04	6.47314e-05
2018/03/11	16:31:13	ok	ok	374.8800	172.984	-0.000156	33.09	54.221	19.359	55401401.218915	10	374.6426	4.34539e-04	1.54685e-04
2018/03/11	16:36:13	ok	ok	374.8340	172.984	-0.000156	32.54	54.850	19.022	53833720.196647	9	374.6580	4.30472e-04	1.02253e-04
2018/03/11	16:41:13	ok	ok	374.8140	172.985	-0.000156	32.23	55.159	18.816	54856013.674062	7	374.6185	4.34451e-04	1.02903e-04
2018/03/11	16:46:13	--	ok	374.7920	172.987	-0.000156	32.00	55.254	18.619	55346818.398681	8	374.5732	4.38829e-04	9.00012e-05
2018/03/11	16:46:25	--	ok	374.7900	172.978	-0.000143	31.91	55.274	18.536	59424287.783845	8	374.5907	4.35231e-04	9.11232e-05
2018/03/11	16:46:37	--	ok	374.7560	172.952	-0.000129	31.78	55.575	18.508	62136592.901913	8	374.5649	4.35275e-04	8.44437e-05
2018/03/11	16:46:49	--	ok	374.7280	172.914	-0.000113	31.65	55.747	18.437	61051939.070699	10	374.6704	4.10145e-04	4.32599e-04
2018/03/11	16:47:01	--	ok	374.7040	172.882	-0.000095	31.49	56.202	18.429	59954104.757130	12	374.6222	4.13959e-04	4.39711e-04
2018/03/11	16:47:14	--	ok	374.6940	172.860	-0.000075	31.42	56.574	18.482	58084908.240568	12	374.6089	4.14248e-04	4.13022e-04
2018/03/11	16:47:26	--	ok	374.6820	172.840	-0.000055	31.42	56.828	18.565	58950502.319438	7	374.4789	4.34637e-04	1.11955e-04
2018/03/11	16:47:38	--	ok	374.7580	172.933	-0.000034	31.28	56.744	18.399	61603913.873706	8	374.5488	4.34861e-04	1.35534e-04
2018/03/11	16:47:50	ok	ok	374.9960	173.067	-0.000018	31.26	57.249	18.543	61261079.597307	7	374.7568	4.42031e-04	1.32439e-04
2018/03/11	16:52:50	ok	ok	375.0340	173.166	-0.000018	31.75	55.411	18.424	53413307.183852	8	374.8241	4.35228e-04	1.38653e-04
2018/03/11	16:57:50	ok	ok	375.0320	173.159	-0.000018	31.62	55.424	18.301	59340912.884802	7	374.8167	4.38007e-04	1.04552e-04
2018/03/11	17:02:50	ok	ok	375.0080	173.152	-0.000018	31.48	55.404	18.158	56351740.420277	7	374.8409	4.30888e-04	1.07904e-04
2018/03/11	17:07:50	ok	ok	375.0000	173.157	-0.000018	31.46	55.433	18.148	57030032.243943	7	374.8165	4.33402e-04	1.33628e-04
2018/03/11	17:12:50	ok	ok	374.9920	173.140	-0.000018	31.36	55.451	18.057	60783037.916719	11	374.9157	4.19827e-04	4.65847e-04
2018/03/11	17:17:50	ok	ok	374.9820	173.123	-0.000018	31.28	55.503	17.996	56864934.701096	7	374.7736	4.37880e-04	1.17117e-04
2018/03/11	17:22:50	ok	ok	374.9740	173.111	-0.000018	31.13	55.577	17.876	60002023.736440	7	374.7514	4.38556e-04	1.04868e-04
2018/03/11	17:27:49	ok	ok	374.9600	173.103	-0.000018	31.13	55.609	17.886	53518501.148760	8	374.7847	4.32693e-04	8.75341e-05
2018/03/11	17:32:50	ok	ok	374.9500	173.100	-0.000018	31.06	55.599	17.816	54068806.822604	7	374.7538	4.39719e-04	8.45226e-05
2018/03/11	17:37:50	ok	ok	374.9400	173.086	-0.000018	31.01	55.592	17.766	56803864.180520	7	374.7189	4.39442e-04	1.11315e-04
2018/03/11	17:42:50	ok	ok	374.9320	173.072	-0.000018	30.89	55.702	17.687	55665617.507606	7	374.7457	4.35134e-04	1.05835e-04
2018/03/11	17:47:50	ok	ok	374.9260	173.077	-0.000018	30.82	55.756	17.637	56115845.908496	9	374.9093	4.11860e-04	4.34544e-04
2018/03/11	17:52:50	ok	ok	374.9180	173.065	-0.000018	30.77	55.748	17.588	56814546.222856	7	374.6992	4.41783e-04	8.90400e-05
2018/03/11	17:57:50	ok	ok	374.9120	173.060	-0.000018	30.66	55.764	17.489	54796648.952087	7	374.7399	4.32959e-04	9.69456e-05
2018/03/11	18:02:50	ok	ok	374.8980	173.051	-0.000018	30.56	55.941	17.450	56952570.368040	8	374.7064	4.37221e-04	8.83489e-05
2018/03/11	18:07:50	ok	ok	374.8880	173.041	-0.000018	30.44	56.019	17.361	63539479.640205	7	374.6855	4.38051e-04	7.62912e-05
2018/03/11	18:12:49	ok	ok	374.8840	173.036	-0.000018	30.40	56.045	17.332	67476864.055989	7	374.6981	4.36435e-04	1.22247e-04
2018/03/11	18:17:50	ok	ok	374.8680	173.032	-0.000018	30.28	56.122	17.244	67197518.547516	7	374.6862	4.35122e-04	1.00545e-04
2018/03/11	18:22:50	ok	ok	374.8460	173.027	-0.000018	30.19	56.173	17.176	61454018.290488	7	374.6857	4.34145e-04	9.09525e-05
2018/03/11	18:27:50	ok	ok	374.8460	173.024	-0.000018	30.15	56.104	17.117	62502464.587070	7	374.6800	4.34132e-04	1.11215e-04
2018/03/11	18:32:50	ok	ok	374.8320	173.025	-0.000018	30.06	56.281	17.088	59226810.904626	10	374.8099	4.13671e-04	4.22761e-04
2018/03/11	18:37:50	ok	ok	374.8280	173.020	-0.000018	29.99	56.176	16.992	59840998.080198	8	374.6500	4.39620e-04	8.15734e-05
2018/03/11	18:42:50	ok	ok	374.8200	173.019	-0.000018	29.88	56.255	16.915	61107157.938803	7	374.6398	4.38176e-04	1.08642e-04
2018/03/11	18:47:49	ok	ok	374.8080	173.015	-0.000018	29.84	56.280	16.886	59646124.966214	7	374.6504	4.34549e-04	8.18013e-05
2018/03/11	18:52:50	ok	ok	374.8060	173.018	-0.000018	29.76	56.269	16.809	59765702.337958	8	374.6046	4.42755e-04	1.08335e-04
2018/03/11	18:57:50	--	ok	374.7920	173.016	-0.000018	29.63	56.408	16.732	58709984.716255	7	374.6676	4.31553e-04	1.20649e-04
2018/03/11	18:58:02	ok	ok	374.9900	173.161	-0.000004	29.65	56.221	16.695	63127754.329330	7	374.8173	4.39009e-04	1.40627e-04
2018/03/11	19:03:01	ok	ok	374.9780	173.171	-0.000004	29.64	56.346	16.723	54272206.267079	7	374.8194	4.37651e-04	1.03912e-04
2018/03/11	19:08:02	ok	ok	374.9660	173.158	-0.000004	29.52	56.329	16.609	53226550.222457	7	374.8124	4.36677e-04	9.56810e-05
2018/03/11	19:13:02	ok	ok	374.9660	173.158	-0.000004	29.51	56.327	16.600	53551388.284614	11	374.9078	4.24135e-04	4.70752e-04
2018/03/11	19:18:02	ok	ok	374.9540	173.163	-0.000004	29.41	56.376	16.524	56059343.365034	12	374.9015	4.21007e-04	4.23669e-04
2018/03/11	19:23:02	ok	ok	374.9580	173.144	-0.000004	29.36	56.400	16.486	55619607.180594	7	374.7922	4.37190e-04	9.79653e-05
2018/03/11	19:28:02	ok	ok	374.9520	173.140	-0.000004	29.34	56.303	16.440	53728379.477929	7	374.7486	4.44359e-04	1.15432e-04
2018/03/11	19:33:02	ok	ok	374.9120	173.114	-0.000004	28.75	57.226	16.180	54166800.539797	11	374.7963	4.29213e-04	6.26173e-04
2018/03/11	19:38:02	ok	ok	374.8660	173.100	-0.000004	27.97	58.082	15.735	46634643.638349	12	374.8124	4.26776e-04	4.58783e-04
2018/03/11	19:43:01	ok	ok	374.8380	173.099	-0.000004	27.46	58.474	15.403	47520826.977212	9	374.8721	4.14263e-04	4.57734e-04
2018/03/11	19:48:02	ok	ok	374.8140	173.090	-0.000004	27.12	58.672	15.167	48194686.981350	9	374.8255	4.17022e-04	4.68398e-04
2018/03/11	19:53:01	--	ok	374.7940	173.088	-0.000004	26.82	58.844	14.961	47379291.974791	12	374.7343	4.27692e-04	4.77370e-04
2018/03/11	19:53:13	ok	ok	374.9840	173.267	0.000009	26.79	58.839	14.935	53862515.403447	11	374.9405	4.27237e-04	4.67258e-04
2018/03/11	19:58:13	ok	ok	374.9560	173.277	0.000009	26.53	59.079	14.781	49052406.961318	10	374.9277	4.20651e-04	4.19278e-04
2018/03/11	20:03:13	ok	ok	374.9340	173.263	0.000009	26.31	59.139	14.616	47845346.008625	10	374.8868	4.20780e-04	4.54940e-04
2018/03/11	20:08:13	ok	ok	374.9240	173.250	0.000009	26.09	59.291	14.475	49297420.496118	13	374.7758	4.37515e-04	6.77925e-04
2018/03/11	20:13:12	ok	ok	374.9080	173.242	0.000009	26.00	59.277	14.399	46461703.532083	12	374.8356	4.27853e-04	4.32042e-04
2018/03/11	20:18:13	ok	ok	374.8880	173.242	0.000009	25.85	59.378	14.303	47761621.147415	11	374.8246	4.32101e-04	4.36187e-04
2018/03/11	20:23:13	ok	ok	374.8780	173.213	0.000009	25.73	59.390	14.211	47740983.849848	12	374.8243	4.24882e-04	4.38990e-04
2018/03/11	20:28:13	ok	ok	374.8680	173.196	0.000009	25.60	59.494	14.132	48947837.045655	11	374.8152	4.30813e-04	4.08198e-04
2018/03/11	20:33:13	ok	ok	374.8600	173.189	0.000009	25.47	59.474	14.025	47691716.751814	12	374.7975	4.27221e-04	4.12460e-04
2018/03/11	20:38:13	ok	ok	374.8500	173.176	0.000009	25.36	59.487	13.942	47082441.006440	7	374.6535	4.49671e-04	1.11972e-04
2018/03/11	20:43:13	ok	ok	374.8460	173.170	0.000009	25.30	59.602	13.922	49512470.169426	9	374.8267	4.21793e-04	4.27444e-04
2018/03/11	20:48:12	ok	ok	374.8300	173.159	0.000009	25.16	59.580	13.808	48724263.197262	8	374.8354	4.14668e-04	4.16176e-04
2018/03/11	20:53:13	ok	ok	374.8280	173.143	0.000009	25.09	59.600	13.758	47242746.311883	6	374.6451	4.48085e-04	7.59998e-05
2018/03/11	20:58:13	ok	ok	374.8220	173.131	0.000009	25.00	59.648	13.700	49543103.520648	6	374.6228	4.51311e-04	9.00124e-05
2018/03/11	21:03:13	ok	ok	374.8060	173.122	0.000009	24.80	59.740	13.567	48390943.436839	10	374.7368	4.28051e-04	4.58549e-04
2018/03/11	21:08:13	--	ok	374.7880	173.127	0.000009	24.64	59.776	13.454	50732502.441263	7	374.6233	4.47408e-04	1.40249e-04
2018/03/11	21:08:25	ok	ok	375.0120	173.319	0.000023	24.65	59.655	13.434	57243922.400092	11	374.9169	4.37780e-04	4.26662e-04
2018/03/11	21:13:25	ok	ok	374.9900	173.320	0.000023	24.50	59.878	13.371	50320673.893952	9	374.8769	4.42534e-04	2.87715e-04
2018/03/11	21:18:25	ok	ok	374.9820	173.321	0.000023	24.39	59.860	13.284	49454575.701893	9	374.8794	4.39166e-04	2.91647e-04
2018/03/11	21:23:25	ok	ok	374.9700	173.319	0.000023	24.23	59.928	13.179	52067684.739797	9	374.8790	4.36761e-04	2.96880e-04
2018/03/11	21:28:24	ok	ok	374.9700	173.320	0.000023	24.14	59.944	13.116	57009966.478771	10	374.7840	4.51791e-04	3.04000e-04
2018/03/11	21:33:25	ok	ok	374.9580	173.316	0.000023	24.05	59.992	13.059	57052218.415989	11	374.8003	4.49646e-04	3.01314e-04
2018/03/11	21:38:25	ok	ok	374.9500	173.311	0.000023	23.94	60.097	13.001	51657004.362587	9	374.8019	4.46926e-04	3.47204e-04
2018/03/11	21:43:25	ok	ok	374.9380	173.311	0.000023	23.90	60.091	12.970	54406100.987799	9	374.8379	4.42899e-04	2.81057e-04
2018/03/11	21:48:24	ok	ok	374.9340	173.304	0.000023	23.84	60.051	12.918	57247361.841691	9	374.7656	4.54113e-04	3.02937e-04
2018/03/11	21:53:25	ok	ok	374.9360	173.299	0.000023	23.78	60.195	12.905	56722744.302521	9	374.8249	4.44335e-04	3.02581e-04
2018/03/11	21:58:25	ok	ok	374.9300	173.294	0.000023	23.71	60.184	12.851	59900563.980993	8	374.7863	4.48315e-04	3.20652e-04
2018/03/11	22:03:25	ok	ok	374.9200	173.286	0.000023	23.62	60.231	12.795	56628079.938752	10	374.7357	4.57578e-04	3.13665e-04
2018/03/11	22:08:25	ok	ok	374.9240	173.287	0.000023	23.60	60.289	12.793	62092344.398618	10	374.7101	4.60474e-04	3.29070e-04
2018/03/11	22:13:25	ok	ok	374.9220	173.273	0.000023	23.50	60.365	12.737	64213555.615699	10	374.7064	4.59439e-04	3.33579e-04
2018/03/11	22:18:25	ok	ok	374.9180	173.276	0.000023	23.53	60.370	12.760	64330945.681458	10	374.7031	4.59910e-04	3.10805e-04
2018/03/11	22:23:25	ok	ok	374.9140	173.269	0.000023	23.44	60.386	12.698	65491148.712001	8	374.7792	4.48015e-04	3.03832e-04
2018/03/11	22:28:25	ok	ok	374.9140	173.269	0.000023	23.37	60.498	12.671	64434104.276352	10	374.7011	4.57981e-04	3.15692e-04
2018/03/11	22:33:25	ok	ok	374.8720	173.236	0.000023	22.80	61.598	12.488	65136313.575760	8	374.7177	4.50727e-04	3.05151e-04
2018/03/11	22:38:24	ok	ok	374.8400	173.215	0.000023	22.29	62.274	12.262	59161106.912767	10	374.6574	4.57264e-04	2.64399e-04
2018/03/11	22:43:25	ok	ok	374.8220	173.205	0.000023	21.97	62.464	12.075	59148896.060763	7	374.6901	4.47998e-04	3.07240e-04
2018/03/11	22:48:25	ok	ok	374.8160	173.197	0.000023	21.75	62.579	11.945	60187891.736767	8	374.6181	4.60601e-04	1.35019e-04
2018/03/11	22:53:25	--	ok	374.7960	173.181	0.000023	21.54	62.605	11.806	56099772.908799	8	374.5536	4.70915e-04	2.46413e-04
2018/03/11	22:53:37	ok	ok	375.0060	173.349	0.000036	21.59	62.492	11.818	64162328.281073	9	374.7490	4.74124e-04	1.35808e-04
2018/03/11	22:58:37	ok	ok	374.9760	173.349	0.000036	21.37	62.758	11.719	57240996.005846	8	374.7677	4.63850e-04	1.31581e-04
2018/03/11	23:03:37	ok	ok	374.9700	173.348	0.000036	21.26	62.710	11.635	55106807.395033	8	374.7554	4.65258e-04	2.11218e-04
2018/03/11	23:08:36	ok	ok	374.9580	173.343	0.000036	21.08	62.801	11.531	60221403.175600	7	374.6583	4.86002e-04	1.65054e-04
2018/03/11	23:13:37	ok	ok	374.9540	173.349	0.000036	20.97	62.843	11.466	63718311.778480	8	374.7393	4.65340e-04	1.25227e-04
2018/03/11	23:18:36	ok	ok	374.9420	173.346	0.000036	20.85	62.853	11.388	59486363.857663	7	374.7533	4.62329e-04	1.26804e-04
2018/03/11	23:23:37	ok	ok	374.9420	173.343	0.000036	20.76	62.838	11.326	65988171.133882	11	374.8171	4.52589e-04	4.65937e-04
2018/03/11	23:28:36	ok	ok	374.9380	173.339	0.000036	20.65	62.789	11.245	61277082.810960	8	374.8782	4.44152e-04	4.14117e-04
2018/03/11	23:33:37	ok	ok	374.9300	173.331	0.000036	20.54	62.862	11.186	63625066.900877	7	374.7343	4.65688e-04	1.29784e-04
2018/03/11	23:38:37	ok	ok	374.9340	173.333	0.000036	20.49	62.763	11.136	61215074.292118	12	374.7211	4.62758e-04	6.37548e-04
2018/03/11	23:43:36	ok	ok	374.9240	173.331	0.000036	20.39	62.776	11.074	62868541.892969	9	374.8729	4.39093e-04	4.15899e-04
2018/03/11	23:48:37	ok	ok	374.9260	173.327	0.000036	20.28	62.848	11.015	64887940.150317	10	374.8649	4.41391e-04	4.16451e-04
2018/03/11	23:53:36	ok	ok	374.9240	173.322	0.000036	20.25	62.783	10.985	59082928.577064	10	374.8967	4.43378e-04	4.73177e-04
2018/03/11	23:58:37	ok	ok	374.9240	173.327	0.000036	20.18	62.802	10.943	59570304.288307	12	374.7840	4.58175e-04	4.58462e-04
2018/03/12	00:03:37	ok	ok	374.8540	173.316	0.000036	19.14	64.363	10.552	48900930.133424	7	374.8854	4.32004e-04	4.10428e-04
>>>>>_No_Adjustment_mode_<<<<<
2018/03/12	00:03:48	ok	ok	374.8640	173.317	0.000000	19.16	64.307	10.555	55080997.146066	9	374.8295	4.40574e-04	4.18252e-04
2018/03/12	00:08:48	ok	ok	374.8380	173.325	0.000000	18.19	65.357	10.130	43464657.661562	12	374.6943	4.59588e-04	4.58141e-04
2018/03/12	00:13:48	ok	ok	374.8180	173.338	0.000000	17.59	65.843	9.848	41530521.161477	11	374.5852	4.75833e-04	3.01948e-04
2018/03/12	00:18:48	ok	ok	374.8000	173.341	0.000000	17.11	66.142	9.613	38755535.086082	11	374.5710	4.76791e-04	3.27164e-04
2018/03/12	00:23:48	ok	ok	374.7840	173.345	0.000000	16.72	66.396	9.427	41388000.409584	11	374.5577	4.78419e-04	3.53551e-04
2018/03/12	00:28:48	ok	ok	374.7720	173.345	0.000000	16.37	66.597	9.259	38135755.678602	10	374.5251	4.83824e-04	3.98240e-04
2018/03/12	00:33:47	ok	ok	374.7640	173.340	0.000000	16.06	66.776	9.112	38125936.260470	10	374.5090	4.96498e-04	4.19704e-04
2018/03/12	00:38:48	ok	ok	374.7540	173.334	0.000000	15.78	66.930	8.980	39080676.273097	11	374.5341	4.74158e-04	4.07845e-04
2018/03/12	00:43:47	ok	ok	374.7380	173.340	0.000000	15.50	67.026	8.842	43230283.264593	10	374.4778	4.88485e-04	4.09110e-04
2018/03/12	00:48:48	ok	ok	374.7280	173.337	0.000000	15.25	67.098	8.718	41186920.828513	10	374.4561	4.89171e-04	4.09831e-04
2018/03/12	00:53:47	ok	ok	374.7320	173.320	0.000000	15.04	67.205	8.621	45236263.578171	10	374.4964	4.79885e-04	4.10370e-04
2018/03/12	00:58:48	ok	ok	374.7120	173.318	0.000000	14.83	67.284	8.522	42599605.580933	10	374.4614	4.85485e-04	3.92730e-04
2018/03/12	01:03:47	ok	ok	374.7080	173.318	0.000000	14.65	67.338	8.436	45758327.206674	8	374.3720	4.96907e-04	1.59278e-04
2018/03/12	01:08:48	ok	ok	374.7060	173.310	0.000000	14.46	67.420	8.348	44154451.251425	10	374.3992	4.89351e-04	1.19237e-04
2018/03/12	01:13:47	ok	ok	374.6920	173.305	0.000000	14.28	67.445	8.260	44582966.925570	9	374.4611	4.84198e-04	4.43971e-04
2018/03/12	01:18:48	ok	ok	374.6780	173.297	0.000000	14.13	67.476	8.188	40528111.417358	9	374.3523	4.92706e-04	1.23635e-04
2018/03/12	01:23:47	ok	ok	374.6840	173.287	0.000000	13.98	67.506	8.117	45087527.912707	8	374.4034	5.03593e-04	4.41395e-04
2018/03/12	01:28:48	ok	ok	374.6640	173.281	0.000000	13.83	67.537	8.046	44504748.434271	10	374.3657	5.09772e-04	4.11395e-04
2018/03/12	01:33:47	ok	ok	374.6580	173.280	0.000000	13.70	67.542	7.983	43131446.945182	10	374.3512	5.08796e-04	4.46763e-04
2018/03/12	01:38:48	ok	ok	374.6500	173.275	0.000000	13.56	67.546	7.915	44736507.007910	10	374.3499	5.12047e-04	3.96104e-04
2018/03/12	01:43:47	ok	ok	374.6480	173.270	0.000000	13.45	67.525	7.859	44016995.005896	10	374.3321	4.96197e-04	1.82674e-04
2018/03/12	01:48:48	ok	ok	374.6420	173.264	0.000000	13.30	67.556	7.790	45012437.497027	10	374.3198	5.34677e-04	4.56555e-04
2018/03/12	01:53:48	ok	ok	374.6340	173.260	0.000000	13.20	67.538	7.740	44693822.545713	10	374.3259	5.31570e-04	4.62744e-04
2018/03/12	01:58:47	ok	ok	374.6360	173.267	0.000000	13.06	67.570	7.678	46313944.060198	10	374.3385	5.27547e-04	4.53171e-04
2018/03/12	02:03:48	ok	ok	374.6320	173.256	0.000000	12.95	67.521	7.620	43732753.304713	10	374.3291	5.27690e-04	4.52570e-04
2018/03/12	02:08:47	ok	ok	374.6280	173.257	0.000000	12.86	67.562	7.582	46626270.330462	10	374.3154	5.29261e-04	4.31606e-04
2018/03/12	02:13:48	ok	ok	374.6240	173.255	0.000000	12.74	67.511	7.521	43840249.703147	8	374.2897	5.39039e-04	4.86135e-04
2018/03/12	02:18:48	ok	ok	374.6280	173.249	0.000000	12.65	67.495	7.477	44543488.920352	10	374.3363	5.25841e-04	4.75428e-04
2018/03/12	02:23:47	ok	ok	374.6180	173.244	0.000000	12.56	67.536	7.440	44577354.506062	10	374.3270	5.27508e-04	3.98563e-04
2018/03/12	02:28:48	ok	ok	374.6220	173.244	0.000000	12.46	67.489	7.389	46041298.594235	8	374.3006	5.35266e-04	4.92860e-04
2018/03/12	02:33:47	ok	ok	374.6160	173.240	0.000000	12.37	67.501	7.349	46514372.637074	10	374.3276	5.23823e-04	4.47164e-04
2018/03/12	02:38:48	ok	ok	374.6100	173.232	0.000000	12.29	67.458	7.308	47235775.580515	8	374.3136	5.28424e-04	4.43223e-04
2018/03/12	02:43:48	ok	ok	374.6120	173.232	0.000000	12.21	67.472	7.273	48398663.200157	8	374.3009	5.31796e-04	4.45868e-04
2018/03/12	02:48:47	ok	ok	374.6120	173.230	0.000000	12.13	67.457	7.235	45025027.916722	10	374.3116	5.25819e-04	3.72935e-04
2018/03/12	02:53:48	ok	ok	374.6020	173.228	0.000000	12.06	67.445	7.202	44209501.458833	8	374.3032	5.24431e-04	4.36390e-04
2018/03/12	02:58:47	ok	ok	374.6040	173.227	0.000000	11.98	67.430	7.165	45860013.124474	10	374.3214	5.24188e-04	4.17060e-04
2018/03/12	03:03:48	ok	ok	374.6020	173.241	0.000000	11.92	67.419	7.137	45774835.914419	8	374.3103	5.29271e-04	4.38973e-04
2018/03/12	03:08:48	ok	ok	374.6000	173.237	0.000000	11.84	67.376	7.097	45705610.184551	8	374.3022	5.31502e-04	4.18310e-04
2018/03/12	03:13:47	ok	ok	374.6020	173.231	0.000000	11.78	67.365	7.069	45025508.291962	10	374.3016	5.29891e-04	3.68498e-04
2018/03/12	03:18:48	ok	ok	374.6020	173.231	0.000000	11.69	67.319	7.025	50264874.412460	8	374.3273	5.21475e-04	4.16714e-04
2018/03/12	03:23:48	ok	ok	374.6000	173.225	0.000000	11.67	67.373	7.022	48148297.141117	8	374.3590	5.10751e-04	4.86117e-04
2018/03/12	03:28:48	ok	ok	374.5980	173.232	0.000000	11.58	67.299	6.975	48244650.056678	10	374.3171	5.17418e-04	4.13850e-04
2018/03/12	03:33:47	ok	ok	374.6040	173.223	0.000000	11.53	67.319	6.955	50226735.385982	8	374.3628	5.20781e-04	5.01872e-04
2018/03/12	03:38:48	ok	ok	374.5980	173.234	0.000000	11.48	67.310	6.932	46873355.157869	10	374.3096	5.19483e-04	4.21049e-04
2018/03/12	03:43:48	ok	ok	374.5900	173.229	0.000000	11.40	67.266	6.893	47425782.380260	10	374.2994	5.29197e-04	4.56909e-04
2018/03/12	03:48:47	ok	ok	374.6020	173.230	0.000000	11.38	67.263	6.884	49650572.740372	11	374.4343	5.04307e-04	4.79662e-04
2018/03/12	03:53:48	ok	ok	374.5920	173.225	0.000000	11.30	67.248	6.848	49654874.799606	10	374.2936	5.30199e-04	4.52511e-04
2018/03/12	03:58:47	ok	ok	374.5940	173.227	0.000000	11.28	67.273	6.842	51680592.224352	10	374.3242	5.28016e-04	4.35961e-04
2018/03/12	04:03:48	ok	ok	374.5800	173.228	0.000000	11.20	67.201	6.801	48461034.651253	8	374.3188	5.27402e-04	5.35837e-04
2018/03/12	04:08:48	ok	ok	374.5880	173.235	0.000000	11.16	67.194	6.783	47238989.959163	10	374.3400	5.30319e-04	4.81671e-04
2018/03/12	04:13:48	ok	ok	374.5800	173.232	0.000000	11.12	67.215	6.768	50297232.769954	10	374.2999	5.35905e-04	4.83376e-04
2018/03/12	04:18:47	ok	ok	374.5840	173.232	0.000000	11.06	67.176	6.739	46159400.486630	10	374.3438	5.24068e-04	4.78064e-04
2018/03/12	04:23:48	ok	ok	374.5800	173.235	0.000000	11.02	67.168	6.721	48497444.388449	8	374.3340	5.28394e-04	5.47771e-04
2018/03/12	04:28:48	ok	ok	374.5920	173.225	0.000000	10.96	67.129	6.692	52203557.647272	10	374.3628	5.23244e-04	4.86636e-04
2018/03/12	04:33:47	ok	ok	374.5740	173.232	0.000000	10.93	67.152	6.682	52717849.820686	11	374.2888	5.26098e-04	5.41159e-04
2018/03/12	04:38:48	ok	ok	374.5720	173.226	0.000000	10.90	67.118	6.666	49984168.009225	11	374.3929	5.14037e-04	5.36897e-04
2018/03/12	04:43:47	ok	ok	374.5740	173.232	0.000000	10.86	67.110	6.648	48813680.824345	10	374.3064	5.25346e-04	4.04666e-04
2018/03/12	04:48:48	ok	ok	374.5660	173.233	0.000000	10.82	67.074	6.628	49359927.075513	10	374.3081	5.31119e-04	4.98801e-04
2018/03/12	04:53:47	ok	ok	374.5660	173.235	0.000000	10.79	67.126	6.621	53057852.927024	10	374.3332	5.21140e-04	4.20451e-04
2018/03/12	04:58:48	ok	ok	374.5700	173.233	0.000000	10.74	67.060	6.593	53275271.516584	11	374.3175	5.18018e-04	4.38399e-04
2018/03/12	05:30:50	ok	ok	374.6660	173.126	0.000000	14.09	63.440	7.680	65635252.634490	12	374.5102	4.64140e-04	4.29284e-04
2018/03/12	05:35:50	ok	ok	374.6720	173.128	0.000000	14.29	63.298	7.757	69140389.047692	9	374.5164	4.59444e-04	5.03712e-04
2018/03/12	05:40:49	ok	ok	374.6780	173.125	0.000000	14.46	63.120	7.816	69869590.258334	8	374.4580	4.87246e-04	4.10228e-04
2018/03/12	05:45:50	ok	ok	374.6840	173.127	0.000000	14.61	62.998	7.873	68213151.192907	9	374.4565	4.77800e-04	4.53081e-04
2018/03/12	05:50:49	ok	ok	374.7000	173.127	0.000000	14.75	62.963	7.936	68611517.511401	10	374.4708	4.84080e-04	4.20124e-04
2018/03/12	05:55:49	ok	ok	374.7080	173.127	0.000000	14.86	62.923	7.984	66848204.573471	11	374.5037	4.74609e-04	3.86328e-04
2018/03/12	06:00:50	ok	ok	374.7080	173.133	0.000000	14.98	62.884	8.038	68073845.030119	11	374.5061	4.73667e-04	4.15908e-04
2018/03/12	06:05:50	ok	ok	374.7200	173.134	0.000000	15.09	62.814	8.083	68662339.896238	11	374.5138	4.73736e-04	4.07355e-04
2018/03/12	06:10:49	ok	ok	374.7200	173.135	0.000000	15.19	62.771	8.126	63599523.870415	10	374.4976	4.84935e-04	4.14423e-04
2018/03/12	06:15:50	ok	ok	374.7300	173.138	0.000000	15.26	62.754	8.159	64312878.200026	12	374.5707	4.59317e-04	4.20232e-04
2018/03/12	06:20:50	ok	ok	374.7320	173.138	0.000000	15.36	62.682	8.199	66144667.241688	12	374.5723	4.65376e-04	4.30977e-04
2018/03/12	06:25:49	ok	ok	374.7380	173.145	0.000000	15.40	62.629	8.212	65337580.552298	11	374.5391	4.67768e-04	4.19743e-04
2018/03/12	07:00:49	ok	ok	374.8240	173.162	0.000000	17.54	61.045	9.103	64094914.169140	10	374.6730	4.66144e-04	3.13259e-04
2018/03/12	07:05:50	ok	ok	374.8340	173.161	0.000000	17.68	61.098	9.187	61624382.235094	11	374.6004	4.79107e-04	3.38245e-04
2018/03/12	07:10:49	ok	ok	374.8400	173.168	0.000000	17.81	61.119	9.262	61949985.070043	11	374.6086	4.77068e-04	3.30617e-04
2018/03/12	07:15:49	ok	ok	374.8560	173.171	0.000000	17.94	61.140	9.337	66204090.137029	11	374.6276	4.73962e-04	3.31879e-04
2018/03/12	07:20:50	ok	ok	374.8480	173.170	0.000000	18.01	61.182	9.382	65457256.329811	11	374.6362	4.74369e-04	3.40324e-04
2018/03/12	07:25:49	ok	ok	374.8600	173.181	0.000000	18.14	61.203	9.458	63186885.936930	9	374.6903	4.66019e-04	3.31167e-04
2018/03/12	07:30:50	ok	ok	374.8640	173.184	0.000000	18.25	61.221	9.523	68235420.920090	11	374.6267	4.76254e-04	3.84671e-04
2018/03/12	07:35:49	ok	ok	374.8740	173.182	0.000000	18.35	61.237	9.582	60751521.827216	10	374.6443	4.79196e-04	3.59654e-04
2018/03/12	07:40:50	ok	ok	374.8720	173.185	0.000000	18.46	61.225	9.643	61828028.182153	11	374.6753	4.72285e-04	3.08862e-04
2018/03/12	07:45:50	ok	ok	374.8820	173.200	0.000000	18.50	61.382	9.690	64763791.446611	10	374.6540	4.80305e-04	3.18699e-04
2018/03/12	07:50:49	ok	ok	374.8860	173.194	0.000000	18.65	61.406	9.781	65570829.716121	10	374.6108	4.87763e-04	4.54780e-04
2018/03/12	07:55:50	ok	ok	374.8940	173.204	0.000000	18.73	61.450	9.834	62110472.768221	10	374.6604	4.79790e-04	3.53201e-04
2018/03/12	08:00:49	ok	ok	374.8940	173.200	0.000000	18.77	61.486	9.863	63400799.957601	10	374.6369	4.84153e-04	4.05072e-04
2018/03/12	08:31:03	ok	ok	374.9200	173.180	0.000000	19.74	61.675	10.474	59847099.591299	12	374.7680	4.61590e-04	4.50005e-04
2018/03/12	08:36:02	ok	ok	374.9140	173.167	0.000000	19.85	61.633	10.534	57433073.558684	11	374.7458	4.63952e-04	6.39435e-04
2018/03/12	08:41:03	ok	ok	374.9160	173.189	0.000000	19.93	61.646	10.586	56833162.683188	12	374.8049	4.55262e-04	4.19969e-04
2018/03/12	08:46:03	ok	ok	374.9280	173.180	0.000000	20.04	61.634	10.652	56966468.409926	12	374.7725	4.60723e-04	5.37038e-04
2018/03/12	08:51:03	ok	ok	374.9300	173.183	0.000000	20.10	61.613	10.686	56123455.356296	12	374.7974	4.56124e-04	4.68375e-04
2018/03/12	08:56:02	ok	ok	374.9400	173.181	0.000000	20.18	61.626	10.738	59599920.542338	9	374.9266	4.41928e-04	4.60260e-04
2018/03/12	09:01:03	ok	ok	374.9340	173.188	0.000000	20.29	61.644	10.811	56339109.303282	9	374.8917	4.43619e-04	4.50684e-04
2018/03/12	09:06:02	ok	ok	374.9360	173.179	0.000000	20.35	61.594	10.840	57361648.492809	12	374.7814	4.59735e-04	5.41182e-04
2018/03/12	09:11:03	ok	ok	374.9420	173.192	0.000000	20.44	61.638	10.905	56752632.748059	12	374.8043	4.62502e-04	6.02978e-04
2018/03/12	09:16:03	ok	ok	374.9520	173.190	0.000000	20.49	61.586	10.927	58626017.010746	12	374.8352	4.55068e-04	4.71073e-04
2018/03/12	09:21:02	ok	ok	374.9460	173.196	0.000000	20.58	61.601	10.987	61007464.045620	12	374.8214	4.58028e-04	5.25864e-04
2018/03/12	09:26:02	ok	ok	374.9540	173.193	0.000000	20.65	61.582	11.029	59958490.253159	12	374.8446	4.56494e-04	4.89495e-04
2018/03/12	10:01:03	ok	ok	375.0960	173.194	0.000000	23.94	58.835	12.728	61630972.838501	12	374.9449	4.49710e-04	4.20800e-04
2018/03/12	10:06:03	ok	ok	375.1120	173.202	0.000000	24.21	58.722	12.899	65965917.408790	9	374.9961	4.46539e-04	3.37119e-04
2018/03/12	10:11:02	ok	ok	375.1280	173.219	0.000000	24.44	58.572	13.035	62175978.348066	12	374.9222	4.53807e-04	4.16114e-04
2018/03/12	10:16:03	ok	ok	375.1380	173.222	0.000000	24.67	58.576	13.206	68291642.123960	8	375.0144	4.43884e-04	3.08364e-04
2018/03/12	10:21:02	ok	ok	375.1540	173.231	0.000000	24.82	58.506	13.302	66760703.827688	11	374.9377	4.57501e-04	3.66078e-04
2018/03/12	10:26:03	ok	ok	375.1660	173.239	0.000000	24.99	58.409	13.408	67626472.171072	9	374.9947	4.51161e-04	3.14616e-04
2018/03/12	10:31:02	ok	ok	375.1740	173.254	0.000000	25.18	58.469	13.565	66376522.231353	9	375.0779	4.38666e-04	3.00740e-04
2018/03/12	10:36:03	ok	ok	375.1860	173.258	0.000000	25.36	58.403	13.688	62913208.578725	9	375.2040	4.24704e-04	4.27530e-04
2018/03/12	10:41:03	ok	ok	375.1940	173.260	0.000000	25.46	58.356	13.754	65819023.768926	11	375.0052	4.52656e-04	3.78667e-04
2018/03/12	10:46:02	ok	ok	375.2120	173.271	0.000000	25.63	58.320	13.877	68838246.065393	9	374.9935	4.54196e-04	1.49469e-04
2018/03/12	10:51:03	ok	ok	375.2140	173.278	0.000000	25.73	58.304	13.951	70511521.322951	9	374.9949	4.54044e-04	1.73560e-04
2018/03/12	10:56:03	ok	ok	375.2240	173.287	0.000000	25.83	58.257	14.018	63738681.200446	13	375.1067	4.36992e-04	4.74107e-04
2018/03/12	11:01:03	ok	ok	375.2340	173.288	0.000000	25.96	58.277	14.125	63006035.233452	9	375.2249	4.22447e-04	4.03884e-04
2018/03/12	11:31:16	ok	ok	375.2940	173.306	0.000000	26.92	57.861	14.793	73510987.729711	13	375.1765	4.32966e-04	4.35327e-04
2018/03/12	11:36:16	ok	ok	375.2920	173.308	0.000000	27.04	57.723	14.856	71775715.778679	12	375.2349	4.27755e-04	4.82942e-04
2018/03/12	11:41:15	ok	ok	375.2980	173.309	0.000000	27.12	57.766	14.933	66546274.634143	10	375.2920	4.18351e-04	4.42798e-04
2018/03/12	11:46:16	ok	ok	375.3120	173.310	0.000000	27.25	57.755	15.038	73102772.425635	11	375.2573	4.22589e-04	4.10521e-04
2018/03/12	11:51:16	ok	ok	375.3120	173.309	0.000000	27.34	57.706	15.100	71913253.272386	13	375.2090	4.32649e-04	4.81917e-04
2018/03/12	11:56:15	ok	ok	375.3200	173.313	0.000000	27.46	57.724	15.205	72482044.835836	12	375.1950	4.36105e-04	5.72541e-04
2018/03/12	12:01:16	ok	ok	375.3300	173.313	0.000000	27.55	57.674	15.268	67353174.324289	13	375.2354	4.31070e-04	4.46882e-04
2018/03/12	12:06:15	ok	ok	375.3260	173.315	0.000000	27.57	57.771	15.310	69307583.591066	13	375.2425	4.30284e-04	4.81009e-04
2018/03/12	12:11:16	ok	ok	375.3280	173.317	0.000000	27.67	57.755	15.391	71448396.835987	11	375.2380	4.31241e-04	5.60358e-04
2018/03/12	12:16:16	ok	ok	375.3380	173.324	0.000000	27.75	57.642	15.428	71499665.039523	13	375.2636	4.26720e-04	4.43038e-04
2018/03/12	12:21:16	ok	ok	375.3420	173.320	0.000000	27.82	57.684	15.499	71720195.751884	13	375.2019	4.36818e-04	6.78876e-04
2018/03/12	12:26:16	ok	ok	375.3380	173.322	0.000000	27.88	57.755	15.570	66458932.419397	13	375.2582	4.29992e-04	4.93755e-04
2018/03/12	12:31:16	ok	ok	375.3440	173.323	0.000000	27.97	57.643	15.616	70598450.102150	13	375.2526	4.31225e-04	4.69325e-04
2018/03/12	13:01:29	ok	ok	375.5360	173.366	0.000000	31.10	55.031	17.672	73281088.954033	7	375.3677	4.38172e-04	9.91392e-05
2018/03/12	13:06:28	ok	ok	375.5480	173.391	0.000000	31.34	54.937	17.870	72816266.096617	10	375.5227	4.12382e-04	4.42166e-04
2018/03/12	13:11:29	ok	ok	375.5640	173.401	0.000000	31.49	54.830	17.979	70171848.448192	9	375.3658	4.37766e-04	1.64442e-04
2018/03/12	13:16:28	ok	ok	375.5780	173.420	0.000000	31.73	54.864	18.223	70295397.783890	12	375.5180	4.15020e-04	4.57474e-04
2018/03/12	13:21:29	ok	ok	375.5800	173.435	0.000000	31.74	54.834	18.222	68203317.197804	7	375.4189	4.34889e-04	8.68576e-05
2018/03/12	13:26:28	ok	ok	375.5960	173.447	0.000000	31.92	54.795	18.385	66024891.469203	7	375.4181	4.37327e-04	1.01648e-04
2018/03/12	13:31:29	ok	ok	375.6020	173.456	0.000000	32.05	54.749	18.498	68282662.627719	12	375.5378	4.17820e-04	4.65834e-04
2018/03/12	13:36:29	ok	ok	375.6180	173.475	0.000000	32.18	54.607	18.578	70011382.612520	8	375.4121	4.38186e-04	1.51375e-04
2018/03/12	13:41:28	ok	ok	375.6260	173.479	0.000000	32.27	54.652	18.683	70329011.533857	7	375.4357	4.38305e-04	1.19643e-04
2018/03/12	13:46:29	ok	ok	375.6320	173.501	0.000000	32.43	54.610	18.828	64252630.203755	8	375.4414	4.34501e-04	1.59673e-04
2018/03/12	13:51:29	ok	ok	375.6300	173.486	0.000000	32.56	54.532	18.931	67091403.743227	8	375.4422	4.36726e-04	1.51209e-04
2018/03/12	13:56:29	ok	ok	375.6540	173.504	0.000000	32.72	54.458	19.067	70694964.921298	8	375.4458	4.36129e-04	1.72466e-04
2018/03/12	14:01:29	ok	ok	375.6540	173.502	0.000000	32.79	54.404	19.119	68377229.446370	8	375.4472	4.36817e-04	1.59535e-04
2018/03/12	14:06:29	ok	ok	375.6640	173.510	0.000000	32.89	54.386	19.214	70077849.493389	8	375.4383	4.36629e-04	1.73228e-04
2018/03/12	14:11:29	ok	ok	375.6740	173.521	0.000000	33.04	54.310	19.340	64247185.659858	8	375.4807	4.34022e-04	1.65735e-04
2018/03/12	14:16:29	ok	ok	375.6760	173.518	0.000000	33.12	54.289	19.414	66764953.509198	8	375.4728	4.35051e-04	1.52518e-04
2018/03/12	14:21:29	ok	ok	375.6920	173.535	0.000000	33.34	54.191	19.606	68148742.063646	7	375.4961	4.34457e-04	9.91428e-05
2018/03/12	14:26:29	ok	ok	375.6800	173.528	0.000000	33.29	54.281	19.587	63351150.490790	12	375.6105	4.15305e-04	4.40124e-04
2018/03/12	14:31:29	ok	ok	375.6780	173.535	0.000000	33.36	54.258	19.651	63985757.169552	7	375.5095	4.32668e-04	7.75402e-05
2018/03/12	14:36:29	ok	ok	375.6900	173.530	0.000000	33.42	54.267	19.716	67308039.764943	7	375.4815	4.38253e-04	7.98951e-05
2018/03/12	14:41:29	ok	ok	375.6900	173.539	0.000000	33.55	54.285	19.859	60694901.269127	7	375.5035	4.34372e-04	6.52138e-05
2018/03/12	14:46:29	ok	ok	375.6960	173.540	0.000000	33.57	54.159	19.833	62809498.265424	7	375.5084	4.33417e-04	8.12738e-05
2018/03/12	14:51:28	ok	ok	375.6920	173.539	0.000000	33.66	54.139	19.920	62134420.947577	7	375.5091	4.31158e-04	1.03994e-04
2018/03/12	14:56:29	ok	ok	375.6980	173.538	0.000000	33.77	53.993	19.982	62949580.802248	9	375.6761	4.08955e-04	4.54626e-04
2018/03/12	15:01:29	ok	ok	375.7000	173.538	0.000000	33.86	54.005	20.081	61697065.929953	7	375.5228	4.32650e-04	1.02555e-04
2018/03/12	15:31:45	ok	ok	375.6160	173.518	0.000000	32.97	55.040	19.527	54418624.067576	7	375.4185	4.33545e-04	8.97419e-05
2018/03/12	15:36:44	ok	ok	375.6120	173.512	0.000000	32.88	55.059	19.441	53565383.969373	7	375.4242	4.33535e-04	7.54444e-05
2018/03/12	15:41:45	ok	ok	375.6020	173.506	0.000000	32.89	55.092	19.463	56256068.321601	9	375.5921	4.05006e-04	4.73862e-04
2018/03/12	15:46:44	ok	ok	375.5960	173.507	0.000000	32.88	55.027	19.430	56554602.272144	7	375.4121	4.33628e-04	6.04005e-05
2018/03/12	15:51:45	ok	ok	375.5940	173.509	0.000000	32.89	55.028	19.441	54139054.138933	7	375.4173	4.33288e-04	5.72493e-05
2018/03/12	15:56:45	ok	ok	375.5820	173.496	0.000000	32.85	55.055	19.409	54929687.467456	10	375.5408	4.09008e-04	4.74092e-04
2018/03/12	16:01:44	ok	ok	375.5840	173.505	0.000000	32.86	54.928	19.374	54875379.101405	8	375.3804	4.30487e-04	1.90983e-04
2018/03/12	16:06:45	ok	ok	375.5780	173.489	0.000000	32.81	54.953	19.332	56532470.090346	7	375.4042	4.30124e-04	7.51475e-05
2018/03/12	16:11:44	ok	ok	375.5740	173.491	0.000000	32.85	54.894	19.352	57312239.669372	9	375.5349	4.12636e-04	4.36456e-04
2018/03/12	16:16:45	ok	ok	375.5700	173.489	0.000000	32.81	54.889	19.309	54311378.423132	7	375.3787	4.32217e-04	8.03183e-05
2018/03/12	16:21:45	ok	ok	375.5700	173.486	0.000000	32.85	54.894	19.352	51276274.891243	7	375.3715	4.33326e-04	9.80623e-05
2018/03/12	16:26:45	ok	ok	375.5620	173.478	0.000000	32.77	54.947	19.289	56430808.067110	10	375.5233	4.08288e-04	4.89314e-04
2018/03/12	17:01:45	ok	ok	375.4300	173.449	0.000000	31.19	56.223	18.142	52551454.773727	7	375.2259	4.38766e-04	9.78600e-05
2018/03/12	17:06:44	ok	ok	375.4140	173.433	0.000000	31.04	56.233	18.000	54791742.449273	7	375.2213	4.36306e-04	6.80235e-05
2018/03/12	17:11:45	ok	ok	375.4020	173.432	0.000000	31.02	56.262	17.990	54662224.498895	7	375.2199	4.35490e-04	7.30269e-05
2018/03/12	17:16:44	ok	ok	375.3980	173.415	0.000000	30.93	56.280	17.909	53402713.792714	7	375.2118	4.34249e-04	1.06257e-04
2018/03/12	17:21:45	ok	ok	375.3840	173.399	0.000000	30.88	56.273	17.858	55617324.406288	9	375.3769	4.08096e-04	4.45140e-04
2018/03/12	17:26:44	ok	ok	375.3860	173.396	0.000000	30.85	56.332	17.848	53370040.590577	7	375.2045	4.35576e-04	6.46910e-05
2018/03/12	17:31:45	ok	ok	375.3720	173.391	0.000000	30.78	56.322	17.778	54755074.136800	7	375.1887	4.36127e-04	8.67750e-05
2018/03/12	17:36:44	ok	ok	375.3580	173.376	0.000000	30.65	56.462	17.698	52623992.974834	7	375.1436	4.40226e-04	1.23361e-04
2018/03/12	17:41:45	ok	ok	375.3520	173.372	0.000000	30.48	56.532	17.558	53521708.406176	7	375.1592	4.37281e-04	9.05559e-05
2018/03/12	17:46:44	ok	ok	375.3460	173.365	0.000000	30.48	56.437	17.529	53147942.714702	9	375.3119	4.13116e-04	4.31192e-04
2018/03/12	17:51:45	ok	ok	375.3420	173.358	0.000000	30.50	56.345	17.519	53152921.046634	9	375.3148	4.13518e-04	4.22865e-04
2018/03/12	17:56:44	ok	ok	375.3480	173.359	0.000000	30.58	56.325	17.588	55406039.650223	7	375.1624	4.34420e-04	1.10836e-04
2018/03/12	18:01:45	ok	ok	375.3300	173.347	0.000000	30.48	56.374	17.509	51191634.791524	7	375.1575	4.35347e-04	9.93353e-05
2018/03/12	18:31:59	ok	ok	375.2880	173.316	0.000000	30.05	56.818	17.242	61904258.910355	8	375.1078	4.36034e-04	5.96183e-05
2018/03/12	18:36:59	ok	ok	375.2820	173.316	0.000000	30.04	56.690	17.194	61999306.027017	8	375.0922	4.38576e-04	7.91738e-05
2018/03/12	18:41:58	ok	ok	375.2840	173.312	0.000000	29.92	56.799	17.115	65310559.498436	7	375.0829	4.40128e-04	8.70265e-05
2018/03/12	18:46:59	ok	ok	375.2820	173.313	0.000000	29.96	56.710	17.125	62991534.683472	9	375.2622	4.12805e-04	4.27926e-04
2018/03/12	18:51:59	ok	ok	375.2720	173.311	0.000000	29.86	56.758	17.047	63586026.917226	7	375.0951	4.38053e-04	6.42209e-05
2018/03/12	18:56:59	ok	ok	375.2740	173.310	0.000000	29.86	56.727	17.038	63527811.954623	8	375.0584	4.43463e-04	1.13038e-04
2018/03/12	19:01:59	ok	ok	375.2640	173.308	0.000000	29.82	56.752	17.009	63641167.222008	9	375.2378	4.14413e-04	4.19461e-04
2018/03/12	19:06:58	ok	ok	375.2560	173.306	0.000000	29.72	56.769	16.922	61133316.566230	10	375.2006	4.19902e-04	4.21038e-04
2018/03/12	19:11:58	ok	ok	375.2540	173.310	0.000000	29.68	56.732	16.874	61722634.271929	9	375.2199	4.17696e-04	3.95871e-04
2018/03/12	19:16:59	ok	ok	375.2420	173.306	0.000000	29.67	56.699	16.855	62476536.168915	8	375.0474	4.43017e-04	4.60289e-05
2018/03/12	19:21:58	ok	ok	375.2460	173.307	0.000000	29.66	56.666	16.836	63271840.448922	9	375.2187	4.14846e-04	4.45571e-04
2018/03/12	19:26:58	ok	ok	375.2380	173.303	0.000000	29.58	56.780	16.797	62877665.325657	10	375.1877	4.17264e-04	4.44416e-04
2018/03/12	20:01:59	ok	ok	375.0340	173.294	0.000000	26.61	59.527	14.959	43835461.448141	10	374.9844	4.24728e-04	4.46804e-04
2018/03/12	20:06:59	ok	ok	375.0220	173.286	0.000000	26.38	59.646	14.799	48851630.571022	12	374.9027	4.36203e-04	4.53175e-04
2018/03/12	20:11:58	ok	ok	375.0040	173.278	0.000000	26.20	59.711	14.667	44357429.458620	12	374.9214	4.29133e-04	4.30644e-04
2018/03/12	20:16:59	ok	ok	374.9940	173.269	0.000000	26.01	59.743	14.520	44280594.049757	12	374.8323	4.39866e-04	6.96227e-04
2018/03/12	20:21:58	ok	ok	374.9720	173.256	0.000000	25.83	59.808	14.391	46700880.733600	8	374.9813	4.22241e-04	4.61351e-04
2018/03/12	20:26:59	ok	ok	374.9620	173.247	0.000000	25.69	59.879	14.296	43113727.835729	12	374.7933	4.44488e-04	7.23686e-04
2018/03/12	20:31:59	ok	ok	374.9580	173.243	0.000000	25.55	59.919	14.193	44652563.802063	8	374.7572	4.49598e-04	8.85392e-05
2018/03/12	20:36:58	ok	ok	374.9400	173.223	0.000000	25.40	59.957	14.084	46471070.887578	9	374.9105	4.25811e-04	4.18973e-04
2018/03/12	20:41:59	ok	ok	374.9320	173.209	0.000000	25.28	60.000	13.999	44224623.164928	9	374.8983	4.24862e-04	3.95793e-04
2018/03/12	20:46:58	ok	ok	374.9240	173.213	0.000000	25.22	60.083	13.971	45702004.729173	9	374.8882	4.27068e-04	3.99971e-04
2018/03/12	20:51:59	ok	ok	374.9120	173.197	0.000000	25.10	60.064	13.873	47082619.619290	11	374.8382	4.35661e-04	4.49637e-04
2018/03/12	20:56:58	ok	ok	374.9040	173.190	0.000000	25.03	60.084	13.823	45607860.997850	9	374.8709	4.27531e-04	4.23125e-04
2018/03/12	21:01:59	ok	ok	374.9020	173.173	0.000000	24.91	60.096	13.733	47799646.387258	11	374.8098	4.37428e-04	3.99284e-04
2018/03/12	21:32:11	ok	ok	374.8380	173.161	0.000000	23.79	60.565	12.991	48800145.727342	9	374.7334	4.43590e-04	3.04029e-04
2018/03/12	21:37:12	ok	ok	374.8360	173.164	0.000000	23.72	60.492	12.924	50494772.628228	9	374.7106	4.47052e-04	2.77493e-04
2018/03/12	21:42:12	ok	ok	374.8220	173.159	0.000000	23.64	60.602	12.889	53521396.298340	10	374.6078	4.59886e-04	3.19351e-04
2018/03/12	21:47:11	ok	ok	374.8140	173.147	0.000000	23.53	60.585	12.805	53718316.361042	10	374.6135	4.61592e-04	2.81378e-04
2018/03/12	21:52:12	ok	ok	374.8120	173.144	0.000000	23.44	60.723	12.769	54468243.798221	9	374.6290	4.55437e-04	3.27926e-04
2018/03/12	21:57:12	ok	ok	374.8100	173.144	0.000000	23.44	60.754	12.775	55341830.600592	9	374.6149	4.56238e-04	3.52569e-04
2018/03/12	22:02:12	ok	ok	374.8060	173.127	0.000000	23.33	60.798	12.704	58691228.969282	11	374.6314	4.51523e-04	3.21363e-04
2018/03/12	22:07:12	ok	ok	374.8020	173.126	0.000000	23.30	60.762	12.675	62233120.143781	9	374.6759	4.45788e-04	3.16339e-04
2018/03/12	22:12:11	ok	ok	374.7940	173.113	0.000000	23.12	60.856	12.565	60626762.856985	10	374.5842	4.60170e-04	2.92795e-04
2018/03/12	22:17:12	ok	ok	374.7960	173.121	0.000000	23.12	60.825	12.559	65009631.766119	11	374.5781	4.56805e-04	3.36057e-04
2018/03/12	22:22:11	ok	ok	374.7920	173.113	0.000000	23.11	60.885	12.564	64867798.567621	10	374.5878	4.59794e-04	3.12688e-04
2018/03/12	22:27:12	ok	ok	374.7900	173.104	0.000000	23.00	60.989	12.507	64112244.632485	11	374.5528	4.62591e-04	3.58928e-04
2018/03/12	22:32:11	ok	ok	374.7900	173.101	0.000000	22.90	61.034	12.445	63369170.605904	11	374.5037	4.68480e-04	4.10575e-04
2018/03/12	23:02:24	ok	ok	374.6580	173.070	0.000000	20.86	63.246	11.466	54794140.076933	12	374.5358	4.50665e-04	5.55439e-04
2018/03/12	23:07:25	ok	ok	374.6540	173.068	0.000000	20.71	63.221	11.362	58881929.405701	8	374.4329	4.64571e-04	1.20981e-04
2018/03/12	23:12:25	ok	ok	374.6420	173.071	0.000000	20.56	63.316	11.280	60951358.842180	10	374.5855	4.44001e-04	4.24460e-04
2018/03/12	23:17:25	ok	ok	374.6460	173.067	0.000000	20.46	63.329	11.217	65150690.597144	12	374.5249	4.54582e-04	4.34560e-04
2018/03/12	23:22:25	ok	ok	374.6380	173.063	0.000000	20.36	63.313	11.149	63225755.114278	8	374.4217	4.65031e-04	1.09931e-04
2018/03/12	23:27:24	ok	ok	374.6300	173.063	0.000000	20.25	63.294	11.074	59299374.458250	10	374.5808	4.43336e-04	4.11632e-04
2018/03/12	23:32:25	ok	ok	374.6280	173.060	0.000000	20.15	63.307	11.012	61932280.566204	9	374.5900	4.40902e-04	4.51398e-04
2018/03/12	23:37:25	ok	ok	374.6300	173.057	0.000000	20.04	63.289	10.938	62197432.701983	12	374.4947	4.56482e-04	4.30915e-04
2018/03/12	23:42:25	ok	ok	374.6320	173.056	0.000000	19.97	63.247	10.886	59658538.502925	9	374.5539	4.46636e-04	4.32037e-04
2018/03/12	23:47:24	ok	ok	374.6240	173.054	0.000000	19.90	63.265	10.845	59913168.725650	10	374.5667	4.42216e-04	4.07126e-04
2018/03/12	23:52:25	ok	ok	374.6100	173.056	0.000000	19.80	63.219	10.774	60756349.563228	12	374.4902	4.52829e-04	3.78021e-04
2018/03/12	23:57:25	ok	ok	374.6080	173.058	0.000000	19.74	63.209	10.734	57916294.084455	12	374.5135	4.49369e-04	4.21798e-04
2018/03/13	00:32:24	ok	ok	374.4560	173.078	0.000000	15.73	67.359	9.010	37468312.269793	10	374.2166	4.89579e-04	3.53867e-04
2018/03/13	00:37:25	ok	ok	374.4560	173.077	0.000000	15.46	67.456	8.877	38862301.094958	10	374.2041	4.93834e-04	4.54115e-04
2018/03/13	00:42:25	ok	ok	374.4440	173.079	0.000000	15.18	67.550	8.740	41940409.605045	10	374.1756	4.88173e-04	3.88670e-04
2018/03/13	00:47:24	ok	ok	374.4280	173.075	0.000000	14.95	67.654	8.632	39690925.974525	11	374.1658	4.82278e-04	3.95577e-04
2018/03/13	00:52:25	ok	ok	374.4200	173.077	0.000000	14.69	67.810	8.515	42327835.971321	11	374.1739	4.89016e-04	4.56299e-04
2018/03/13	00:57:25	ok	ok	374.4140	173.068	0.000000	14.50	67.862	8.424	41234165.774121	10	374.1576	4.88058e-04	3.77624e-04
2018/03/13	01:02:25	ok	ok	374.4040	173.065	0.000000	14.30	67.883	8.324	41804227.991833	10	374.1322	4.88481e-04	3.94900e-04
2018/03/13	01:07:25	ok	ok	374.4060	173.060	0.000000	14.13	67.939	8.245	43450887.872186	10	374.1235	4.93450e-04	4.21065e-04
2018/03/13	01:12:24	ok	ok	374.4020	173.066	0.000000	13.94	67.991	8.155	46210486.247999	10	374.1177	4.91924e-04	4.34046e-04
2018/03/13	01:17:25	ok	ok	374.3900	173.056	0.000000	13.80	68.023	8.089	43327615.329019	10	374.1276	4.89602e-04	3.98377e-04
2018/03/13	01:22:25	ok	ok	374.3800	173.055	0.000000	13.65	68.053	8.019	42063975.450818	11	374.0566	4.99735e-04	4.19813e-04
2018/03/13	01:27:24	ok	ok	374.3760	173.045	0.000000	13.52	68.087	7.959	43584279.186657	10	374.0975	4.94523e-04	4.16392e-04
2018/03/13	01:32:25	ok	ok	374.3560	173.041	0.000000	13.36	68.086	7.881	46171539.646808	12	374.1596	4.86605e-04	5.30731e-04
2018/03/13	01:37:24	ok	ok	374.3620	173.035	0.000000	13.24	68.122	7.827	39515698.730221	10	374.0318	5.00706e-04	1.24744e-04
2018/03/13	01:42:25	ok	ok	374.3640	173.037	0.000000	13.11	68.069	7.758	46748503.374654	9	374.0359	4.98595e-04	1.53791e-04
2018/03/13	01:47:25	ok	ok	374.3500	173.038	0.000000	13.00	68.078	7.707	47949009.950473	10	374.0239	5.00548e-04	1.71088e-04
2018/03/13	01:52:24	ok	ok	374.3420	173.027	0.000000	12.88	68.113	7.654	45352632.579061	10	374.0612	5.27770e-04	4.48570e-04
2018/03/13	01:57:25	ok	ok	374.3320	173.021	0.000000	12.76	68.091	7.594	44461539.527815	8	373.9755	5.26844e-04	3.87837e-04
2018/03/13	02:02:25	ok	ok	374.3360	173.017	0.000000	12.66	68.072	7.546	46798626.708916	9	373.9946	5.22775e-04	3.45925e-04
2018/03/13	02:07:24	ok	ok	374.3300	173.021	0.000000	12.57	68.056	7.502	45872072.629435	10	374.0386	5.13581e-04	3.80960e-04
2018/03/13	02:12:25	ok	ok	374.3320	173.020	0.000000	12.45	68.034	7.444	46113041.361830	10	373.9597	5.29992e-04	3.48824e-04
2018/03/13	02:17:24	ok	ok	374.3280	173.012	0.000000	12.34	68.042	7.394	45012949.953151	8	374.0123	5.32114e-04	4.91234e-04
2018/03/13	02:22:24	ok	ok	374.3260	173.013	0.000000	12.25	67.997	7.348	47391536.498258	10	373.9952	5.34890e-04	4.59082e-04
2018/03/13	02:27:25	ok	ok	374.3280	173.014	0.000000	12.14	68.034	7.302	44507075.891802	10	373.9707	5.27264e-04	3.16867e-04
2018/03/13	02:32:24	ok	ok	374.3140	173.011	0.000000	12.06	67.991	7.261	46779469.644117	10	373.9820	5.41633e-04	4.17005e-04
2018/03/13	02:37:25	ok	ok	374.3180	173.005	0.000000	11.97	68.003	7.221	47094787.266097	10	373.9914	5.35195e-04	4.46517e-04
2018/03/13	02:42:24	ok	ok	374.3260	173.003	0.000000	11.91	68.020	7.196	48280443.713378	8	374.0061	5.33014e-04	4.82455e-04
2018/03/13	02:47:25	ok	ok	374.3140	173.006	0.000000	11.82	67.946	7.148	45096269.846446	10	374.0027	5.30101e-04	4.44123e-04
2018/03/13	02:52:24	ok	ok	374.3140	173.005	0.000000	11.74	67.960	7.114	48344847.059760	8	374.0178	5.26448e-04	4.86813e-04
2018/03/13	02:57:25	ok	ok	374.3160	173.006	0.000000	11.64	67.942	7.068	48326680.138884	10	373.9805	5.33541e-04	4.04942e-04
2018/03/13	03:02:24	ok	ok	374.3120	173.012	0.000000	11.57	67.900	7.033	49962402.798449	10	373.9784	5.36048e-04	3.88492e-04
2018/03/13	03:07:25	ok	ok	374.3140	173.003	0.000000	11.52	67.891	7.010	42826896.537490	9	374.0289	5.30544e-04	4.98092e-04
2018/03/13	03:12:24	ok	ok	374.3040	172.999	0.000000	11.43	67.874	6.969	46272565.502205	10	373.9611	5.39461e-04	4.12391e-04
2018/03/13	03:17:25	ok	ok	374.3120	173.014	0.000000	11.35	67.831	6.929	49044581.350621	9	374.0526	5.26225e-04	4.72068e-04
2018/03/13	03:22:25	ok	ok	374.3000	173.010	0.000000	11.30	67.850	6.910	47074794.375382	10	374.0419	5.29121e-04	4.94062e-04
2018/03/13	03:27:25	ok	ok	374.3020	173.014	0.000000	11.23	67.838	6.878	46523225.442758	8	374.0567	5.25127e-04	5.17170e-04
2018/03/13	03:32:25	ok	ok	374.2980	173.007	0.000000	11.13	67.819	6.833	48112744.008773	10	374.0542	5.17703e-04	4.35497e-04
2018/03/13	03:37:25	ok	ok	374.3100	173.010	0.000000	11.09	67.783	6.813	48195926.370072	10	374.0248	5.18906e-04	4.45942e-04
2018/03/13	03:42:25	ok	ok	374.2960	173.012	0.000000	11.02	67.742	6.779	48492667.998937	9	373.9962	5.27741e-04	5.45181e-04
2018/03/13	03:47:24	ok	ok	374.2960	173.010	0.000000	10.95	67.757	6.750	45608566.765107	8	374.0415	5.19323e-04	4.51414e-04
2018/03/13	03:52:25	ok	ok	374.3020	173.005	0.000000	10.90	67.748	6.728	48311841.556865	9	374.0343	5.31563e-04	4.94776e-04
2018/03/13	03:57:25	ok	ok	374.2960	173.013	0.000000	10.85	67.710	6.703	48756277.986890	9	373.9998	5.28877e-04	4.12836e-04
2018/03/13	04:02:25	ok	ok	374.2920	173.007	0.000000	10.75	67.663	6.657	48244935.081993	9	374.0336	5.32382e-04	5.12111e-04
2018/03/13	04:07:25	ok	ok	374.2940	173.014	0.000000	10.72	67.658	6.644	46133259.952481	8	374.0201	5.18726e-04	4.66028e-04
2018/03/13	04:12:25	ok	ok	374.2880	173.026	0.000000	10.66	67.647	6.617	48003876.980640	8	374.0330	5.29154e-04	5.00071e-04
2018/03/13	04:17:25	ok	ok	374.2840	173.015	0.000000	10.60	67.636	6.591	46930344.410131	10	374.0018	5.24162e-04	4.23700e-04
2018/03/13	04:22:25	ok	ok	374.2860	173.022	0.000000	10.53	67.623	6.561	46228920.510455	10	374.0409	5.16111e-04	4.44911e-04
2018/03/13	04:27:25	ok	ok	374.2900	173.020	0.000000	10.48	67.585	6.537	47391998.644409	7	374.0650	5.18369e-04	4.06981e-04
2018/03/13	04:32:24	ok	ok	374.2840	173.015	0.000000	10.41	67.601	6.510	45997212.654476	10	374.0490	5.17644e-04	4.77585e-04
2018/03/13	04:37:25	ok	ok	374.2760	173.024	0.000000	10.38	67.566	6.494	48027885.582701	8	374.0036	5.26658e-04	4.61251e-04
2018/03/13	04:42:25	ok	ok	374.2860	173.022	0.000000	10.31	67.582	6.467	47219203.489037	8	373.9797	5.33848e-04	4.86733e-04
2018/03/13	04:47:24	ok	ok	374.2820	173.023	0.000000	10.26	67.544	6.443	49684883.186552	10	374.0557	5.17005e-04	4.55972e-04
2018/03/13	04:52:24	ok	ok	374.2820	173.025	0.000000	10.19	67.532	6.413	52231289.891699	10	373.9953	5.33784e-04	4.20965e-04
2018/03/13	04:57:25	ok	ok	374.2760	173.012	0.000000	10.14	67.522	6.392	49224497.615733	10	374.0539	5.15484e-04	4.57962e-04
2018/03/13	05:02:24	ok	ok	374.2780	173.012	0.000000	10.10	67.486	6.372	50584714.377690	10	374.0560	5.19462e-04	4.44124e-04
2018/03/13	05:32:38	ok	ok	374.3620	172.885	0.000000	13.41	63.764	7.403	64268555.644916	12	374.2231	4.64501e-04	4.38595e-04
2018/03/13	05:37:37	ok	ok	374.3740	172.876	0.000000	13.60	63.621	7.473	67522725.645802	9	374.1103	4.88722e-04	4.59447e-04
2018/03/13	05:42:38	ok	ok	374.3820	172.877	0.000000	13.77	63.503	7.538	68152496.155910	11	374.2353	4.73637e-04	4.30416e-04
2018/03/13	05:47:38	ok	ok	374.3900	172.877	0.000000	13.94	63.356	7.599	67230510.656222	9	374.1589	4.84367e-04	4.10482e-04
2018/03/13	05:52:37	ok	ok	374.3900	172.888	0.000000	14.03	63.401	7.647	68098775.788307	11	374.1505	4.80916e-04	4.08372e-04
2018/03/13	05:57:37	ok	ok	374.4080	172.888	0.000000	14.15	63.274	7.688	67084689.307414	11	374.1461	4.85621e-04	4.04556e-04
2018/03/13	06:02:37	ok	ok	374.4120	172.898	0.000000	14.28	63.119	7.730	66859063.552558	11	374.1581	4.82528e-04	4.07801e-04
2018/03/13	06:07:38	ok	ok	374.4160	172.906	0.000000	14.32	63.185	7.757	69411152.608027	10	374.1619	4.85831e-04	4.08111e-04
2018/03/13	06:12:37	ok	ok	374.4240	172.915	0.000000	14.37	63.135	7.775	66545735.063896	11	374.1629	4.88930e-04	3.69193e-04
2018/03/13	06:17:38	ok	ok	374.4280	172.916	0.000000	14.46	63.091	7.812	66488911.046783	11	374.1557	4.88598e-04	3.83138e-04
2018/03/13	06:22:37	ok	ok	374.4300	172.920	0.000000	14.56	63.019	7.851	65067654.321835	11	374.1752	4.84390e-04	4.37516e-04
2018/03/13	06:27:38	ok	ok	374.4380	172.933	0.000000	14.59	63.025	7.866	65814320.867189	10	374.1612	4.93975e-04	3.87827e-04
2018/03/13	07:02:38	ok	ok	374.5180	172.959	0.000000	16.60	61.580	8.681	62425572.584343	12	374.3987	4.63556e-04	4.28555e-04
2018/03/13	07:07:37	ok	ok	374.5380	172.961	0.000000	16.76	61.546	8.760	66811354.405355	9	374.3492	4.67644e-04	3.75578e-04
2018/03/13	07:12:37	ok	ok	374.5440	172.962	0.000000	16.86	61.622	8.823	65440302.270780	9	374.3339	4.72473e-04	3.79412e-04
2018/03/13	07:17:37	ok	ok	374.5420	172.974	0.000000	16.98	61.672	8.894	66718620.090065	9	374.3777	4.71067e-04	4.20483e-04
2018/03/13	07:22:38	ok	ok	374.5580	172.968	0.000000	17.10	61.692	8.961	64893170.119254	8	374.3281	4.78185e-04	3.91183e-04
2018/03/13	07:27:37	ok	ok	374.5520	172.970	0.000000	17.18	61.765	9.015	64304937.176517	8	374.2908	4.88245e-04	4.35355e-04
2018/03/13	07:32:38	ok	ok	374.5540	172.971	0.000000	17.27	61.750	9.061	65850297.100087	10	374.3031	4.89163e-04	3.53687e-04
2018/03/13	07:37:38	ok	ok	374.5620	172.968	0.000000	17.36	61.795	9.116	64051359.633947	9	374.3432	4.74996e-04	3.68681e-04
2018/03/13	07:42:37	ok	ok	374.5640	172.978	0.000000	17.48	61.874	9.194	65102675.987230	8	374.3725	4.73644e-04	3.43128e-04
2018/03/13	07:47:37	ok	ok	374.5780	172.984	0.000000	17.52	61.911	9.221	65472682.238240	8	374.3661	4.78533e-04	3.75987e-04
2018/03/13	07:52:38	ok	ok	374.5800	172.985	0.000000	17.62	61.927	9.279	63505246.828285	8	374.3609	4.76267e-04	3.94476e-04
2018/03/13	07:57:38	ok	ok	374.5800	172.988	0.000000	17.69	62.029	9.333	63850602.187573	9	374.4221	4.65275e-04	3.23930e-04
2018/03/13	08:32:39	ok	ok	374.6080	172.978	0.000000	18.78	61.879	9.932	56705716.404445	8	374.4071	4.70220e-04	3.48934e-04
2018/03/13	08:37:39	ok	ok	374.6100	172.975	0.000000	18.87	61.923	9.992	58377053.068966	8	374.3796	4.76028e-04	3.86594e-04
2018/03/13	08:42:38	ok	ok	374.6160	172.975	0.000000	18.93	61.903	10.024	55779226.856743	8	374.3850	4.74567e-04	3.79634e-04
2018/03/13	08:47:39	ok	ok	374.6280	172.976	0.000000	19.04	61.921	10.092	57513751.324961	10	374.3520	4.86361e-04	3.24518e-04
2018/03/13	08:52:38	ok	ok	374.6180	172.979	0.000000	19.06	61.925	10.105	60909099.943088	10	374.3859	4.75266e-04	3.45666e-04
2018/03/13	08:57:39	ok	ok	374.6280	172.974	0.000000	19.18	61.914	10.174	58267349.884866	10	374.3718	4.79135e-04	3.28986e-04
2018/03/13	09:02:38	ok	ok	374.6380	172.978	0.000000	19.25	61.866	10.208	60750380.371391	10	374.3817	4.79507e-04	3.38816e-04
2018/03/13	09:07:39	ok	ok	374.6280	172.972	0.000000	19.26	61.897	10.220	61406679.930559	10	374.3224	4.92460e-04	4.73175e-04
2018/03/13	09:12:38	ok	ok	374.6500	172.976	0.000000	19.33	61.849	10.254	60407380.318716	12	374.4828	4.61192e-04	4.77848e-04
2018/03/13	09:17:39	ok	ok	374.6480	172.986	0.000000	19.44	61.897	10.328	60487409.724460	9	374.5891	4.43991e-04	4.62236e-04
2018/03/13	09:22:39	ok	ok	374.6400	172.989	0.000000	19.50	61.847	10.356	59211785.149201	11	374.4191	4.72356e-04	3.05020e-04
2018/03/13	09:27:38	ok	ok	374.6500	172.991	0.000000	19.56	61.887	10.400	60875340.085593	12	374.5373	4.53153e-04	4.25018e-04
2018/03/13	09:32:38	ok	ok	374.6460	172.996	0.000000	19.58	61.920	10.417	56644293.845601	10	374.6226	4.41084e-04	4.17891e-04
2018/03/13	10:02:52	ok	ok	374.7800	172.968	0.000000	22.91	58.983	12.033	61694804.141280	12	374.6307	4.52763e-04	3.93474e-04
2018/03/13	10:07:51	ok	ok	374.8020	172.979	0.000000	23.24	58.850	12.235	63610086.660173	9	374.6680	4.44213e-04	3.67197e-04
2018/03/13	10:12:52	ok	ok	374.8140	172.976	0.000000	23.49	58.858	12.412	58563402.818524	11	374.6062	4.61147e-04	4.53594e-04
2018/03/13	10:17:52	ok	ok	374.8280	172.981	0.000000	23.65	58.790	12.511	61814773.412307	9	374.6906	4.49523e-04	3.13547e-04
2018/03/13	10:22:52	ok	ok	374.8400	172.988	0.000000	23.86	58.792	12.661	65293998.456210	12	374.7298	4.42339e-04	3.24897e-04
2018/03/13	10:27:52	ok	ok	374.8540	172.989	0.000000	23.97	58.747	12.731	64623845.504046	12	374.7299	4.45572e-04	3.21702e-04
2018/03/13	10:32:51	ok	ok	374.8640	172.995	0.000000	24.16	58.622	12.841	65453069.028426	9	374.6833	4.55096e-04	3.57567e-04
2018/03/13	10:37:52	ok	ok	374.8760	172.998	0.000000	24.30	58.643	12.948	69184165.257923	11	374.6670	4.59706e-04	3.92148e-04
2018/03/13	10:42:52	ok	ok	374.8820	173.001	0.000000	24.41	58.536	13.005	63403895.992154	11	374.7111	4.53150e-04	3.07545e-04
2018/03/13	10:47:51	ok	ok	374.8960	173.007	0.000000	24.55	58.527	13.106	64307350.464505	9	374.6835	4.56625e-04	3.81146e-04
2018/03/13	10:52:51	ok	ok	374.9000	173.008	0.000000	24.71	58.552	13.230	67185802.185502	9	374.7264	4.51065e-04	3.30582e-04
2018/03/13	10:57:52	ok	ok	374.9140	173.010	0.000000	24.77	58.499	13.263	67913792.238776	10	374.8041	4.40240e-04	2.89112e-04
2018/03/13	11:32:52	ok	ok	374.9680	173.029	0.000000	25.80	58.066	13.948	70515545.763658	10	374.7472	4.53203e-04	3.78043e-04
2018/03/13	11:37:53	ok	ok	374.9800	173.031	0.000000	25.96	58.028	14.064	68954259.841344	13	374.8741	4.31897e-04	4.45039e-04
2018/03/13	11:42:52	ok	ok	374.9880	173.037	0.000000	26.10	58.049	14.180	66589887.771846	13	374.8900	4.33275e-04	4.17631e-04
2018/03/13	11:47:53	ok	ok	374.9920	173.037	0.000000	26.24	58.039	14.288	70745310.270437	12	374.8933	4.34795e-04	4.23621e-04
2018/03/13	11:52:53	ok	ok	374.9980	173.048	0.000000	26.30	58.048	14.338	68696625.195580	13	374.8796	4.36416e-04	4.38463e-04
2018/03/13	11:57:53	ok	ok	375.0020	173.039	0.000000	26.38	58.029	14.398	68607621.111953	13	374.9032	4.32402e-04	4.47601e-04
2018/03/13	12:02:53	ok	ok	375.0160	173.041	0.000000	26.45	58.040	14.456	73854207.779803	13	374.9216	4.30904e-04	4.34094e-04
2018/03/13	12:07:52	ok	ok	375.0180	173.046	0.000000	26.61	57.971	14.568	73036751.993757	13	374.9434	4.28365e-04	4.01970e-04
2018/03/13	12:12:53	ok	ok	375.0280	173.055	0.000000	26.67	58.073	14.643	71942691.633912	13	374.9264	4.31693e-04	4.52894e-04
2018/03/13	12:17:53	ok	ok	375.0240	173.053	0.000000	26.74	57.990	14.679	72785635.679740	13	374.8826	4.39161e-04	4.76632e-04
2018/03/13	12:22:53	ok	ok	375.0300	173.059	0.000000	26.87	57.979	14.782	66980778.393067	13	374.9327	4.31919e-04	4.36696e-04
2018/03/13	12:27:52	ok	ok	375.0340	173.057	0.000000	26.93	58.019	14.841	67752344.303078	13	374.9333	4.32664e-04	4.82170e-04
2018/03/13	13:02:53	ok	ok	375.2420	173.135	0.000000	30.28	55.264	16.980	69614032.198240	9	375.0489	4.40513e-04	1.27525e-04
2018/03/13	13:07:54	ok	ok	375.2560	173.153	0.000000	30.54	55.110	17.172	72265237.878700	12	375.1851	4.21282e-04	4.31384e-04
2018/03/13	13:12:53	ok	ok	375.2740	173.160	0.000000	30.86	55.028	17.445	68811332.000692	13	375.1881	4.20851e-04	4.39014e-04
2018/03/13	13:17:54	ok	ok	375.2960	173.174	0.000000	31.04	54.926	17.582	74926153.772624	13	375.2069	4.22206e-04	4.23526e-04
2018/03/13	13:22:53	ok	ok	375.3040	173.194	0.000000	31.30	54.867	17.809	68664688.551535	13	375.2261	4.20970e-04	4.54370e-04
2018/03/13	13:27:54	ok	ok	375.3280	173.208	0.000000	31.45	54.825	17.939	74988415.576088	8	375.1125	4.39772e-04	1.67052e-04
2018/03/13	13:32:53	ok	ok	375.3320	173.217	0.000000	31.64	54.692	18.078	67992612.372728	8	375.1299	4.39051e-04	1.79023e-04
2018/03/13	13:37:54	ok	ok	375.3520	173.226	0.000000	31.77	54.710	18.210	73707505.765837	8	375.1419	4.37249e-04	1.73562e-04
2018/03/13	13:42:54	ok	ok	375.3640	173.229	0.000000	31.88	54.693	18.312	73248214.804873	12	375.2835	4.17174e-04	4.43605e-04
2018/03/13	13:47:54	ok	ok	375.3640	173.243	0.000000	32.12	54.599	18.516	67586697.245185	8	375.1537	4.39371e-04	1.35764e-04
2018/03/13	13:52:54	ok	ok	375.0940	173.244	0.000000	32.31	54.626	18.713	66873484.634259	8	375.1986	4.33364e-04	1.67318e-04
2018/03/13	13:57:54	ok	ok	375.3780	173.246	0.000000	32.41	54.575	18.796	68850473.384422	12	375.3185	4.17289e-04	4.52885e-04
2018/03/13	14:02:53	ok	ok	375.1060	173.251	0.000000	32.57	54.502	18.931	65760302.190362	8	375.1999	4.35599e-04	1.85967e-04
2018/03/13	14:07:54	ok	ok	375.1220	173.254	0.000000	32.70	54.488	19.057	65172821.496858	8	375.2013	4.36818e-04	1.80810e-04
2018/03/13	14:12:54	ok	ok	375.4140	173.258	0.000000	32.82	54.376	19.139	65399179.284615	7	375.2447	4.33841e-04	8.63119e-05
2018/03/13	14:17:54	ok	ok	375.1300	173.260	0.000000	32.92	54.358	19.234	65846799.525183	11	375.3501	4.14368e-04	4.37823e-04
2018/03/13	14:22:53	ok	ok	375.4340	173.259	0.000000	33.06	54.345	19.373	69037646.274311	7	375.2571	4.32096e-04	8.43497e-05
2018/03/13	14:27:53	ok	ok	375.1500	173.265	0.000000	33.15	54.293	19.447	70579657.968183	9	375.4219	4.11484e-04	4.46005e-04
2018/03/13	14:32:54	ok	ok	375.1540	173.266	0.000000	33.27	54.278	19.565	66161950.675656	8	375.2353	4.37305e-04	1.59480e-04
2018/03/13	14:37:53	ok	ok	375.1600	173.267	0.000000	33.39	54.198	19.660	66172177.621251	8	375.2608	4.33086e-04	1.84675e-04
2018/03/13	14:42:54	ok	ok	375.1540	173.266	0.000000	33.50	54.245	19.792	65302924.033085	7	375.3020	4.28216e-04	8.49123e-05
2018/03/13	14:47:53	ok	ok	375.1640	173.267	0.000000	33.59	54.161	19.855	66611381.607917	7	375.2876	4.32054e-04	9.90257e-05
2018/03/13	14:52:53	ok	ok	375.1640	173.270	0.000000	33.70	54.015	19.917	66061760.248005	7	375.2975	4.30647e-04	9.61063e-05
2018/03/13	14:57:54	ok	ok	375.1700	173.273	0.000000	33.69	54.111	19.941	64183236.145829	7	375.2925	4.33339e-04	7.09682e-05
2018/03/13	15:02:54	ok	ok	375.1660	173.273	0.000000	33.85	53.842	20.010	64078531.069539	7	375.3120	4.30187e-04	5.64892e-05
2018/03/13	15:33:06	ok	ok	375.4080	173.266	0.000000	33.27	54.921	19.797	53040660.477870	7	375.1991	4.37909e-04	6.22952e-05
2018/03/13	15:38:06	ok	ok	375.3980	173.270	0.000000	33.28	54.923	19.808	55265961.725187	7	375.2053	4.33997e-04	7.27954e-05
2018/03/13	15:43:06	ok	ok	375.3980	173.270	0.000000	33.26	54.952	19.797	52021597.345608	7	375.2168	4.31255e-04	7.91098e-05
2018/03/13	15:48:07	ok	ok	375.4000	173.274	0.000000	33.22	55.011	19.777	58557435.189744	7	375.1899	4.36120e-04	8.35712e-05
2018/03/13	15:53:07	ok	ok	375.3940	173.273	0.000000	33.16	55.098	19.746	55778639.629854	7	375.1719	4.37360e-04	8.78468e-05
2018/03/13	15:58:07	ok	ok	375.3860	173.274	0.000000	33.12	54.996	19.667	54328171.836798	9	375.3507	4.09160e-04	4.22122e-04
2018/03/13	16:03:07	ok	ok	375.3680	173.270	0.000000	33.09	55.089	19.669	55426525.406024	7	375.1761	4.33759e-04	9.18133e-05
2018/03/13	16:08:06	ok	ok	375.3680	173.270	0.000000	33.05	55.083	19.626	53303923.777360	7	375.1765	4.33703e-04	9.45906e-05
2018/03/13	16:13:06	ok	ok	375.3620	173.270	0.000000	33.01	55.045	19.571	52614289.211176	9	375.3231	4.12728e-04	4.53401e-04
2018/03/13	16:18:07	ok	ok	375.3580	173.265	0.000000	32.96	55.038	19.516	53715834.859104	10	375.3155	4.08626e-04	4.60802e-04
2018/03/13	16:23:07	ok	ok	375.3460	173.268	0.000000	32.96	55.134	19.551	55344151.011911	7	375.1651	4.33155e-04	9.00960e-05
2018/03/13	16:28:06	ok	ok	375.3480	173.268	0.000000	32.93	55.066	19.495	55229002.480777	7	375.1305	4.37748e-04	1.12351e-04
2018/03/13	16:33:07	ok	ok	375.3380	173.266	0.000000	32.86	55.184	19.465	54573168.509233	7	375.1381	4.35012e-04	9.32700e-05
2018/03/13	17:03:21	ok	ok	375.2060	173.256	0.000000	31.28	56.681	18.378	53074056.561519	7	375.0199	4.35281e-04	7.30659e-05
2018/03/13	17:08:21	ok	ok	375.1980	173.255	0.000000	31.19	56.636	18.275	55110662.949954	11	375.1216	4.18950e-04	4.22911e-04
2018/03/13	17:13:21	ok	ok	375.1840	173.240	0.000000	31.13	56.754	18.255	52355312.052382	12	375.0938	4.18616e-04	4.71835e-04
2018/03/13	17:18:21	ok	ok	375.1700	173.240	0.000000	30.97	56.858	18.131	55665632.560857	9	375.1279	4.13989e-04	4.48833e-04
2018/03/13	17:23:20	ok	ok	375.1700	173.231	0.000000	30.90	56.847	18.060	59247719.685504	7	374.9503	4.39361e-04	1.04031e-04
2018/03/13	17:28:21	ok	ok	375.1560	173.222	0.000000	30.77	56.860	17.938	54893804.095299	9	375.1149	4.14483e-04	4.16704e-04
2018/03/13	17:33:21	ok	ok	375.1340	173.217	0.000000	30.70	56.945	17.897	53958388.379754	9	375.1064	4.13674e-04	4.35654e-04
2018/03/13	17:38:21	ok	ok	375.1340	173.206	0.000000	30.65	56.938	17.847	51715088.587295	10	375.0898	4.10891e-04	4.52394e-04
2018/03/13	17:43:21	ok	ok	375.1240	173.197	0.000000	30.53	56.983	17.746	53634630.187421	7	374.9437	4.38365e-04	7.10354e-05
2018/03/13	17:48:21	ok	ok	375.1140	173.203	0.000000	30.48	56.976	17.696	54296669.713093	9	375.0757	4.17217e-04	4.31512e-04
2018/03/13	17:53:20	ok	ok	375.1060	173.178	0.000000	30.43	57.064	17.676	54688521.289402	12	375.0377	4.16459e-04	4.59095e-04
2018/03/13	17:58:20	ok	ok	375.0760	173.120	0.000000	30.12	57.429	17.493	60545611.011712	7	374.8646	4.40562e-04	1.03926e-04
2018/03/13	18:33:22	ok	ok	375.0360	173.097	0.000000	29.70	57.587	17.147	64883636.571588	10	375.0194	4.10917e-04	4.28489e-04
2018/03/13	18:38:21	ok	ok	375.0300	173.099	0.000000	29.64	57.515	17.070	63997208.367107	9	375.0202	4.12546e-04	4.00422e-04
2018/03/13	18:43:21	ok	ok	375.0220	173.081	0.000000	29.57	57.473	16.993	65128847.127470	7	374.8276	4.40173e-04	9.46750e-05
2018/03/13	18:48:21	ok	ok	375.0280	173.080	0.000000	29.50	57.526	16.944	67613726.904143	7	374.8248	4.39037e-04	9.76208e-05
2018/03/13	18:53:22	ok	ok	375.0140	173.079	0.000000	29.50	57.494	16.935	62619871.189422	7	374.8276	4.40170e-04	9.46750e-05
2018/03/13	18:58:22	ok	ok	375.0040	173.075	0.000000	29.35	57.630	16.837	62952827.146607	9	374.9726	4.16038e-04	4.03655e-04
2018/03/13	19:03:22	ok	ok	375.0060	173.070	0.000000	29.32	57.562	16.789	63514156.173688	7	374.8157	4.40160e-04	8.32888e-05
2018/03/13	19:08:22	ok	ok	375.0040	173.073	0.000000	29.27	57.492	16.723	62780295.520032	7	374.8057	4.38802e-04	6.70980e-05
2018/03/13	19:13:22	ok	ok	375.0080	173.064	0.000000	29.27	57.429	16.705	66139779.976739	11	374.9153	4.24741e-04	4.66898e-04
2018/03/13	19:18:21	ok	ok	374.9900	173.064	0.000000	29.17	57.445	16.619	64158115.902247	7	374.8113	4.37174e-04	9.46706e-05
2018/03/13	19:23:22	ok	ok	374.9900	173.057	0.000000	29.16	57.475	16.619	63849469.249691	11	374.9096	4.24283e-04	4.67601e-04
2018/03/13	19:28:22	ok	ok	374.9900	173.061	0.000000	29.15	57.379	16.582	61673871.774181	11	374.9095	4.24695e-04	4.44098e-04
2018/03/13	20:03:21	ok	ok	374.7740	173.037	0.000000	25.92	60.379	14.601	52190391.221776	7	374.5646	4.48987e-04	1.33917e-04
2018/03/13	20:08:22	ok	ok	374.7500	173.035	0.000000	25.75	60.414	14.472	45891499.655397	9	374.7440	4.21121e-04	4.40548e-04
2018/03/13	20:13:22	ok	ok	374.7340	173.032	0.000000	25.49	60.527	14.289	45716835.931536	12	374.5701	4.40619e-04	6.93619e-04
2018/03/13	20:18:21	ok	ok	374.7140	173.029	0.000000	25.30	60.620	14.160	47857885.961886	9	374.6837	4.27281e-04	4.16107e-04
2018/03/13	20:23:21	ok	ok	374.7000	173.023	0.000000	25.10	60.681	14.016	49694780.972918	12	374.5925	4.33834e-04	4.47264e-04
2018/03/13	20:28:21	ok	ok	374.6920	173.025	0.000000	24.98	60.785	13.945	49928607.973500	8	374.4828	4.56127e-04	1.05564e-04
2018/03/13	20:33:22	ok	ok	374.6800	173.019	0.000000	24.83	60.822	13.836	47767180.828290	8	374.6440	4.22738e-04	4.35487e-04
2018/03/13	20:38:22	ok	ok	374.6720	173.017	0.000000	24.70	60.801	13.731	47329554.152026	12	374.5441	4.42136e-04	4.91546e-04
2018/03/13	20:43:22	ok	ok	374.6680	173.012	0.000000	24.63	60.790	13.674	48855314.500134	6	374.4316	4.60840e-04	1.23541e-04
2018/03/13	20:48:22	ok	ok	374.6540	173.009	0.000000	24.51	60.833	13.591	52033353.437693	7	374.4122	4.61055e-04	1.23389e-04
2018/03/13	20:53:22	ok	ok	374.6420	173.006	0.000000	24.39	60.875	13.509	50301626.488147	10	374.4060	4.58366e-04	1.22536e-04
2018/03/13	20:58:22	ok	ok	374.6400	173.000	0.000000	24.32	60.864	13.453	48710896.112568	8	374.4423	4.53912e-04	1.24029e-04
2018/03/13	21:03:22	ok	ok	374.6320	172.996	0.000000	24.24	60.882	13.396	48528643.184091	9	374.5001	4.41451e-04	2.99632e-04
2018/03/13	21:33:34	ok	ok	374.5720	172.992	0.000000	23.11	61.678	12.728	52964067.480359	12	374.3070	4.62152e-04	4.86547e-04
2018/03/13	21:38:34	ok	ok	374.5620	172.985	0.000000	22.97	61.716	12.634	55593957.310532	10	374.3594	4.59885e-04	3.07520e-04
2018/03/13	21:43:34	ok	ok	374.5520	172.979	0.000000	22.88	61.763	12.579	58636024.682174	9	374.3752	4.53497e-04	2.99255e-04
2018/03/13	21:48:35	ok	ok	374.5500	172.973	0.000000	22.78	61.777	12.510	63393116.023369	11	374.3364	4.60319e-04	3.27444e-04
2018/03/13	21:53:35	ok	ok	374.5480	172.962	0.000000	22.69	61.823	12.455	61907114.839263	11	374.2754	4.67840e-04	3.95791e-04
2018/03/13	21:58:35	ok	ok	374.5460	172.964	0.000000	22.60	61.839	12.394	67319458.940756	11	374.2457	4.70605e-04	4.32112e-04
2018/03/13	22:03:35	ok	ok	374.5420	172.964	0.000000	22.51	61.915	12.346	65817297.632276	11	374.2467	4.72158e-04	4.09401e-04
2018/03/13	22:08:35	ok	ok	374.5360	172.953	0.000000	22.41	61.960	12.284	67311110.723527	11	374.2487	4.69069e-04	4.30052e-04
2018/03/13	22:13:35	ok	ok	374.5340	172.940	0.000000	22.35	62.011	12.252	62065163.962822	12	374.2272	4.70023e-04	4.04376e-04
2018/03/13	22:18:35	ok	ok	374.5280	172.943	0.000000	22.22	62.081	12.174	64594347.726548	11	374.2460	4.70160e-04	4.46424e-04
2018/03/13	22:23:35	ok	ok	374.5260	172.938	0.000000	22.19	62.106	12.158	69771028.141942	11	374.2495	4.68086e-04	3.66194e-04
2018/03/13	22:28:35	ok	ok	374.5220	172.923	0.000000	22.10	62.061	12.087	66721121.750346	11	374.2316	4.70622e-04	3.64502e-04
2018/03/13	22:33:35	ok	ok	374.5180	172.933	0.000000	22.09	62.150	12.097	65937957.353934	12	374.2373	4.66798e-04	4.00314e-04
2018/03/13	23:03:49	ok	ok	374.3980	172.868	0.000000	20.00	64.091	11.051	62683206.502872	12	374.2261	4.61124e-04	4.68918e-04
2018/03/13	23:08:49	ok	ok	374.3940	172.858	0.000000	19.82	64.150	10.945	66676672.339530	11	374.1569	4.70717e-04	2.79584e-04
2018/03/13	23:13:49	ok	ok	374.3840	172.866	0.000000	19.68	64.156	10.857	65682386.193413	11	374.1459	4.73247e-04	2.56695e-04
2018/03/13	23:18:49	ok	ok	374.3840	172.859	0.000000	19.54	64.162	10.769	62139138.452188	9	374.1946	4.63382e-04	2.36276e-04
2018/03/13	23:23:49	ok	ok	374.3800	172.846	0.000000	19.41	64.200	10.694	67333353.685161	12	374.2511	4.60429e-04	4.83214e-04
2018/03/13	23:28:49	ok	ok	374.3680	172.846	0.000000	19.26	64.145	10.591	66334738.045407	9	374.1330	4.70897e-04	1.39983e-04
2018/03/13	23:33:49	ok	ok	374.3680	172.839	0.000000	19.16	64.128	10.526	61792277.553012	9	374.1706	4.65816e-04	2.84977e-04
2018/03/13	23:38:49	ok	ok	374.3640	172.832	0.000000	19.07	64.142	10.473	61431087.638166	9	374.1568	4.67445e-04	2.98270e-04
2018/03/13	23:43:49	ok	ok	374.3600	172.831	0.000000	18.96	64.123	10.402	66549782.074761	11	374.1167	4.74192e-04	3.08640e-04
2018/03/13	23:48:49	ok	ok	374.3460	172.830	0.000000	18.84	64.103	10.325	65072489.070547	11	374.1005	4.75287e-04	2.83474e-04
2018/03/13	23:53:49	ok	ok	374.3440	172.832	0.000000	18.76	64.119	10.279	64115245.009682	10	374.0751	4.83805e-04	2.95052e-04
2018/03/13	23:58:49	ok	ok	374.3380	172.828	0.000000	18.63	64.127	10.202	60674326.730881	10	374.0868	4.80456e-04	3.16919e-04
2018/03/14	00:33:49	ok	ok	374.2100	172.858	0.000000	14.64	68.090	8.525	41309747.206634	10	373.9182	4.96504e-04	4.10166e-04
2018/03/14	00:38:49	ok	ok	374.1980	172.855	0.000000	14.35	68.239	8.393	40955115.889496	10	373.9186	4.93133e-04	4.25149e-04
2018/03/14	00:43:49	ok	ok	374.1860	172.849	0.000000	14.12	68.313	8.285	44301584.484925	11	373.8933	4.89059e-04	3.94689e-04
2018/03/14	00:48:49	ok	ok	374.1720	172.849	0.000000	13.84	68.405	8.155	43088907.790501	10	373.8967	4.93054e-04	3.95377e-04
2018/03/14	00:53:49	ok	ok	374.1660	172.848	0.000000	13.63	68.453	8.056	45699353.372758	10	373.8650	4.99498e-04	4.30399e-04
2018/03/14	00:58:49	ok	ok	374.1600	172.843	0.000000	13.41	68.528	7.956	43157400.119171	10	373.8636	4.99228e-04	3.76389e-04
2018/03/14	01:03:49	ok	ok	374.1520	172.843	0.000000	13.22	68.550	7.866	43471588.332126	10	373.8665	4.96971e-04	4.06741e-04
2018/03/14	01:08:49	ok	ok	374.1480	172.846	0.000000	13.03	68.630	7.784	44568017.826146	8	373.8903	4.92193e-04	4.47963e-04
2018/03/14	01:13:49	ok	ok	374.1320	172.839	0.000000	12.84	68.623	7.692	46099794.959391	10	373.8014	5.03443e-04	9.83070e-05
2018/03/14	01:18:48	ok	ok	374.1260	172.837	0.000000	12.65	68.588	7.598	45412499.403971	10	373.7898	5.00918e-04	1.33225e-04
2018/03/14	01:23:48	ok	ok	374.1260	172.838	0.000000	12.52	68.621	7.541	44649213.193050	10	373.7877	5.03224e-04	1.29923e-04
2018/03/14	01:28:49	ok	ok	374.1220	172.837	0.000000	12.33	68.643	7.455	43368987.997711	10	373.8166	5.10554e-04	3.82783e-04
2018/03/14	01:33:49	ok	ok	374.1160	172.836	0.000000	12.17	68.671	7.384	42827601.617374	8	373.7414	5.23217e-04	3.52819e-04
2018/03/14	01:38:49	ok	ok	374.1220	172.838	0.000000	12.07	68.623	7.333	47380128.075528	10	373.7515	5.22957e-04	3.50065e-04
2018/03/14	01:43:49	ok	ok	374.1080	172.837	0.000000	11.91	68.651	7.263	46649139.178818	9	373.7523	5.27983e-04	3.34040e-04
2018/03/14	01:48:49	ok	ok	374.1000	172.836	0.000000	11.76	68.623	7.192	49664785.486348	10	373.7438	5.24337e-04	3.57263e-04
2018/03/14	01:53:49	ok	ok	374.0980	172.838	0.000000	11.64	68.629	7.139	44900657.621922	10	373.7544	5.36063e-04	4.15232e-04
2018/03/14	01:58:49	ok	ok	374.0900	172.840	0.000000	11.51	68.605	7.079	44845640.831240	8	373.7108	5.30625e-04	3.55129e-04
2018/03/14	02:03:49	ok	ok	374.1040	172.840	0.000000	11.39	68.611	7.027	47430956.964511	10	373.7342	5.24652e-04	3.25043e-04
2018/03/14	02:08:48	ok	ok	374.0920	172.838	0.000000	11.30	68.623	6.988	43202568.909271	8	373.8084	5.27862e-04	5.28829e-04
2018/03/14	02:13:48	ok	ok	374.0900	172.839	0.000000	11.16	68.597	6.925	44640222.350036	10	373.7335	5.28092e-04	3.05660e-04
2018/03/14	02:18:48	ok	ok	374.0900	172.837	0.000000	11.06	68.578	6.880	48196867.447112	10	373.7442	5.21859e-04	2.81372e-04
2018/03/14	02:23:48	ok	ok	374.0860	172.839	0.000000	10.96	68.502	6.829	46790959.509440	10	373.8238	5.25865e-04	4.67113e-04
2018/03/14	02:28:49	ok	ok	374.0800	172.838	0.000000	10.84	68.537	6.781	46950785.852919	10	373.7700	5.36072e-04	5.16555e-04
2018/03/14	02:33:49	ok	ok	374.0760	172.839	0.000000	10.75	68.492	6.738	46486604.665776	8	373.7919	5.13232e-04	4.56969e-04
2018/03/14	02:38:49	ok	ok	374.0820	172.839	0.000000	10.67	68.477	6.703	48690668.278648	8	373.8083	5.28375e-04	5.42309e-04
2018/03/14	02:43:49	ok	ok	374.0820	172.841	0.000000	10.56	68.456	6.655	47092285.217627	10	373.8374	5.19046e-04	5.32468e-04
2018/03/14	02:48:49	ok	ok	374.0720	172.840	0.000000	10.50	68.417	6.626	47974377.137656	8	373.7631	5.21194e-04	4.41081e-04
2018/03/14	02:53:48	ok	ok	374.0720	172.842	0.000000	10.40	68.398	6.582	46839709.546645	10	373.8198	5.24407e-04	4.86948e-04
2018/03/14	02:58:49	ok	ok	374.0700	172.843	0.000000	10.34	68.358	6.553	44967492.816232	9	373.7890	5.19723e-04	4.37803e-04
2018/03/14	03:03:49	ok	ok	374.0780	172.841	0.000000	10.24	68.368	6.513	48314985.005132	10	373.7726	5.22586e-04	4.55602e-04
2018/03/14	03:08:48	ok	ok	374.0720	172.842	0.000000	10.14	68.321	6.468	47563219.565494	10	373.7965	5.23867e-04	4.61298e-04
2018/03/14	03:13:49	ok	ok	374.0780	172.842	0.000000	10.08	68.281	6.439	49937020.432292	10	373.8096	5.24599e-04	4.91535e-04
2018/03/14	03:18:49	ok	ok	374.0640	172.844	0.000000	10.00	68.266	6.405	49742980.844856	10	373.7267	5.34484e-04	4.39516e-04
2018/03/14	03:23:49	ok	ok	374.0660	172.842	0.000000	9.91	68.250	6.367	45006002.686306	11	373.7489	5.19150e-04	4.44742e-04
2018/03/14	03:28:49	ok	ok	374.0640	172.846	0.000000	9.87	68.214	6.348	45137074.843831	8	373.7648	5.29975e-04	4.85645e-04
2018/03/14	03:33:49	ok	ok	374.0600	172.847	0.000000	9.78	68.225	6.313	46950539.156623	10	373.8087	5.19949e-04	4.87675e-04
2018/03/14	03:38:48	ok	ok	374.0680	172.847	0.000000	9.71	68.212	6.284	45623844.636944	10	373.7567	5.25958e-04	3.93688e-04
2018/03/14	03:43:48	ok	ok	374.0640	172.850	0.000000	9.62	68.167	6.244	49754384.059889	10	373.7904	5.24255e-04	4.58888e-04
2018/03/14	03:48:49	ok	ok	374.0700	172.847	0.000000	9.58	68.103	6.222	47165709.100942	10	373.8104	5.04743e-04	4.17720e-04
2018/03/14	03:53:49	ok	ok	374.0700	172.852	0.000000	9.48	68.084	6.181	48152210.467827	11	373.8624	5.13538e-04	5.50339e-04
2018/03/14	03:58:48	ok	ok	374.0560	172.854	0.000000	9.42	68.073	6.156	50994197.105143	8	373.7751	5.35780e-04	5.65176e-04
2018/03/14	04:03:49	ok	ok	374.0600	172.854	0.000000	9.36	68.062	6.132	47733254.394412	10	373.8058	5.29910e-04	5.05600e-04
2018/03/14	04:08:49	ok	ok	374.0580	172.854	0.000000	9.30	68.022	6.105	46679125.154659	10	373.7852	5.26753e-04	4.70259e-04
2018/03/14	04:13:49	ok	ok	374.0580	172.852	0.000000	9.24	68.011	6.081	47606678.975777	10	373.8163	5.24521e-04	5.08335e-04
2018/03/14	04:18:49	ok	ok	374.0560	172.853	0.000000	9.17	68.027	6.055	43450263.162320	12	373.8700	4.93563e-04	5.44235e-04
2018/03/14	04:23:49	ok	ok	374.0560	172.854	0.000000	9.13	67.905	6.029	45450827.095162	11	373.8844	5.07485e-04	4.95984e-04
2018/03/14	04:28:49	ok	ok	374.0600	172.855	0.000000	9.05	67.919	5.999	44888350.121280	10	373.8164	5.01142e-04	4.28954e-04
2018/03/14	04:33:49	ok	ok	374.0580	172.856	0.000000	8.97	67.876	5.965	47065711.454839	10	373.8914	5.14792e-04	5.07785e-04
2018/03/14	04:38:49	ok	ok	374.0560	172.855	0.000000	8.90	67.863	5.937	41357498.411070	9	373.8121	5.03914e-04	3.71231e-04
2018/03/14	04:43:49	ok	ok	374.0540	172.857	0.000000	8.86	67.855	5.921	47698720.309067	10	373.7901	5.19860e-04	4.84365e-04
2018/03/14	04:48:49	ok	ok	374.0500	172.859	0.000000	8.78	67.841	5.890	50096762.801004	11	373.7899	5.17081e-04	4.95194e-04
2018/03/14	04:53:49	ok	ok	374.0540	172.858	0.000000	8.70	67.769	5.854	52823026.294316	10	373.7854	5.19582e-04	4.12906e-04
2018/03/14	04:58:49	ok	ok	374.0560	172.863	0.000000	8.67	67.678	5.835	52799756.419591	9	373.8049	5.35404e-04	4.22434e-04
2018/03/14	05:03:49	ok	ok	374.0540	172.861	0.000000	8.60	67.637	5.805	52756888.612314	8	373.7937	5.31845e-04	4.42838e-04
2018/03/14	05:34:02	ok	ok	374.1300	172.774	0.000000	11.84	63.844	6.725	67721519.318035	10	373.8027	5.33515e-04	4.27080e-04
2018/03/14	05:39:03	ok	ok	374.1280	172.783	0.000000	12.02	63.671	6.782	73456197.389142	10	373.8629	5.22750e-04	4.54139e-04
2018/03/14	05:44:03	ok	ok	374.1320	172.777	0.000000	12.18	63.552	6.838	71151443.905342	10	373.8064	5.36495e-04	4.25644e-04
2018/03/14	05:49:02	ok	ok	374.1480	172.788	0.000000	12.30	63.456	6.878	71047188.054245	10	373.8231	5.27245e-04	4.60586e-04
2018/03/14	05:54:03	ok	ok	374.1440	172.787	0.000000	12.42	63.389	6.923	68593973.395926	10	373.8544	5.31357e-04	4.38076e-04
2018/03/14	05:59:03	ok	ok	374.1560	172.785	0.000000	12.52	63.318	6.958	69438307.655472	10	373.8503	5.30788e-04	4.71544e-04
2018/03/14	06:04:03	ok	ok	374.1620	172.791	0.000000	12.63	63.249	6.998	70641645.957531	10	373.8428	5.38452e-04	4.34923e-04
2018/03/14	06:09:03	ok	ok	374.1700	172.790	0.000000	12.68	63.141	7.008	68251029.372812	8	373.8356	5.10906e-04	2.23103e-04
2018/03/14	06:14:03	ok	ok	374.1760	172.794	0.000000	12.76	63.096	7.037	69732221.476384	10	373.8991	5.07951e-04	4.15435e-04
2018/03/14	06:19:03	ok	ok	374.1900	172.800	0.000000	12.86	63.054	7.076	68535011.371953	11	373.8638	5.00728e-04	1.76491e-04
2018/03/14	06:24:03	ok	ok	374.1840	172.801	0.000000	12.89	63.059	7.090	68409553.613551	10	373.8661	5.01015e-04	1.59726e-04
2018/03/14	06:29:03	ok	ok	374.1940	172.798	0.000000	12.96	62.983	7.112	69069012.145377	8	373.8857	5.01361e-04	1.56756e-04
2018/03/14	06:34:02	ok	ok	374.2020	172.799	0.000000	13.01	62.962	7.132	68558693.194118	11	374.0580	4.84752e-04	5.48393e-04
2018/03/14	07:04:15	ok	ok	374.2720	172.795	0.000000	15.02	61.616	7.895	68789532.031669	10	374.0384	4.92407e-04	4.24838e-04
2018/03/14	07:09:15	ok	ok	374.2720	172.796	0.000000	15.16	61.610	7.961	68275102.739513	9	374.0624	4.84058e-04	4.98550e-04
2018/03/14	07:14:16	ok	ok	374.2760	172.793	0.000000	15.33	61.608	8.044	69191204.796934	11	374.0508	4.85212e-04	4.62848e-04
2018/03/14	07:19:16	ok	ok	374.2880	172.794	0.000000	15.44	61.686	8.108	66310943.424813	12	374.1541	4.66282e-04	4.94433e-04
2018/03/14	07:24:16	ok	ok	374.2920	172.794	0.000000	15.56	61.736	8.174	64565070.944830	10	374.0583	4.95419e-04	4.31307e-04
2018/03/14	07:29:16	ok	ok	374.3060	172.795	0.000000	15.70	61.729	8.242	67101350.496187	10	374.0663	4.95411e-04	4.58633e-04
2018/03/14	07:34:16	ok	ok	374.3040	172.794	0.000000	15.78	61.891	8.304	66773238.509351	11	374.1675	4.74905e-04	4.55432e-04
2018/03/14	07:39:16	ok	ok	374.3140	172.794	0.000000	15.94	61.828	8.376	68004362.346082	12	374.1632	4.65825e-04	4.66343e-04
2018/03/14	07:44:16	ok	ok	374.3160	172.791	0.000000	16.02	61.990	8.439	65349738.237088	12	374.1786	4.67379e-04	4.40586e-04
2018/03/14	07:49:15	ok	ok	374.3240	172.793	0.000000	16.14	61.951	8.495	67376335.100407	9	374.1439	4.76019e-04	4.49850e-04
2018/03/14	07:54:16	ok	ok	374.3280	172.792	0.000000	16.23	61.995	8.547	65292720.350060	9	374.1165	4.76424e-04	3.98898e-04
2018/03/14	07:59:16	ok	ok	374.3280	172.793	0.000000	16.29	62.095	8.592	64747002.028936	11	374.1110	4.82667e-04	4.05619e-04
2018/03/14	08:34:17	ok	ok	374.3680	172.776	0.000000	17.54	61.914	9.233	59711110.167487	10	374.0971	4.86481e-04	3.49393e-04
2018/03/14	08:39:16	ok	ok	374.3680	172.774	0.000000	17.67	61.876	9.299	58119159.648103	10	374.1024	4.85670e-04	3.72428e-04
2018/03/14	08:44:16	ok	ok	374.3720	172.774	0.000000	17.76	61.920	9.355	57356152.378376	10	374.1209	4.84660e-04	3.36566e-04
2018/03/14	08:49:17	ok	ok	374.3740	172.772	0.000000	17.88	61.820	9.407	54844471.557025	10	374.1501	4.77614e-04	3.14674e-04
2018/03/14	08:54:17	ok	ok	374.3880	172.770	0.000000	17.98	61.837	9.466	55778392.591288	10	374.1285	4.80440e-04	3.38114e-04
2018/03/14	08:59:17	ok	ok	374.3780	172.775	0.000000	18.14	61.803	9.551	55177930.210721	10	374.1085	4.88416e-04	4.07467e-04
2018/03/14	09:04:17	ok	ok	374.3840	172.774	0.000000	18.21	61.815	9.592	56172685.490407	10	374.1627	4.77034e-04	3.21371e-04
2018/03/14	09:09:17	ok	ok	374.3960	172.775	0.000000	18.25	61.851	9.621	59827868.921574	10	374.1490	4.80181e-04	3.37226e-04
2018/03/14	09:14:17	ok	ok	374.3980	172.773	0.000000	18.37	61.841	9.688	56987147.408913	10	374.1386	4.84187e-04	3.29075e-04
2018/03/14	09:19:17	ok	ok	374.4020	172.776	0.000000	18.46	61.856	9.742	57881753.272167	11	374.2541	4.63675e-04	4.78068e-04
2018/03/14	09:24:17	ok	ok	374.4060	172.774	0.000000	18.54	61.809	9.781	53366847.569136	12	374.2705	4.57314e-04	4.85921e-04
2018/03/14	09:29:17	ok	ok	374.4160	172.772	0.000000	18.67	61.831	9.860	56096517.453861	10	374.1382	4.86579e-04	3.34838e-04
2018/03/14	10:04:17	ok	ok	374.5540	172.744	0.000000	22.20	58.904	11.538	66798356.310756	12	374.2772	4.68305e-04	4.79506e-04
2018/03/14	10:09:17	ok	ok	374.5640	172.743	0.000000	22.47	58.823	11.702	66203847.375795	12	374.3053	4.68095e-04	4.37381e-04
2018/03/14	10:14:17	ok	ok	374.5940	172.740	0.000000	22.72	58.739	11.854	65566359.731639	11	374.3721	4.62012e-04	3.55172e-04
2018/03/14	10:19:17	ok	ok	374.6040	172.741	0.000000	22.97	58.654	12.007	62764480.267987	12	374.3553	4.62438e-04	3.73985e-04
2018/03/14	10:24:16	ok	ok	374.6100	172.748	0.000000	23.14	58.711	12.136	59742630.591010	11	374.3888	4.64757e-04	3.35123e-04
2018/03/14	10:56:47	ok	ok	374.6740	172.760	0.000000	24.18	58.563	12.843	62455281.936599	11	374.5021	4.53445e-04	2.95092e-04
2018/03/14	11:29:49	ok	ok	374.7480	172.820	0.000000	25.54	58.027	13.737	67748156.849197	8	374.5454	4.52682e-04	1.56675e-04
2018/03/14	11:34:50	ok	ok	374.7640	172.834	0.000000	25.67	58.109	13.857	68965055.698615	10	374.4967	4.59213e-04	2.29571e-04
2018/03/14	11:39:49	ok	ok	374.7720	172.830	0.000000	25.88	57.985	13.991	70449673.312284	13	374.6756	4.34177e-04	4.34602e-04
2018/03/14	11:44:49	ok	ok	374.7760	172.832	0.000000	26.01	57.973	14.090	68552166.935417	10	374.4916	4.62076e-04	2.48076e-04
2018/03/14	11:49:50	ok	ok	374.7840	172.837	0.000000	26.18	57.937	14.215	65583966.286400	13	374.6876	4.33560e-04	4.27201e-04
2018/03/14	11:54:50	ok	ok	374.7940	172.839	0.000000	26.32	57.958	14.332	66781951.188412	13	374.7136	4.27570e-04	4.52976e-04
2018/03/14	11:59:50	ok	ok	374.8080	172.845	0.000000	26.48	57.920	14.451	69409624.396708	13	374.6909	4.35704e-04	4.46105e-04
2018/03/14	12:04:49	ok	ok	374.8120	172.858	0.000000	26.60	57.938	14.552	68753804.657911	13	374.7013	4.34004e-04	4.62970e-04
2018/03/14	12:09:50	ok	ok	374.8180	172.860	0.000000	26.78	57.934	14.697	69411962.200072	13	374.7397	4.30369e-04	4.61983e-04
2018/03/14	12:14:50	ok	ok	374.8320	172.871	0.000000	26.92	57.861	14.793	67461676.160766	13	374.7352	4.30181e-04	4.81706e-04
2018/03/14	12:19:50	ok	ok	374.8420	172.867	0.000000	27.01	57.937	14.886	73064825.384830	13	374.7701	4.27617e-04	4.63204e-04
2018/03/14	12:24:50	ok	ok	374.8420	172.866	0.000000	27.19	57.902	15.026	70309104.871199	13	374.7358	4.33272e-04	5.21297e-04
2018/03/14	12:59:49	ok	ok	375.0780	172.944	0.000000	30.96	54.915	17.503	72547338.217728	9	374.8593	4.40455e-04	1.72579e-04
2018/03/14	13:04:49	ok	ok	375.1000	172.948	0.000000	31.29	54.898	17.810	69650886.579166	13	375.0299	4.18631e-04	5.03603e-04
2018/03/14	13:09:49	ok	ok	375.1140	172.960	0.000000	31.50	54.832	17.989	70567007.332381	12	375.0489	4.18925e-04	4.74442e-04
2018/03/14	13:14:49	ok	ok	375.1440	172.970	0.000000	31.79	54.777	18.252	71544342.270782	7	374.9433	4.38376e-04	9.75298e-05
2018/03/14	13:19:50	ok	ok	375.1480	172.970	0.000000	31.96	54.608	18.362	67710382.148245	10	375.1326	4.09654e-04	5.18876e-04
2018/03/14	13:24:50	ok	ok	375.1620	172.977	0.000000	32.12	54.471	18.473	69433496.403244	8	374.9445	4.39730e-04	1.68194e-04
2018/03/14	13:29:50	ok	ok	375.1760	172.980	0.000000	32.34	54.405	18.668	67028208.822087	8	374.9928	4.34101e-04	1.95523e-04
2018/03/14	13:34:50	ok	ok	375.1860	172.987	0.000000	32.56	54.372	18.876	67065209.247096	12	375.1199	4.17075e-04	4.45779e-04
2018/03/14	13:39:50	ok	ok	375.2040	172.989	0.000000	32.74	54.236	19.009	64633297.687369	8	375.0051	4.36831e-04	1.45972e-04
2018/03/14	13:44:50	ok	ok	375.2160	172.995	0.000000	32.93	54.198	19.188	69306219.155488	12	375.1423	4.17649e-04	4.65130e-04
2018/03/14	13:49:50	ok	ok	375.2340	172.998	0.000000	33.14	54.163	19.390	66663534.331633	10	375.1918	4.10365e-04	4.57921e-04
2018/03/14	13:54:50	ok	ok	375.2420	173.004	0.000000	33.35	54.063	19.570	64613783.417369	9	375.0176	4.43073e-04	1.81839e-04
2018/03/14	13:59:50	ok	ok	374.9620	173.006	0.000000	33.43	53.978	19.622	66548135.798941	8	375.0332	4.36751e-04	1.72400e-04
2018/03/14	14:04:50	ok	ok	374.9720	173.013	0.000000	33.58	53.999	19.785	64374222.592806	8	375.0601	4.34223e-04	1.65136e-04
2018/03/14	14:09:50	ok	ok	374.9860	173.012	0.000000	33.70	53.918	19.881	63852433.055102	8	375.0699	4.33838e-04	1.88266e-04
2018/03/14	14:14:49	ok	ok	374.9940	173.018	0.000000	33.92	53.820	20.076	63931653.029929	8	375.0714	4.33568e-04	1.65737e-04
2018/03/14	14:19:50	ok	ok	375.0040	173.023	0.000000	34.09	53.778	20.240	66607098.760789	8	375.0918	4.33028e-04	1.66223e-04
2018/03/14	14:24:50	ok	ok	375.0160	173.029	0.000000	34.22	53.667	20.336	65249670.678383	8	375.0833	4.34212e-04	1.68554e-04
2018/03/14	14:29:50	ok	ok	375.0140	173.042	0.000000	34.25	53.704	20.382	64273206.146404	8	375.0913	4.32691e-04	1.71075e-04
2018/03/14	14:34:49	ok	ok	375.0180	173.036	0.000000	34.39	53.561	20.478	64462010.957122	8	375.1213	4.27569e-04	1.71337e-04
2018/03/14	14:39:50	ok	ok	375.3120	173.047	0.000000	34.53	53.645	20.661	65905460.200414	12	375.2255	4.16056e-04	4.25044e-04
2018/03/14	14:44:49	ok	ok	375.3240	173.046	0.000000	34.60	53.590	20.715	65466359.068613	7	375.1147	4.34261e-04	1.08939e-04
2018/03/14	14:49:50	ok	ok	375.0200	173.043	0.000000	34.79	53.519	20.894	65066113.242834	7	375.1462	4.30763e-04	6.99979e-05
2018/03/14	14:54:49	ok	ok	375.0360	173.050	0.000000	34.96	53.315	21.000	67029106.817340	9	375.1206	4.30413e-04	1.41358e-04
2018/03/14	14:59:50	ok	ok	375.0440	173.052	0.000000	35.02	53.290	21.056	65391559.383996	7	375.1656	4.27341e-04	1.10091e-04
2018/03/14	15:30:05	ok	ok	375.1300	173.031	0.000000	32.45	56.341	19.445	52872356.084860	8	374.9167	4.34580e-04	1.83692e-04
2018/03/14	15:35:05	ok	ok	375.1160	173.025	0.000000	32.36	56.360	19.359	51434637.329557	12	375.0474	4.15174e-04	4.82960e-04
2018/03/14	15:40:04	ok	ok	375.1020	173.024	0.000000	32.24	56.502	19.284	50322140.744198	7	374.9071	4.35814e-04	1.03774e-04
2018/03/14	15:45:05	ok	ok	375.0900	173.024	0.000000	32.15	56.521	19.199	52476085.316676	12	375.0072	4.16600e-04	4.45715e-04
2018/03/14	15:50:04	ok	ok	375.0780	173.020	0.000000	32.05	56.507	19.092	52672014.875663	7	374.8953	4.33713e-04	1.11952e-04
2018/03/14	15:55:05	ok	ok	375.0660	173.017	0.000000	31.98	56.624	19.060	53840922.221402	7	374.8810	4.33115e-04	8.35926e-05
2018/03/14	16:00:04	ok	ok	375.0560	173.018	0.000000	31.92	56.711	19.028	54646119.121204	8	374.8373	4.35783e-04	1.98201e-04
2018/03/14	16:05:05	ok	ok	375.0480	173.015	0.000000	31.84	56.763	18.965	52591385.796614	7	374.8447	4.36976e-04	1.18668e-04
2018/03/14	16:10:04	ok	ok	375.0440	173.014	0.000000	31.83	56.698	18.933	53961929.879183	10	375.0099	4.07542e-04	4.58846e-04
2018/03/14	16:15:05	ok	ok	375.0320	173.011	0.000000	31.73	56.683	18.827	52766400.290111	7	374.8264	4.37741e-04	9.18443e-05
2018/03/14	16:20:05	ok	ok	375.0260	173.010	0.000000	31.65	56.767	18.774	58620159.600982	7	374.8170	4.37573e-04	1.17134e-04
2018/03/14	16:25:05	ok	ok	375.0180	173.008	0.000000	31.62	56.794	18.753	54826939.456447	7	374.8051	4.37583e-04	1.16191e-04
2018/03/14	16:30:05	ok	ok	375.0040	173.003	0.000000	31.52	56.907	18.690	55759340.683462	7	374.8079	4.36565e-04	1.13661e-04
2018/03/14	17:00:19	ok	ok	374.9720	172.987	0.000000	31.37	56.853	18.523	54663945.824424	12	374.9029	4.14367e-04	4.74376e-04
2018/03/14	17:05:19	ok	ok	374.9660	172.982	0.000000	31.33	56.911	18.502	55313259.944532	7	374.7551	4.38592e-04	1.05203e-04
2018/03/14	17:10:19	ok	ok	374.9740	172.974	0.000000	31.32	56.814	18.461	59285569.758585	7	374.7715	4.37661e-04	1.09175e-04
2018/03/14	17:15:19	ok	ok	374.9520	172.970	0.000000	31.24	56.866	18.399	56674660.903179	7	374.7562	4.37828e-04	1.06294e-04
2018/03/14	17:20:19	ok	ok	374.9540	172.970	0.000000	31.23	56.896	18.399	54518373.942650	7	374.7510	4.38255e-04	1.00139e-04
2018/03/14	17:25:18	ok	ok	374.9540	172.967	0.000000	31.25	56.899	18.419	57812758.838916	7	374.7456	4.38155e-04	9.68234e-05
2018/03/14	17:30:19	ok	ok	374.9480	172.966	0.000000	31.17	56.855	18.326	60210116.132887	7	374.7327	4.40866e-04	1.38617e-04
2018/03/14	17:35:19	ok	ok	374.9240	172.954	0.000000	31.06	56.998	18.264	56299147.724912	12	374.8506	4.18373e-04	4.78586e-04
2018/03/14	17:40:19	ok	ok	374.9220	172.959	0.000000	30.98	56.986	18.182	52414087.887629	7	374.7072	4.40805e-04	1.17670e-04
2018/03/14	17:45:19	ok	ok	374.9220	172.963	0.000000	30.96	56.920	18.141	54054870.271391	12	374.8437	4.17003e-04	4.83256e-04
2018/03/14	17:50:19	ok	ok	374.9240	172.954	0.000000	30.91	56.944	18.101	58221656.738323	12	374.8494	4.16554e-04	4.82411e-04
2018/03/14	17:55:19	ok	ok	374.9140	172.948	0.000000	30.88	56.908	18.060	54144439.134648	7	374.6833	4.44502e-04	1.21823e-04
2018/03/14	18:30:19	ok	ok	374.8580	172.911	0.000000	30.32	57.364	17.663	59384720.780465	9	374.8351	4.14134e-04	4.66647e-04
2018/03/14	18:35:19	ok	ok	374.8520	172.899	0.000000	30.24	57.352	17.584	62485753.354103	9	374.8250	4.15083e-04	4.40543e-04
2018/03/14	18:40:18	ok	ok	374.8480	172.893	0.000000	30.16	57.403	17.523	60004151.930723	7	374.6670	4.36521e-04	9.89702e-05
2018/03/14	18:45:19	ok	ok	374.8460	172.896	0.000000	30.17	57.436	17.543	60983480.102910	9	374.8181	4.12705e-04	4.94296e-04
2018/03/14	18:50:19	ok	ok	374.8380	172.889	0.000000	30.12	57.239	17.436	59601237.615638	9	374.8246	4.11999e-04	4.42436e-04
2018/03/14	18:55:19	ok	ok	374.8400	172.893	0.000000	30.04	57.291	17.376	59684947.137397	7	374.6492	4.36620e-04	9.72156e-05
2018/03/14	19:00:19	ok	ok	374.8300	172.890	0.000000	30.03	57.352	17.385	60618078.157515	9	374.8192	4.11511e-04	4.50967e-04
2018/03/14	19:05:19	ok	ok	374.8240	172.878	0.000000	29.95	57.404	17.326	60774874.810789	12	374.7322	4.21144e-04	4.76783e-04
2018/03/14	19:10:19	ok	ok	374.8220	172.887	0.000000	29.94	57.276	17.278	61586494.375624	12	374.7331	4.19933e-04	4.71650e-04
2018/03/14	19:15:18	ok	ok	374.8160	172.887	0.000000	29.89	57.363	17.257	63566547.595923	7	374.6115	4.40738e-04	9.85158e-05
2018/03/14	19:20:19	ok	ok	374.8120	172.891	0.000000	29.81	57.383	17.188	63603637.500209	12	374.7327	4.17870e-04	4.42181e-04
2018/03/14	19:25:19	ok	ok	374.8060	172.884	0.000000	29.76	57.439	17.159	63124974.677271	8	374.5746	4.41955e-04	1.51862e-04
2018/03/14	19:30:18	ok	ok	374.8000	172.877	0.000000	29.66	57.455	17.071	63142650.612578	7	374.5917	4.42022e-04	1.04333e-04
2018/03/14	20:00:32	ok	ok	374.5800	172.834	0.000000	26.58	60.606	15.205	48195500.495716	13	374.4419	4.36136e-04	6.68869e-04
2018/03/14	20:05:31	ok	ok	374.5640	172.822	0.000000	26.34	60.723	15.032	46811311.805019	13	374.4308	4.33371e-04	6.58788e-04
2018/03/14	20:10:32	ok	ok	374.5420	172.809	0.000000	26.15	60.847	14.905	50272730.548665	12	374.4000	4.39933e-04	6.90513e-04
2018/03/14	20:15:31	ok	ok	374.5340	172.805	0.000000	25.98	60.944	14.787	46878573.837295	10	374.5202	4.19310e-04	4.13775e-04
2018/03/14	20:20:32	ok	ok	374.5220	172.796	0.000000	25.82	61.011	14.672	47932761.133924	13	374.3600	4.39675e-04	6.50554e-04
2018/03/14	20:25:32	ok	ok	374.5060	172.795	0.000000	25.64	61.013	14.526	46898176.175838	13	374.3570	4.36077e-04	6.19870e-04
2018/03/14	20:30:32	ok	ok	374.4960	172.782	0.000000	25.51	61.054	14.430	47661851.759254	13	374.3327	4.41267e-04	6.24449e-04
2018/03/14	20:35:32	ok	ok	374.4860	172.778	0.000000	25.37	61.185	14.348	46569628.066426	12	374.3452	4.40813e-04	6.46885e-04
2018/03/14	20:40:31	ok	ok	374.4820	172.773	0.000000	25.31	61.114	14.283	51961867.225735	11	374.4040	4.31185e-04	4.19156e-04
2018/03/14	20:45:32	ok	ok	374.4700	172.769	0.000000	25.24	61.164	14.239	46865219.043619	10	374.4138	4.27870e-04	4.39098e-04
2018/03/14	20:50:31	ok	ok	374.4660	172.763	0.000000	25.13	61.116	14.140	47833677.819776	13	374.2742	4.43768e-04	6.57253e-04
2018/03/14	20:55:32	ok	ok	374.4540	172.762	0.000000	25.04	61.194	14.086	49100386.559869	9	374.4114	4.28594e-04	4.44265e-04
2018/03/14	21:30:32	ok	ok	374.3900	172.759	0.000000	23.97	61.909	13.416	50810392.401451	9	374.2652	4.46483e-04	2.95702e-04
2018/03/14	21:35:32	ok	ok	374.3800	172.754	0.000000	23.87	61.954	13.350	58831507.574027	8	374.2259	4.50069e-04	2.80065e-04
2018/03/14	21:40:31	ok	ok	374.3740	172.753	0.000000	23.77	61.968	13.277	58405304.526277	10	374.1736	4.55534e-04	2.79639e-04
2018/03/14	21:45:32	ok	ok	374.3760	172.747	0.000000	23.76	61.936	13.263	64635093.810826	10	374.1643	4.57399e-04	3.11756e-04
2018/03/14	21:50:32	ok	ok	374.3740	172.749	0.000000	23.69	62.016	13.227	63393740.477631	11	374.1250	4.63065e-04	3.33903e-04
2018/03/14	21:55:32	ok	ok	374.3700	172.747	0.000000	23.59	62.000	13.149	65572733.862020	9	374.1383	4.63492e-04	3.38740e-04
2018/03/14	22:00:31	ok	ok	374.3740	172.744	0.000000	23.52	62.111	13.120	69265212.666548	9	374.1377	4.60453e-04	3.73698e-04
2018/03/14	22:05:31	ok	ok	374.3620	172.740	0.000000	23.47	62.224	13.107	64804220.925759	11	374.1135	4.64219e-04	3.05035e-04
2018/03/14	22:10:32	ok	ok	374.3640	172.740	0.000000	23.37	62.147	13.016	69023761.082248	11	374.1325	4.58536e-04	3.29627e-04
2018/03/14	22:15:31	ok	ok	374.3540	172.735	0.000000	23.28	62.193	12.959	64673755.519102	8	374.1870	4.49415e-04	3.31192e-04
2018/03/14	22:20:32	ok	ok	374.3520	172.740	0.000000	23.24	62.308	12.954	65333156.214039	10	374.1237	4.60963e-04	3.20895e-04
2018/03/14	22:25:31	ok	ok	374.3440	172.738	0.000000	23.16	62.356	12.904	60884129.264979	11	374.0607	4.67438e-04	4.13212e-04
2018/03/14	23:00:32	ok	ok	374.2240	172.705	0.000000	21.15	64.317	11.858	62363593.559478	10	373.9839	4.70355e-04	2.87339e-04
2018/03/14	23:05:32	ok	ok	374.2220	172.695	0.000000	20.99	64.379	11.760	63430652.352296	9	373.9608	4.65541e-04	1.27121e-04
2018/03/14	23:10:32	ok	ok	374.2060	172.695	0.000000	20.78	64.434	11.627	63105608.764392	11	373.9634	4.66412e-04	3.08048e-04
2018/03/14	23:15:31	ok	ok	374.2020	172.690	0.000000	20.69	64.448	11.569	62765006.518280	11	373.9618	4.70064e-04	3.21409e-04
2018/03/14	23:20:32	ok	ok	374.1980	172.686	0.000000	20.57	64.398	11.479	59009668.440581	10	373.8982	4.80564e-04	1.39086e-04
2018/03/14	23:25:32	ok	ok	374.1900	172.677	0.000000	20.46	64.439	11.413	64332053.786742	10	373.9343	4.77100e-04	2.73263e-04
2018/03/14	23:30:32	ok	ok	374.1820	172.678	0.000000	20.36	64.392	11.339	63912533.625962	11	373.9466	4.64713e-04	2.49682e-04
2018/03/14	23:35:32	ok	ok	374.1780	172.663	0.000000	20.24	64.342	11.251	61707995.503345	8	373.8856	4.80357e-04	1.09268e-04
2018/03/14	23:40:31	ok	ok	374.1780	172.662	0.000000	20.20	64.365	11.229	65338626.933251	11	373.8775	4.76335e-04	1.50384e-04
2018/03/14	23:45:31	ok	ok	374.1660	172.650	0.000000	20.09	64.376	11.159	63424912.258815	9	373.9430	4.67200e-04	1.32184e-04
2018/03/14	23:50:32	ok	ok	374.1680	172.652	0.000000	20.01	64.302	11.094	61957775.455833	9	373.9157	4.69218e-04	1.72296e-04
2018/03/14	23:55:31	ok	ok	374.1600	172.652	0.000000	19.91	64.375	11.042	57166861.173853	9	373.9560	4.61942e-04	2.86023e-04
2018/03/15	00:00:32	ok	ok	374.1600	172.641	0.000000	19.83	64.302	10.978	62102295.495532	9	373.9197	4.64909e-04	1.11286e-04
2018/03/15	00:30:45	ok	ok	374.0320	172.667	0.000000	15.98	68.423	9.292	41872745.717037	10	373.7415	4.92612e-04	3.49997e-04
2018/03/15	00:35:46	ok	ok	374.0000	172.663	0.000000	15.70	68.517	9.149	40151941.119701	10	373.7264	4.89615e-04	3.46564e-04
2018/03/15	00:40:46	ok	ok	373.9880	172.653	0.000000	15.43	68.641	9.017	39532005.742096	10	373.7084	4.88934e-04	3.71494e-04
2018/03/15	00:45:45	ok	ok	373.9820	172.637	0.000000	15.20	68.714	8.901	40969725.954206	9	373.7307	4.94942e-04	4.47153e-04
2018/03/15	00:50:45	ok	ok	373.9700	172.640	0.000000	14.98	68.818	8.796	37905308.844260	10	373.6938	4.99309e-04	4.34298e-04
2018/03/15	00:55:46	ok	ok	373.9660	172.629	0.000000	14.80	68.901	8.711	38949282.493282	10	373.6957	4.97967e-04	4.33847e-04
2018/03/15	01:00:46	ok	ok	373.9580	172.625	0.000000	14.60	68.921	8.608	42727848.597690	10	373.6745	4.91473e-04	3.61320e-04
2018/03/15	01:05:46	ok	ok	373.9420	172.618	0.000000	14.42	68.974	8.520	39413291.577545	10	373.6857	4.94786e-04	4.50222e-04
2018/03/15	01:10:46	ok	ok	373.9420	172.616	0.000000	14.25	69.000	8.435	42471448.269515	10	373.6571	4.88505e-04	4.26805e-04
2018/03/15	01:15:45	ok	ok	373.9360	172.609	0.000000	14.08	69.055	8.354	38720653.799544	8	373.6965	4.81493e-04	4.10635e-04
2018/03/15	01:20:46	ok	ok	373.9260	172.601	0.000000	13.93	69.056	8.278	41927797.276694	10	373.6910	4.92233e-04	4.92293e-04
2018/03/15	01:25:45	ok	ok	373.9220	172.601	0.000000	13.80	69.060	8.213	40958035.750454	10	373.6219	4.94431e-04	3.86597e-04
2018/03/15	01:30:46	ok	ok	373.9180	172.599	0.000000	13.65	69.061	8.138	41872500.257070	10	373.6504	5.03677e-04	5.46028e-04
2018/03/15	01:35:46	ok	ok	373.9140	172.587	0.000000	13.53	69.096	8.082	41366359.225116	10	373.6428	4.87330e-04	3.98630e-04
2018/03/15	01:40:46	ok	ok	373.9020	172.589	0.000000	13.38	69.097	8.008	42874692.913758	10	373.6658	4.85316e-04	4.04731e-04
2018/03/15	01:45:46	ok	ok	373.9060	172.583	0.000000	13.28	69.078	7.956	47028965.679758	9	373.6141	4.91794e-04	4.33904e-04
2018/03/15	01:50:45	ok	ok	373.8960	172.580	0.000000	13.16	69.056	7.895	42772266.750021	10	373.6125	4.93105e-04	3.94159e-04
2018/03/15	01:55:45	ok	ok	373.8920	172.574	0.000000	13.06	69.066	7.848	42652277.665493	10	373.6207	4.90565e-04	3.82148e-04
2018/03/15	02:00:46	ok	ok	373.8860	172.577	0.000000	12.94	69.043	7.787	42605257.186329	10	373.6112	4.89155e-04	4.51606e-04
2018/03/15	02:05:46	ok	ok	373.8820	172.570	0.000000	12.84	69.025	7.737	42774847.848398	10	373.6014	4.92923e-04	3.98474e-04
2018/03/15	02:10:46	ok	ok	373.8880	172.576	0.000000	12.74	69.035	7.690	46905066.916725	10	373.5973	4.98436e-04	4.32469e-04
2018/03/15	02:15:46	ok	ok	373.8800	172.572	0.000000	12.64	68.987	7.637	45628625.006586	10	373.5198	5.03682e-04	1.46823e-04
2018/03/15	02:20:46	ok	ok	373.8720	172.576	0.000000	12.57	68.974	7.603	42332101.198481	10	373.6087	4.90298e-04	4.15728e-04
2018/03/15	02:25:46	ok	ok	373.8780	172.572	0.000000	12.48	68.958	7.559	42753130.309960	8	373.5278	5.02949e-04	1.21304e-04
2018/03/15	02:30:46	ok	ok	373.8680	172.573	0.000000	12.38	68.967	7.513	42458837.936682	8	373.5274	5.04073e-04	1.28473e-04
2018/03/15	02:35:46	ok	ok	373.8740	172.568	0.000000	12.28	68.920	7.461	46232514.755880	10	373.5665	5.10568e-04	4.04219e-04
2018/03/15	02:40:45	ok	ok	373.8640	172.572	0.000000	12.22	68.909	7.432	45572548.269918	8	373.4784	5.16281e-04	1.49849e-04
2018/03/15	02:45:45	ok	ok	373.8620	172.573	0.000000	12.13	68.892	7.389	45035058.491483	9	373.5154	4.98423e-04	1.80046e-04
2018/03/15	02:50:46	ok	ok	373.8620	172.568	0.000000	12.02	68.872	7.336	44718573.474075	10	373.5014	5.08733e-04	1.48936e-04
2018/03/15	02:55:45	ok	ok	373.8580	172.568	0.000000	11.98	68.835	7.314	43655002.027544	10	373.5072	5.09236e-04	1.50373e-04
2018/03/15	03:00:45	ok	ok	373.8580	172.568	0.000000	11.90	68.821	7.276	44742919.741674	8	373.5133	5.06843e-04	1.61342e-04
2018/03/15	03:05:46	ok	ok	373.8520	172.567	0.000000	11.84	68.838	7.251	47137975.205139	10	373.5211	5.06182e-04	1.86510e-04
2018/03/15	03:10:46	ok	ok	373.8520	172.567	0.000000	11.76	68.794	7.210	44715025.247566	8	373.5314	4.99944e-04	1.67114e-04
2018/03/15	03:15:46	ok	ok	373.8580	172.572	0.000000	11.70	68.783	7.182	47218917.267495	8	373.5002	5.08299e-04	1.45925e-04
2018/03/15	03:20:46	ok	ok	373.8480	172.573	0.000000	11.63	68.742	7.147	46338086.190100	8	373.4830	5.29884e-04	3.12563e-04
2018/03/15	03:25:45	ok	ok	373.8480	172.572	0.000000	11.57	68.730	7.119	45899609.628469	8	373.5129	5.08640e-04	1.59662e-04
2018/03/15	03:30:46	ok	ok	373.8580	172.572	0.000000	11.51	68.691	7.088	46410874.583756	8	373.4620	5.34475e-04	3.65989e-04
2018/03/15	03:35:46	ok	ok	373.8480	172.572	0.000000	11.44	68.706	7.059	46444541.281033	8	373.5133	5.40427e-04	4.32682e-04
2018/03/15	03:40:45	ok	ok	373.8460	172.568	0.000000	11.38	68.666	7.028	45147101.770027	10	373.4883	5.09339e-04	1.42556e-04
2018/03/15	03:45:46	ok	ok	373.8500	172.572	0.000000	11.32	68.627	6.998	43969196.706409	8	373.5195	5.16999e-04	3.90843e-04
2018/03/15	03:50:46	ok	ok	373.8520	172.571	0.000000	11.26	68.644	6.973	44221574.357880	8	373.4793	5.34331e-04	3.62122e-04
2018/03/15	03:55:46	ok	ok	373.8500	172.568	0.000000	11.23	68.638	6.959	46630280.533042	8	373.4701	5.13004e-04	1.83163e-04
2018/03/15	04:00:46	ok	ok	373.8400	172.570	0.000000	11.18	68.600	6.934	44335123.701485	8	373.5360	5.27513e-04	4.62602e-04
2018/03/15	04:05:45	ok	ok	373.8440	172.569	0.000000	11.10	68.585	6.898	45084640.767038	8	373.5360	5.18229e-04	3.95105e-04
2018/03/15	04:10:46	ok	ok	373.8320	172.573	0.000000	11.06	68.578	6.880	45487109.484250	9	373.5920	5.20613e-04	4.31017e-04
2018/03/15	04:15:45	ok	ok	373.8380	172.573	0.000000	11.03	68.572	6.866	47563825.713031	10	373.5581	5.08837e-04	3.58525e-04
2018/03/15	04:20:46	ok	ok	373.8360	172.574	0.000000	10.97	68.504	6.833	49694856.190469	10	373.5659	5.18234e-04	4.15652e-04
2018/03/15	04:25:46	ok	ok	373.8220	172.574	0.000000	10.89	68.489	6.798	51231786.968348	8	373.5144	5.32577e-04	3.91857e-04
2018/03/15	04:30:45	ok	ok	373.8300	172.572	0.000000	10.86	68.512	6.787	51689047.327163	8	373.4964	5.37269e-04	4.27819e-04
2018/03/15	04:35:45	ok	ok	373.8300	172.576	0.000000	10.83	68.478	6.771	54703736.074906	10	373.5583	5.16331e-04	3.98939e-04
2018/03/15	04:40:45	ok	ok	373.8100	172.578	0.000000	10.77	68.438	6.741	52778666.086911	10	373.4876	5.41944e-04	4.09390e-04
2018/03/15	04:45:46	ok	ok	373.8180	172.576	0.000000	10.73	68.431	6.724	50752942.205702	7	373.5172	5.12900e-04	1.16335e-04
2018/03/15	04:50:45	ok	ok	373.8140	172.580	0.000000	10.68	68.450	6.705	52881485.933569	10	373.5433	5.29487e-04	4.24580e-04
2018/03/15	04:55:45	ok	ok	373.8120	172.574	0.000000	10.64	68.414	6.684	56174605.839803	8	373.5066	5.35380e-04	4.66994e-04
2018/03/15	05:00:45	ok	ok	373.8100	172.577	0.000000	10.59	68.405	6.662	55701421.752876	10	373.5416	5.26350e-04	3.57460e-04
2018/03/15	05:05:46	ok	ok	373.8080	172.576	0.000000	10.56	68.371	6.646	54922129.929773	10	373.5560	5.13579e-04	3.28390e-04
2018/03/15	05:10:46	ok	ok	373.8120	172.580	0.000000	10.52	68.335	6.626	59971504.079792	10	373.5833	5.29827e-04	4.83669e-04
2018/03/15	05:15:46	ok	ok	373.8180	172.577	0.000000	10.51	68.333	6.622	64634742.173213	9	373.5664	5.20859e-04	4.03625e-04
2018/03/15	05:20:45	ok	ok	373.8180	172.582	0.000000	10.46	68.324	6.600	62636554.019934	10	373.5672	5.16370e-04	3.70604e-04
2018/03/15	05:25:46	ok	ok	373.8160	172.581	0.000000	10.42	68.288	6.580	59780856.643526	8	373.5172	5.25310e-04	3.67332e-04
2018/03/15	05:30:45	ok	ok	373.8300	172.583	0.000000	10.38	68.337	6.568	65255290.962369	8	373.4861	5.23054e-04	2.10843e-04
2018/03/15	05:35:46	ok	ok	373.8220	172.581	0.000000	10.35	68.275	6.550	65339958.200912	10	373.5428	5.26235e-04	3.28502e-04
2018/03/15	05:40:45	ok	ok	373.8220	172.582	0.000000	10.33	68.299	6.544	63596508.219441	9	373.5270	5.17967e-04	1.68172e-04
2018/03/15	05:45:46	ok	ok	373.8260	172.582	0.000000	10.28	68.262	6.519	66614336.128036	10	373.5742	5.09480e-04	3.76063e-04
2018/03/15	05:50:45	ok	ok	373.8280	172.582	0.000000	10.26	68.258	6.511	65569701.598224	8	373.4768	5.33100e-04	3.15195e-04
2018/03/15	05:55:46	ok	ok	373.8300	172.582	0.000000	10.23	68.252	6.498	65364854.024544	10	373.5486	5.19310e-04	3.28004e-04
2018/03/15	06:30:46	ok	ok	373.9160	172.518	0.000000	13.58	64.555	7.574	65772356.079450	10	373.6408	4.94965e-04	3.83109e-04
2018/03/15	06:35:46	ok	ok	373.9260	172.515	0.000000	13.76	64.440	7.645	67040947.575559	10	373.6891	4.85316e-04	3.94532e-04
2018/03/15	06:40:46	ok	ok	373.9340	172.513	0.000000	13.95	64.297	7.717	70079671.572139	10	373.7058	4.82674e-04	4.00267e-04
2018/03/15	06:45:45	ok	ok	373.9480	172.515	0.000000	14.11	64.237	7.786	69052292.271224	10	373.6917	4.91597e-04	3.80083e-04
2018/03/15	06:50:45	ok	ok	373.9520	172.514	0.000000	14.26	64.116	7.843	70014584.397959	10	373.6940	4.99286e-04	4.73730e-04
2018/03/15	06:55:46	ok	ok	373.9560	172.515	0.000000	14.38	64.048	7.892	66560768.726609	10	373.6751	4.98474e-04	3.71134e-04
2018/03/15	07:00:46	ok	ok	373.9640	172.516	0.000000	14.51	64.041	7.954	69248406.876813	12	373.7876	4.74266e-04	4.87334e-04
2018/03/15	07:05:46	ok	ok	373.9800	172.518	0.000000	14.61	63.970	7.994	69986641.277295	10	373.7288	4.98470e-04	4.22662e-04
2018/03/15	07:10:46	ok	ok	373.9860	172.516	0.000000	14.68	63.953	8.026	67666007.120871	10	373.7034	4.97046e-04	3.82095e-04
2018/03/15	07:15:46	ok	ok	373.9900	172.518	0.000000	14.78	63.882	8.066	71236824.482557	11	373.7423	4.82587e-04	3.90709e-04
2018/03/15	07:20:46	ok	ok	373.9960	172.519	0.000000	14.89	63.842	8.116	68594620.477713	10	373.7364	4.98650e-04	4.34409e-04
2018/03/15	07:25:46	ok	ok	374.0000	172.518	0.000000	14.98	63.799	8.155	68560939.926056	10	373.7406	4.90474e-04	3.93710e-04
2018/03/15	07:30:46	ok	ok	373.9980	172.517	0.000000	15.06	63.783	8.192	64691518.613783	11	373.8678	4.71583e-04	4.32477e-04
2018/03/15	07:35:46	ok	ok	374.0060	172.519	0.000000	15.14	63.738	8.226	63508757.195987	11	373.7580	4.90074e-04	4.37391e-04
2018/03/15	07:40:46	ok	ok	374.0080	172.521	0.000000	15.19	63.746	8.252	67739780.477920	11	373.7568	4.91381e-04	4.78069e-04
2018/03/15	07:45:46	ok	ok	374.0180	172.522	0.000000	15.26	63.699	8.282	67973281.473625	10	373.8051	4.78721e-04	3.90044e-04
2018/03/15	07:50:46	ok	ok	374.0160	172.521	0.000000	15.32	63.739	8.317	66186680.190501	8	373.7842	4.93633e-04	4.63474e-04
2018/03/15	07:55:46	ok	ok	374.0240	172.523	0.000000	15.38	63.661	8.337	67771709.382850	11	373.7591	4.91806e-04	4.71467e-04
2018/03/15	08:00:46	ok	ok	374.0260	172.521	0.000000	15.44	63.671	8.369	63739320.482308	10	373.7862	4.85326e-04	3.55053e-04
2018/03/15	08:31:00	ok	ok	374.1040	172.521	0.000000	17.45	62.317	9.243	67269929.326177	10	373.8328	4.92464e-04	3.18913e-04
2018/03/15	08:36:00	ok	ok	374.1100	172.523	0.000000	17.57	62.427	9.326	67047887.235142	9	373.8582	4.88592e-04	3.37558e-04
2018/03/15	08:41:00	ok	ok	374.1280	172.526	0.000000	17.74	62.366	9.411	69232922.290613	9	373.8511	4.92476e-04	3.46596e-04
2018/03/15	08:46:00	ok	ok	374.1240	172.515	0.000000	17.89	62.450	9.509	65163172.031270	11	373.9589	4.67365e-04	4.65400e-04
2018/03/15	08:51:00	ok	ok	374.1300	172.519	0.000000	18.02	62.532	9.595	68717687.820250	10	373.8843	4.82983e-04	3.08942e-04
2018/03/15	08:55:59	ok	ok	374.1460	172.519	0.000000	18.13	62.580	9.665	64502976.419913	9	373.8895	4.83055e-04	3.35115e-04
2018/03/15	09:01:00	ok	ok	374.1540	172.525	0.000000	18.26	62.572	9.739	66061418.876003	11	373.9808	4.70247e-04	4.61826e-04
2018/03/15	09:06:00	ok	ok	374.1500	172.512	0.000000	18.36	62.648	9.809	63049027.280443	11	374.0538	4.54087e-04	4.65921e-04
2018/03/15	09:11:00	ok	ok	374.1640	172.519	0.000000	18.46	62.695	9.874	68127500.614810	10	374.0134	4.64151e-04	5.04203e-04
2018/03/15	09:15:59	ok	ok	374.1560	172.522	0.000000	18.56	62.682	9.931	63597572.428017	12	374.0063	4.62774e-04	4.45606e-04
2018/03/15	09:21:00	ok	ok	374.1660	172.523	0.000000	18.61	62.870	9.990	66877750.231701	11	374.0824	4.50463e-04	4.92212e-04
2018/03/15	09:26:00	ok	ok	374.1660	172.518	0.000000	18.66	62.878	10.021	63661228.819223	9	373.9073	4.76880e-04	3.95046e-04
2018/03/15	09:30:59	ok	ok	374.1700	172.519	0.000000	18.78	63.018	10.115	65474764.004382	11	374.0017	4.68605e-04	4.98837e-04
2018/03/15	09:35:59	ok	ok	374.1720	172.528	0.000000	18.83	63.026	10.146	61004304.485542	11	374.0435	4.64290e-04	5.22651e-04
2018/03/15	09:40:59	ok	ok	374.1800	172.522	0.000000	18.92	63.071	10.207	61814767.710433	12	374.0094	4.65542e-04	4.74166e-04
2018/03/15	09:46:00	ok	ok	374.1800	172.528	0.000000	18.98	63.111	10.250	64563383.709035	11	374.0378	4.63714e-04	4.85892e-04
2018/03/15	09:51:00	ok	ok	374.1860	172.523	0.000000	19.06	63.184	10.310	62763933.167029	12	374.0711	4.52036e-04	4.57859e-04
2018/03/15	09:55:59	ok	ok	374.1800	172.523	0.000000	19.10	63.221	10.340	60711089.605179	12	374.0592	4.57425e-04	4.53913e-04
2018/03/15	10:31:01	ok	ok	374.2100	172.512	0.000000	20.10	63.059	10.937	58669613.379672	11	373.9358	4.73675e-04	1.36540e-04
2018/03/15	10:36:00	ok	ok	374.2140	172.515	0.000000	20.22	62.989	11.002	54174506.850089	9	373.9585	4.71486e-04	9.86940e-05
2018/03/15	10:41:01	ok	ok	374.2080	172.511	0.000000	20.27	62.997	11.035	53380079.972937	11	373.9443	4.74773e-04	3.23639e-04
2018/03/15	10:46:01	ok	ok	374.2180	172.511	0.000000	20.33	63.037	11.081	55585520.623547	11	373.9178	4.77756e-04	1.38491e-04
2018/03/15	10:51:01	ok	ok	374.2160	172.510	0.000000	20.44	62.995	11.145	55122067.444801	11	373.9802	4.69131e-04	2.86774e-04
2018/03/15	10:56:01	ok	ok	374.2260	172.514	0.000000	20.54	63.012	11.213	55727511.944018	11	373.8932	4.79943e-04	1.79529e-04
2018/03/15	11:01:00	ok	ok	374.2240	172.511	0.000000	20.60	62.932	11.238	55882081.206562	9	373.9746	4.72212e-04	1.15729e-04
2018/03/15	11:06:01	ok	ok	374.2220	172.516	0.000000	20.68	62.945	11.292	56325086.018116	11	373.9387	4.73777e-04	1.49569e-04
2018/03/15	11:11:01	ok	ok	374.2300	172.511	0.000000	20.74	62.925	11.328	54025096.394882	11	373.9709	4.71042e-04	3.49559e-04
2018/03/15	11:16:01	ok	ok	374.2440	172.513	0.000000	20.78	62.901	11.350	58117142.239204	11	373.9355	4.74284e-04	1.41247e-04
2018/03/15	11:21:00	ok	ok	374.2400	172.512	0.000000	20.84	62.942	11.397	52151001.101224	11	373.9450	4.74484e-04	1.60842e-04
2018/03/15	11:26:01	ok	ok	374.2420	172.519	0.000000	20.90	62.921	11.433	51657897.109123	10	373.9670	4.71388e-04	1.00014e-04
2018/03/15	11:31:01	ok	ok	374.2440	172.521	0.000000	20.93	62.957	11.460	56358214.971114	11	373.9250	4.76923e-04	1.90675e-04
2018/03/15	11:36:00	ok	ok	374.2420	172.515	0.000000	21.04	62.945	11.531	54969726.378871	11	373.9480	4.73285e-04	1.71735e-04
2018/03/15	11:41:00	ok	ok	374.2580	172.516	0.000000	21.09	62.893	11.555	58038515.600511	10	373.9643	4.71462e-04	1.12818e-04
2018/03/15	11:46:01	ok	ok	374.2540	172.523	0.000000	21.14	62.931	11.596	52861836.253676	9	374.0019	4.66192e-04	8.33185e-05
2018/03/15	11:51:01	ok	ok	374.2460	172.516	0.000000	21.17	62.966	11.622	56079266.598979	11	373.9320	4.75841e-04	1.63516e-04
2018/03/15	11:56:01	ok	ok	374.2540	172.525	0.000000	21.21	62.883	11.634	57578181.680571	11	373.9640	4.74626e-04	1.50839e-04
2018/03/15	12:31:00	ok	ok	374.4020	172.515	0.000000	24.41	59.956	13.320	64668971.452719	11	374.1990	4.58518e-04	3.67093e-04
2018/03/15	12:36:00	ok	ok	374.4140	172.522	0.000000	24.73	59.852	13.539	65750208.224160	10	374.1579	4.61749e-04	1.91120e-04
2018/03/15	12:41:01	ok	ok	374.4340	172.531	0.000000	24.90	59.725	13.640	67538541.572401	9	374.1850	4.60405e-04	1.50012e-04
2018/03/15	12:46:01	ok	ok	374.4440	172.542	0.000000	25.07	59.689	13.763	63194843.801175	13	374.3258	4.36980e-04	4.90306e-04
2018/03/15	12:51:01	ok	ok	374.4520	172.554	0.000000	25.22	59.558	13.849	64873378.357653	10	374.4099	4.26539e-04	4.46718e-04
2018/03/15	12:56:01	ok	ok	374.4660	172.565	0.000000	25.35	59.609	13.963	66959703.906904	10	374.4135	4.27927e-04	4.30339e-04
2018/03/15	13:01:01	ok	ok	374.4740	172.574	0.000000	25.54	59.484	14.083	65595179.245172	13	374.3564	4.36062e-04	4.89096e-04
2018/03/15	13:06:01	ok	ok	374.5020	172.590	0.000000	25.70	59.354	14.178	69672988.556457	13	374.3913	4.32876e-04	4.57509e-04
2018/03/15	13:11:01	ok	ok	374.5080	172.600	0.000000	25.81	59.464	14.292	65164442.707652	13	374.3785	4.35655e-04	4.99622e-04
2018/03/15	13:16:01	ok	ok	374.5080	172.605	0.000000	25.96	59.364	14.388	64658423.464900	13	374.4017	4.33080e-04	4.43731e-04
2018/03/15	13:21:01	ok	ok	374.5180	172.624	0.000000	26.08	59.320	14.474	65084662.420073	12	374.4202	4.35681e-04	4.81768e-04
2018/03/15	13:26:01	ok	ok	374.5240	172.629	0.000000	26.22	59.342	14.593	65025967.280529	13	374.3949	4.36655e-04	4.96594e-04
2018/03/15	13:31:01	ok	ok	374.5340	172.626	0.000000	26.29	59.322	14.645	66546922.848452	12	374.4430	4.31195e-04	4.56789e-04
2018/03/15	13:36:01	ok	ok	374.5460	172.638	0.000000	26.41	59.309	14.740	69422585.312936	13	374.4243	4.34954e-04	4.69054e-04
2018/03/15	13:41:01	ok	ok	374.5480	172.647	0.000000	26.49	59.166	14.770	68451961.707010	12	374.4814	4.26642e-04	4.36324e-04
2018/03/15	13:46:01	ok	ok	374.5600	172.655	0.000000	26.61	59.123	14.858	71484364.082738	13	374.4754	4.27420e-04	4.38734e-04
2018/03/15	13:51:01	ok	ok	374.5720	172.666	0.000000	26.77	59.179	15.004	72600002.849417	13	374.4736	4.29725e-04	4.72945e-04
2018/03/15	13:56:01	ok	ok	374.5740	172.667	0.000000	26.82	59.124	15.032	69712128.963086	12	374.3779	4.42897e-04	6.99935e-04
2018/03/15	14:01:01	ok	ok	374.5880	172.675	0.000000	27.02	59.030	15.176	68021172.304376	11	374.4734	4.34187e-04	4.72681e-04
2018/03/15	14:31:15	ok	ok	374.6360	172.705	0.000000	27.96	58.738	15.904	70621635.797206	11	374.4958	4.33458e-04	6.86494e-04
2018/03/15	14:36:15	ok	ok	374.6400	172.707	0.000000	28.03	58.623	15.934	70311143.056931	12	374.5053	4.32094e-04	5.26444e-04
2018/03/15	14:41:15	ok	ok	374.6420	172.712	0.000000	28.11	58.667	16.016	71387584.377225	11	374.4849	4.37206e-04	6.40270e-04
2018/03/15	14:46:15	ok	ok	374.6520	172.714	0.000000	28.27	58.597	16.139	68076815.954500	11	374.5631	4.30705e-04	4.50193e-04
2018/03/15	14:51:15	ok	ok	374.6540	172.714	0.000000	28.28	58.599	16.148	69550650.537486	12	374.5415	4.30041e-04	5.15841e-04
2018/03/15	14:56:14	ok	ok	374.6680	172.714	0.000000	28.44	58.560	16.279	72520224.216157	10	374.5953	4.25738e-04	4.85876e-04
2018/03/15	15:01:15	ok	ok	374.6720	172.717	0.000000	28.51	58.540	16.336	70550543.470879	8	374.4432	4.49201e-04	1.33077e-04
2018/03/15	15:06:15	ok	ok	374.6700	172.716	0.000000	28.62	58.525	16.431	69763839.728154	12	374.5634	4.32827e-04	4.48065e-04
2018/03/15	15:11:15	ok	ok	374.6740	172.719	0.000000	28.66	58.531	16.468	68267146.792651	13	374.5816	4.26846e-04	4.03221e-04
2018/03/15	15:16:15	ok	ok	374.6740	172.719	0.000000	28.71	58.601	16.533	67292688.013008	8	374.4810	4.44220e-04	1.12945e-04
2018/03/15	15:21:15	ok	ok	374.6780	172.721	0.000000	28.71	58.539	16.516	66972558.916365	12	374.5714	4.31497e-04	4.27866e-04
2018/03/15	15:26:15	ok	ok	374.6860	172.723	0.000000	28.70	58.600	16.524	71605581.313240	12	374.5690	4.32646e-04	4.45715e-04
2018/03/15	15:31:15	ok	ok	374.6780	172.725	0.000000	28.75	58.608	16.571	65946283.247474	12	374.5962	4.31139e-04	4.40725e-04
2018/03/15	15:36:15	ok	ok	374.6940	172.726	0.000000	28.84	58.559	16.639	69595558.515180	12	374.5962	4.28834e-04	4.55907e-04
2018/03/15	15:41:15	ok	ok	374.6800	172.724	0.000000	28.85	58.591	16.657	68263342.010603	12	374.5416	4.33181e-04	6.32881e-04
2018/03/15	15:46:15	ok	ok	374.6860	172.726	0.000000	28.84	58.590	16.648	65480415.681421	12	374.6053	4.26311e-04	4.43668e-04
2018/03/15	15:51:15	ok	ok	374.6840	172.727	0.000000	28.88	58.690	16.713	64448650.156114	12	374.6074	4.26935e-04	4.37559e-04
2018/03/15	15:56:15	ok	ok	374.6860	172.730	0.000000	28.99	58.581	16.782	66871642.131702	12	374.6174	4.24065e-04	4.21059e-04
2018/03/15	16:31:15	ok	ok	374.6820	172.723	0.000000	28.84	58.809	16.710	60715289.940829	12	374.5967	4.28389e-04	4.46890e-04
2018/03/15	16:36:15	ok	ok	374.6820	172.725	0.000000	28.80	58.866	16.690	62950193.502230	12	374.5652	4.29678e-04	5.48402e-04
2018/03/15	16:41:15	ok	ok	374.6940	172.723	0.000000	28.83	58.745	16.683	65655095.350796	11	374.5852	4.30749e-04	4.55866e-04
2018/03/15	16:46:15	ok	ok	374.6840	172.727	0.000000	28.82	58.775	16.682	57999730.095675	12	374.5854	4.30519e-04	4.34695e-04
2018/03/15	16:51:15	ok	ok	374.6840	172.724	0.000000	28.85	58.654	16.675	63036668.378417	13	374.5541	4.28569e-04	5.84797e-04
2018/03/15	16:56:15	ok	ok	374.6880	172.723	0.000000	28.85	58.685	16.684	59729799.610373	11	374.6186	4.24272e-04	4.17771e-04
2018/03/15	17:01:15	ok	ok	374.6840	172.728	0.000000	28.80	58.678	16.636	61297113.437773	12	374.5803	4.28071e-04	5.15772e-04
2018/03/15	17:06:15	ok	ok	374.6920	172.729	0.000000	28.83	58.651	16.656	64033080.464965	13	374.5890	4.26462e-04	4.55699e-04
2018/03/15	17:11:15	ok	ok	374.6860	172.726	0.000000	28.88	58.659	16.704	63924240.798830	11	374.5976	4.29078e-04	4.61855e-04
2018/03/15	17:16:15	ok	ok	374.6840	172.726	0.000000	28.87	58.563	16.667	63176871.187806	12	374.5929	4.28835e-04	4.60370e-04
2018/03/15	17:21:14	ok	ok	374.6840	172.726	0.000000	28.86	58.593	16.667	59678362.825025	12	374.5408	4.31661e-04	6.39836e-04
2018/03/15	17:26:15	ok	ok	374.6880	172.728	0.000000	28.82	58.555	16.620	59419822.654229	7	374.5126	4.40548e-04	8.32634e-05
2018/03/15	17:31:15	ok	ok	374.6920	172.727	0.000000	28.88	58.502	16.659	63193302.792922	13	374.5895	4.25988e-04	4.21191e-04
2018/03/15	17:36:15	ok	ok	374.6840	172.731	0.000000	28.86	58.593	16.667	59989190.523748	7	374.4915	4.43391e-04	1.13427e-04
2018/03/15	17:41:15	ok	ok	374.6800	172.728	0.000000	28.82	58.618	16.638	63462791.462193	12	374.5269	4.35289e-04	6.21725e-04
2018/03/15	17:46:15	ok	ok	374.6860	172.730	0.000000	28.80	58.552	16.601	59216151.199601	13	374.5864	4.25006e-04	4.12010e-04
2018/03/15	17:51:15	ok	ok	374.6800	172.729	0.000000	28.80	58.552	16.601	59098509.999206	12	374.5437	4.30863e-04	6.37156e-04
2018/03/15	17:56:15	ok	ok	374.6760	172.729	0.000000	28.79	58.551	16.591	57963489.352496	13	374.5254	4.30507e-04	5.15192e-04
2018/03/15	18:01:15	ok	ok	374.6780	172.731	0.000000	28.80	58.490	16.583	56932307.478775	13	374.5363	4.31627e-04	4.88864e-04
2018/03/15	18:31:28	ok	ok	374.4840	172.739	0.000000	25.88	61.636	14.872	51194020.460457	13	374.3317	4.37685e-04	6.34622e-04
2018/03/15	18:36:29	ok	ok	374.4780	172.740	0.000000	25.68	61.727	14.728	55974291.686624	13	374.3348	4.35850e-04	4.84248e-04
2018/03/15	18:41:29	ok	ok	374.4680	172.736	0.000000	25.52	61.793	14.613	54832758.181155	13	374.3611	4.31424e-04	4.66581e-04
2018/03/15	18:46:29	ok	ok	374.4480	172.733	0.000000	25.40	61.835	14.525	50011527.810414	12	374.3143	4.40230e-04	4.92857e-04
2018/03/15	18:51:29	ok	ok	374.4400	172.733	0.000000	25.32	61.822	14.457	56129456.669609	12	374.3420	4.34898e-04	4.33985e-04
2018/03/15	18:56:28	ok	ok	374.4280	172.725	0.000000	25.20	61.895	14.376	52541335.547814	12	374.3226	4.38044e-04	4.23751e-04
2018/03/15	19:01:29	ok	ok	374.4160	172.721	0.000000	25.12	61.882	14.309	50871217.843288	12	374.3170	4.34576e-04	4.22739e-04
2018/03/15	19:06:29	ok	ok	374.4140	172.713	0.000000	25.00	61.893	14.215	56471174.740592	11	374.3273	4.33918e-04	4.71503e-04
2018/03/15	19:11:29	ok	ok	374.4040	172.709	0.000000	24.97	61.919	14.197	47674386.725683	11	374.3076	4.37018e-04	3.93040e-04
2018/03/15	19:16:29	ok	ok	374.3900	172.702	0.000000	24.85	61.960	14.111	49850141.726706	12	374.2970	4.33878e-04	4.66062e-04
2018/03/15	19:21:29	ok	ok	374.3820	172.696	0.000000	24.80	61.952	14.070	52339735.038056	9	374.3280	4.33924e-04	4.20706e-04
2018/03/15	19:26:28	ok	ok	374.3740	172.700	0.000000	24.74	61.912	14.013	50449919.610031	12	374.2819	4.37328e-04	4.14392e-04
2018/03/15	19:31:29	ok	ok	374.3740	172.692	0.000000	24.64	61.988	13.951	55633197.729047	12	374.3077	4.29675e-04	4.67738e-04
2018/03/15	19:36:29	ok	ok	374.3640	172.685	0.000000	24.60	61.920	13.905	51293815.320063	7	374.1777	4.52309e-04	1.18569e-04
2018/03/15	19:41:28	ok	ok	374.3560	172.673	0.000000	24.56	61.883	13.865	54010400.476497	9	374.3357	4.31497e-04	4.36453e-04
2018/03/15	19:46:28	ok	ok	374.3520	172.669	0.000000	24.48	61.962	13.820	53042966.757681	11	374.3063	4.32487e-04	4.23328e-04
2018/03/15	19:51:28	ok	ok	374.3520	172.660	0.000000	24.45	61.987	13.803	56183619.133273	11	374.3002	4.34339e-04	4.39747e-04
2018/03/15	19:56:29	ok	ok	374.3420	172.663	0.000000	24.41	61.950	13.763	56255483.964185	9	374.1167	4.57852e-04	3.30726e-04
2018/03/15	20:31:29	ok	ok	374.3200	172.650	0.000000	23.58	62.729	13.296	56450572.232650	9	374.0764	4.61313e-04	3.86205e-04
2018/03/15	20:36:29	ok	ok	374.3120	172.657	0.000000	23.45	62.799	13.213	59140588.641589	11	374.0351	4.64152e-04	3.99887e-04
2018/03/15	20:41:29	ok	ok	374.3100	172.652	0.000000	23.47	62.742	13.216	56786050.691533	8	374.1160	4.54411e-04	3.31961e-04
2018/03/15	20:46:29	ok	ok	374.3040	172.648	0.000000	23.38	62.818	13.164	54691686.074379	11	374.0483	4.63006e-04	3.44560e-04
2018/03/15	20:51:28	ok	ok	374.3080	172.638	0.000000	23.30	62.774	13.095	61201049.013600	10	374.0840	4.58970e-04	3.46589e-04
2018/03/15	20:56:29	ok	ok	374.2920	172.631	0.000000	23.29	62.834	13.100	55898353.796346	11	374.0621	4.60106e-04	3.33985e-04
2018/03/15	21:01:29	ok	ok	374.2860	172.632	0.000000	23.19	62.938	13.047	54768521.508769	10	374.0626	4.60484e-04	3.29749e-04
2018/03/15	21:06:28	ok	ok	374.2860	172.622	0.000000	23.14	62.869	12.996	54097952.840248	12	373.9985	4.65930e-04	3.54479e-04
2018/03/15	21:11:28	ok	ok	374.2780	172.631	0.000000	23.13	62.989	13.013	56685360.046903	11	374.0000	4.67159e-04	4.22256e-04
2018/03/15	21:16:28	ok	ok	374.2760	172.614	0.000000	23.07	62.979	12.967	54571505.300763	11	374.0195	4.65435e-04	3.94995e-04
2018/03/15	21:21:28	ok	ok	374.2760	172.616	0.000000	23.00	63.059	12.931	56599302.397889	8	374.1027	4.54416e-04	3.36022e-04
2018/03/15	21:26:29	ok	ok	374.2700	172.614	0.000000	22.98	63.086	12.922	59305709.986745	8	374.1118	4.50399e-04	3.37691e-04
2018/03/15	21:31:28	ok	ok	374.2680	172.606	0.000000	22.96	63.113	12.913	56363630.621515	10	374.0213	4.65344e-04	3.47327e-04
2018/03/15	21:36:28	ok	ok	374.2700	172.584	0.000000	22.94	63.109	12.897	54575282.391353	8	374.1199	4.48347e-04	3.27743e-04
2018/03/15	21:41:29	ok	ok	374.2580	172.595	0.000000	22.93	63.168	12.902	54397468.257755	11	373.9950	4.66639e-04	3.91136e-04
2018/03/15	21:46:29	ok	ok	374.2640	172.596	0.000000	22.86	63.217	12.860	59305156.565093	11	373.9910	4.66957e-04	3.81002e-04
2018/03/15	21:51:29	ok	ok	374.2560	172.587	0.000000	22.86	63.157	12.848	54574738.518157	10	374.0214	4.63196e-04	3.39614e-04
2018/03/15	21:56:28	ok	ok	374.2520	172.580	0.000000	22.83	63.273	12.850	54492233.471585	11	373.9806	4.68275e-04	3.91218e-04
2018/03/15	22:01:29	ok	ok	374.2560	172.581	0.000000	22.75	63.290	12.794	53671080.787390	9	374.0428	4.59332e-04	3.82453e-04
2018/03/15	22:31:43	ok	ok	374.1480	172.551	0.000000	20.92	65.385	11.895	54713702.938123	8	374.0015	4.54180e-04	3.54395e-04
2018/03/15	22:36:42	ok	ok	374.1360	172.545	0.000000	20.72	65.410	11.762	54302135.358447	11	373.8566	4.70796e-04	4.46988e-04
2018/03/15	22:41:42	ok	ok	374.1320	172.543	0.000000	20.64	65.396	11.705	55770459.114101	9	373.8707	4.76343e-04	3.27466e-04
2018/03/15	22:46:43	ok	ok	374.1340	172.539	0.000000	20.57	65.444	11.666	58001324.610473	11	373.8521	4.69628e-04	1.16542e-04
2018/03/15	22:51:43	ok	ok	374.1180	172.527	0.000000	20.44	65.481	11.584	55164284.629437	8	373.8677	4.66812e-04	1.13416e-04
2018/03/15	22:56:43	ok	ok	374.1220	172.532	0.000000	20.39	65.413	11.539	56868213.850773	8	373.8269	4.80650e-04	1.23587e-04
2018/03/15	23:01:43	ok	ok	374.1140	172.532	0.000000	20.32	65.341	11.479	51931571.712144	7	373.8685	4.64468e-04	1.67984e-04
2018/03/15	23:06:42	ok	ok	374.1080	172.519	0.000000	20.23	65.325	11.416	53445126.548885	11	373.8303	4.70409e-04	2.00969e-04
2018/03/15	23:11:43	ok	ok	374.0960	172.520	0.000000	20.21	65.292	11.397	53121245.689667	8	374.0887	4.25051e-04	4.32051e-04
2018/03/15	23:16:42	ok	ok	374.1000	172.520	0.000000	20.08	65.299	11.312	54354258.903827	11	373.9415	4.55489e-04	4.48418e-04
2018/03/15	23:21:43	ok	ok	374.0960	172.512	0.000000	20.08	65.270	11.307	54573017.270396	11	374.0083	4.41411e-04	4.69864e-04
2018/03/15	23:26:43	ok	ok	374.0900	172.516	0.000000	20.04	65.263	11.279	55345169.655913	10	374.0149	4.39782e-04	4.24084e-04
2018/03/15	23:31:43	ok	ok	374.0860	172.516	0.000000	19.95	65.217	11.212	50512487.931791	10	373.8046	4.77783e-04	1.47212e-04
2018/03/15	23:36:43	ok	ok	374.0920	172.519	0.000000	19.90	65.209	11.178	58246003.160626	9	373.8257	4.71834e-04	1.33295e-04
2018/03/15	23:41:42	ok	ok	374.0800	172.516	0.000000	19.81	65.193	11.117	58441734.540718	11	373.9321	4.54356e-04	4.51422e-04
2018/03/15	23:46:42	ok	ok	374.0760	172.515	0.000000	19.81	65.163	11.112	54389949.973816	11	373.9172	4.58205e-04	4.26250e-04
2018/03/15	23:51:43	ok	ok	374.0800	172.512	0.000000	19.76	65.155	11.078	55509801.435638	10	373.8856	4.63019e-04	3.98166e-04
2018/03/15	23:56:43	ok	ok	374.0740	172.512	0.000000	19.70	65.174	11.042	54752854.172528	12	373.9277	4.60750e-04	5.07433e-04
2018/03/16	00:31:43	ok	ok	373.9300	172.544	0.000000	15.92	69.195	9.363	39085441.182995	10	373.6656	4.90278e-04	3.53857e-04
2018/03/16	00:36:42	ok	ok	373.9260	172.540	0.000000	15.66	69.321	9.234	38561191.274643	10	373.6755	4.92132e-04	4.26042e-04
2018/03/16	00:41:43	ok	ok	373.9100	172.537	0.000000	15.42	69.420	9.113	39019182.960028	9	373.6458	4.92132e-04	3.70603e-04
2018/03/16	00:46:43	ok	ok	373.9000	172.540	0.000000	15.22	69.527	9.017	40373394.900153	10	373.6290	4.91814e-04	3.48483e-04
2018/03/16	00:51:42	ok	ok	373.8920	172.539	0.000000	15.02	69.548	8.911	38367343.274515	8	373.6804	4.82132e-04	4.05766e-04
2018/03/16	00:56:42	ok	ok	373.8960	172.538	0.000000	14.83	69.656	8.822	40656019.340321	11	373.6234	4.85356e-04	3.65252e-04
2018/03/16	01:01:43	ok	ok	373.8800	172.536	0.000000	14.64	69.707	8.727	40608789.159167	10	373.6165	4.98466e-04	4.22698e-04
2018/03/16	01:06:42	ok	ok	373.8640	172.539	0.000000	14.49	69.736	8.651	41800563.592948	10	373.5988	4.94069e-04	3.84876e-04
2018/03/16	01:11:43	ok	ok	373.8760	172.535	0.000000	14.33	69.764	8.570	41937722.043847	8	373.6253	4.83448e-04	4.21498e-04
2018/03/16	01:16:43	ok	ok	373.8520	172.534	0.000000	14.21	69.798	8.512	44998575.613885	9	373.6369	4.74447e-04	4.31173e-04
2018/03/16	01:21:43	ok	ok	373.8420	172.534	0.000000	14.07	69.829	8.443	41665469.110972	9	373.5998	4.79946e-04	4.39211e-04
2018/03/16	01:26:43	ok	ok	373.8520	172.533	0.000000	13.95	69.836	8.382	45155167.347749	10	373.6417	4.79193e-04	4.19817e-04
2018/03/16	01:31:42	ok	ok	373.8460	172.532	0.000000	13.82	69.868	8.319	43519376.367294	9	373.5907	4.79685e-04	4.37184e-04
2018/03/16	01:36:43	ok	ok	373.8320	172.532	0.000000	13.74	69.882	8.280	41591816.931984	9	373.5711	4.85153e-04	4.43665e-04
2018/03/16	01:41:42	ok	ok	373.8260	172.529	0.000000	13.62	69.859	8.216	43213535.058480	10	373.5952	4.80556e-04	4.12887e-04
2018/03/16	01:46:43	ok	ok	373.8220	172.532	0.000000	13.51	69.839	8.159	42697846.324786	10	373.5342	4.91698e-04	4.16144e-04
2018/03/16	01:51:43	ok	ok	373.8220	172.533	0.000000	13.40	69.846	8.104	45866248.405780	10	373.5335	4.92414e-04	4.20790e-04
2018/03/16	01:56:42	ok	ok	373.8200	172.531	0.000000	13.32	69.860	8.066	45246653.862574	8	373.5702	4.87390e-04	4.30352e-04
2018/03/16	02:01:43	ok	ok	373.8100	172.530	0.000000	13.24	69.845	8.025	43277726.203730	8	373.5605	4.85573e-04	4.50810e-04
2018/03/16	02:06:43	ok	ok	373.8080	172.528	0.000000	13.15	69.828	7.978	42915999.639138	8	373.5579	4.83846e-04	4.55460e-04
2018/03/16	02:11:42	ok	ok	373.8080	172.525	0.000000	13.06	69.868	7.939	47082117.810400	10	373.5038	5.00930e-04	4.35541e-04
2018/03/16	02:16:43	ok	ok	373.7980	172.525	0.000000	12.98	69.824	7.895	44490661.413547	10	373.5706	4.87022e-04	4.47463e-04
2018/03/16	02:21:43	ok	ok	373.7960	172.526	0.000000	12.90	69.838	7.857	44115471.009154	8	373.5480	4.87500e-04	4.40861e-04
2018/03/16	02:26:42	ok	ok	373.7920	172.525	0.000000	12.84	69.826	7.827	46413992.537218	10	373.5264	4.95388e-04	3.81848e-04
2018/03/16	02:31:43	ok	ok	373.7940	172.523	0.000000	12.74	69.807	7.776	46782095.564949	10	373.5459	5.06478e-04	5.28200e-04
2018/03/16	02:36:43	ok	ok	373.7800	172.524	0.000000	12.68	69.768	7.743	42742602.409439	11	373.5766	4.76548e-04	4.00019e-04
2018/03/16	02:41:43	ok	ok	373.7900	172.525	0.000000	12.62	69.785	7.716	45658745.082548	8	373.5335	4.93023e-04	4.34556e-04
2018/03/16	02:46:43	ok	ok	373.7780	172.523	0.000000	12.54	69.770	7.676	43358175.588232	11	373.6096	4.94317e-04	5.59021e-04
2018/03/16	02:51:42	ok	ok	373.7780	172.522	0.000000	12.47	69.756	7.642	47945167.108993	10	373.5790	4.82678e-04	4.28313e-04
2018/03/16	02:56:43	ok	ok	373.7680	172.523	0.000000	12.42	69.747	7.617	42940397.781101	8	373.5413	4.91831e-04	4.11629e-04
2018/03/16	03:01:42	ok	ok	373.7600	172.522	0.000000	12.36	69.736	7.587	47493496.705800	11	373.5762	4.94520e-04	5.91925e-04
2018/03/16	03:06:43	ok	ok	373.7500	172.521	0.000000	12.30	69.753	7.561	47198070.660029	8	373.5195	4.97706e-04	4.77341e-04
2018/03/16	03:11:43	ok	ok	373.7540	172.524	0.000000	12.23	69.682	7.521	44035565.903069	12	373.5910	4.75787e-04	4.56127e-04
2018/03/16	03:16:43	ok	ok	373.7540	172.524	0.000000	12.18	69.673	7.496	45860129.235069	8	373.4296	5.07225e-04	1.49561e-04
2018/03/16	03:21:43	ok	ok	373.7460	172.526	0.000000	12.13	69.664	7.472	48124876.888249	11	373.5802	4.83123e-04	4.46370e-04
2018/03/16	03:26:43	ok	ok	373.7420	172.524	0.000000	12.08	69.683	7.451	50715408.550581	8	373.4547	5.05472e-04	1.77956e-04
2018/03/16	03:31:42	ok	ok	373.7420	172.522	0.000000	12.02	69.643	7.419	50324512.963756	8	373.4273	5.27583e-04	3.76853e-04
2018/03/16	03:36:43	ok	ok	373.7440	172.524	0.000000	11.96	69.603	7.387	54823783.462097	8	373.4246	5.26441e-04	3.68759e-04
2018/03/16	03:41:42	ok	ok	373.7400	172.523	0.000000	11.91	69.593	7.363	55286284.845776	8	373.3863	5.36069e-04	3.53652e-04
2018/03/16	03:46:42	ok	ok	373.7400	172.524	0.000000	11.86	69.613	7.342	57981826.833465	8	373.4041	5.12015e-04	2.30661e-04
2018/03/16	03:51:43	ok	ok	373.7400	172.524	0.000000	11.81	69.575	7.315	52892633.366232	8	373.4319	5.26478e-04	3.58458e-04
2018/03/16	03:56:42	ok	ok	373.7440	172.525	0.000000	11.79	69.571	7.305	61963250.478554	8	373.3929	5.35552e-04	3.64902e-04
2018/03/16	04:01:42	ok	ok	373.7440	172.525	0.000000	11.75	69.563	7.286	62198315.433997	10	373.4892	5.22679e-04	4.79245e-04
2018/03/16	04:06:42	ok	ok	373.7420	172.525	0.000000	11.70	69.554	7.263	61914208.617785	8	373.4034	5.32612e-04	3.44942e-04
2018/03/16	04:11:43	ok	ok	373.7540	172.528	0.000000	11.66	69.575	7.247	62189421.694765	8	373.4216	5.25696e-04	3.70450e-04
2018/03/16	04:16:43	ok	ok	373.7540	172.528	0.000000	11.61	69.508	7.217	65954247.252743	8	373.3958	5.33855e-04	3.45665e-04
2018/03/16	04:21:43	ok	ok	373.7600	172.524	0.000000	11.58	69.503	7.203	68865379.216233	8	373.3891	5.34564e-04	3.56995e-04
2018/03/16	04:26:43	ok	ok	373.7500	172.524	0.000000	11.54	69.495	7.184	66483298.468742	8	373.4240	5.24429e-04	3.74717e-04
2018/03/16	04:31:42	ok	ok	373.7540	172.524	0.000000	11.48	69.512	7.159	65089311.830367	8	373.3760	5.35506e-04	3.74839e-04
2018/03/16	04:36:43	ok	ok	373.7580	172.526	0.000000	11.45	69.478	7.142	65041652.957502	8	373.4317	5.25734e-04	3.35906e-04
2018/03/16	04:41:42	ok	ok	373.7620	172.526	0.000000	11.41	69.499	7.127	67413648.966721	8	373.4152	5.27462e-04	3.21636e-04
2018/03/16	04:46:43	ok	ok	373.7640	172.526	0.000000	11.38	69.436	7.107	69380880.453099	8	373.3851	5.35535e-04	3.79142e-04
2018/03/16	04:51:43	ok	ok	373.7540	172.528	0.000000	11.32	69.454	7.082	66275420.646668	8	373.4048	5.30370e-04	3.36863e-04
2018/03/16	04:56:43	ok	ok	373.7600	172.529	0.000000	11.30	69.478	7.076	69691690.077825	8	373.4284	5.39136e-04	4.84121e-04
2018/03/16	05:01:43	ok	ok	373.7560	172.529	0.000000	11.27	69.444	7.059	65070618.759557	8	373.3971	5.35972e-04	3.71616e-04
2018/03/16	05:06:43	ok	ok	373.7520	172.530	0.000000	11.23	69.465	7.043	68794166.047714	8	373.4464	5.32661e-04	4.73422e-04
2018/03/16	05:11:43	ok	ok	373.7620	172.531	0.000000	11.20	69.431	7.027	72380274.618282	8	373.3924	5.38635e-04	3.65000e-04
2018/03/16	05:16:42	ok	ok	373.7580	172.529	0.000000	11.16	69.395	7.005	66998650.799637	8	373.4018	5.44668e-04	5.06262e-04
2018/03/16	05:21:42	ok	ok	373.7560	172.531	0.000000	11.13	69.389	6.992	69773627.334815	8	373.3877	5.34964e-04	3.26801e-04
2018/03/16	05:26:43	ok	ok	373.7560	172.526	0.000000	11.11	69.357	6.980	66306866.115271	8	373.4145	5.29540e-04	3.24050e-04
2018/03/16	05:31:42	ok	ok	373.7560	172.528	0.000000	11.05	69.374	6.955	67608122.763012	10	373.4776	5.29306e-04	4.55303e-04
2018/03/16	05:36:43	ok	ok	373.7580	172.537	0.000000	11.04	69.372	6.950	66196992.742526	8	373.4148	5.28695e-04	3.68573e-04
2018/03/16	05:41:43	ok	ok	373.7540	172.533	0.000000	11.02	69.397	6.944	69711562.385672	8	373.4141	5.40791e-04	5.23544e-04
2018/03/16	05:46:43	ok	ok	373.7540	172.530	0.000000	10.97	69.331	6.916	72225618.463248	10	373.5054	5.11051e-04	3.78040e-04
2018/03/16	05:51:43	ok	ok	373.7660	172.537	0.000000	10.95	69.355	6.910	70584132.429884	8	373.3887	5.34696e-04	3.03463e-04
2018/03/16	05:56:43	ok	ok	373.7580	172.534	0.000000	10.92	69.350	6.896	69276816.351073	8	373.4108	5.35529e-04	2.78803e-04
2018/03/16	06:01:43	ok	ok	373.7560	172.538	0.000000	10.89	69.344	6.882	67424053.171950	10	373.4764	5.26878e-04	4.71247e-04
2018/03/16	06:31:56	ok	ok	373.8460	172.430	0.000000	14.26	65.609	8.025	67787255.652537	11	373.5449	4.95361e-04	3.87553e-04
2018/03/16	06:36:57	ok	ok	373.8620	172.434	0.000000	14.47	65.500	8.116	66211677.033394	12	373.6935	4.71835e-04	4.90605e-04
2018/03/16	06:41:57	ok	ok	373.8660	172.424	0.000000	14.66	65.358	8.193	67270327.688001	9	373.6551	4.81298e-04	4.85190e-04
2018/03/16	06:46:57	ok	ok	373.8720	172.433	0.000000	14.80	65.265	8.251	66894820.564479	9	373.6635	4.78925e-04	5.14769e-04
2018/03/16	06:51:57	ok	ok	373.8760	172.435	0.000000	14.96	65.235	8.328	64009076.356923	10	373.6374	4.96137e-04	4.17916e-04
2018/03/16	06:56:57	ok	ok	373.8860	172.425	0.000000	15.10	65.083	8.380	66200973.379552	12	373.7359	4.68708e-04	4.66178e-04
2018/03/16	07:01:56	ok	ok	373.8960	172.439	0.000000	15.20	65.101	8.433	66228564.989482	12	373.7401	4.68715e-04	4.79432e-04
2018/03/16	07:06:57	ok	ok	373.9020	172.451	0.000000	15.30	65.089	8.483	65421855.836924	8	373.7054	4.88405e-04	4.63621e-04
2018/03/16	07:11:57	ok	ok	373.9120	172.446	0.000000	15.38	65.074	8.522	65691753.154612	8	373.6628	4.88969e-04	3.85623e-04
2018/03/16	07:16:57	ok	ok	373.9120	172.456	0.000000	15.48	65.062	8.572	65980078.126933	8	373.6884	4.82272e-04	3.86172e-04
2018/03/16	07:21:57	ok	ok	373.9180	172.455	0.000000	15.55	64.986	8.599	64017561.253520	10	373.7836	4.77395e-04	4.18748e-04
2018/03/16	07:26:57	ok	ok	373.9260	172.467	0.000000	15.64	65.001	8.648	68467021.700000	8	373.7059	4.83460e-04	4.00546e-04
2018/03/16	07:31:57	ok	ok	373.9340	172.460	0.000000	15.74	64.960	8.695	66209971.535289	8	373.7036	4.89812e-04	4.43265e-04
2018/03/16	07:36:57	ok	ok	373.9420	172.471	0.000000	15.81	64.913	8.725	66014452.609002	11	373.6797	4.91324e-04	4.43425e-04
2018/03/16	07:41:57	ok	ok	373.9380	172.471	0.000000	15.89	64.869	8.761	63917007.154324	8	373.7261	4.88036e-04	4.43391e-04
2018/03/16	07:46:57	ok	ok	373.9440	172.475	0.000000	15.96	64.822	8.792	65357522.361279	8	373.7334	4.90315e-04	4.69108e-04
2018/03/16	07:51:57	ok	ok	373.9520	172.479	0.000000	16.03	64.893	8.839	62356411.615967	9	373.7859	4.75607e-04	4.26799e-04
2018/03/16	07:56:57	ok	ok	373.9520	172.480	0.000000	16.11	64.848	8.876	64784107.792058	8	373.7673	4.72889e-04	3.60860e-04
2018/03/16	08:31:58	ok	ok	374.0380	172.481	0.000000	18.19	63.367	9.822	60256041.139271	9	373.9866	4.43680e-04	4.02971e-04
2018/03/16	08:36:58	ok	ok	374.0480	172.478	0.000000	18.30	63.415	9.893	59841546.638258	11	373.8872	4.61813e-04	4.47862e-04
2018/03/16	08:41:58	ok	ok	374.0620	172.481	0.000000	18.47	63.444	9.998	66727667.768513	9	373.8578	4.69997e-04	2.65731e-04
2018/03/16	08:46:58	ok	ok	374.0640	172.479	0.000000	18.60	63.436	10.074	61095768.017959	9	374.0054	4.43772e-04	4.86004e-04
2018/03/16	08:51:58	ok	ok	374.0800	172.481	0.000000	18.75	63.521	10.177	65558290.529382	11	374.0046	4.51918e-04	4.33671e-04
2018/03/16	08:56:58	ok	ok	374.0780	172.478	0.000000	18.92	63.520	10.280	64404895.274879	12	373.9981	4.52065e-04	4.32442e-04
2018/03/16	09:01:58	ok	ok	374.0900	172.477	0.000000	19.01	63.654	10.356	65018243.678166	8	373.9914	4.49710e-04	3.79460e-04
2018/03/16	09:06:58	ok	ok	374.0920	172.479	0.000000	19.16	63.680	10.452	62135633.428178	12	373.9964	4.51432e-04	4.43000e-04
2018/03/16	09:11:58	ok	ok	374.0940	172.478	0.000000	19.26	63.727	10.522	59964047.527744	12	374.0129	4.51066e-04	4.40153e-04
2018/03/16	09:16:58	ok	ok	374.1040	172.478	0.000000	19.39	63.778	10.611	63673370.287586	12	374.0306	4.49902e-04	4.30277e-04
2018/03/16	09:21:58	ok	ok	374.1040	172.481	0.000000	19.54	63.864	10.719	58847952.130923	12	374.0304	4.52629e-04	4.38365e-04
2018/03/16	09:26:58	ok	ok	374.1120	172.483	0.000000	19.62	63.937	10.782	62416129.308877	12	374.0369	4.55200e-04	4.94606e-04
2018/03/16	09:31:58	ok	ok	374.1100	172.482	0.000000	19.73	64.016	10.865	60854715.761679	12	374.0010	4.55824e-04	5.25811e-04
2018/03/16	09:36:58	ok	ok	374.1220	172.480	0.000000	19.82	64.001	10.920	62611084.361233	12	374.0621	4.50901e-04	4.78233e-04
2018/03/16	09:41:58	ok	ok	374.1220	172.481	0.000000	19.95	64.053	11.012	56823211.003088	9	373.8911	4.72112e-04	3.19759e-04
2018/03/16	09:46:58	ok	ok	374.1280	172.477	0.000000	20.04	64.128	11.083	62871320.416034	11	373.8702	4.76707e-04	2.37677e-04
2018/03/16	09:51:58	ok	ok	374.1320	172.479	0.000000	20.15	64.147	11.158	58523238.018830	11	373.8930	4.72866e-04	2.85507e-04
2018/03/16	09:56:58	ok	ok	374.1280	172.480	0.000000	20.26	64.165	11.233	59431821.329829	11	373.8772	4.74512e-04	3.09352e-04
2018/03/16	10:01:57	ok	ok	374.1380	172.481	0.000000	20.32	64.265	11.290	57229998.744136	8	373.8442	4.82379e-04	1.87957e-04
2018/03/16	10:32:11	ok	ok	374.1680	172.461	0.000000	21.62	63.946	12.114	56396679.312625	11	373.9472	4.65194e-04	4.03303e-04
2018/03/16	10:37:11	ok	ok	374.1700	172.465	0.000000	21.75	63.877	12.192	55358492.753511	10	373.9816	4.64433e-04	3.52660e-04
2018/03/16	10:42:11	ok	ok	374.1720	172.462	0.000000	21.86	63.926	12.279	54914401.595361	11	373.9004	4.73262e-04	4.10353e-04
2018/03/16	10:47:11	ok	ok	374.1880	172.464	0.000000	21.96	63.943	12.353	58062449.722380	11	373.9038	4.75034e-04	4.23529e-04
2018/03/16	10:52:11	ok	ok	374.1900	172.460	0.000000	22.09	63.844	12.427	57542625.508636	12	373.9691	4.60671e-04	3.59230e-04
2018/03/16	10:57:11	ok	ok	374.1940	172.465	0.000000	22.17	63.888	12.493	55408786.460776	10	373.9895	4.59374e-04	4.00672e-04
2018/03/16	11:02:11	ok	ok	374.2020	172.466	0.000000	22.24	63.869	12.539	59378313.245823	12	373.9585	4.64141e-04	3.42097e-04
2018/03/16	11:07:10	ok	ok	374.2020	172.467	0.000000	22.37	63.831	12.626	56803328.912049	10	373.9616	4.61828e-04	4.50943e-04
2018/03/16	11:12:10	ok	ok	374.2060	172.465	0.000000	22.47	63.817	12.696	56445358.235279	9	374.0053	4.60923e-04	3.93684e-04
2018/03/16	11:17:11	ok	ok	374.2080	172.471	0.000000	22.58	63.806	12.774	59114199.701374	10	373.9394	4.67652e-04	4.75941e-04
2018/03/16	11:22:11	ok	ok	374.2120	172.470	0.000000	22.70	63.796	12.860	58685630.096732	10	373.9974	4.65454e-04	3.41426e-04
2018/03/16	11:27:11	ok	ok	374.2180	172.465	0.000000	22.81	63.814	12.945	55129730.126360	12	373.9949	4.60251e-04	3.44199e-04
2018/03/16	11:32:10	ok	ok	374.2240	172.471	0.000000	22.90	63.769	13.002	59459894.571227	9	373.9901	4.65834e-04	3.88341e-04
2018/03/16	11:37:11	ok	ok	374.2260	172.471	0.000000	22.96	63.809	13.055	57891933.877319	9	374.1286	4.44830e-04	3.51537e-04
2018/03/16	11:42:11	ok	ok	374.2320	172.473	0.000000	23.09	63.801	13.151	57099145.729999	9	374.0721	4.54112e-04	3.53572e-04
2018/03/16	11:47:11	ok	ok	374.2360	172.474	0.000000	23.18	63.755	13.209	61181589.003432	9	374.0559	4.55920e-04	3.68196e-04
2018/03/16	11:52:11	ok	ok	374.2400	172.473	0.000000	23.30	63.715	13.291	56598021.113517	12	374.1157	4.46120e-04	3.31584e-04
2018/03/16	11:57:11	ok	ok	374.2480	172.475	0.000000	23.38	63.668	13.342	55304894.170614	9	374.0508	4.58335e-04	3.66196e-04
2018/03/16	12:32:11	ok	ok	374.4400	172.473	0.000000	27.06	60.682	15.635	66098812.721984	12	374.3620	4.27332e-04	4.14692e-04
2018/03/16	12:37:12	ok	ok	374.4580	172.475	0.000000	27.31	60.567	15.822	64981307.041933	11	374.3717	4.30526e-04	4.06622e-04
2018/03/16	12:42:12	ok	ok	374.4880	172.479	0.000000	27.60	60.457	16.049	68667062.621958	12	374.3619	4.32338e-04	4.84274e-04
2018/03/16	12:47:12	ok	ok	374.4880	172.487	0.000000	27.84	60.340	16.230	66757340.291235	12	374.4011	4.34343e-04	4.48800e-04
2018/03/16	12:52:11	ok	ok	374.5200	172.485	0.000000	28.08	60.191	16.405	68266059.870075	11	374.4438	4.32451e-04	5.16607e-04
2018/03/16	12:57:12	ok	ok	374.5260	172.494	0.000000	28.30	60.131	16.588	65169984.734315	11	374.4107	4.33591e-04	5.15585e-04
2018/03/16	13:02:12	ok	ok	374.5420	172.497	0.000000	28.55	60.046	16.793	65792609.729588	11	374.4406	4.37622e-04	5.87043e-04
2018/03/16	13:07:12	ok	ok	374.5540	172.502	0.000000	28.68	60.066	16.919	69961489.839680	10	374.5419	4.26538e-04	5.18177e-04
2018/03/16	13:12:12	ok	ok	374.5680	172.511	0.000000	28.94	59.982	17.137	68479937.294239	10	374.5135	4.27272e-04	4.45916e-04
2018/03/16	13:17:12	ok	ok	374.5880	172.521	0.000000	29.07	59.939	17.246	69143592.919065	9	374.5240	4.26926e-04	5.01371e-04
2018/03/16	13:22:12	ok	ok	374.5940	172.536	0.000000	29.39	59.801	17.509	66348725.411296	5	374.3895	4.46142e-04	1.10745e-04
2018/03/16	13:27:12	ok	ok	374.6080	172.537	0.000000	29.55	59.795	17.660	66749296.485766	10	374.6192	4.13904e-04	4.61096e-04
2018/03/16	13:32:12	ok	ok	374.6200	172.545	0.000000	29.65	59.779	17.751	66744050.926748	13	374.5393	4.21579e-04	4.55818e-04
2018/03/16	13:37:12	ok	ok	374.6340	172.555	0.000000	29.86	59.655	17.917	68724349.593077	7	374.4334	4.44136e-04	1.39836e-04
2018/03/16	13:42:12	ok	ok	374.6420	172.556	0.000000	30.02	59.648	18.071	65161699.842059	13	374.5409	4.24302e-04	4.60376e-04
2018/03/16	13:47:12	ok	ok	374.6580	172.566	0.000000	30.21	59.646	18.257	68764388.861214	12	374.6026	4.18142e-04	4.49155e-04
2018/03/16	13:52:11	ok	ok	374.6600	172.582	0.000000	30.35	59.574	18.374	66464489.526141	12	374.6233	4.16293e-04	4.93583e-04
2018/03/16	13:57:12	ok	ok	374.6700	172.580	0.000000	30.56	59.480	18.554	63832439.142643	10	374.6644	4.10860e-04	4.90855e-04
2018/03/16	14:32:12	ok	ok	374.7420	172.660	0.000000	31.78	58.878	19.608	68172262.346433	10	374.7360	4.09201e-04	4.55687e-04
2018/03/16	14:37:12	ok	ok	374.7520	172.668	0.000000	31.86	58.890	19.696	65643513.822169	10	374.7143	4.14812e-04	4.14591e-04
2018/03/16	14:42:12	ok	ok	374.7620	172.666	0.000000	31.98	58.845	19.808	68236992.372791	12	374.6849	4.16987e-04	4.39998e-04
2018/03/16	14:47:12	ok	ok	374.7620	172.675	0.000000	32.15	58.776	19.965	67377805.728182	10	374.7456	4.09652e-04	4.76661e-04
2018/03/16	14:52:11	ok	ok	374.7620	172.677	0.000000	32.16	58.778	19.976	67135295.812919	12	374.7198	4.13902e-04	4.56391e-04
2018/03/16	14:57:12	ok	ok	374.7660	172.675	0.000000	32.27	58.763	20.088	64165244.331078	12	374.7233	4.14994e-04	4.44328e-04
2018/03/16	15:02:12	ok	ok	374.7720	172.684	0.000000	32.40	58.592	20.169	65511622.694664	12	374.7295	4.14300e-04	4.46670e-04
2018/03/16	15:07:12	ok	ok	374.7800	172.693	0.000000	32.58	58.302	20.261	67300715.873892	12	374.7263	4.15079e-04	4.26623e-04
2018/03/16	15:12:12	ok	ok	374.7800	172.694	0.000000	32.56	58.553	20.327	62517903.086511	13	374.6990	4.25923e-04	4.40027e-04
2018/03/16	15:17:12	ok	ok	374.7880	172.694	0.000000	32.69	58.414	20.419	66382885.971669	12	374.7228	4.13852e-04	4.23398e-04
2018/03/16	15:22:12	ok	ok	374.7860	172.698	0.000000	32.73	58.451	20.476	65287635.237938	12	374.7261	4.14612e-04	4.49495e-04
2018/03/16	15:27:12	ok	ok	374.7920	172.702	0.000000	32.79	58.619	20.600	64449349.824870	10	374.7738	4.07822e-04	4.17035e-04
2018/03/16	15:32:12	ok	ok	374.5000	172.703	0.000000	32.79	58.587	20.589	62443895.426634	8	374.6036	4.32428e-04	1.72248e-04
2018/03/16	15:37:12	ok	ok	374.7860	172.703	0.000000	32.73	58.547	20.509	60806329.030848	10	374.7779	4.06409e-04	4.07113e-04
2018/03/16	15:42:12	ok	ok	374.7880	172.712	0.000000	32.77	58.584	20.566	60893201.671230	12	374.7205	4.15402e-04	4.24686e-04
2018/03/16	15:47:12	ok	ok	374.7840	172.707	0.000000	32.81	58.590	20.612	63323044.583889	12	374.7353	4.11188e-04	4.48975e-04
2018/03/16	15:52:12	ok	ok	374.7980	172.712	0.000000	32.79	58.524	20.566	65485870.425458	12	374.7339	4.11907e-04	4.08944e-04
2018/03/16	15:57:11	ok	ok	374.7920	172.709	0.000000	32.76	58.583	20.554	64747141.552329	12	374.6953	4.18277e-04	4.52836e-04
2018/03/16	16:02:12	ok	ok	374.7860	172.710	0.000000	32.77	58.521	20.544	59275044.370053	12	374.7296	4.11547e-04	4.14829e-04
2018/03/16	16:32:25	ok	ok	374.7500	172.684	0.000000	32.43	58.723	20.246	56155131.800503	10	374.7077	4.09713e-04	4.31029e-04
2018/03/16	16:37:25	ok	ok	374.7460	172.685	0.000000	32.39	58.781	20.223	58896608.980538	12	374.6017	4.25944e-04	5.44358e-04
2018/03/16	16:42:25	ok	ok	374.7420	172.697	0.000000	32.30	58.704	20.100	59105723.363259	10	374.6951	4.10319e-04	4.33348e-04
2018/03/16	16:47:24	ok	ok	374.7360	172.691	0.000000	32.29	58.829	20.132	55072740.166592	8	374.5180	4.37804e-04	1.75747e-04
2018/03/16	16:52:24	ok	ok	374.7320	172.681	0.000000	32.20	58.815	20.031	56716521.576282	12	374.6411	4.19023e-04	4.58028e-04
2018/03/16	16:57:25	ok	ok	374.7260	172.698	0.000000	32.21	58.690	19.999	54152134.433625	10	374.7068	4.06013e-04	4.68361e-04
2018/03/16	17:02:25	ok	ok	374.7200	172.692	0.000000	32.16	58.778	19.976	54737994.542216	12	374.6390	4.16714e-04	4.38678e-04
2018/03/16	17:07:25	ok	ok	374.7260	172.697	0.000000	32.16	58.619	19.922	55486501.787917	12	374.6523	4.17175e-04	4.80387e-04
2018/03/16	17:12:25	ok	ok	374.7220	172.696	0.000000	32.07	58.669	19.843	61759301.229282	7	374.4916	4.38675e-04	1.02199e-04
2018/03/16	17:17:25	ok	ok	374.7100	172.700	0.000000	32.07	58.701	19.854	54162929.719247	12	374.6446	4.14331e-04	4.51556e-04
2018/03/16	17:22:25	ok	ok	374.7120	172.696	0.000000	32.05	58.634	19.811	57061124.717369	12	374.6308	4.17332e-04	4.29894e-04
2018/03/16	17:27:24	ok	ok	374.7180	172.688	0.000000	31.99	58.594	19.734	57223785.664208	7	374.5151	4.34990e-04	9.65114e-05
2018/03/16	17:32:24	ok	ok	374.7020	172.693	0.000000	32.03	58.600	19.778	54736925.934459	12	374.6378	4.14028e-04	4.64756e-04
2018/03/16	17:37:25	ok	ok	374.7000	172.699	0.000000	31.93	58.648	19.689	55898408.449743	12	374.6144	4.17984e-04	4.37282e-04
2018/03/16	17:42:25	ok	ok	374.6860	172.694	0.000000	31.78	58.815	19.587	57610368.397864	12	374.6051	4.16691e-04	4.45033e-04
2018/03/16	17:47:25	ok	ok	374.6840	172.694	0.000000	31.69	58.801	19.489	57722195.459855	12	374.5861	4.19831e-04	4.68018e-04
2018/03/16	17:52:25	ok	ok	374.6760	172.690	0.000000	31.72	58.711	19.490	55651411.700563	10	374.6362	4.09817e-04	4.20864e-04
2018/03/16	17:57:24	ok	ok	374.6780	172.694	0.000000	31.68	58.674	19.436	55915615.808878	12	374.5963	4.16698e-04	4.30259e-04
2018/03/16	18:02:25	ok	ok	374.6740	172.684	0.000000	31.68	58.610	19.415	56039017.698706	10	374.6436	4.08772e-04	4.45120e-04
2018/03/16	18:32:38	ok	ok	374.4480	172.626	0.000000	28.64	61.863	17.387	45994397.056559	10	374.3849	4.22437e-04	4.21970e-04
2018/03/16	18:37:37	ok	ok	374.4340	172.614	0.000000	28.44	61.924	17.214	49993258.864355	9	374.3854	4.22820e-04	4.06015e-04
2018/03/16	18:42:38	ok	ok	374.4100	172.607	0.000000	28.28	61.960	17.074	46487826.288694	9	374.3930	4.18554e-04	4.03271e-04
2018/03/16	18:47:38	ok	ok	374.3960	172.595	0.000000	28.04	62.045	16.874	48018233.543772	12	374.3399	4.25926e-04	4.45484e-04
2018/03/16	18:52:38	ok	ok	374.3900	172.591	0.000000	27.92	62.057	16.766	45709372.099755	11	374.3173	4.26917e-04	4.21540e-04
2018/03/16	18:57:38	ok	ok	374.3760	172.578	0.000000	27.81	62.163	16.693	47712889.233950	11	374.3048	4.26535e-04	4.34150e-04
2018/03/16	19:02:38	ok	ok	374.3680	172.566	0.000000	27.64	62.166	16.539	53717393.970195	12	374.2750	4.28632e-04	4.51479e-04
2018/03/16	19:07:38	ok	ok	374.3460	172.565	0.000000	27.53	62.241	16.458	49251782.826825	9	374.3407	4.24909e-04	4.87622e-04
2018/03/16	19:12:38	ok	ok	374.3400	172.549	0.000000	27.43	62.255	16.372	49755106.010279	9	374.3010	4.24949e-04	4.54939e-04
2018/03/16	19:17:38	ok	ok	374.3220	172.553	0.000000	27.32	62.268	16.276	48641731.997894	13	374.2094	4.32681e-04	4.32746e-04
2018/03/16	19:22:38	ok	ok	374.3200	172.549	0.000000	27.20	62.280	16.171	47160915.647333	11	374.2250	4.31245e-04	4.34038e-04
2018/03/16	19:27:38	ok	ok	374.3180	172.537	0.000000	27.14	62.270	16.115	49734403.242909	12	374.2492	4.28601e-04	4.68255e-04
2018/03/16	19:32:38	ok	ok	374.3100	172.534	0.000000	27.02	62.312	16.019	48007259.406016	12	374.1336	4.36410e-04	6.79084e-04
2018/03/16	19:37:38	ok	ok	374.3000	172.533	0.000000	26.96	62.272	15.956	49262982.728457	12	374.1268	4.35518e-04	6.41004e-04
2018/03/16	19:42:37	ok	ok	374.3000	172.525	0.000000	26.82	62.341	15.850	50612922.626669	12	374.1747	4.31735e-04	4.56989e-04
2018/03/16	19:47:38	ok	ok	374.2840	172.521	0.000000	26.70	62.383	15.756	49669019.137577	11	374.1931	4.27709e-04	4.60148e-04
2018/03/16	19:52:38	ok	ok	374.2760	172.520	0.000000	26.60	62.398	15.672	50908651.390003	12	374.1811	4.28129e-04	4.72936e-04
2018/03/16	19:57:38	ok	ok	374.2640	172.514	0.000000	26.54	62.388	15.617	49414655.188438	12	374.0953	4.37025e-04	6.72347e-04
2018/03/16	20:02:38	ok	ok	374.2580	172.516	0.000000	26.48	62.409	15.571	48412569.588403	12	374.0707	4.42375e-04	6.59558e-04
2018/03/16	20:32:52	ok	ok	374.2200	172.513	0.000000	25.48	63.073	14.882	64674393.722252	12	374.1435	4.27332e-04	4.59729e-04
2018/03/16	20:37:52	ok	ok	374.2040	172.513	0.000000	25.36	63.206	14.813	60231209.199453	13	374.0715	4.36414e-04	5.57679e-04
2018/03/16	20:42:52	ok	ok	374.1960	172.507	0.000000	25.26	63.128	14.712	58454799.406323	13	374.0949	4.31856e-04	4.86391e-04
2018/03/16	20:47:51	ok	ok	374.1900	172.508	0.000000	25.17	63.205	14.656	61068671.162413	12	374.1079	4.30157e-04	4.76630e-04
2018/03/16	20:52:52	ok	ok	374.1820	172.509	0.000000	25.08	63.312	14.607	60745806.822163	10	374.1253	4.26847e-04	4.68581e-04
2018/03/16	20:57:51	ok	ok	374.1840	172.502	0.000000	24.97	63.355	14.527	61997465.421298	11	374.0937	4.35445e-04	4.19976e-04
2018/03/16	21:02:51	ok	ok	374.1700	172.503	0.000000	24.92	63.377	14.491	57684650.066711	13	374.0760	4.31738e-04	4.39729e-04
2018/03/16	21:07:51	ok	ok	374.1640	172.503	0.000000	24.84	63.455	14.444	60850642.994194	12	374.0400	4.40572e-04	5.85627e-04
2018/03/16	21:12:52	ok	ok	374.1580	172.500	0.000000	24.82	63.452	14.427	59507754.394881	10	374.1209	4.26380e-04	4.88246e-04
2018/03/16	21:17:51	ok	ok	374.1560	172.499	0.000000	24.70	63.402	14.318	59711399.278760	9	374.1096	4.30810e-04	4.35465e-04
2018/03/16	21:22:51	ok	ok	374.1520	172.497	0.000000	24.68	63.429	14.308	60942589.127765	10	374.0758	4.29589e-04	4.54015e-04
2018/03/16	21:27:52	ok	ok	374.1500	172.499	0.000000	24.64	63.483	14.288	59972434.411198	13	374.0453	4.33497e-04	4.86741e-04
2018/03/16	21:32:52	ok	ok	374.1520	172.496	0.000000	24.57	63.502	14.236	60883078.402589	13	374.0338	4.34945e-04	4.67551e-04
2018/03/16	21:37:51	ok	ok	374.1400	172.494	0.000000	24.48	63.548	14.174	60526135.665916	11	374.0549	4.34349e-04	4.09082e-04
2018/03/16	21:42:52	ok	ok	374.1320	172.492	0.000000	24.42	63.507	14.117	57989372.462091	9	374.0999	4.27554e-04	4.36262e-04
2018/03/16	21:47:52	ok	ok	374.1320	172.489	0.000000	24.33	63.614	14.069	61361381.199245	12	374.0006	4.42391e-04	4.78372e-04
2018/03/16	21:52:52	ok	ok	374.1300	172.487	0.000000	24.29	63.607	14.036	58692975.713236	11	374.0305	4.39089e-04	4.57185e-04
2018/03/16	21:57:52	ok	ok	374.1180	172.488	0.000000	24.28	63.575	14.021	58271551.332366	9	374.1162	4.26051e-04	4.88079e-04
2018/03/16	22:32:52	ok	ok	374.0020	172.475	0.000000	22.09	65.827	12.813	57921847.785966	12	373.7221	4.68050e-04	4.17476e-04
2018/03/16	22:37:52	ok	ok	373.9920	172.474	0.000000	21.94	65.831	12.704	59157668.886817	11	373.7313	4.65733e-04	4.03611e-04
2018/03/16	22:42:51	ok	ok	373.9860	172.471	0.000000	21.81	65.838	12.610	63092090.655953	10	373.7467	4.66041e-04	3.82145e-04
2018/03/16	22:47:52	ok	ok	373.9720	172.469	0.000000	21.69	65.817	12.519	59278339.985799	11	373.7442	4.65372e-04	3.20921e-04
2018/03/16	22:52:51	ok	ok	373.9640	172.466	0.000000	21.58	65.888	12.453	57094838.241550	11	373.7519	4.60750e-04	3.34760e-04
2018/03/16	22:57:52	ok	ok	373.9560	172.462	0.000000	21.48	65.841	12.373	57612469.984054	9	373.8671	4.43663e-04	3.63903e-04
2018/03/16	23:02:52	ok	ok	373.9560	172.459	0.000000	21.34	65.816	12.268	54304653.040729	9	373.8311	4.48270e-04	4.01313e-04
2018/03/16	23:07:52	ok	ok	373.9500	172.449	0.000000	21.25	65.801	12.202	55690524.013078	10	373.7109	4.69824e-04	3.63805e-04
2018/03/16	23:12:52	ok	ok	373.9400	172.455	0.000000	21.13	65.750	12.108	54497927.891777	8	373.7915	4.54940e-04	3.36964e-04
2018/03/16	23:17:52	ok	ok	373.9420	172.455	0.000000	21.05	65.796	12.060	57597922.400314	11	373.7183	4.63118e-04	3.35049e-04
2018/03/16	23:22:52	ok	ok	373.9360	172.455	0.000000	20.93	65.715	11.962	58178106.516887	8	373.7419	4.60637e-04	3.84201e-04
2018/03/16	23:27:52	ok	ok	373.9360	172.455	0.000000	20.83	65.758	11.900	59100162.725284	11	373.6902	4.68780e-04	3.20760e-04
2018/03/16	23:32:52	ok	ok	373.9220	172.449	0.000000	20.75	65.684	11.832	57282004.786686	9	373.7168	4.63974e-04	3.16504e-04
2018/03/16	23:37:52	ok	ok	373.9200	172.444	0.000000	20.65	65.696	11.766	54297443.564086	9	373.7130	4.64256e-04	3.17235e-04
2018/03/16	23:42:52	ok	ok	373.9100	172.444	0.000000	20.55	65.739	11.705	55094774.702376	10	373.7059	4.55829e-04	3.54435e-04
2018/03/16	23:47:52	ok	ok	373.9140	172.440	0.000000	20.49	65.728	11.662	58454132.323009	9	373.6784	4.65963e-04	1.11164e-04
2018/03/16	23:52:51	ok	ok	373.9020	172.442	0.000000	20.41	65.655	11.595	54098608.889982	9	373.7132	4.60019e-04	3.03383e-04
2018/03/16	23:57:51	ok	ok	373.9020	172.437	0.000000	20.30	65.636	11.517	55803640.611320	11	373.6509	4.70458e-04	2.82235e-04
2018/03/17	00:02:52	ok	ok	373.9000	172.432	0.000000	20.24	65.595	11.470	54007710.267253	11	373.6406	4.71101e-04	2.40032e-04
2018/03/17	00:33:05	ok	ok	373.7520	172.462	0.000000	16.34	69.737	9.678	45670840.390977	11	373.4750	4.85045e-04	3.28979e-04
2018/03/17	00:38:04	ok	ok	373.7440	172.455	0.000000	16.00	69.876	9.501	40208400.297538	10	373.4669	4.87664e-04	3.43132e-04
2018/03/17	00:43:05	ok	ok	373.7260	172.457	0.000000	15.74	69.942	9.362	40457794.250991	8	373.4987	4.82672e-04	3.49010e-04
2018/03/17	00:48:05	ok	ok	373.7180	172.456	0.000000	15.48	70.066	9.232	39378946.258903	11	373.4493	4.82432e-04	3.27684e-04
2018/03/17	00:53:05	ok	ok	373.7100	172.451	0.000000	15.28	70.115	9.127	40212968.693143	10	373.4359	4.93035e-04	3.33230e-04
2018/03/17	00:58:05	ok	ok	373.7060	172.446	0.000000	15.03	70.154	8.994	42375058.321845	10	373.4051	5.01804e-04	4.45161e-04
2018/03/17	01:03:05	ok	ok	373.6920	172.445	0.000000	14.83	70.174	8.888	40264278.082844	11	373.3994	4.91587e-04	3.65073e-04
2018/03/17	01:08:05	ok	ok	373.6880	172.435	0.000000	14.66	70.228	8.803	42954291.911704	8	373.4526	4.90951e-04	4.55727e-04
2018/03/17	01:13:05	ok	ok	373.6780	172.432	0.000000	14.48	70.280	8.713	40253637.436737	8	373.4622	4.77086e-04	4.04497e-04
2018/03/17	01:18:05	ok	ok	373.6780	172.425	0.000000	14.29	70.301	8.615	43804570.035500	11	373.5163	4.73040e-04	4.70563e-04
2018/03/17	01:23:05	ok	ok	373.6680	172.420	0.000000	14.10	70.323	8.518	39471183.267632	8	373.4364	4.89368e-04	4.69343e-04
2018/03/17	01:28:05	ok	ok	373.6620	172.420	0.000000	13.96	70.353	8.449	45856207.370370	11	373.4989	4.72723e-04	4.68249e-04
2018/03/17	01:33:05	ok	ok	373.6540	172.417	0.000000	13.82	70.327	8.374	41452770.260019	10	373.3718	4.92796e-04	3.83346e-04
2018/03/17	01:38:05	ok	ok	373.6520	172.411	0.000000	13.64	70.350	8.284	40435912.754853	10	373.4046	4.84237e-04	3.80783e-04
2018/03/17	01:43:05	ok	ok	373.6580	172.411	0.000000	13.50	70.352	8.213	42192935.673971	10	373.3429	4.96167e-04	3.90683e-04
2018/03/17	01:48:05	ok	ok	373.6400	172.404	0.000000	13.38	70.358	8.154	41791620.467622	10	373.4170	4.77117e-04	3.96986e-04
2018/03/17	01:53:05	ok	ok	373.6360	172.397	0.000000	13.26	70.363	8.094	42431421.040382	9	373.3619	4.81812e-04	4.45246e-04
2018/03/17	01:58:05	ok	ok	373.6380	172.392	0.000000	13.11	70.335	8.016	39993691.354779	8	373.3710	4.90376e-04	4.27513e-04
2018/03/17	02:03:05	ok	ok	373.6220	172.396	0.000000	13.00	70.342	7.963	42070625.865247	8	373.3438	4.93482e-04	4.18249e-04
2018/03/17	02:08:05	ok	ok	373.6200	172.390	0.000000	12.85	70.257	7.880	43163131.721085	9	373.3253	4.94674e-04	4.08680e-04
2018/03/17	02:13:05	ok	ok	373.6200	172.394	0.000000	12.74	70.264	7.827	42201282.010609	8	373.3448	4.94055e-04	4.47973e-04
2018/03/17	02:18:05	ok	ok	373.6180	172.394	0.000000	12.63	70.272	7.775	44443678.274563	8	373.3438	4.95077e-04	4.46372e-04
2018/03/17	02:23:05	ok	ok	373.6120	172.393	0.000000	12.50	70.247	7.710	40569213.971016	11	373.3582	4.84603e-04	4.42260e-04
2018/03/17	02:28:05	ok	ok	373.6220	172.395	0.000000	12.38	70.224	7.650	44736573.159846	10	373.3915	4.86180e-04	4.40915e-04
2018/03/17	02:33:05	ok	ok	373.6080	172.393	0.000000	12.30	70.237	7.613	43229335.347939	9	373.3311	5.10877e-04	5.60499e-04
2018/03/17	02:38:05	ok	ok	373.6180	172.395	0.000000	12.19	70.216	7.559	46602649.610523	11	373.4445	4.88647e-04	5.19055e-04
2018/03/17	02:43:05	ok	ok	373.6080	172.397	0.000000	12.08	70.196	7.506	42970858.346563	8	373.3469	4.91017e-04	4.49398e-04
2018/03/17	02:48:05	ok	ok	373.6040	172.396	0.000000	11.98	70.176	7.457	39558075.452888	8	373.3194	4.96668e-04	4.51501e-04
2018/03/17	02:53:05	ok	ok	373.6040	172.398	0.000000	11.88	70.100	7.403	45552268.607858	10	373.3654	4.80704e-04	4.37962e-04
2018/03/17	02:58:05	ok	ok	373.6060	172.397	0.000000	11.78	70.110	7.357	44322854.521790	8	373.2478	5.09738e-04	1.31997e-04
2018/03/17	03:03:05	ok	ok	373.5980	172.409	0.000000	11.70	70.066	7.316	44739682.516062	8	373.2615	5.06830e-04	1.56694e-04
2018/03/17	03:08:05	ok	ok	373.5980	172.413	0.000000	11.61	70.049	7.273	43051789.807522	10	373.3693	4.88313e-04	4.47154e-04
2018/03/17	03:13:05	ok	ok	373.5880	172.395	0.000000	11.53	70.034	7.236	44961849.006925	8	373.1961	5.36941e-04	3.82580e-04
2018/03/17	03:18:05	ok	ok	373.5860	172.406	0.000000	11.44	70.045	7.196	44871714.654591	10	373.3133	5.21924e-04	5.16890e-04
2018/03/17	03:23:05	ok	ok	373.5920	172.405	0.000000	11.35	70.000	7.151	40470681.793266	8	373.2258	5.19848e-04	1.35103e-04
2018/03/17	03:28:04	ok	ok	373.5860	172.404	0.000000	11.26	70.011	7.112	43535354.752146	8	373.2211	5.30129e-04	3.36148e-04
2018/03/17	03:33:04	ok	ok	373.5860	172.395	0.000000	11.16	69.963	7.063	45402196.736382	8	373.2130	5.31524e-04	3.71536e-04
2018/03/17	03:38:04	ok	ok	373.5860	172.417	0.000000	11.08	69.948	7.026	44655912.409164	8	373.2155	5.30936e-04	3.64775e-04
2018/03/17	03:43:05	ok	ok	373.5800	172.410	0.000000	11.00	69.933	6.989	42160863.184929	8	373.1830	5.38042e-04	3.83304e-04
2018/03/17	03:48:04	ok	ok	373.5840	172.416	0.000000	10.94	69.922	6.962	48129670.894998	8	373.2119	5.34243e-04	3.15557e-04
2018/03/17	03:53:04	ok	ok	373.5800	172.418	0.000000	10.84	69.846	6.910	42454080.321640	8	373.2136	5.30408e-04	3.34761e-04
2018/03/17	03:58:05	ok	ok	373.5860	172.417	0.000000	10.75	69.829	6.870	47876404.534920	8	373.1882	5.34720e-04	3.37435e-04
2018/03/17	04:03:05	ok	ok	373.5720	172.419	0.000000	10.70	69.847	6.850	41800631.459239	8	373.1845	5.37559e-04	3.28453e-04
2018/03/17	04:08:05	ok	ok	373.5820	172.431	0.000000	10.60	69.772	6.800	49671091.265966	11	373.3924	5.14518e-04	5.56819e-04
2018/03/17	04:13:05	ok	ok	373.5660	172.422	0.000000	10.53	69.787	6.771	45421048.397193	8	373.2014	5.33674e-04	2.82174e-04
2018/03/17	04:18:05	ok	ok	373.5580	172.426	0.000000	10.45	69.743	6.733	44024991.985437	10	373.3194	5.16487e-04	4.86273e-04
2018/03/17	04:23:04	ok	ok	373.5680	172.436	0.000000	10.37	69.756	6.700	50537774.553602	11	373.3983	5.13494e-04	5.41174e-04
2018/03/17	04:28:05	ok	ok	373.5620	172.435	0.000000	10.28	69.683	6.655	48490864.430251	11	373.3929	5.14167e-04	5.39512e-04
2018/03/17	04:33:05	ok	ok	373.5620	172.439	0.000000	10.23	69.673	6.633	47646972.608481	11	373.3967	5.13222e-04	4.82142e-04
2018/03/17	04:38:05	ok	ok	373.5560	172.442	0.000000	10.14	69.628	6.591	52336355.930862	10	373.3320	5.10598e-04	4.28137e-04
2018/03/17	04:43:05	ok	ok	373.5540	172.445	0.000000	10.08	69.645	6.568	51238427.376665	10	373.3263	5.14648e-04	4.52055e-04
2018/03/17	04:48:05	ok	ok	373.5520	172.442	0.000000	10.03	69.635	6.546	50030201.794245	10	373.3081	5.17082e-04	4.30533e-04
2018/03/17	04:53:05	ok	ok	373.5520	172.456	0.000000	9.96	69.622	6.516	50687600.271954	10	373.2488	5.34970e-04	4.27973e-04
2018/03/17	04:58:05	ok	ok	373.5520	172.455	0.000000	9.88	69.606	6.482	57508283.661220	10	373.3268	5.17349e-04	4.23484e-04
2018/03/17	05:03:05	ok	ok	373.5460	172.456	0.000000	9.81	69.593	6.452	55206819.323900	11	373.3723	5.07384e-04	4.75608e-04
2018/03/17	05:08:05	ok	ok	373.5600	172.459	0.000000	9.75	69.553	6.424	57769094.875323	11	373.3859	5.03862e-04	4.82374e-04
2018/03/17	05:13:05	ok	ok	373.5540	172.463	0.000000	9.68	69.484	6.389	61122101.133048	10	373.3551	5.01889e-04	4.10459e-04
2018/03/17	05:18:05	ok	ok	373.5620	172.473	0.000000	9.62	69.500	6.366	62117402.248272	10	373.3337	5.16379e-04	4.43310e-04
2018/03/17	05:23:05	ok	ok	373.5680	172.468	0.000000	9.57	69.434	6.340	64659016.815702	9	373.3442	5.20632e-04	4.28569e-04
2018/03/17	05:28:05	ok	ok	373.5620	172.470	0.000000	9.50	69.478	6.316	62925816.803531	10	373.3394	5.16418e-04	4.34744e-04
2018/03/17	05:33:05	ok	ok	373.5640	172.473	0.000000	9.45	69.412	6.289	62619379.362805	10	373.3201	5.24959e-04	4.53399e-04
2018/03/17	05:38:04	ok	ok	373.5620	172.469	0.000000	9.39	69.400	6.264	62902918.083836	11	373.3741	5.21093e-04	5.21521e-04
2018/03/17	05:43:04	ok	ok	373.5640	172.476	0.000000	9.34	69.362	6.241	67249808.385748	10	373.2705	5.29300e-04	4.42941e-04
2018/03/17	05:48:05	ok	ok	373.5640	172.478	0.000000	9.26	69.347	6.208	66302805.432138	10	373.2517	5.33400e-04	4.59093e-04
2018/03/17	05:53:05	ok	ok	373.5700	172.484	0.000000	9.22	69.311	6.189	65529785.855064	10	373.3505	5.14453e-04	4.55624e-04
2018/03/17	05:58:04	ok	ok	373.5760	172.478	0.000000	9.17	69.330	6.171	64799031.287616	10	373.3056	5.30083e-04	5.24914e-04
2018/03/17	06:03:05	ok	ok	373.5740	172.489	0.000000	9.11	69.291	6.144	68080254.288265	10	373.3475	5.17395e-04	4.78300e-04
2018/03/17	06:33:18	ok	ok	373.6500	172.333	0.000000	12.31	65.612	7.117	65412337.119037	10	373.4219	4.87543e-04	4.46700e-04
2018/03/17	06:38:18	ok	ok	373.6660	172.338	0.000000	12.50	65.472	7.186	66836221.303627	10	373.4464	4.85268e-04	4.38136e-04
2018/03/17	06:43:18	ok	ok	373.6700	172.341	0.000000	12.66	65.384	7.248	67053841.890634	9	373.4021	4.89065e-04	4.53049e-04
2018/03/17	06:48:17	ok	ok	373.6860	172.352	0.000000	12.80	65.205	7.291	65182574.838088	10	373.4676	4.81291e-04	4.18094e-04
2018/03/17	06:53:18	ok	ok	373.6860	172.353	0.000000	12.88	65.219	7.328	62002770.583416	8	373.4430	4.94728e-04	4.13481e-04
2018/03/17	06:58:17	ok	ok	373.6940	172.353	0.000000	13.00	65.095	7.369	64222095.743372	9	373.4300	4.86167e-04	4.29074e-04
2018/03/17	07:03:17	ok	ok	373.7060	172.354	0.000000	13.13	65.030	7.421	63555085.056295	9	373.4176	4.98340e-04	4.70555e-04
2018/03/17	07:08:17	ok	ok	373.7080	172.365	0.000000	13.17	64.950	7.430	62552313.361117	7	373.4526	5.00366e-04	4.17593e-04
2018/03/17	07:13:18	ok	ok	373.7100	172.368	0.000000	13.23	64.990	7.462	63450585.396124	10	373.5402	4.74017e-04	5.04542e-04
2018/03/17	07:18:18	ok	ok	373.7180	172.388	0.000000	13.31	64.945	7.494	62775625.865296	7	373.4792	4.91528e-04	4.37763e-04
2018/03/17	07:23:18	ok	ok	373.7220	172.393	0.000000	13.37	64.898	7.516	64680496.330272	8	373.4591	4.92317e-04	4.16385e-04
2018/03/17	07:28:18	ok	ok	373.7280	172.401	0.000000	13.41	64.875	7.532	64555990.747341	8	373.4672	4.90030e-04	4.17105e-04
2018/03/17	07:33:18	ok	ok	373.7420	172.402	0.000000	13.48	64.800	7.556	64360430.192270	9	373.4703	4.90746e-04	4.30371e-04
2018/03/17	07:38:18	ok	ok	373.7440	172.420	0.000000	13.53	64.780	7.577	65737977.126751	7	373.4838	4.92159e-04	4.32343e-04
2018/03/17	07:43:18	ok	ok	373.7440	172.417	0.000000	13.55	64.754	7.583	62301872.837231	8	373.4865	4.90055e-04	4.17489e-04
2018/03/17	07:48:18	ok	ok	373.7460	172.426	0.000000	13.58	64.759	7.598	63025019.510846	8	373.4914	4.95317e-04	4.31489e-04
2018/03/17	07:53:18	ok	ok	373.7540	172.431	0.000000	13.62	64.708	7.611	64965163.925415	9	373.4925	4.84958e-04	4.08821e-04
2018/03/17	07:58:18	ok	ok	373.7540	172.435	0.000000	13.64	64.711	7.620	66311769.280059	7	373.4861	4.99555e-04	3.80144e-04
2018/03/17	08:03:18	ok	ok	373.7560	172.437	0.000000	13.68	64.660	7.633	66792993.624175	7	373.5162	4.97198e-04	4.04905e-04
2018/03/17	08:33:32	ok	ok	373.8240	172.451	0.000000	15.49	63.355	8.352	68780972.794542	9	373.6040	4.77132e-04	4.01420e-04
2018/03/17	08:38:32	ok	ok	373.8320	172.452	0.000000	15.60	63.284	8.399	63122871.473501	8	373.6257	4.76871e-04	3.59283e-04
2018/03/17	08:43:32	ok	ok	373.8340	172.450	0.000000	15.71	63.274	8.454	67773183.454916	7	373.5988	4.90582e-04	4.29132e-04
2018/03/17	08:48:32	ok	ok	373.8460	172.447	0.000000	15.81	63.320	8.511	65321324.091647	10	373.6234	4.81486e-04	3.35286e-04
2018/03/17	08:53:32	ok	ok	373.8500	172.448	0.000000	15.88	63.362	8.553	67290179.176816	9	373.6038	4.80025e-04	3.92457e-04
2018/03/17	08:58:31	ok	ok	373.8620	172.444	0.000000	15.96	63.464	8.608	66242545.020867	8	373.6145	4.83385e-04	3.74539e-04
2018/03/17	09:03:32	ok	ok	373.8580	172.456	0.000000	16.09	63.427	8.671	63488792.314890	7	373.6395	4.84833e-04	3.71769e-04
2018/03/17	09:08:32	ok	ok	373.8640	172.452	0.000000	16.14	63.495	8.706	63688550.389340	8	373.6614	4.78968e-04	3.35077e-04
2018/03/17	09:13:31	ok	ok	373.8660	172.452	0.000000	16.24	63.512	8.761	64914964.019746	7	373.6684	4.79211e-04	3.82968e-04
2018/03/17	09:18:31	ok	ok	373.8780	172.459	0.000000	16.27	63.635	8.794	67100547.767359	9	373.6246	4.81108e-04	3.53336e-04
2018/03/17	09:23:32	ok	ok	373.8720	172.465	0.000000	16.36	63.650	8.844	64253446.239262	8	373.6558	4.82281e-04	3.74849e-04
2018/03/17	09:28:32	ok	ok	373.8800	172.465	0.000000	16.42	63.690	8.882	64654436.741195	8	373.6816	4.76393e-04	3.63015e-04
2018/03/17	09:33:31	ok	ok	373.8960	172.462	0.000000	16.50	63.704	8.926	65710751.505537	8	373.6288	4.88378e-04	3.80422e-04
2018/03/17	09:38:32	ok	ok	373.8880	172.467	0.000000	16.55	63.772	8.963	64266976.395916	7	373.5862	4.95393e-04	1.37247e-04
2018/03/17	09:43:32	ok	ok	373.8900	172.463	0.000000	16.58	63.895	8.996	64236871.529361	8	373.5941	4.95903e-04	4.47256e-04
2018/03/17	09:48:31	ok	ok	373.8920	172.464	0.000000	16.63	63.874	9.020	62789503.115822	9	373.6290	4.91244e-04	3.18110e-04
2018/03/17	09:53:32	ok	ok	373.9060	172.467	0.000000	16.68	63.942	9.057	65189903.684347	8	373.6359	4.87987e-04	3.63777e-04
2018/03/17	09:58:32	ok	ok	373.8960	172.474	0.000000	16.74	63.982	9.095	60981048.162523	8	373.6365	4.88034e-04	3.72597e-04
2018/03/17	10:33:33	ok	ok	373.9120	172.452	0.000000	17.57	63.797	9.531	60377472.046540	8	373.7009	4.77992e-04	3.25974e-04
2018/03/17	10:38:32	ok	ok	373.9200	172.451	0.000000	17.68	63.786	9.592	58031403.899241	7	373.6771	4.85780e-04	3.53883e-04
2018/03/17	10:43:32	ok	ok	373.9300	172.457	0.000000	17.72	63.704	9.602	63436960.431113	7	373.6809	4.79989e-04	3.25486e-04
2018/03/17	10:48:33	ok	ok	373.9260	172.453	0.000000	17.79	63.746	9.648	60143771.721677	8	373.6762	4.82609e-04	3.45954e-04
2018/03/17	10:53:33	ok	ok	373.9320	172.455	0.000000	17.86	63.757	9.690	60590666.749556	10	373.6442	4.86635e-04	3.12066e-04
2018/03/17	10:58:33	ok	ok	373.9260	172.453	0.000000	17.91	63.647	9.702	60579223.425741	10	373.6817	4.82465e-04	3.00230e-04
2018/03/17	11:03:33	ok	ok	373.9320	172.452	0.000000	18.00	63.662	9.757	60425079.286845	8	373.6795	4.82735e-04	3.34898e-04
2018/03/17	11:08:33	ok	ok	373.9320	172.451	0.000000	18.06	63.672	9.793	60502731.134989	9	373.6456	4.93322e-04	2.88145e-04
2018/03/17	11:13:33	ok	ok	373.9400	172.454	0.000000	18.15	63.628	9.839	59725327.124609	8	373.6624	4.83797e-04	3.85085e-04
2018/03/17	11:18:33	ok	ok	373.9380	172.459	0.000000	18.14	63.626	9.833	60588779.748258	10	373.6437	4.91405e-04	3.16572e-04
2018/03/17	11:23:33	ok	ok	373.9420	172.458	0.000000	18.16	63.600	9.840	60803255.577312	7	373.7268	4.77604e-04	3.06285e-04
2018/03/17	11:28:33	ok	ok	373.9480	172.457	0.000000	18.22	63.610	9.877	60462658.827735	9	373.6905	4.76352e-04	3.42372e-04
2018/03/17	11:33:33	ok	ok	373.9480	172.461	0.000000	18.24	63.613	9.889	60901157.733110	8	373.6855	4.84141e-04	3.53606e-04
2018/03/17	11:38:33	ok	ok	373.9620	172.455	0.000000	18.26	63.647	9.906	62059689.010062	8	373.6868	4.83027e-04	3.21570e-04
2018/03/17	11:43:33	ok	ok	373.9540	172.460	0.000000	18.32	63.567	9.929	59149054.625753	8	373.6932	4.87996e-04	2.74678e-04
2018/03/17	11:48:33	ok	ok	373.9620	172.460	0.000000	18.32	63.597	9.934	63305107.222258	10	373.6979	4.82573e-04	2.86094e-04
2018/03/17	11:53:33	ok	ok	373.9540	172.462	0.000000	18.38	63.518	9.957	60176864.119286	10	373.6772	4.86970e-04	2.53908e-04
2018/03/17	11:58:33	ok	ok	373.9620	172.462	0.000000	18.38	63.578	9.966	64279524.295756	11	373.7014	4.77867e-04	2.71181e-04
2018/03/17	12:33:34	ok	ok	374.0920	172.435	0.000000	21.44	60.617	11.365	59268476.116933	11	373.9644	4.49545e-04	3.78329e-04
2018/03/17	12:38:34	ok	ok	374.1020	172.439	0.000000	21.66	60.500	11.488	59287196.346468	9	373.9180	4.61094e-04	3.45379e-04
2018/03/17	12:43:34	ok	ok	374.1060	172.441	0.000000	21.78	60.459	11.560	63714788.154328	11	373.9128	4.57021e-04	4.24646e-04
2018/03/17	12:48:33	ok	ok	374.1220	172.442	0.000000	21.97	60.428	11.681	62210981.558781	11	373.9169	4.60589e-04	4.44096e-04
2018/03/17	12:53:34	ok	ok	374.1300	172.445	0.000000	22.12	60.269	11.751	61074199.161531	9	373.8993	4.62177e-04	4.00960e-04
2018/03/17	12:58:34	ok	ok	374.1380	172.447	0.000000	22.22	60.254	11.816	66367231.330714	11	373.8703	4.69413e-04	3.99327e-04
2018/03/17	13:03:34	ok	ok	374.1480	172.446	0.000000	22.37	60.156	11.899	61771798.423754	13	373.9628	4.52639e-04	4.95866e-04
2018/03/17	13:08:34	ok	ok	374.1560	172.447	0.000000	22.47	60.202	11.977	66153304.166425	12	373.9833	4.56013e-04	4.58702e-04
2018/03/17	13:13:34	ok	ok	374.1600	172.449	0.000000	22.48	60.234	11.990	67159103.649848	9	374.0501	4.47641e-04	3.95436e-04
2018/03/17	13:18:34	ok	ok	374.1700	172.454	0.000000	22.65	60.078	12.076	64065804.976505	9	374.0038	4.55063e-04	3.62529e-04
2018/03/17	13:23:34	ok	ok	374.1820	172.454	0.000000	22.72	60.150	12.139	64538837.763828	12	374.0422	4.49907e-04	3.66302e-04
2018/03/17	13:28:34	ok	ok	374.1840	172.459	0.000000	22.75	60.124	12.154	64173371.242661	12	374.0081	4.50648e-04	3.56575e-04
2018/03/17	13:33:34	ok	ok	374.1840	172.467	0.000000	22.86	60.080	12.222	63567618.518708	9	374.0201	4.55842e-04	3.08392e-04
2018/03/17	13:38:34	ok	ok	374.2000	172.469	0.000000	22.87	59.990	12.211	67064968.557792	11	373.9794	4.61455e-04	3.99538e-04
2018/03/17	13:43:34	ok	ok	374.2100	172.474	0.000000	22.98	60.007	12.291	66516365.336616	11	373.9691	4.62731e-04	3.57248e-04
2018/03/17	13:48:34	ok	ok	374.2040	172.480	0.000000	23.07	59.929	12.339	65760509.655970	10	374.0700	4.49313e-04	3.13575e-04
2018/03/17	13:53:33	ok	ok	374.2160	172.485	0.000000	23.10	59.903	12.355	62169615.293289	9	374.0360	4.56194e-04	3.84139e-04
2018/03/17	13:58:34	ok	ok	374.2200	172.490	0.000000	23.20	59.797	12.403	66491992.048246	8	374.0692	4.50945e-04	3.59923e-04
2018/03/17	14:33:34	ok	ok	374.2600	172.553	0.000000	23.87	59.410	12.801	67552147.716876	10	374.1167	4.48983e-04	3.36146e-04
2018/03/17	14:38:34	ok	ok	374.2640	172.553	0.000000	23.94	59.359	12.841	67378427.781115	9	374.0536	4.60627e-04	3.56711e-04
2018/03/17	14:43:34	ok	ok	374.2800	172.553	0.000000	24.01	59.339	12.888	70391774.948676	9	374.0508	4.59747e-04	3.56233e-04
2018/03/17	14:48:34	ok	ok	374.2740	172.557	0.000000	24.05	59.345	12.919	68778594.045660	9	374.0768	4.59578e-04	3.05471e-04
2018/03/17	14:53:34	ok	ok	374.2920	172.568	0.000000	24.11	59.262	12.945	70841287.889501	9	374.0696	4.57701e-04	3.54693e-04
2018/03/17	14:58:34	ok	ok	374.2820	172.575	0.000000	24.17	59.271	12.991	65983192.232346	9	374.0718	4.57728e-04	3.83952e-04
2018/03/17	15:03:34	ok	ok	374.2880	172.583	0.000000	24.18	59.273	12.998	67250130.370960	9	374.1208	4.50164e-04	3.10800e-04
2018/03/17	15:08:34	ok	ok	374.2880	172.582	0.000000	24.21	59.247	13.015	65241013.326932	9	374.0913	4.56762e-04	3.83323e-04
2018/03/17	15:13:34	ok	ok	374.3000	172.594	0.000000	24.24	59.282	13.045	69709333.926454	9	374.1265	4.50613e-04	3.03355e-04
2018/03/17	15:18:34	ok	ok	374.2920	172.597	0.000000	24.24	59.344	13.058	64998446.558025	12	374.2181	4.36997e-04	4.66355e-04
2018/03/17	15:23:34	ok	ok	374.2920	172.597	0.000000	24.19	59.336	13.020	67550396.340902	9	374.1317	4.52852e-04	2.99452e-04
2018/03/17	15:28:34	ok	ok	374.2980	172.611	0.000000	24.28	59.196	13.055	68148822.217462	9	374.0757	4.59189e-04	4.11648e-04
2018/03/17	15:33:33	ok	ok	374.3080	172.604	0.000000	24.30	59.292	13.091	69450625.424055	9	374.1069	4.55975e-04	3.09290e-04
2018/03/17	15:38:34	ok	ok	374.3060	172.616	0.000000	24.33	59.173	13.087	65881307.125916	9	374.0963	4.57805e-04	3.56294e-04
2018/03/17	15:43:34	ok	ok	374.3080	172.612	0.000000	24.34	59.174	13.095	65828863.465087	9	374.1279	4.52384e-04	3.02389e-04
2018/03/17	15:48:33	ok	ok	374.3180	172.621	0.000000	24.36	59.208	13.117	66804210.933830	12	374.2242	4.39309e-04	4.82030e-04
2018/03/17	15:53:34	ok	ok	374.3160	172.618	0.000000	24.39	59.275	13.154	69261616.214093	9	374.1623	4.48663e-04	2.79416e-04
2018/03/17	15:58:34	ok	ok	374.3260	172.626	0.000000	24.44	59.190	13.172	69038119.973375	9	374.1068	4.57675e-04	3.10220e-04
2018/03/17	16:03:34	ok	ok	374.3220	172.617	0.000000	24.45	59.130	13.166	70166612.910968	9	374.1441	4.50037e-04	2.99135e-04
2018/03/17	16:33:48	ok	ok	374.3200	172.623	0.000000	24.10	59.569	13.004	65585743.932152	9	374.0466	4.66805e-04	4.00922e-04
2018/03/17	16:38:48	ok	ok	374.3140	172.622	0.000000	24.04	59.559	12.958	61193358.398606	9	374.1273	4.52470e-04	3.01385e-04
2018/03/17	16:43:48	ok	ok	374.3140	172.629	0.000000	24.04	59.498	12.945	66884642.551368	9	374.1318	4.51770e-04	2.98228e-04
2018/03/17	16:48:47	ok	ok	374.3080	172.627	0.000000	23.98	59.519	12.905	64287003.081430	8	374.1324	4.53527e-04	3.39950e-04
2018/03/17	16:53:48	ok	ok	374.3160	172.630	0.000000	24.02	59.525	12.936	65533185.926651	9	374.0781	4.60920e-04	3.89801e-04
2018/03/17	16:58:47	ok	ok	374.3140	172.638	0.000000	24.00	59.491	12.914	63744946.286662	9	374.0739	4.63974e-04	3.79187e-04
2018/03/17	17:03:47	ok	ok	374.3060	172.644	0.000000	23.97	59.487	12.891	62784786.254973	9	374.1306	4.51189e-04	3.28762e-04
2018/03/17	17:08:48	ok	ok	374.3120	172.642	0.000000	23.92	59.479	12.853	61902865.519668	9	374.1410	4.50708e-04	3.58681e-04
2018/03/17	17:13:48	ok	ok	374.3120	172.642	0.000000	23.94	59.421	12.855	61523959.902998	9	374.1020	4.58109e-04	3.42424e-04
2018/03/17	17:18:47	ok	ok	374.3160	172.651	0.000000	23.90	59.445	12.831	65674478.961616	9	374.0889	4.58033e-04	3.58430e-04
2018/03/17	17:23:48	ok	ok	374.3060	172.651	0.000000	23.89	59.413	12.817	62499109.818515	9	374.1206	4.54031e-04	3.32947e-04
2018/03/17	17:28:47	ok	ok	374.3080	172.654	0.000000	23.86	59.439	12.800	60173828.462099	9	374.1406	4.54204e-04	3.07960e-04
2018/03/17	17:33:48	ok	ok	374.3060	172.650	0.000000	23.82	59.463	12.777	61292358.481207	9	374.1459	4.50282e-04	3.05876e-04
2018/03/17	17:38:47	ok	ok	374.3040	172.657	0.000000	23.77	59.425	12.732	62930716.792524	11	374.0815	4.58970e-04	4.39191e-04
2018/03/17	17:43:48	ok	ok	374.3180	172.662	0.000000	23.79	59.397	12.741	65991805.877192	9	374.1141	4.57302e-04	3.56365e-04
2018/03/17	17:48:48	ok	ok	374.3080	172.665	0.000000	23.70	59.506	12.699	66469210.170519	9	374.0774	4.60323e-04	3.77692e-04
2018/03/17	17:53:47	ok	ok	374.3040	172.667	0.000000	23.66	59.500	12.669	60651848.451409	9	374.1236	4.53517e-04	3.39147e-04
2018/03/17	17:58:48	ok	ok	374.3060	172.666	0.000000	23.64	59.435	12.641	65560694.590449	9	374.1235	4.52208e-04	3.32302e-04
2018/03/17	18:33:47	ok	ok	374.1720	172.698	0.000000	20.76	62.265	11.223	52517759.098609	9	373.9614	4.61287e-04	3.32888e-04
2018/03/17	18:38:48	ok	ok	374.1600	172.700	0.000000	20.64	62.305	11.152	55779520.652803	9	373.9322	4.59514e-04	7.30532e-05
2018/03/17	18:43:48	ok	ok	374.1460	172.700	0.000000	20.48	62.339	11.054	49515667.661536	11	373.9021	4.68560e-04	3.05083e-04
2018/03/17	18:48:47	ok	ok	374.1420	172.692	0.000000	20.35	62.438	10.988	53795695.540250	9	373.9451	4.60726e-04	2.94488e-04
2018/03/17	18:53:48	ok	ok	374.1280	172.687	0.000000	20.16	62.497	10.878	53690407.139790	11	373.8933	4.70256e-04	3.08762e-04
2018/03/17	18:58:48	ok	ok	374.1160	172.674	0.000000	20.04	62.447	10.793	51102869.247736	11	373.8533	4.72963e-04	3.11473e-04
2018/03/17	19:03:47	ok	ok	374.1120	172.675	0.000000	19.94	62.521	10.743	56077355.497515	11	373.8311	4.76067e-04	3.46025e-04
2018/03/17	19:08:48	ok	ok	374.1000	172.668	0.000000	19.84	62.444	10.667	50023744.363954	8	373.8898	4.65058e-04	3.32244e-04
2018/03/17	19:13:47	ok	ok	374.1000	172.662	0.000000	19.74	62.488	10.612	52819748.384681	11	373.7979	4.79013e-04	3.64278e-04
2018/03/17	19:18:48	ok	ok	374.0860	172.658	0.000000	19.74	62.398	10.597	54356686.600606	11	373.8521	4.74147e-04	3.02070e-04
2018/03/17	19:23:48	ok	ok	374.0920	172.656	0.000000	19.59	62.463	10.515	51942414.617722	11	373.8384	4.73341e-04	3.11187e-04
2018/03/17	19:28:48	ok	ok	374.0860	172.648	0.000000	19.53	62.423	10.471	53887532.394535	11	373.8519	4.68337e-04	2.80314e-04
2018/03/17	19:33:47	ok	ok	374.0700	172.644	0.000000	19.47	62.443	10.438	52607899.274459	10	373.8303	4.76061e-04	3.09290e-04
2018/03/17	19:38:48	ok	ok	374.0780	172.640	0.000000	19.38	62.428	10.380	56265361.715093	10	373.8104	4.80639e-04	3.35673e-04
2018/03/17	19:43:47	ok	ok	374.0600	172.638	0.000000	19.34	62.452	10.360	57087269.917840	11	373.8263	4.70018e-04	3.21013e-04
2018/03/17	19:48:48	ok	ok	374.0660	172.622	0.000000	19.26	62.408	10.304	55717280.838275	11	373.8288	4.72920e-04	3.47680e-04
2018/03/17	19:53:48	ok	ok	374.0580	172.612	0.000000	19.21	62.460	10.282	55342534.452245	11	373.8426	4.69367e-04	3.14563e-04
2018/03/17	19:58:48	ok	ok	374.0480	172.623	0.000000	19.14	62.479	10.243	52772237.921821	10	373.7955	4.79460e-04	2.99962e-04
2018/03/17	20:03:47	ok	ok	374.0500	172.615	0.000000	19.06	62.465	10.193	57178800.590129	11	373.7903	4.78697e-04	3.25750e-04
2018/03/17	20:34:00	ok	ok	374.0260	172.634	0.000000	18.18	63.126	9.779	60234344.316959	8	373.8426	4.68026e-04	3.64857e-04
2018/03/17	20:39:01	ok	ok	374.0300	172.632	0.000000	18.11	63.144	9.741	58956013.044617	10	373.7627	4.82090e-04	3.40545e-04
2018/03/17	20:44:00	ok	ok	374.0240	172.633	0.000000	18.04	63.222	9.712	58255506.655552	8	373.8161	4.70969e-04	3.56454e-04
2018/03/17	20:49:01	ok	ok	374.0240	172.625	0.000000	18.01	63.127	9.681	57590326.597634	11	373.9248	4.52161e-04	4.41731e-04
2018/03/17	20:54:01	ok	ok	374.0200	172.624	0.000000	17.99	63.214	9.682	57463165.432133	10	373.7195	4.88453e-04	4.15445e-04
2018/03/17	20:59:01	ok	ok	374.0180	172.614	0.000000	17.92	63.202	9.640	57405729.943797	10	373.7058	4.91909e-04	4.10858e-04
2018/03/17	21:04:01	ok	ok	374.0200	172.606	0.000000	17.92	63.232	9.645	60928983.879499	10	373.7409	4.87546e-04	3.30737e-04
2018/03/17	21:09:01	ok	ok	374.0200	172.605	0.000000	17.84	63.307	9.611	58707308.921001	10	373.7367	4.84835e-04	3.41469e-04
2018/03/17	21:14:00	ok	ok	374.0180	172.603	0.000000	17.81	63.332	9.597	56281318.134488	11	373.9370	4.47038e-04	4.57514e-04
2018/03/17	21:19:01	ok	ok	374.0080	172.600	0.000000	17.78	63.327	9.579	56699010.966180	11	373.9242	4.47594e-04	4.57058e-04
2018/03/17	21:24:00	ok	ok	374.0120	172.593	0.000000	17.75	63.352	9.566	58896255.833730	10	373.7225	4.90147e-04	3.46903e-04
2018/03/17	21:29:01	ok	ok	374.0080	172.595	0.000000	17.72	63.436	9.562	60072705.667025	8	373.7983	4.72327e-04	3.41312e-04
2018/03/17	21:34:01	ok	ok	374.0000	172.585	0.000000	17.70	63.433	9.550	57040782.189240	8	373.8012	4.69885e-04	3.48787e-04
2018/03/17	21:39:00	ok	ok	374.0040	172.585	0.000000	17.68	63.429	9.538	57916001.617119	8	373.7933	4.73589e-04	3.83734e-04
2018/03/17	21:44:01	ok	ok	374.0040	172.575	0.000000	17.61	63.477	9.505	59788165.008528	8	373.7742	4.75228e-04	3.67265e-04
2018/03/17	21:49:01	ok	ok	374.0040	172.570	0.000000	17.63	63.451	9.513	60288407.935327	8	373.7903	4.78539e-04	3.35393e-04
2018/03/17	21:54:01	ok	ok	374.0040	172.573	0.000000	17.57	63.500	9.486	57719904.812779	10	373.7491	4.79325e-04	3.33270e-04
2018/03/17	21:59:00	ok	ok	374.0000	172.576	0.000000	17.52	63.551	9.465	58775844.551866	10	373.7526	4.80749e-04	3.40109e-04
2018/03/17	22:34:02	ok	ok	373.9260	172.571	0.000000	15.62	65.497	8.703	59237181.825059	8	373.6964	4.81499e-04	3.95965e-04
2018/03/17	22:39:01	ok	ok	373.9200	172.574	0.000000	15.48	65.502	8.630	57876840.749405	7	373.6720	4.97880e-04	3.86292e-04
2018/03/17	22:44:02	ok	ok	373.9220	172.574	0.000000	15.38	65.455	8.572	62078891.876880	10	373.7064	4.77752e-04	4.02353e-04
2018/03/17	22:49:01	ok	ok	373.9120	172.570	0.000000	15.27	65.436	8.512	59628404.901954	9	373.6764	4.77213e-04	3.98565e-04
2018/03/17	22:54:01	ok	ok	373.9040	172.571	0.000000	15.18	65.361	8.456	61660931.277489	7	373.6584	4.92466e-04	4.20978e-04
2018/03/17	22:59:02	ok	ok	373.8980	172.564	0.000000	15.08	65.373	8.407	60945494.640009	8	373.6521	4.89816e-04	4.07445e-04
2018/03/17	23:04:01	ok	ok	373.9000	172.569	0.000000	14.98	65.355	8.354	59815709.098649	8	373.6762	4.82858e-04	3.75502e-04
2018/03/17	23:09:02	ok	ok	373.9000	172.560	0.000000	14.90	65.341	8.311	58783863.345033	8	373.6465	4.88025e-04	4.21064e-04
2018/03/17	23:14:02	ok	ok	373.9020	172.566	0.000000	14.86	65.305	8.286	57840654.942467	9	373.5883	4.96025e-04	1.24279e-04
2018/03/17	23:19:02	ok	ok	373.8960	172.555	0.000000	14.80	65.207	8.244	59729790.742403	9	373.6605	4.85898e-04	4.83813e-04
2018/03/17	23:24:02	ok	ok	373.8900	172.558	0.000000	14.73	65.253	8.214	56163901.762028	9	373.6325	5.00034e-04	4.44220e-04
2018/03/17	23:29:02	ok	ok	373.8900	172.558	0.000000	14.67	65.213	8.179	59255820.004084	9	373.6682	4.83060e-04	4.78321e-04
2018/03/17	23:34:02	ok	ok	373.8880	172.551	0.000000	14.61	65.173	8.145	60851349.778136	8	373.6591	4.95563e-04	4.53060e-04
2018/03/17	23:39:01	ok	ok	373.8840	172.559	0.000000	14.52	65.128	8.094	57454886.415080	11	373.6691	4.82277e-04	4.29781e-04
2018/03/17	23:44:02	ok	ok	373.8860	172.558	0.000000	14.49	65.094	8.075	58402102.854672	10	373.6691	4.78782e-04	3.71825e-04
2018/03/17	23:49:02	ok	ok	373.8780	172.560	0.000000	14.44	65.085	8.050	64291075.553125	10	373.5771	5.01697e-04	3.80756e-04
2018/03/17	23:54:01	ok	ok	373.8780	172.550	0.000000	14.36	65.042	8.005	60752250.526814	11	373.6040	4.86741e-04	4.08835e-04
2018/03/17	23:59:02	ok	ok	373.8820	172.553	0.000000	14.28	65.028	7.964	60707097.624940	6	373.6245	5.03489e-04	4.33203e-04
2018/03/18	00:34:01	ok	ok	373.8080	172.636	0.000000	10.54	68.851	6.685	51843921.315883	10	373.4671	5.24853e-04	3.52285e-04
2018/03/18	00:39:02	ok	ok	373.7960	172.637	0.000000	10.24	68.966	6.570	45558837.543343	10	373.5002	5.23361e-04	4.81588e-04
2018/03/18	00:44:02	ok	ok	373.7940	172.638	0.000000	10.00	69.006	6.475	51476617.907136	10	373.5040	5.07046e-04	3.34332e-04
2018/03/18	00:49:02	ok	ok	373.7780	172.640	0.000000	9.79	69.136	6.401	51017209.494128	9	373.4858	5.23148e-04	5.94534e-04
2018/03/18	00:54:01	ok	ok	373.7740	172.631	0.000000	9.59	69.212	6.327	45843123.721201	10	373.4564	5.32519e-04	4.29259e-04
2018/03/18	00:59:02	ok	ok	373.7780	172.633	0.000000	9.42	69.293	6.267	45982491.601664	11	373.4512	5.35835e-04	5.05194e-04
2018/03/18	01:04:01	ok	ok	373.7660	172.631	0.000000	9.24	69.259	6.192	48851369.190926	10	373.4429	5.34266e-04	4.52868e-04
2018/03/18	01:09:02	ok	ok	373.7700	172.632	0.000000	9.07	69.311	6.130	44612977.501918	10	373.4640	5.14112e-04	3.70213e-04
2018/03/18	01:14:02	ok	ok	373.7680	172.631	0.000000	8.94	69.343	6.082	45132887.909318	10	373.3798	5.33817e-04	2.34676e-04
2018/03/18	01:19:02	ok	ok	373.7540	172.628	0.000000	8.80	69.317	6.026	47063620.762969	10	373.4243	5.21603e-04	3.90445e-04
2018/03/18	01:24:01	ok	ok	373.7520	172.625	0.000000	8.65	69.373	5.973	45494212.893227	9	373.4750	5.12373e-04	3.68909e-04
2018/03/18	01:29:02	ok	ok	373.7560	172.626	0.000000	8.51	69.346	5.917	48037881.777388	10	373.4491	5.18263e-04	3.57081e-04
2018/03/18	01:34:02	ok	ok	373.7460	172.624	0.000000	8.38	69.378	5.871	49251973.526429	9	373.4847	5.32069e-04	4.64720e-04
2018/03/18	01:39:02	ok	ok	373.7620	172.619	0.000000	8.26	69.355	5.824	50438914.902423	9	373.4473	5.18538e-04	3.23024e-04
2018/03/18	01:44:01	ok	ok	373.7520	172.620	0.000000	8.16	69.364	5.787	43150122.844260	10	373.4746	5.23000e-04	4.38169e-04
2018/03/18	01:49:02	ok	ok	373.7460	172.619	0.000000	8.06	69.345	5.749	48752914.012192	8	373.4905	5.18217e-04	4.90095e-04
2018/03/18	01:54:01	ok	ok	373.7460	172.612	0.000000	7.96	69.382	5.715	45558120.820371	9	373.4298	5.34346e-04	4.26353e-04
2018/03/18	01:59:02	ok	ok	373.7320	172.612	0.000000	7.86	69.363	5.677	48481102.521155	8	373.3834	5.64269e-04	4.26840e-04
2018/03/18	02:04:02	ok	ok	373.7500	172.611	0.000000	7.77	69.318	5.640	49781016.710586	9	373.4338	5.22356e-04	4.60194e-04
2018/03/18	02:09:02	ok	ok	373.7380	172.610	0.000000	7.68	69.301	5.606	43957972.524085	9	373.4296	5.26131e-04	4.36299e-04
2018/03/18	02:14:02	ok	ok	373.7420	172.612	0.000000	7.60	69.257	5.574	45604760.554827	8	373.4137	5.36822e-04	4.13140e-04
2018/03/18	02:19:02	ok	ok	373.7340	172.608	0.000000	7.51	69.268	5.542	49450697.583892	8	373.4583	5.20890e-04	4.71548e-04
2018/03/18	02:24:02	ok	ok	373.7400	172.612	0.000000	7.42	69.251	5.509	46268628.596247	8	373.3720	5.24074e-04	1.14687e-04
2018/03/18	02:29:02	ok	ok	373.7260	172.608	0.000000	7.33	69.206	5.473	46612476.984611	8	373.3785	5.39612e-04	4.95131e-04
2018/03/18	02:34:02	ok	ok	373.7300	172.611	0.000000	7.26	69.221	5.450	44777989.110371	8	373.4455	5.54236e-04	4.26931e-04
2018/03/18	02:39:01	ok	ok	373.7300	172.610	0.000000	7.21	69.155	5.427	47842296.169124	8	373.3324	5.88134e-04	4.03149e-04
2018/03/18	02:44:01	ok	ok	373.7360	172.610	0.000000	7.11	69.136	5.390	43946050.040361	9	373.4235	5.46147e-04	4.49519e-04
2018/03/18	02:49:02	ok	ok	373.7460	172.613	0.000000	7.06	69.099	5.370	46287071.948144	5	373.2197	6.87667e-04	3.12303e-04
2018/03/18	02:54:02	ok	ok	373.7340	172.616	0.000000	6.99	69.085	5.345	45987678.431477	8	373.4253	5.37222e-04	4.38451e-04
2018/03/18	02:59:02	ok	ok	373.7220	172.612	0.000000	6.91	69.042	5.314	49635582.035580	7	373.3705	5.65064e-04	4.26622e-04
2018/03/18	03:04:02	ok	ok	373.7260	172.613	0.000000	6.86	69.004	5.293	45155115.304357	6	373.2220	6.89649e-04	2.82215e-04
2018/03/18	03:09:02	ok	ok	373.7120	172.612	0.000000	6.80	68.993	5.272	46743099.917450	9	373.3979	5.29782e-04	4.84654e-04
2018/03/18	03:14:02	ok	ok	373.7200	172.612	0.000000	6.74	68.982	5.251	43685258.226991	9	373.4160	5.26667e-04	5.07677e-04
2018/03/18	03:19:02	ok	ok	373.7240	172.616	0.000000	6.67	68.940	5.224	49556408.623171	10	373.5338	4.97370e-04	5.29281e-04
2018/03/18	03:24:02	ok	ok	373.7300	172.614	0.000000	6.62	68.903	5.204	49380995.125532	9	373.4788	5.15358e-04	4.82334e-04
2018/03/18	03:29:02	ok	ok	373.7160	172.615	0.000000	6.56	68.891	5.183	47050855.684225	5	373.1958	6.99808e-04	2.51404e-04
2018/03/18	03:34:02	ok	ok	373.7060	172.618	0.000000	6.51	68.882	5.165	49784576.430208	8	373.4294	5.35101e-04	4.52105e-04
2018/03/18	03:39:02	ok	ok	373.7180	172.617	0.000000	6.44	68.840	5.138	52340855.105510	8	373.4846	5.21566e-04	4.69978e-04
2018/03/18	03:44:01	ok	ok	373.7060	172.618	0.000000	6.40	68.805	5.122	50661914.588039	8	373.2722	6.32753e-04	3.82398e-04
2018/03/18	03:49:02	ok	ok	373.7060	172.619	0.000000	6.35	68.767	5.103	54462320.676841	8	373.4076	5.40945e-04	4.76128e-04
2018/03/18	03:54:02	ok	ok	373.7080	172.622	0.000000	6.29	68.756	5.082	58503374.771359	8	373.4513	5.38431e-04	4.43700e-04
2018/03/18	03:59:02	ok	ok	373.7020	172.621	0.000000	6.26	68.750	5.072	55487581.238976	8	373.5085	5.18370e-04	4.55565e-04
2018/03/18	04:04:02	ok	ok	373.7100	172.622	0.000000	6.20	68.683	5.047	59412476.538506	9	373.5442	5.09822e-04	4.76032e-04
2018/03/18	04:09:02	ok	ok	373.7040	172.621	0.000000	6.14	68.671	5.026	57965886.478514	7	373.2965	6.67129e-04	2.92669e-04
2018/03/18	04:14:02	ok	ok	373.7120	172.621	0.000000	6.09	68.634	5.007	58703043.004953	8	373.4785	5.28623e-04	4.68982e-04
2018/03/18	04:19:02	ok	ok	373.7120	172.622	0.000000	6.05	68.598	4.992	61416913.937002	9	373.4145	5.35385e-04	4.56735e-04
2018/03/18	04:24:02	ok	ok	373.7120	172.620	0.000000	6.02	68.537	4.977	61931508.836231	5	373.1712	7.21530e-04	3.15269e-04
2018/03/18	04:29:02	ok	ok	373.7180	172.624	0.000000	5.96	68.553	4.959	61029628.899628	8	373.3977	5.70371e-04	4.25875e-04
2018/03/18	04:34:02	ok	ok	373.7200	172.624	0.000000	5.93	68.548	4.949	64875727.550159	8	373.4393	5.38249e-04	4.57599e-04
2018/03/18	04:39:02	ok	ok	373.7160	172.626	0.000000	5.87	68.508	4.927	65586385.559904	8	373.4579	5.33494e-04	4.94832e-04
2018/03/18	04:44:02	ok	ok	373.7240	172.623	0.000000	5.86	68.478	4.921	57121444.411898	9	373.3936	5.27237e-04	2.18661e-04
2018/03/18	04:49:02	ok	ok	373.7240	172.629	0.000000	5.79	68.437	4.896	65377113.850526	8	373.4643	5.53533e-04	4.81681e-04
2018/03/18	04:54:01	ok	ok	373.7220	172.625	0.000000	5.76	68.459	4.888	65660936.709657	6	373.2327	6.58777e-04	4.27477e-04
2018/03/18	04:59:02	ok	ok	373.7260	172.631	0.000000	5.73	68.398	4.874	66606334.298536	8	373.3069	6.25317e-04	4.34846e-04
2018/03/18	05:04:02	ok	ok	373.7360	172.632	0.000000	5.70	68.364	4.862	68388026.408818	9	373.4336	5.40358e-04	4.20032e-04
2018/03/18	05:09:01	ok	ok	373.7340	172.626	0.000000	5.65	68.355	4.845	72209720.546502	9	373.3965	5.56986e-04	4.89091e-04
2018/03/18	05:14:02	ok	ok	373.7280	172.627	0.000000	5.62	68.321	4.833	66717809.653057	8	373.4017	5.65323e-04	4.67607e-04
2018/03/18	05:19:01	ok	ok	373.7280	172.629	0.000000	5.60	68.317	4.827	66120764.406886	9	373.4233	5.47632e-04	4.82236e-04
2018/03/18	05:24:01	ok	ok	373.7280	172.634	0.000000	5.56	68.282	4.812	66705985.925041	9	373.4776	5.21370e-04	5.40680e-04
2018/03/18	05:29:02	ok	ok	373.7340	172.631	0.000000	5.52	68.302	4.800	62806308.918537	6	373.4392	5.30644e-04	3.31609e-04
2018/03/18	05:34:02	ok	ok	373.7300	172.629	0.000000	5.50	68.242	4.790	64513760.144662	8	373.4099	5.65511e-04	4.48713e-04
2018/03/18	05:39:02	ok	ok	373.7300	172.634	0.000000	5.46	68.291	4.781	64362367.687320	9	373.4490	5.40404e-04	4.29695e-04
2018/03/18	05:44:02	ok	ok	373.7300	172.633	0.000000	5.42	68.227	4.764	64305311.868354	5	373.1544	7.20498e-04	4.26621e-04
2018/03/18	05:49:01	ok	ok	373.7340	172.631	0.000000	5.40	68.195	4.755	55782720.842108	9	373.4283	5.26652e-04	4.16032e-04
2018/03/18	05:54:02	ok	ok	373.7360	172.633	0.000000	5.36	68.188	4.742	65314136.160022	7	373.3045	6.68486e-04	3.10508e-04
2018/03/18	05:59:02	ok	ok	373.7320	172.636	0.000000	5.33	68.154	4.730	58831542.884244	8	373.3821	5.64034e-04	4.56363e-04
2018/03/18	06:04:02	ok	ok	373.7420	172.634	0.000000	5.31	68.150	4.724	65747696.374930	9	373.4661	5.41705e-04	4.94225e-04
2018/03/18	06:34:16	ok	ok	373.7600	172.540	0.000000	8.72	64.515	5.580	64943884.670580	9	373.4857	5.29175e-04	4.62833e-04
2018/03/18	06:39:15	ok	ok	373.7620	172.534	0.000000	8.92	64.406	5.642	63003598.683305	9	373.4980	5.25579e-04	4.02513e-04
2018/03/18	06:44:15	ok	ok	373.7760	172.530	0.000000	9.08	64.290	5.690	67404084.041784	9	373.4841	5.23488e-04	3.35063e-04
2018/03/18	06:49:16	ok	ok	373.7800	172.533	0.000000	9.28	64.210	5.756	62525231.299779	9	373.5295	5.28178e-04	5.09808e-04
2018/03/18	06:54:16	ok	ok	373.7840	172.535	0.000000	9.40	64.144	5.794	63477528.998482	9	373.4479	5.42693e-04	4.71947e-04
2018/03/18	06:59:16	ok	ok	373.8000	172.532	0.000000	9.55	64.026	5.838	64709797.933225	9	373.5290	5.21228e-04	4.04477e-04
2018/03/18	07:04:16	ok	ok	373.8060	172.529	0.000000	9.66	63.959	5.873	66883852.418179	10	373.5029	5.36174e-04	4.88800e-04
2018/03/18	07:09:15	ok	ok	373.8060	172.534	0.000000	9.77	63.949	5.913	59683763.941906	10	373.5123	5.14733e-04	3.43664e-04
2018/03/18	07:14:16	ok	ok	373.8160	172.531	0.000000	9.89	63.883	5.953	63533930.635497	10	373.5243	5.31243e-04	4.65275e-04
2018/03/18	07:19:16	ok	ok	373.8180	172.536	0.000000	9.99	63.842	5.987	63374457.840942	9	373.5216	5.22787e-04	3.33619e-04
2018/03/18	07:24:16	ok	ok	373.8220	172.538	0.000000	10.05	63.824	6.008	68332744.804138	10	373.5336	5.38458e-04	4.99119e-04
2018/03/18	07:29:16	ok	ok	373.8320	172.538	0.000000	10.14	63.753	6.035	66948183.821661	10	373.4758	5.23670e-04	1.66764e-04
2018/03/18	07:34:16	ok	ok	373.8360	172.543	0.000000	10.22	63.795	6.070	68292460.190920	10	373.5467	5.30906e-04	4.98149e-04
2018/03/18	07:39:16	ok	ok	373.8300	172.545	0.000000	10.24	63.770	6.075	67190541.905003	10	373.5181	5.21675e-04	3.21100e-04
2018/03/18	07:44:16	ok	ok	373.8400	172.545	0.000000	10.36	63.675	6.112	66897898.845929	10	373.4799	5.21618e-04	1.53887e-04
2018/03/18	07:49:15	ok	ok	373.8420	172.547	0.000000	10.43	63.658	6.138	68720854.867976	10	373.5102	5.29112e-04	3.38537e-04
2018/03/18	07:54:15	ok	ok	373.8460	172.544	0.000000	10.47	63.607	6.148	64676578.187054	10	373.5844	5.21169e-04	4.83194e-04
2018/03/18	07:59:16	ok	ok	373.8500	172.550	0.000000	10.54	63.590	6.174	68605955.061531	10	373.5178	5.28402e-04	3.64824e-04
2018/03/18	08:34:15	ok	ok	373.9060	172.527	0.000000	12.55	62.297	6.858	66887837.416836	10	373.6441	4.94374e-04	3.56830e-04
2018/03/18	08:39:16	ok	ok	373.9080	172.527	0.000000	12.68	62.319	6.916	68178886.466435	10	373.6367	5.06316e-04	3.86932e-04
2018/03/18	08:44:16	ok	ok	373.9200	172.526	0.000000	12.82	62.342	6.979	64059418.555568	10	373.6327	4.98615e-04	3.59652e-04
2018/03/18	08:49:16	ok	ok	373.9280	172.528	0.000000	12.94	62.480	7.047	64640945.703484	11	373.6746	4.98868e-04	5.09959e-04
2018/03/18	08:54:16	ok	ok	373.9340	172.526	0.000000	13.00	62.490	7.074	66325910.605759	7	373.6482	5.06194e-04	4.69838e-04
2018/03/18	08:59:15	ok	ok	373.9280	172.527	0.000000	13.08	62.563	7.117	63446876.009929	10	373.6650	4.92677e-04	3.67420e-04
2018/03/18	09:04:16	ok	ok	373.9340	172.526	0.000000	13.22	62.616	7.185	67230455.563133	9	373.6291	5.07903e-04	4.09287e-04
2018/03/18	09:09:16	ok	ok	373.9380	172.528	0.000000	13.29	62.716	7.228	65696833.668715	12	373.7830	4.75069e-04	5.42753e-04
2018/03/18	09:14:16	ok	ok	373.9440	172.528	0.000000	13.44	62.712	7.295	60205557.289874	9	373.6841	4.84983e-04	4.28220e-04
2018/03/18	09:19:15	ok	ok	373.9440	172.526	0.000000	13.49	62.750	7.321	65712751.612487	12	373.7886	4.78969e-04	5.55235e-04
2018/03/18	09:24:16	ok	ok	373.9460	172.527	0.000000	13.57	62.852	7.370	62701268.820197	9	373.7402	4.83153e-04	5.07341e-04
2018/03/18	09:29:16	ok	ok	373.9500	172.528	0.000000	13.64	62.922	7.410	62041815.261942	8	373.6899	4.96064e-04	4.47244e-04
2018/03/18	09:34:16	ok	ok	373.9500	172.529	0.000000	13.71	63.022	7.453	67665022.923624	8	373.7216	4.84394e-04	4.49993e-04
2018/03/18	09:39:15	ok	ok	373.9600	172.529	0.000000	13.82	63.012	7.503	64030828.172696	8	373.6882	4.92108e-04	4.17715e-04
2018/03/18	09:44:15	ok	ok	373.9700	172.529	0.000000	13.79	63.095	7.499	64199869.380004	9	373.8141	4.69236e-04	4.93257e-04
2018/03/18	09:49:16	ok	ok	373.9580	172.530	0.000000	13.86	63.136	7.536	60509753.637730	9	373.7444	4.82912e-04	5.03348e-04
2018/03/18	09:54:16	ok	ok	373.9640	172.529	0.000000	13.89	63.230	7.561	63423378.678510	8	373.7292	4.80633e-04	4.50388e-04
2018/03/18	09:59:15	ok	ok	373.9660	172.528	0.000000	13.95	63.063	7.569	67653646.108520	9	373.7804	4.64963e-04	6.05323e-04
2018/03/18	10:04:16	ok	ok	373.9680	172.529	0.000000	14.04	63.314	7.641	63303878.803375	9	373.7339	4.89172e-04	5.23794e-04
2018/03/18	10:43:39	ok	ok	373.9760	172.509	0.000000	15.05	63.162	8.108	62684365.312795	7	373.6625	5.16604e-04	4.59088e-04
2018/03/18	10:48:38	ok	ok	373.9860	172.509	0.000000	15.14	63.147	8.150	63380961.775996	10	373.7267	4.98297e-04	4.27055e-04
2018/03/18	10:53:39	ok	ok	373.9840	172.511	0.000000	15.26	63.109	8.205	62370298.579094	7	373.7434	4.92517e-04	4.19942e-04
2018/03/18	10:58:39	ok	ok	373.9840	172.510	0.000000	15.30	63.174	8.233	60943291.758310	11	373.7441	4.87728e-04	4.43631e-04
2018/03/18	11:03:38	ok	ok	373.9880	172.507	0.000000	15.33	63.150	8.245	58845313.838872	10	373.7523	4.93347e-04	4.18267e-04
2018/03/18	11:08:39	ok	ok	373.9960	172.508	0.000000	15.40	63.132	8.278	63420773.228599	8	373.7574	4.95568e-04	4.65564e-04
2018/03/18	11:13:39	ok	ok	373.9920	172.510	0.000000	15.38	63.129	8.267	59990650.995420	10	373.8595	4.73275e-04	4.11347e-04
2018/03/18	11:18:38	ok	ok	374.0000	172.512	0.000000	15.42	63.165	8.292	65220036.778775	7	373.7042	5.29764e-04	4.60358e-04
2018/03/18	11:23:39	ok	ok	373.9980	172.512	0.000000	15.46	63.113	8.305	63704820.759340	9	373.7229	4.94487e-04	3.88923e-04
2018/03/18	11:28:38	ok	ok	373.9960	172.514	0.000000	15.52	63.123	8.337	57923884.004187	7	373.7701	4.81958e-04	4.21267e-04
2018/03/18	11:33:38	ok	ok	373.9980	172.512	0.000000	15.54	63.097	8.344	63554686.544266	10	373.7623	4.91435e-04	4.36001e-04
2018/03/18	11:38:39	ok	ok	373.9960	172.511	0.000000	15.60	63.137	8.379	61002404.697922	11	373.8397	4.76690e-04	4.76774e-04
2018/03/18	11:43:38	ok	ok	374.0060	172.512	0.000000	15.66	63.088	8.403	63890278.173442	10	373.7386	4.92836e-04	3.55837e-04
2018/03/18	11:48:39	ok	ok	374.0100	172.510	0.000000	15.72	63.038	8.427	61237405.004471	8	373.7673	4.86682e-04	3.84435e-04
2018/03/18	11:53:38	ok	ok	374.0060	172.510	0.000000	15.76	63.016	8.445	62104648.941196	9	373.7001	5.07816e-04	3.91493e-04
2018/03/18	11:58:39	ok	ok	374.0100	172.508	0.000000	15.79	63.080	8.469	60411560.081638	10	373.7850	4.76319e-04	3.47658e-04
2018/03/18	12:29:21	ok	ok	374.1080	172.471	0.000000	18.83	60.290	9.705	66138174.122604	11	373.9547	4.62850e-04	4.99715e-04
2018/03/18	12:34:22	ok	ok	374.1160	172.470	0.000000	19.04	60.142	9.802	68599159.141447	12	373.9842	4.59157e-04	4.46145e-04
2018/03/18	12:39:21	ok	ok	374.1320	172.472	0.000000	19.18	60.104	9.877	68310309.359823	12	373.9954	4.58958e-04	4.65569e-04
2018/03/18	12:44:22	ok	ok	374.1400	172.474	0.000000	19.42	60.021	10.004	66834123.745422	10	373.8430	4.88469e-04	2.54884e-04
2018/03/18	12:49:21	ok	ok	374.1520	172.474	0.000000	19.53	59.978	10.061	64862384.937923	9	373.8996	4.74507e-04	3.22691e-04
2018/03/18	12:54:22	ok	ok	374.1520	172.476	0.000000	19.73	59.889	10.165	67800050.087961	8	373.8826	4.85848e-04	1.91713e-04
2018/03/18	12:59:22	ok	ok	374.1680	172.476	0.000000	19.80	59.870	10.203	66742561.978031	11	373.9451	4.69623e-04	2.79255e-04
2018/03/18	13:04:22	ok	ok	374.1740	172.479	0.000000	19.99	59.778	10.301	64593547.002327	8	373.8901	4.80647e-04	1.67313e-04
2018/03/18	13:09:22	ok	ok	374.1860	172.482	0.000000	20.10	59.735	10.360	65816512.669496	9	373.9256	4.69696e-04	1.72021e-04
2018/03/18	13:14:22	ok	ok	374.1860	172.485	0.000000	20.21	59.752	10.430	66408599.505102	9	373.9290	4.74354e-04	1.47805e-04
2018/03/18	13:19:21	ok	ok	374.2020	172.483	0.000000	20.26	59.730	10.457	65689217.375262	9	373.9030	4.75671e-04	1.51231e-04
2018/03/18	13:24:22	ok	ok	374.1940	172.485	0.000000	20.32	59.739	10.495	63080499.867182	10	373.9211	4.80407e-04	1.30591e-04
2018/03/18	13:29:22	ok	ok	374.2040	172.486	0.000000	20.40	59.691	10.536	64299981.624255	11	373.9298	4.73007e-04	1.09173e-04
2018/03/18	13:34:22	ok	ok	374.2180	172.493	0.000000	20.48	59.704	10.587	64892994.434524	11	373.9476	4.75306e-04	2.99511e-04
2018/03/18	13:39:21	ok	ok	374.2160	172.489	0.000000	20.61	59.633	10.655	65838900.824119	9	373.9696	4.69566e-04	1.59978e-04
2018/03/18	13:44:22	ok	ok	374.2220	172.496	0.000000	20.73	59.622	10.727	61121446.205922	9	373.9615	4.71860e-04	1.10111e-04
2018/03/18	13:49:22	ok	ok	374.2220	172.494	0.000000	20.80	59.511	10.751	60916372.955007	9	373.9734	4.68907e-04	8.66042e-05
2018/03/18	13:54:21	ok	ok	374.2380	172.497	0.000000	20.91	59.498	10.818	64722305.744680	10	373.9758	4.69317e-04	1.09340e-04
2018/03/18	14:29:22	ok	ok	374.2700	172.539	0.000000	21.72	59.105	11.262	68402911.130010	8	374.0128	4.68842e-04	8.12507e-05
2018/03/18	14:34:22	ok	ok	374.2820	172.545	0.000000	21.81	59.088	11.317	64298832.048470	8	374.0129	4.69852e-04	5.88710e-05
2018/03/18	14:39:21	ok	ok	374.2820	172.552	0.000000	21.93	59.046	11.388	66072641.516428	9	374.1147	4.57076e-04	3.49895e-04
2018/03/18	14:44:22	ok	ok	374.2860	172.553	0.000000	22.00	58.995	11.424	66452689.965476	9	374.1804	4.47517e-04	3.84272e-04
2018/03/18	14:49:21	ok	ok	374.2880	172.554	0.000000	22.07	58.976	11.466	64794054.134072	12	374.1110	4.55313e-04	4.66784e-04
2018/03/18	14:54:22	ok	ok	374.2960	172.560	0.000000	22.13	59.016	11.514	67347778.582002	10	374.1827	4.49048e-04	3.74084e-04
2018/03/18	14:59:22	ok	ok	374.3040	172.560	0.000000	22.16	59.082	11.546	69910720.474643	11	374.1652	4.53641e-04	3.77472e-04
2018/03/18	15:04:22	ok	ok	374.3020	172.562	0.000000	22.16	59.082	11.546	67577200.823049	12	374.1621	4.48669e-04	3.81597e-04
2018/03/18	15:09:22	ok	ok	374.3020	172.571	0.000000	22.21	59.028	11.569	64863976.513340	11	374.1562	4.51581e-04	3.94942e-04
2018/03/18	15:14:21	ok	ok	374.3060	172.572	0.000000	22.32	59.015	11.640	63508332.544112	9	374.1961	4.48126e-04	3.59352e-04
2018/03/18	15:19:22	ok	ok	374.3120	172.578	0.000000	22.32	59.015	11.640	68428768.585485	11	374.0984	4.61593e-04	4.37204e-04
2018/03/18	15:24:22	ok	ok	374.3120	172.575	0.000000	22.42	58.999	11.704	64809668.985969	12	374.1454	4.50559e-04	4.41889e-04
2018/03/18	15:29:22	ok	ok	374.3240	172.580	0.000000	22.44	58.941	11.706	66627803.959946	11	374.0970	4.64531e-04	4.31477e-04
2018/03/18	15:34:22	ok	ok	374.3160	172.577	0.000000	22.51	58.952	11.755	65942639.014513	12	374.1470	4.55520e-04	4.39281e-04
2018/03/18	15:39:21	ok	ok	374.3180	172.586	0.000000	22.57	58.900	11.785	61946602.223168	11	374.1156	4.59500e-04	4.23359e-04
2018/03/18	15:44:21	ok	ok	374.3240	172.586	0.000000	22.57	58.931	11.791	65169419.799488	11	374.0997	4.64461e-04	4.44690e-04
2018/03/18	15:49:21	ok	ok	374.3240	172.600	0.000000	22.60	58.935	11.812	63931257.757572	11	374.1736	4.54180e-04	4.00365e-04
2018/03/18	15:54:22	ok	ok	374.3240	172.595	0.000000	22.64	58.911	11.834	67542354.197475	9	374.1192	4.63163e-04	3.67135e-04
2018/03/18	15:59:22	ok	ok	374.3260	172.596	0.000000	22.62	59.031	11.845	64062210.764575	11	374.1487	4.55577e-04	3.75599e-04
2018/03/18	16:29:36	ok	ok	374.3200	172.590	0.000000	22.43	59.246	11.759	63063969.045763	12	374.1488	4.54850e-04	4.69559e-04
2018/03/18	16:34:35	ok	ok	374.3260	172.587	0.000000	22.47	59.314	11.800	59593433.806803	11	374.1317	4.59896e-04	3.66771e-04
2018/03/18	16:39:36	ok	ok	374.3320	172.603	0.000000	22.46	59.312	11.793	63704735.539253	11	374.1308	4.60005e-04	3.91250e-04
2018/03/18	16:44:36	ok	ok	374.3240	172.599	0.000000	22.47	59.222	11.782	62612219.335591	11	374.1064	4.61560e-04	4.46842e-04
2018/03/18	16:49:35	ok	ok	374.3220	172.610	0.000000	22.46	59.312	11.793	63641553.174607	11	374.1037	4.60929e-04	4.51825e-04
2018/03/18	16:54:36	ok	ok	374.3360	172.610	0.000000	22.46	59.312	11.793	66054147.066168	9	374.1279	4.59375e-04	3.91115e-04
2018/03/18	16:59:36	ok	ok	374.3320	172.611	0.000000	22.44	59.279	11.773	60113443.429896	9	374.1284	4.58994e-04	3.60498e-04
2018/03/18	17:04:36	ok	ok	374.3300	172.620	0.000000	22.48	59.346	11.813	62074794.236351	10	374.1801	4.52253e-04	3.46812e-04
2018/03/18	17:09:36	ok	ok	374.3340	172.616	0.000000	22.43	59.246	11.759	59743882.274439	10	374.1971	4.47740e-04	3.33358e-04
2018/03/18	17:14:36	ok	ok	374.3300	172.616	0.000000	22.34	59.355	11.720	65803435.463476	8	374.1404	4.58745e-04	3.87354e-04
2018/03/18	17:19:35	ok	ok	374.3320	172.624	0.000000	22.34	59.294	11.708	65175755.052317	9	374.1417	4.54753e-04	3.60714e-04
2018/03/18	17:24:36	ok	ok	374.3320	172.626	0.000000	22.30	59.471	11.716	65381840.528538	10	374.1781	4.51758e-04	3.53529e-04
2018/03/18	17:29:36	ok	ok	374.3280	172.637	0.000000	22.30	59.318	11.686	63791102.450824	8	374.1593	4.54301e-04	3.66458e-04
2018/03/18	17:34:36	ok	ok	374.3220	172.627	0.000000	22.23	59.368	11.649	59293291.974432	9	374.0966	4.63088e-04	4.44879e-04
2018/03/18	17:39:36	ok	ok	374.3260	172.634	0.000000	22.25	59.280	11.645	61362655.560667	9	374.1377	4.59833e-04	3.81515e-04
2018/03/18	17:44:36	ok	ok	374.3240	172.625	0.000000	22.29	59.286	11.673	62701871.970049	10	374.1853	4.49750e-04	3.67294e-04
2018/03/18	17:49:35	ok	ok	374.3360	172.637	0.000000	22.28	59.284	11.666	65687543.470654	11	374.1399	4.58070e-04	4.04575e-04
2018/03/18	17:54:35	ok	ok	374.3260	172.633	0.000000	22.32	59.260	11.688	64253103.434276	11	374.1244	4.59311e-04	4.10155e-04
2018/03/18	18:29:36	ok	ok	374.1980	172.703	0.000000	19.31	62.266	10.311	55582607.984309	11	373.9508	4.73230e-04	2.58655e-04
2018/03/18	18:34:36	ok	ok	374.1780	172.704	0.000000	19.05	62.464	10.186	50423229.888672	11	374.0224	4.59857e-04	5.57921e-04
2018/03/18	18:39:35	ok	ok	374.1600	172.707	0.000000	18.85	62.520	10.076	52132523.155796	8	374.0991	4.42654e-04	4.88948e-04
2018/03/18	18:44:36	ok	ok	374.1500	172.700	0.000000	18.69	62.644	10.001	50633612.021020	11	373.9962	4.66038e-04	5.02201e-04
2018/03/18	18:49:36	ok	ok	374.1460	172.701	0.000000	18.65	62.607	9.972	51915959.038930	10	373.8718	4.87260e-04	3.11533e-04
2018/03/18	18:54:35	ok	ok	374.1380	172.683	0.000000	18.53	62.587	9.898	50252422.212429	8	373.9152	4.75136e-04	3.83381e-04
2018/03/18	18:59:36	ok	ok	374.1380	172.687	0.000000	18.45	62.663	9.863	52931823.594350	10	373.8587	4.84956e-04	3.36153e-04
2018/03/18	19:04:36	ok	ok	374.1340	172.676	0.000000	18.34	62.675	9.801	52802234.468419	11	373.9752	4.62038e-04	5.08077e-04
2018/03/18	19:09:36	ok	ok	374.1180	172.670	0.000000	18.29	62.667	9.771	51609050.181488	8	373.9067	4.71274e-04	3.55458e-04
2018/03/18	19:14:36	ok	ok	374.1100	172.665	0.000000	18.20	62.711	9.726	51301430.802006	9	373.8710	4.80069e-04	3.57874e-04
2018/03/18	19:19:35	ok	ok	374.1140	172.663	0.000000	18.14	62.671	9.685	53759228.172508	8	373.8712	4.76457e-04	3.86466e-04
2018/03/18	19:24:36	ok	ok	374.1040	172.648	0.000000	18.06	62.598	9.628	49802901.051979	10	373.8260	4.87684e-04	3.25586e-04
2018/03/18	19:29:36	ok	ok	374.0960	172.641	0.000000	18.06	62.598	9.628	50012820.685205	8	373.8649	4.81344e-04	3.92142e-04
2018/03/18	19:34:36	ok	ok	374.0880	172.636	0.000000	17.96	62.671	9.582	49933107.321003	10	373.8531	4.79234e-04	2.84899e-04
2018/03/18	19:39:36	ok	ok	374.0880	172.646	0.000000	17.90	62.691	9.551	49461234.340920	10	373.8457	4.78972e-04	3.44814e-04
2018/03/18	19:44:35	ok	ok	374.0860	172.628	0.000000	17.85	62.653	9.517	49171069.144752	8	373.8478	4.78602e-04	3.87428e-04
2018/03/18	19:49:36	ok	ok	374.0880	172.627	0.000000	17.79	62.673	9.486	55699112.032876	10	373.8065	4.89253e-04	3.60471e-04
2018/03/18	19:54:35	ok	ok	374.0820	172.619	0.000000	17.76	62.668	9.468	50557892.294956	10	373.8357	4.81614e-04	3.12820e-04
2018/03/18	19:59:36	ok	ok	374.0760	172.616	0.000000	17.74	62.664	9.457	52149769.791366	10	373.8595	4.80431e-04	4.53659e-04
2018/03/18	20:29:50	ok	ok	374.0580	172.622	0.000000	17.02	63.258	9.145	61245260.674511	10	373.7986	4.88490e-04	3.49723e-04
2018/03/18	20:34:50	ok	ok	374.0600	172.625	0.000000	16.96	63.307	9.119	61097179.575877	8	373.8052	4.88232e-04	3.66490e-04
2018/03/18	20:39:50	ok	ok	374.0580	172.619	0.000000	16.88	63.353	9.082	60110645.215756	10	373.7754	4.93202e-04	3.60350e-04
2018/03/18	20:44:50	ok	ok	374.0560	172.618	0.000000	16.86	63.409	9.079	63894738.156908	8	373.7952	4.83568e-04	4.05753e-04
2018/03/18	20:49:50	ok	ok	374.0520	172.626	0.000000	16.80	63.488	9.058	63006316.534747	8	373.8029	4.82669e-04	3.84878e-04
2018/03/18	20:54:50	ok	ok	374.0520	172.620	0.000000	16.76	63.452	9.031	58859106.791179	8	373.7931	4.87902e-04	3.87760e-04
2018/03/18	20:59:50	ok	ok	374.0480	172.619	0.000000	16.74	63.478	9.024	61531227.683201	10	373.8014	4.85209e-04	3.30947e-04
2018/03/18	21:04:50	ok	ok	374.0480	172.614	0.000000	16.66	63.613	9.000	59316885.342209	8	373.8160	4.78227e-04	3.78414e-04
2018/03/18	21:09:50	ok	ok	374.0420	172.612	0.000000	16.67	63.525	8.993	63674944.589248	10	373.7641	4.88996e-04	3.54441e-04
2018/03/18	21:14:50	ok	ok	374.0420	172.607	0.000000	16.62	63.547	8.969	58667644.688015	8	373.8204	4.82409e-04	3.75480e-04
2018/03/18	21:19:50	ok	ok	374.0440	172.597	0.000000	16.61	63.663	8.980	59785665.965507	8	373.7967	4.81178e-04	3.84952e-04
2018/03/18	21:24:50	ok	ok	374.0400	172.599	0.000000	16.57	63.597	8.949	61749246.684310	8	373.7912	4.87624e-04	3.56599e-04
2018/03/18	21:29:50	ok	ok	374.0440	172.595	0.000000	16.53	63.650	8.935	64178657.922110	8	373.7787	4.83002e-04	3.85424e-04
2018/03/18	21:34:50	ok	ok	374.0300	172.577	0.000000	16.50	63.704	8.926	57998150.595091	10	373.7470	4.94914e-04	3.32331e-04
2018/03/18	21:39:50	ok	ok	374.0360	172.583	0.000000	16.50	63.793	8.939	63641431.324996	8	373.7791	4.85441e-04	3.91352e-04
2018/03/18	21:44:50	ok	ok	374.0380	172.583	0.000000	16.46	63.786	8.916	65499166.926667	8	373.7769	4.85130e-04	3.84801e-04
2018/03/18	21:49:50	ok	ok	374.0260	172.582	0.000000	16.39	63.833	8.885	59036657.912646	8	373.7718	4.88428e-04	4.03256e-04
2018/03/18	21:54:49	ok	ok	374.0280	172.582	0.000000	16.43	63.840	8.908	59592864.232959	8	373.7973	4.80845e-04	3.65325e-04
2018/03/18	22:29:50	ok	ok	373.9540	172.591	0.000000	14.56	65.662	8.181	58812583.998830	7	373.6376	4.96654e-04	1.58129e-04
2018/03/18	22:34:50	ok	ok	373.9500	172.581	0.000000	14.47	65.675	8.137	58558135.351199	11	373.6981	4.84988e-04	4.04407e-04
2018/03/18	22:39:50	ok	ok	373.9480	172.576	0.000000	14.35	65.683	8.079	60360811.586018	10	373.6973	4.87526e-04	3.60956e-04
2018/03/18	22:44:50	ok	ok	373.9440	172.574	0.000000	14.25	65.607	8.020	60268947.124162	11	373.7764	4.80745e-04	4.69992e-04
2018/03/18	22:49:50	ok	ok	373.9460	172.570	0.000000	14.16	65.649	7.981	61903756.954430	9	373.6631	4.92058e-04	4.06581e-04
2018/03/18	22:54:50	ok	ok	373.9380	172.571	0.000000	14.10	65.580	7.944	56403794.697363	8	373.6566	4.93196e-04	4.27297e-04
2018/03/18	22:59:50	ok	ok	373.9300	172.567	0.000000	13.98	65.530	7.880	59376429.287781	10	373.6523	4.97329e-04	3.78837e-04
2018/03/18	23:04:50	ok	ok	373.9300	172.569	0.000000	13.92	65.578	7.856	58109076.366765	11	373.7708	4.76469e-04	5.10104e-04
2018/03/18	23:09:50	ok	ok	373.9300	172.569	0.000000	13.82	65.531	7.803	56825240.225753	10	373.7036	4.82943e-04	4.34316e-04
2018/03/18	23:14:50	ok	ok	373.9280	172.573	0.000000	13.76	65.462	7.766	58267563.498305	9	373.5936	5.48698e-04	5.03368e-04
2018/03/18	23:19:50	ok	ok	373.9200	172.567	0.000000	13.69	65.421	7.728	60634383.906609	10	373.6855	4.85827e-04	3.98888e-04
2018/03/18	23:24:50	ok	ok	373.9240	172.565	0.000000	13.62	65.437	7.696	62328919.169410	7	373.5715	5.11171e-04	1.17492e-04
2018/03/18	23:29:50	ok	ok	373.9140	172.568	0.000000	13.53	65.451	7.655	61191076.631749	9	373.6555	4.85426e-04	4.26349e-04
2018/03/18	23:34:50	ok	ok	373.9160	172.573	0.000000	13.52	65.361	7.640	61084735.127675	8	373.6484	4.96986e-04	4.04701e-04
2018/03/18	23:39:50	ok	ok	373.9120	172.572	0.000000	13.48	65.354	7.621	64234097.749052	9	373.6392	4.98174e-04	4.09750e-04
2018/03/18	23:44:50	ok	ok	373.9080	172.568	0.000000	13.40	65.369	7.585	61631229.987675	9	373.6502	4.86290e-04	4.21583e-04
2018/03/18	23:49:50	ok	ok	373.9120	172.575	0.000000	13.35	65.302	7.554	55235694.154864	8	373.5794	4.94967e-04	9.76834e-05
2018/03/18	23:54:50	ok	ok	373.9060	172.568	0.000000	13.28	65.261	7.517	60987683.827744	11	373.7522	4.84248e-04	5.61087e-04
2018/03/18	23:59:50	ok	ok	373.9060	172.569	0.000000	13.24	65.254	7.497	62394185.859428	10	373.6287	4.97168e-04	3.76114e-04
2018/03/19	00:30:04	ok	ok	373.8320	172.694	0.000000	9.38	69.030	6.227	52908920.796249	10	373.5276	5.41700e-04	4.76743e-04
2018/03/19	00:35:04	ok	ok	373.8400	172.691	0.000000	9.10	69.204	6.132	51741699.731256	10	373.5436	5.37600e-04	4.81237e-04
2018/03/19	00:40:04	ok	ok	373.8140	172.698	0.000000	8.85	69.354	6.048	49584850.431582	7	373.5782	5.07614e-04	4.46796e-04
2018/03/19	00:45:04	ok	ok	373.8280	172.695	0.000000	8.62	69.395	5.964	51083902.977393	10	373.5349	5.18485e-04	3.95196e-04
2018/03/19	00:50:03	ok	ok	373.8280	172.701	0.000000	8.42	69.470	5.894	50386474.972669	10	373.5485	5.29768e-04	4.84710e-04
2018/03/19	00:55:03	ok	ok	373.8040	172.697	0.000000	8.22	69.544	5.825	50796588.888064	7	373.4604	5.66921e-04	4.67701e-04
2018/03/19	01:00:04	ok	ok	373.8100	172.687	0.000000	8.00	69.531	5.742	47252906.756367	9	373.5203	5.36874e-04	4.67291e-04
2018/03/19	01:05:04	ok	ok	373.8160	172.691	0.000000	7.83	69.582	5.684	51060566.931560	10	373.4876	5.22036e-04	3.35504e-04
2018/03/19	01:10:04	ok	ok	373.7940	172.676	0.000000	7.66	69.606	5.624	48303253.497924	9	373.5130	5.28814e-04	4.62991e-04
2018/03/19	01:15:04	ok	ok	373.8020	172.676	0.000000	7.52	69.607	5.573	44107072.520228	10	373.5060	5.23030e-04	4.83388e-04
2018/03/19	01:20:04	ok	ok	373.7980	172.673	0.000000	7.36	69.633	5.518	45980827.051061	9	373.5101	5.23255e-04	4.66995e-04
2018/03/19	01:25:04	ok	ok	373.8020	172.671	0.000000	7.22	69.634	5.468	45561303.615613	8	373.4499	5.65374e-04	4.09433e-04
2018/03/19	01:30:04	ok	ok	373.7920	172.668	0.000000	7.07	69.633	5.415	47660430.917057	8	373.4914	5.33092e-04	5.12338e-04
2018/03/19	01:35:04	ok	ok	373.7940	172.664	0.000000	6.93	69.663	5.368	50258425.246392	8	373.4372	5.67465e-04	4.13672e-04
2018/03/19	01:40:04	ok	ok	373.7820	172.667	0.000000	6.81	69.612	5.323	45405318.097019	8	373.5059	5.33048e-04	4.68891e-04
2018/03/19	01:45:04	ok	ok	373.7940	172.666	0.000000	6.69	69.644	5.284	43701089.119789	8	373.5093	5.29431e-04	4.53039e-04
2018/03/19	01:50:04	ok	ok	373.7900	172.665	0.000000	6.58	69.651	5.247	41935082.145375	8	373.5578	5.13434e-04	4.53030e-04
2018/03/19	01:55:04	ok	ok	373.7820	172.658	0.000000	6.46	69.600	5.202	43503498.690582	8	373.4842	5.31661e-04	4.25457e-04
2018/03/19	02:00:04	ok	ok	373.7780	172.665	0.000000	6.39	69.587	5.177	45963152.907449	8	373.4622	5.53568e-04	4.40220e-04
2018/03/19	02:05:04	ok	ok	373.7840	172.667	0.000000	6.29	69.624	5.146	41595692.577789	9	373.4641	5.34563e-04	4.71249e-04
2018/03/19	02:10:04	ok	ok	373.7780	172.665	0.000000	6.20	69.550	5.111	45795051.121642	8	373.4606	5.60759e-04	4.28565e-04
2018/03/19	02:15:04	ok	ok	373.7880	172.669	0.000000	6.10	69.531	5.076	46380738.710955	9	373.5250	5.24862e-04	4.64418e-04
2018/03/19	02:20:04	ok	ok	373.7840	172.659	0.000000	6.02	69.544	5.051	46595780.135746	9	373.4785	5.39394e-04	4.23801e-04
2018/03/19	02:25:03	ok	ok	373.7780	172.671	0.000000	5.92	69.469	5.012	45764706.167758	10	373.4667	5.31290e-04	4.83738e-04
2018/03/19	02:30:03	ok	ok	373.7880	172.665	0.000000	5.84	69.453	4.985	47373993.251647	9	373.4846	5.21089e-04	4.79090e-04
2018/03/19	02:35:03	ok	ok	373.7840	172.665	0.000000	5.78	69.442	4.964	45465708.846069	9	373.4475	5.51707e-04	4.40655e-04
2018/03/19	02:40:03	ok	ok	373.7840	172.668	0.000000	5.72	69.458	4.946	46710256.356924	8	373.4647	5.41710e-04	4.61257e-04
2018/03/19	02:45:04	ok	ok	373.7860	172.666	0.000000	5.64	69.415	4.917	47242274.483434	9	373.5122	5.32401e-04	4.57593e-04
2018/03/19	02:50:04	ok	ok	373.7840	172.664	0.000000	5.55	69.342	4.883	42704371.208431	8	373.4930	5.33772e-04	4.32410e-04
2018/03/19	02:55:04	ok	ok	373.7900	172.662	0.000000	5.48	69.329	4.860	43287532.099137	9	373.4865	5.44955e-04	4.74894e-04
2018/03/19	03:00:04	ok	ok	373.7780	172.666	0.000000	5.42	69.289	4.838	48396485.247173	10	373.4459	5.39127e-04	5.02567e-04
2018/03/19	03:05:04	ok	ok	373.7840	172.667	0.000000	5.38	69.282	4.825	49224345.001421	8	373.4705	5.58969e-04	4.53467e-04
2018/03/19	03:10:04	ok	ok	373.7780	172.665	0.000000	5.30	69.238	4.796	46124925.139410	9	373.4545	5.48320e-04	4.32426e-04
2018/03/19	03:15:04	ok	ok	373.7880	172.664	0.000000	5.26	69.231	4.783	41966275.578717	8	373.4568	5.27862e-04	3.50819e-04
2018/03/19	03:20:04	ok	ok	373.7780	172.666	0.000000	5.18	69.160	4.753	46021267.278526	10	373.4543	5.38307e-04	4.44007e-04
2018/03/19	03:25:04	ok	ok	373.7820	172.663	0.000000	5.13	69.178	4.739	43918496.197821	9	373.4630	5.53161e-04	4.68667e-04
2018/03/19	03:30:04	ok	ok	373.7600	172.665	0.000000	5.07	69.139	4.717	49570299.176994	8	373.4048	5.61975e-04	4.11455e-04
2018/03/19	03:35:04	ok	ok	373.7700	172.667	0.000000	5.01	69.099	4.696	48916445.895857	8	373.4133	5.77423e-04	4.28019e-04
2018/03/19	03:40:04	ok	ok	373.7700	172.667	0.000000	4.97	69.064	4.681	50855081.616754	9	373.4391	5.62825e-04	5.18482e-04
2018/03/19	03:45:04	ok	ok	373.7720	172.667	0.000000	4.92	68.998	4.661	45976304.271368	8	373.4743	5.33730e-04	3.85998e-04
2018/03/19	03:50:03	ok	ok	373.7680	172.673	0.000000	4.86	68.959	4.640	51265455.543464	8	373.5233	5.29656e-04	3.95613e-04
2018/03/19	03:55:04	ok	ok	373.7700	172.668	0.000000	4.82	68.979	4.629	49067106.060334	9	373.5024	5.23997e-04	5.10227e-04
2018/03/19	04:00:04	ok	ok	373.7680	172.672	0.000000	4.77	68.914	4.610	55491360.176513	10	373.5194	5.22152e-04	3.83084e-04
2018/03/19	04:05:04	ok	ok	373.7540	172.672	0.000000	4.72	68.877	4.592	53260650.837492	9	373.4926	5.42271e-04	4.88483e-04
2018/03/19	04:10:04	ok	ok	373.7620	172.671	0.000000	4.68	68.841	4.578	57764805.552099	8	373.5277	5.23091e-04	4.31589e-04
2018/03/19	04:15:03	ok	ok	373.7600	172.671	0.000000	4.61	68.856	4.557	57741913.142698	9	373.4865	5.24184e-04	4.34209e-04
2018/03/19	04:20:03	ok	ok	373.7680	172.674	0.000000	4.58	68.822	4.546	56022000.721152	9	373.3855	5.42342e-04	1.25921e-04
2018/03/19	04:25:04	ok	ok	373.7560	172.675	0.000000	4.53	68.812	4.530	60013388.994369	9	373.4817	5.34260e-04	3.56276e-04
2018/03/19	04:30:04	ok	ok	373.7660	172.673	0.000000	4.50	68.751	4.517	60447865.098668	8	373.5423	5.19271e-04	4.42686e-04
2018/03/19	04:35:04	ok	ok	373.7660	172.675	0.000000	4.44	68.712	4.497	60300579.030600	9	373.5254	5.22414e-04	4.92610e-04
2018/03/19	04:40:04	ok	ok	373.7680	172.675	0.000000	4.40	68.704	4.484	62056138.271600	9	373.5292	5.33061e-04	4.61579e-04
2018/03/19	04:45:04	ok	ok	373.7660	172.679	0.000000	4.39	68.674	4.480	61991222.930143	10	373.5657	5.10992e-04	4.11947e-04
2018/03/19	04:50:04	ok	ok	373.7640	172.681	0.000000	4.33	68.663	4.461	64677605.035684	9	373.4845	5.32037e-04	4.08116e-04
2018/03/19	04:55:03	ok	ok	373.7740	172.678	0.000000	4.30	68.629	4.450	66247205.384864	9	373.4921	5.40501e-04	4.11662e-04
2018/03/19	05:00:04	ok	ok	373.7740	172.678	0.000000	4.26	68.622	4.438	62266465.688216	9	373.4889	5.35721e-04	4.66608e-04
2018/03/19	05:05:04	ok	ok	373.7700	172.682	0.000000	4.22	68.531	4.420	66857616.724612	9	373.5483	5.11157e-04	4.64781e-04
2018/03/19	05:10:03	ok	ok	373.7720	172.685	0.000000	4.19	68.553	4.413	69399451.927021	9	373.4783	5.32885e-04	4.22909e-04
2018/03/19	05:15:04	ok	ok	373.7800	172.682	0.000000	4.14	68.488	4.394	71232725.756142	9	373.4668	5.37779e-04	4.19200e-04
2018/03/19	05:20:04	ok	ok	373.7840	172.683	0.000000	4.10	68.480	4.382	66891037.735420	9	373.5601	5.26529e-04	4.31846e-04
2018/03/19	05:25:04	ok	ok	373.7800	172.685	0.000000	4.07	68.446	4.371	70794352.178419	9	373.4229	5.42207e-04	1.05709e-04
2018/03/19	05:30:04	ok	ok	373.7740	172.688	0.000000	4.04	68.413	4.360	64492383.140815	8	373.4003	5.37189e-04	1.66058e-04
2018/03/19	05:35:04	ok	ok	373.7820	172.690	0.000000	3.99	68.376	4.343	70177826.840688	8	373.4043	5.38598e-04	1.78001e-04
2018/03/19	05:40:04	ok	ok	373.7800	172.688	0.000000	3.95	68.312	4.328	68212763.432119	8	373.4852	5.43286e-04	5.10931e-04
2018/03/19	05:45:04	ok	ok	373.7840	172.690	0.000000	3.91	68.305	4.316	62279602.890301	9	373.4844	5.31141e-04	3.10551e-04
2018/03/19	05:50:03	ok	ok	373.7940	172.700	0.000000	3.86	68.267	4.299	67822533.833130	7	373.4394	5.40972e-04	4.11682e-04
2018/03/19	05:55:03	ok	ok	373.7880	172.703	0.000000	3.84	68.264	4.293	67398834.313991	8	373.4354	5.41049e-04	2.97723e-04
2018/03/19	06:30:03	ok	ok	373.8020	172.597	0.000000	7.14	64.636	5.049	66006317.672196	10	373.5242	5.18163e-04	5.17216e-04
2018/03/19	06:35:04	ok	ok	373.8060	172.594	0.000000	7.34	64.529	5.107	66293891.035605	6	373.3219	6.89430e-04	2.91254e-04
2018/03/19	06:40:04	ok	ok	373.8080	172.595	0.000000	7.50	64.385	5.148	69126881.153293	7	373.4714	5.69208e-04	5.15679e-04
2018/03/19	06:45:03	ok	ok	373.8140	172.596	0.000000	7.68	64.274	5.199	67766660.467248	9	373.5235	5.25126e-04	4.61753e-04
2018/03/19	06:50:04	ok	ok	373.8240	172.592	0.000000	7.82	64.212	5.242	70203500.027453	9	373.5202	5.37812e-04	4.60722e-04
2018/03/19	06:55:04	ok	ok	373.8320	172.594	0.000000	7.95	64.178	5.283	66768486.138217	9	373.4869	5.22628e-04	1.22586e-04
2018/03/19	07:00:04	ok	ok	373.8360	172.597	0.000000	8.04	64.107	5.308	61142107.471860	10	373.5415	5.31549e-04	4.38805e-04
2018/03/19	07:05:04	ok	ok	373.8340	172.596	0.000000	8.14	64.096	5.341	68843010.287662	9	373.5371	5.23253e-04	3.02956e-04
2018/03/19	07:10:04	ok	ok	373.8400	172.597	0.000000	8.20	64.021	5.355	66180415.697386	10	373.5885	5.16054e-04	4.55745e-04
2018/03/19	07:15:04	ok	ok	373.8480	172.599	0.000000	8.32	63.984	5.394	65426411.489495	9	373.5807	5.27063e-04	4.73640e-04
2018/03/19	07:20:04	ok	ok	373.8540	172.599	0.000000	8.39	63.881	5.409	63375794.632148	9	373.6008	5.22883e-04	4.97032e-04
2018/03/19	07:25:04	ok	ok	373.8500	172.601	0.000000	8.46	63.922	5.437	72093984.136751	10	373.6957	5.07585e-04	5.11457e-04
2018/03/19	07:30:04	ok	ok	373.8580	172.601	0.000000	8.58	63.828	5.471	67673059.289029	9	373.5688	5.32699e-04	5.15753e-04
2018/03/19	07:35:04	ok	ok	373.8660	172.603	0.000000	8.63	63.837	5.489	62661004.888985	10	373.5824	5.16761e-04	3.79891e-04
2018/03/19	07:40:04	ok	ok	373.8600	172.603	0.000000	8.74	63.769	5.522	68513787.296728	9	373.5810	5.24078e-04	4.07109e-04
2018/03/19	07:45:04	ok	ok	373.8660	172.600	0.000000	8.76	63.773	5.530	70276877.730604	9	373.6223	5.10826e-04	4.48373e-04
2018/03/19	07:50:04	ok	ok	373.8780	172.603	0.000000	8.84	63.758	5.557	66283786.733904	9	373.5920	5.13734e-04	3.16830e-04
2018/03/19	07:55:03	ok	ok	373.8780	172.604	0.000000	8.92	63.743	5.584	64537679.035828	9	373.5767	5.33983e-04	4.33415e-04
2018/03/19	08:00:04	ok	ok	373.8820	172.605	0.000000	8.98	63.725	5.604	66903282.843696	9	373.5481	5.54366e-04	3.92551e-04
2018/03/19	08:05:03	ok	ok	373.8760	172.605	0.000000	9.06	63.681	5.629	68632188.547897	9	373.6261	5.17048e-04	4.43761e-04
2018/03/19	08:10:04	ok	ok	373.8920	172.603	0.000000	9.10	63.717	5.646	69333904.412720	9	373.5665	5.43684e-04	3.89717e-04
2018/03/19	08:15:03	ok	ok	373.8860	172.604	0.000000	9.19	63.617	5.670	66331825.582634	8	373.5802	5.46098e-04	3.96874e-04
2018/03/19	08:20:04	ok	ok	373.8880	172.603	0.000000	9.24	63.654	5.691	65664636.308836	10	373.5991	5.26807e-04	4.06863e-04
2018/03/19	08:25:04	ok	ok	373.8920	172.600	0.000000	9.29	63.692	5.713	66152686.425768	9	373.6051	5.31471e-04	4.35033e-04
2018/03/19	08:30:04	ok	ok	373.9000	172.601	0.000000	9.35	63.673	5.733	67145998.003697	8	373.5623	5.63409e-04	4.14429e-04
2018/03/19	08:35:04	ok	ok	373.9040	172.602	0.000000	9.44	63.660	5.765	65588205.540879	9	373.6321	5.16664e-04	3.94032e-04
2018/03/19	08:40:04	ok	ok	373.8980	172.599	0.000000	9.49	63.640	5.781	66424457.794928	9	373.6125	5.16254e-04	3.22265e-04
2018/03/19	08:45:04	ok	ok	373.9020	172.600	0.000000	9.55	63.592	5.799	65430650.529638	10	373.6158	5.23222e-04	4.86595e-04
2018/03/19	08:50:03	ok	ok	373.9000	172.597	0.000000	9.60	63.630	5.821	66756989.666065	10	373.6082	5.18217e-04	3.70836e-04
2018/03/19	08:55:04	ok	ok	373.9100	172.598	0.000000	9.68	63.586	5.846	67750311.384500	9	373.6096	5.23428e-04	3.70665e-04
2018/03/19	09:00:04	ok	ok	373.9160	172.597	0.000000	9.70	63.618	5.857	67203483.868142	9	373.6252	5.20589e-04	3.73593e-04
2018/03/19	09:30:17	ok	ok	373.9460	172.568	0.000000	11.76	62.252	6.525	63157448.704681	10	373.6183	5.14047e-04	1.33010e-04
2018/03/19	09:35:17	ok	ok	373.9580	172.569	0.000000	11.94	62.341	6.608	63987940.767897	10	373.6407	5.07283e-04	1.04961e-04
2018/03/19	09:40:17	ok	ok	373.9660	172.567	0.000000	12.06	62.390	6.663	61209297.092913	10	373.6743	5.23335e-04	4.88697e-04
2018/03/19	09:45:17	ok	ok	373.9640	172.565	0.000000	12.24	62.421	6.741	63518888.136813	10	373.6628	5.10801e-04	4.23961e-04
2018/03/19	09:50:16	ok	ok	373.9760	172.563	0.000000	12.40	62.419	6.808	62614205.794053	8	373.6489	5.07654e-04	1.18543e-04
2018/03/19	09:55:17	ok	ok	373.9720	172.562	0.000000	12.50	62.524	6.862	62089239.809300	7	373.6843	5.17711e-04	4.72594e-04
2018/03/19	10:00:17	ok	ok	373.9800	172.561	0.000000	12.64	62.606	6.931	64838986.529088	11	373.8397	4.92555e-04	5.21140e-04
2018/03/19	10:05:17	ok	ok	373.9900	172.559	0.000000	12.72	62.590	6.964	66740843.891246	8	373.7140	5.07194e-04	4.29745e-04
2018/03/19	10:10:17	ok	ok	374.0000	172.557	0.000000	12.84	62.699	7.028	62983443.552652	10	373.7277	4.96915e-04	3.79419e-04
2018/03/19	10:15:17	ok	ok	373.9840	172.555	0.000000	12.94	62.774	7.080	65361053.219948	11	373.8413	4.93530e-04	5.27242e-04
2018/03/19	10:20:17	ok	ok	373.9940	172.555	0.000000	13.05	62.793	7.130	66830021.061022	12	373.8537	4.76818e-04	5.61753e-04
2018/03/19	10:25:17	ok	ok	374.0000	172.551	0.000000	13.14	62.837	7.175	59720743.463636	11	373.7195	4.89519e-04	3.77636e-04
2018/03/19	10:30:17	ok	ok	374.0020	172.554	0.000000	13.30	62.865	7.249	63821558.515511	9	373.7538	4.86972e-04	4.19989e-04
2018/03/19	10:35:17	ok	ok	373.9960	172.551	0.000000	13.34	62.989	7.282	58496098.977309	10	373.7305	4.94498e-04	3.87109e-04
2018/03/19	10:40:17	ok	ok	374.0060	172.549	0.000000	13.40	63.029	7.313	64162342.696870	8	373.7530	4.88275e-04	4.24093e-04
2018/03/19	10:45:17	ok	ok	374.0080	172.549	0.000000	13.51	63.018	7.362	64148284.603102	7	373.7269	5.05324e-04	4.70079e-04
2018/03/19	10:50:16	ok	ok	374.0080	172.549	0.000000	13.59	63.149	7.414	65060713.427921	8	373.7587	4.91784e-04	4.53947e-04
2018/03/19	10:55:17	ok	ok	374.0140	172.545	0.000000	13.69	63.225	7.468	66421625.058764	7	373.7645	5.00722e-04	4.22026e-04
2018/03/19	11:00:17	ok	ok	374.0180	172.548	0.000000	13.78	63.299	7.518	64668311.589278	8	373.7522	4.94526e-04	4.68431e-04
2018/03/19	11:05:17	ok	ok	374.0140	172.543	0.000000	13.84	63.280	7.544	65118407.574179	7	373.7879	4.91104e-04	4.11808e-04
2018/03/19	11:10:16	ok	ok	374.0160	172.542	0.000000	13.98	63.363	7.619	63319888.598931	11	373.7750	4.88244e-04	4.77474e-04
2018/03/19	11:15:17	ok	ok	374.0160	172.542	0.000000	14.02	63.428	7.646	64396942.396679	7	373.7878	4.91739e-04	4.13482e-04
2018/03/19	11:20:17	ok	ok	374.0180	172.538	0.000000	14.15	63.421	7.706	64573008.023626	9	373.7722	4.83386e-04	4.60190e-04
2018/03/19	11:25:17	ok	ok	374.0220	172.538	0.000000	14.21	63.578	7.753	63341652.937657	10	373.7571	4.94712e-04	3.73554e-04
2018/03/19	11:30:17	ok	ok	374.0240	172.535	0.000000	14.34	63.601	7.818	61420554.355128	9	373.7965	4.87215e-04	5.26494e-04
2018/03/19	11:35:16	ok	ok	374.0240	172.535	0.000000	14.40	63.640	7.852	63113984.317217	9	373.8316	4.86502e-04	4.12012e-04
2018/03/19	11:40:16	ok	ok	374.0240	172.532	0.000000	14.53	63.663	7.917	65535844.805306	8	373.7727	4.92886e-04	4.35722e-04
2018/03/19	11:45:17	ok	ok	374.0340	172.530	0.000000	14.60	63.763	7.963	62680993.762541	11	373.7600	4.86632e-04	4.05037e-04
2018/03/19	11:50:17	ok	ok	374.0440	172.531	0.000000	14.76	63.731	8.038	65010746.990962	10	373.7726	4.95272e-04	3.73294e-04
2018/03/19	11:55:17	ok	ok	374.0360	172.527	0.000000	14.84	63.686	8.071	61764696.906075	8	373.8010	4.88721e-04	4.13545e-04
2018/03/19	12:00:17	ok	ok	374.0420	172.523	0.000000	14.89	63.871	8.119	65021336.700475	12	373.8830	4.71535e-04	5.07325e-04
2018/03/19	12:30:31	ok	ok	374.0520	172.494	0.000000	16.14	63.554	8.714	58282303.011030	9	373.7808	4.96832e-04	3.51674e-04
2018/03/19	12:35:31	ok	ok	374.0500	172.494	0.000000	16.26	63.545	8.776	63528647.002276	10	373.7665	4.96570e-04	3.81093e-04
2018/03/19	12:40:31	ok	ok	374.0560	172.491	0.000000	16.43	63.514	8.862	63407636.210029	8	373.7570	5.15959e-04	3.49098e-04
2018/03/19	12:45:31	ok	ok	374.0540	172.487	0.000000	16.57	63.508	8.936	60971650.862480	10	373.8167	4.83721e-04	3.27452e-04
2018/03/19	12:50:30	ok	ok	374.0620	172.486	0.000000	16.71	63.443	9.003	64098218.155404	10	373.8088	4.87758e-04	3.27497e-04
2018/03/19	12:55:30	ok	ok	374.0620	172.482	0.000000	16.84	63.465	9.076	60967847.351150	9	373.8204	4.89074e-04	3.19125e-04
2018/03/19	13:00:31	ok	ok	374.0700	172.481	0.000000	16.95	63.425	9.130	61394655.375558	8	373.7877	5.07343e-04	3.38584e-04
2018/03/19	13:05:30	ok	ok	374.0800	172.480	0.000000	17.06	63.414	9.189	62628838.123423	10	373.7777	4.98341e-04	3.69628e-04
2018/03/19	13:10:31	ok	ok	374.0800	172.480	0.000000	17.16	63.371	9.238	63090269.801250	8	373.8382	4.86611e-04	3.60311e-04
2018/03/19	13:15:31	ok	ok	374.0780	172.477	0.000000	17.30	63.365	9.315	62061085.099798	10	373.8021	4.91203e-04	3.41219e-04
2018/03/19	13:20:31	ok	ok	374.0900	172.479	0.000000	17.42	63.415	9.389	64517774.327762	10	373.8082	4.90517e-04	3.12787e-04
2018/03/19	13:25:31	ok	ok	374.0920	172.477	0.000000	17.49	63.427	9.430	61864057.619525	10	373.8251	4.87481e-04	3.46090e-04
2018/03/19	13:30:31	ok	ok	374.0900	172.476	0.000000	17.62	63.360	9.493	60774368.123216	10	374.0010	4.54555e-04	4.18425e-04
2018/03/19	13:35:31	ok	ok	374.1000	172.476	0.000000	17.74	63.350	9.560	64602433.841784	11	373.9260	4.67732e-04	4.83529e-04
2018/03/19	13:40:31	ok	ok	374.0920	172.474	0.000000	17.82	63.364	9.608	61157592.122519	10	373.8412	4.85055e-04	3.32734e-04
2018/03/19	13:45:31	ok	ok	374.1020	172.472	0.000000	17.92	63.351	9.663	63159142.991260	11	373.9276	4.68059e-04	4.94295e-04
2018/03/19	13:50:30	ok	ok	374.0940	172.471	0.000000	17.98	63.301	9.690	64085119.070932	11	373.8266	4.81385e-04	3.58780e-04
2018/03/19	13:55:31	ok	ok	374.1040	172.469	0.000000	18.08	63.259	9.741	63402903.816952	11	373.9415	4.69874e-04	4.68876e-04
2018/03/19	14:00:30	ok	ok	374.1040	172.470	0.000000	18.18	63.305	9.806	63135208.960527	11	373.9566	4.67846e-04	4.87312e-04
2018/03/19	14:05:31	ok	ok	374.1080	172.471	0.000000	18.28	63.262	9.858	59944361.333166	10	373.9763	4.66861e-04	4.37648e-04
2018/03/19	14:10:31	ok	ok	374.1080	172.469	0.000000	18.37	63.248	9.908	57937833.553501	11	373.9476	4.60965e-04	5.04646e-04
2018/03/19	14:15:30	ok	ok	374.1120	172.468	0.000000	18.43	63.228	9.940	60240982.604970	12	373.9534	4.60294e-04	5.03892e-04
2018/03/19	14:20:31	ok	ok	374.1140	172.466	0.000000	18.52	63.213	9.991	60457882.104942	12	373.9681	4.54783e-04	5.00599e-04
2018/03/19	14:25:31	ok	ok	374.1180	172.466	0.000000	18.66	63.177	10.068	60762375.397208	12	373.9641	4.55367e-04	5.12596e-04
2018/03/19	14:30:31	ok	ok	374.1280	172.465	0.000000	18.74	63.161	10.114	61455382.230481	11	373.9748	4.65743e-04	4.92281e-04
2018/03/19	14:35:30	ok	ok	374.1200	172.465	0.000000	18.84	63.147	10.171	59996866.388310	11	373.9704	4.64015e-04	5.10356e-04
2018/03/19	14:40:31	ok	ok	374.1240	172.467	0.000000	18.87	63.123	10.185	60075476.446226	12	373.9807	4.64210e-04	4.95561e-04
2018/03/19	14:45:31	ok	ok	374.1320	172.465	0.000000	18.97	63.050	10.234	63196051.267427	11	373.9762	4.66262e-04	5.12834e-04
2018/03/19	14:50:30	ok	ok	374.1280	172.463	0.000000	19.09	63.070	10.310	62697234.622791	11	373.8905	4.75468e-04	2.83917e-04
2018/03/19	14:55:31	ok	ok	374.1380	172.463	0.000000	19.19	62.997	10.358	62279342.270396	11	374.0302	4.58685e-04	5.18314e-04
2018/03/19	15:00:31	ok	ok	374.1320	172.460	0.000000	19.28	63.012	10.416	58922376.051302	12	374.0236	4.56962e-04	5.35604e-04
2018/03/19	15:05:31	ok	ok	374.1360	172.460	0.000000	19.28	62.952	10.406	61460687.297713	10	373.8804	4.92576e-04	3.86702e-04
2018/03/19	15:10:31	ok	ok	374.1400	172.457	0.000000	19.44	62.978	10.509	59938606.442052	11	373.9878	4.62846e-04	5.48380e-04
2018/03/19	15:15:31	ok	ok	374.1400	172.459	0.000000	19.46	62.952	10.517	63947192.432839	8	373.9366	4.80903e-04	4.28970e-04
2018/03/19	15:20:30	ok	ok	374.1400	172.459	0.000000	19.47	62.954	10.523	62623828.042732	10	373.9814	4.72937e-04	4.45723e-04
2018/03/19	15:25:31	ok	ok	374.1540	172.459	0.000000	19.51	62.990	10.554	64795670.616851	9	373.9687	4.68825e-04	4.04791e-04
2018/03/19	15:30:31	ok	ok	374.1440	172.459	0.000000	19.50	63.019	10.553	60164484.476451	8	373.8822	4.84122e-04	3.12250e-04
2018/03/19	15:35:31	ok	ok	374.1440	172.460	0.000000	19.52	63.112	10.581	62219562.333938	10	373.8850	4.92155e-04	3.99555e-04
2018/03/19	15:40:31	ok	ok	374.1440	172.457	0.000000	19.59	63.124	10.626	60975637.909368	11	374.0020	4.66135e-04	5.33971e-04
2018/03/19	15:45:30	ok	ok	374.1440	172.460	0.000000	19.62	63.129	10.646	63478677.098161	10	373.8634	4.94431e-04	3.90609e-04
2018/03/19	15:50:31	ok	ok	374.1460	172.459	0.000000	19.61	63.097	10.634	61514569.841675	11	373.9371	4.76647e-04	3.58318e-04
2018/03/19	15:55:31	ok	ok	374.1500	172.458	0.000000	19.61	63.187	10.649	62958851.092236	9	373.9069	4.72406e-04	3.44542e-04
2018/03/19	16:00:31	ok	ok	374.1460	172.462	0.000000	19.63	63.190	10.662	62063877.604711	11	373.9679	4.72420e-04	4.97180e-04
2018/03/19	16:05:31	ok	ok	374.1440	172.462	0.000000	19.62	63.189	10.656	60799150.772005	8	373.9518	4.80286e-04	4.10821e-04
2018/03/19	16:10:31	ok	ok	374.1500	172.461	0.000000	19.59	63.243	10.646	64511650.508337	12	374.0014	4.62126e-04	4.19305e-04
2018/03/19	16:15:31	ok	ok	374.1460	172.463	0.000000	19.62	63.218	10.661	60388231.597241	10	373.8845	4.89423e-04	4.30035e-04
2018/03/19	16:20:31	ok	ok	374.1400	172.461	0.000000	19.58	63.212	10.635	59439921.849529	9	373.9416	4.71072e-04	2.77904e-04
2018/03/19	16:25:31	ok	ok	374.1340	172.464	0.000000	19.58	63.212	10.635	62990586.252175	11	374.0048	4.57196e-04	3.66658e-04
2018/03/19	16:30:31	ok	ok	374.1360	172.465	0.000000	19.56	63.238	10.627	61996413.610471	10	374.0221	4.59068e-04	4.04742e-04
2018/03/19	16:35:30	ok	ok	374.1340	172.464	0.000000	19.52	63.292	10.611	63195468.406642	8	373.9300	4.83521e-04	4.18829e-04
2018/03/19	16:40:31	ok	ok	374.1360	172.466	0.000000	19.52	63.262	10.606	64336000.503167	10	373.8867	4.91784e-04	3.68355e-04
2018/03/19	16:45:30	ok	ok	374.1380	172.465	0.000000	19.51	63.260	10.599	63367896.479980	11	373.8847	4.77760e-04	3.08734e-04
2018/03/19	16:50:31	ok	ok	374.1340	172.467	0.000000	19.49	63.227	10.581	63067641.195941	9	373.9502	4.68085e-04	4.25007e-04
2018/03/19	16:55:30	ok	ok	374.1320	172.468	0.000000	19.47	63.253	10.573	60170364.713674	8	373.9378	4.68492e-04	3.14708e-04
2018/03/19	17:00:31	ok	ok	374.1300	172.469	0.000000	19.41	63.243	10.534	63522534.254739	10	373.8847	4.88020e-04	3.81244e-04
2018/03/19	17:05:30	ok	ok	374.1320	172.470	0.000000	19.33	63.260	10.488	64534207.787733	11	374.0663	4.41590e-04	4.68216e-04
2018/03/19	17:10:30	ok	ok	374.1260	172.471	0.000000	19.27	63.309	10.459	65097761.013338	10	373.8406	4.96669e-04	4.24212e-04
2018/03/19	17:15:31	ok	ok	374.1300	172.474	0.000000	19.24	63.275	10.435	66962326.170083	11	373.9777	4.71770e-04	5.81275e-04
2018/03/19	17:20:31	ok	ok	374.1200	172.475	0.000000	19.21	63.269	10.416	63120525.937847	11	373.8716	4.79200e-04	2.94808e-04
2018/03/19	17:25:31	ok	ok	374.1320	172.478	0.000000	19.14	63.318	10.381	64805399.563154	11	373.9919	4.62385e-04	5.37101e-04
2018/03/19	17:30:31	ok	ok	374.1200	172.475	0.000000	19.09	63.309	10.349	64182459.362005	11	373.9598	4.71202e-04	5.97390e-04
2018/03/19	17:35:31	ok	ok	374.1240	172.476	0.000000	19.04	63.361	10.327	66736183.027982	10	373.8448	4.87741e-04	3.20068e-04
2018/03/19	17:40:31	ok	ok	374.1200	172.478	0.000000	19.01	63.385	10.312	61136650.277720	11	373.9616	4.61370e-04	4.88914e-04
2018/03/19	17:45:30	ok	ok	374.1140	172.476	0.000000	18.94	63.314	10.258	66207237.864341	10	373.8387	4.85475e-04	3.44907e-04
2018/03/19	17:50:31	ok	ok	374.1100	172.482	0.000000	18.89	63.246	10.217	65343652.215858	11	373.9669	4.63742e-04	4.84776e-04
2018/03/19	17:55:31	ok	ok	374.1100	172.481	0.000000	18.86	63.270	10.203	65172747.515236	10	373.8256	4.88022e-04	3.26729e-04
2018/03/19	18:30:31	ok	ok	374.0880	172.511	0.000000	17.91	64.004	9.757	58165700.355744	11	374.0071	4.48944e-04	4.70239e-04
2018/03/19	18:35:30	ok	ok	374.0880	172.517	0.000000	17.89	64.060	9.754	57483180.517928	10	373.8114	4.87657e-04	3.34943e-04
2018/03/19	18:40:31	ok	ok	374.0860	172.513	0.000000	17.81	64.135	9.719	59481612.930759	8	373.8292	4.83217e-04	3.78835e-04
2018/03/19	18:45:31	ok	ok	374.0760	172.511	0.000000	17.72	64.179	9.674	56593093.923876	8	373.8403	4.80303e-04	3.69953e-04
2018/03/19	18:50:31	ok	ok	374.0780	172.511	0.000000	17.68	64.172	9.650	59194302.113012	10	373.9050	4.72048e-04	5.29585e-04
2018/03/19	18:55:30	ok	ok	374.0660	172.512	0.000000	17.63	64.223	9.629	58581477.863694	8	373.8167	4.81943e-04	3.87383e-04
2018/03/19	19:00:31	ok	ok	374.0700	172.510	0.000000	17.55	64.299	9.594	58992802.100462	8	373.8115	4.85281e-04	3.50962e-04
2018/03/19	19:05:31	ok	ok	374.0640	172.510	0.000000	17.56	64.182	9.582	55534244.031402	10	373.8563	4.78884e-04	4.47204e-04
2018/03/19	19:10:31	ok	ok	374.0660	172.516	0.000000	17.51	64.292	9.570	55621049.112780	10	373.9756	4.58095e-04	4.54748e-04
2018/03/19	19:15:31	ok	ok	374.0560	172.509	0.000000	17.48	64.346	9.561	56448350.174333	9	373.7828	4.92025e-04	2.96404e-04
2018/03/19	19:20:31	ok	ok	374.0660	172.512	0.000000	17.45	64.281	9.534	59277570.771517	7	373.8210	4.86833e-04	3.62435e-04
[truncated: 3,505 more rows]
