# Supplementary material for: Comparison of Mechanical Properties of Natural Gut and Synthetic Polymer Harp Strings
Source: Materials (Basel). 2018 Nov 1;11(11):2160. doi: 10.3390/ma11112160 (PMC6266393; doi:10.3390/ma11112160)
Supplement: Supplementary file 1 [file materials-11-02160-s001.zip › string_test_data_2018.03.19.14.59.csv]

Date	Time	+-	f0	Frequency	Tension	LengthAdj	Temp	Rel.Hm	Abs.Hm	Pk.Magnitude	Harmonics	Fitted.f0	Bend.Stiff	Fit.Error
>>>>>_Pre-tuning_in_Constant_Frequency_mode_<<<<<
2018/03/19	14:59:32	--	ok	287.6080	211.953	0.000000	33.85	59.096	21.963	234853247.938102	3	287.0235	2.10134e-03	8.44084e-04
2018/03/19	14:59:42	ok	ok	288.0640	212.506	0.000044	33.95	58.984	22.037	240291080.557020	8	288.0855	2.05599e-03	1.47550e-03
2018/03/19	15:04:41	--	ok	288.2220	212.714	0.000044	33.46	60.020	21.853	258362091.666862	7	288.1951	2.21373e-03	1.39287e-03
2018/03/19	15:04:51	ok	ok	288.1420	212.653	0.000019	33.51	59.901	21.867	245016891.852143	3	287.8876	2.71714e-03	3.97534e-05
2018/03/19	15:09:50	ok	ok	288.1900	212.747	0.000019	33.26	60.369	21.749	236031959.125018	6	288.2406	2.50779e-03	1.06594e-03
2018/03/19	15:14:50	--	ok	288.2420	212.804	0.000019	33.19	60.547	21.733	247031689.840187	7	288.3924	1.92549e-03	1.43544e-03
2018/03/19	15:14:59	ok	ok	288.0540	212.583	-0.000008	33.13	60.443	21.627	260147109.142441	3	287.6253	2.84197e-03	1.86624e-05
2018/03/19	15:19:59	ok	ok	288.0640	212.611	-0.000008	33.11	60.598	21.659	248640128.344180	2	287.3500	1.86297e-03	4.88762e-16
2018/03/19	15:24:59	ok	ok	288.0920	212.664	-0.000008	33.02	60.742	21.607	239215155.781953	2	288.8067	-2.47204e-04	9.30889e-16
2018/03/19	15:29:59	ok	ok	288.0900	212.685	-0.000008	33.00	60.770	21.595	253618340.308885	2	288.8067	-2.47229e-04	9.30889e-16
2018/03/19	15:34:59	ok	ok	288.1080	212.709	-0.000008	32.99	60.800	21.594	253495715.114662	2	286.4456	3.28238e-03	1.32576e-16
2018/03/19	15:39:59	ok	ok	288.1160	212.693	-0.000008	33.05	60.778	21.655	235261685.667160	2	288.7356	-8.24331e-05	2.88477e-16
2018/03/19	15:44:59	ok	ok	288.1240	212.739	-0.000008	32.98	60.925	21.627	253340167.160241	3	285.8964	4.60569e-03	6.17296e-04
2018/03/19	15:49:59	ok	ok	288.1220	212.745	-0.000008	32.98	60.956	21.638	238702359.799886	2	288.8167	-1.54556e-04	3.77462e-16
2018/03/19	15:54:59	ok	ok	288.1320	212.740	-0.000008	32.99	60.895	21.627	249934360.114771	3	287.4930	2.26696e-03	8.22583e-04
2018/03/19	15:59:59	ok	ok	288.1340	212.762	-0.000008	32.95	61.014	21.624	262783949.628777	4	286.5172	3.53710e-03	1.19366e-03
2018/03/19	16:04:59	ok	ok	288.1480	212.766	-0.000008	32.98	61.082	21.683	256099465.295250	4	287.3149	2.83571e-03	1.13305e-03
2018/03/19	16:09:59	ok	ok	288.1840	212.786	-0.000008	32.95	61.140	21.669	244873889.671353	2	289.8667	-2.46442e-03	2.49270e-16
2018/03/19	16:14:59	ok	ok	288.1760	212.802	-0.000008	32.88	61.098	21.574	256657214.579010	2	287.0656	2.53013e-03	1.27686e-16
2018/03/19	16:19:59	ok	ok	288.1860	212.798	-0.000008	32.92	61.167	21.644	258255793.342636	4	287.3449	2.69591e-03	7.64889e-04
2018/03/19	16:24:59	ok	ok	288.1980	212.806	-0.000008	32.90	61.258	21.653	265457724.137527	4	286.7002	3.44535e-03	1.08308e-03
2018/03/19	16:29:59	--	ok	288.2240	212.853	-0.000008	32.77	61.364	21.542	263669699.477659	4	286.7144	3.28264e-03	3.04719e-04
2018/03/19	16:30:09	ok	ok	287.9780	212.593	-0.000034	32.74	61.265	21.473	292007959.012881	3	287.5167	2.85793e-03	3.27596e-05
2018/03/19	16:35:08	ok	ok	288.1240	212.790	-0.000034	32.19	62.182	21.166	293943933.237223	4	287.3809	2.73344e-03	1.18820e-03
2018/03/19	16:40:08	ok	ok	288.1980	212.895	-0.000034	31.94	62.548	21.009	299071771.328922	2	286.7878	2.94904e-03	2.46541e-16
2018/03/19	16:45:08	--	ok	288.2540	212.963	-0.000034	31.76	62.707	20.861	300638065.002047	7	288.3058	1.88200e-03	1.36898e-03
2018/03/19	16:45:18	ok	ok	287.9640	212.649	-0.000062	31.74	62.610	20.807	304010571.589127	4	288.1779	1.98996e-03	4.19508e-04
2018/03/19	16:50:17	ok	ok	287.9880	212.679	-0.000062	31.54	62.734	20.626	291526784.233704	4	287.1891	2.84437e-03	1.21202e-03
2018/03/19	16:55:17	ok	ok	288.0420	212.746	-0.000062	31.37	62.831	20.471	295320661.237005	8	288.0639	1.94448e-03	1.24536e-03
2018/03/19	17:00:17	ok	ok	288.0780	212.780	-0.000062	31.17	62.892	20.272	297561499.792387	7	288.0589	1.95475e-03	1.34089e-03
2018/03/19	17:05:17	ok	ok	288.1220	212.814	-0.000062	31.07	63.000	20.198	336412180.548584	7	287.9621	2.01929e-03	1.42627e-03
2018/03/19	17:10:17	ok	ok	288.1560	212.851	-0.000062	30.88	63.094	20.023	314591776.195896	3	286.9454	2.52102e-03	2.33236e-04
2018/03/19	17:15:17	ok	ok	288.1840	212.887	-0.000062	30.77	63.107	19.909	310893476.874461	4	287.3963	2.43490e-03	1.51922e-03
2018/03/19	17:20:17	--	ok	288.2120	212.903	-0.000062	30.69	63.094	19.819	320638011.050018	3	287.1625	2.43503e-03	1.86448e-05
2018/03/19	17:20:27	ok	ok	287.9480	212.642	-0.000085	30.75	62.917	19.828	328801406.190371	2	287.9767	8.67619e-04	4.79834e-16
2018/03/19	17:25:26	ok	ok	287.9860	212.653	-0.000085	30.49	63.186	19.635	315112839.518127	3	288.6491	-1.22431e-04	1.63043e-05
2018/03/19	17:30:26	ok	ok	288.0020	212.668	-0.000085	30.45	63.086	19.562	318393592.209208	3	285.8623	4.56032e-03	8.56086e-04
2018/03/19	17:35:26	ok	ok	288.0500	212.705	-0.000085	30.27	63.243	19.421	332742331.524238	4	286.6328	3.43869e-03	1.18191e-03
2018/03/19	17:40:26	ok	ok	288.0780	212.719	-0.000085	30.29	63.184	19.424	326249978.508570	8	287.7854	2.09514e-03	2.45199e-03
2018/03/19	17:45:26	ok	ok	288.0960	212.734	-0.000085	30.08	63.212	19.213	329258949.241998	7	287.9696	2.01380e-03	1.65837e-03
2018/03/19	17:50:26	ok	ok	288.1080	212.738	-0.000085	30.04	63.143	19.151	331528590.763228	4	288.8255	-2.26567e-04	2.31056e-04
2018/03/19	17:55:26	ok	ok	288.1300	212.748	-0.000085	29.95	63.190	19.072	346549702.434175	4	287.3714	2.42556e-03	1.65786e-03
2018/03/19	18:00:26	ok	ok	288.1940	212.801	-0.000085	29.70	63.521	18.914	333262571.755776	7	288.2248	1.95963e-03	1.26732e-03
2018/03/19	18:05:26	--	ok	288.4540	213.093	-0.000085	28.68	65.137	18.347	352830568.373796	3	286.5606	4.31113e-03	8.86846e-04
2018/03/19	18:05:36	ok	ok	287.8720	212.482	-0.000136	28.66	65.073	18.309	348609543.105624	7	287.8301	2.00557e-03	1.25781e-03
2018/03/19	18:10:35	ok	ok	288.0340	212.634	-0.000136	28.20	65.546	17.983	354978536.036961	2	287.9250	2.55674e-03	9.87122e-17
2018/03/19	18:15:35	ok	ok	288.1120	212.720	-0.000136	27.85	65.700	17.682	354054879.119397	6	288.1439	1.94817e-03	1.38518e-03
2018/03/19	18:20:35	ok	ok	288.1880	212.790	-0.000136	27.53	65.828	17.407	341387921.127520	2	288.1657	4.03724e-03	6.04255e-17
2018/03/19	18:25:35	--	ok	288.2480	212.857	-0.000136	27.23	65.929	17.147	345127039.803416	6	288.1365	2.94709e-03	2.44368e-03
2018/03/19	18:25:45	ok	ok	287.9540	212.561	-0.000163	27.24	65.840	17.133	350287019.018966	6	288.0386	2.13395e-03	1.92056e-03
2018/03/19	18:30:44	ok	ok	288.0160	212.598	-0.000163	26.99	66.040	16.950	339289580.921793	6	287.9172	2.87903e-03	2.18038e-03
2018/03/19	18:35:44	ok	ok	288.0640	212.631	-0.000163	26.75	65.968	16.707	332343158.090929	6	288.0972	2.77753e-03	1.45731e-03
2018/03/19	18:40:44	ok	ok	288.0960	212.657	-0.000163	26.56	65.936	16.524	329251129.258232	6	287.9910	2.76084e-03	2.07667e-03
2018/03/19	18:45:44	ok	ok	288.1300	212.677	-0.000163	26.48	65.952	16.455	340841568.367707	6	288.1131	2.82742e-03	1.36946e-03
2018/03/19	18:50:44	ok	ok	288.1540	212.697	-0.000163	26.32	65.834	16.280	342110996.576459	4	288.9894	-1.42573e-04	5.53873e-04
2018/03/19	18:55:44	ok	ok	288.1740	212.705	-0.000163	26.20	65.783	16.159	334573609.180767	2	287.8467	4.21730e-03	1.35766e-16
2018/03/19	19:00:44	ok	ok	288.1940	212.714	-0.000163	26.04	65.695	15.994	336791747.718317	2	288.0408	3.68782e-03	2.70507e-16
2018/03/19	19:05:44	--	ok	288.2020	212.702	-0.000163	26.04	65.604	15.971	348470986.046871	6	288.2231	2.62173e-03	1.02729e-03
2018/03/19	19:05:54	ok	ok	287.9440	212.447	-0.000185	26.11	65.585	16.029	346631698.569228	6	287.8933	2.74172e-03	1.03515e-03
2018/03/19	19:10:53	ok	ok	287.9740	212.444	-0.000185	25.89	65.608	15.839	324019316.981153	2	287.6467	4.21505e-03	3.65190e-16
2018/03/19	19:15:53	ok	ok	287.9840	212.437	-0.000185	25.84	65.478	15.764	345747974.803310	2	287.8408	3.68557e-03	3.31188e-16
2018/03/19	19:20:53	ok	ok	288.0000	212.442	-0.000185	25.78	65.407	15.694	329600403.215410	3	288.5300	1.70195e-04	2.07965e-04
2018/03/19	19:25:53	ok	ok	288.0240	212.440	-0.000185	25.65	65.446	15.590	341678715.462951	2	289.8558	6.26308e-04	2.77101e-16
2018/03/19	19:30:53	ok	ok	288.0900	212.533	-0.000185	25.42	65.679	15.445	339498551.967492	6	288.1510	2.63419e-03	1.24467e-03
2018/03/19	19:35:53	--	ok	288.2280	212.701	-0.000185	24.90	66.436	15.173	317557202.859180	6	288.3001	2.60506e-03	1.12239e-03
2018/03/19	19:36:03	ok	ok	287.9520	212.414	-0.000210	24.92	66.318	15.163	356436542.377362	6	287.8562	2.77739e-03	8.07565e-04
2018/03/19	19:41:02	ok	ok	288.0300	212.475	-0.000210	24.60	66.624	14.961	327288572.699433	6	288.0653	2.66592e-03	1.10663e-03
2018/03/19	19:46:02	ok	ok	288.0980	212.538	-0.000210	24.34	66.729	14.766	342846977.427739	2	287.9000	3.71754e-03	2.76509e-16
2018/03/19	19:51:02	ok	ok	288.1420	212.587	-0.000210	24.09	66.806	14.576	342248307.820007	6	288.0538	2.91833e-03	1.09806e-03
2018/03/19	19:56:02	ok	ok	288.1800	212.612	-0.000210	23.89	66.771	14.404	341225783.573143	2	287.8242	4.30879e-03	9.84087e-17
2018/03/19	20:01:02	--	ok	288.2120	212.629	-0.000210	23.74	66.774	14.283	356835850.493159	2	289.1456	-4.52603e-04	1.36923e-16
2018/03/19	20:01:12	ok	ok	287.9420	212.344	-0.000233	23.80	66.665	14.308	356106798.654980	6	287.8445	2.89505e-03	1.13835e-03
2018/03/19	20:06:11	ok	ok	288.0020	212.363	-0.000233	23.52	66.736	14.097	345061454.164304	3	287.7733	3.96385e-03	1.26990e-16
2018/03/19	20:11:11	ok	ok	288.0080	212.365	-0.000233	23.45	66.574	14.007	329468889.760544	2	287.8183	3.77750e-03	7.51466e-17
2018/03/19	20:16:11	ok	ok	288.0400	212.376	-0.000233	23.30	66.607	13.895	332929359.308401	2	287.7508	4.05731e-03	6.56225e-17
2018/03/19	20:21:11	ok	ok	288.0520	212.367	-0.000233	23.23	66.505	13.818	352233182.806376	2	287.9225	3.62139e-03	1.74611e-16
2018/03/19	20:26:11	ok	ok	288.0780	212.374	-0.000233	23.14	66.489	13.744	330591392.929464	2	287.8775	3.80784e-03	1.54263e-16
2018/03/19	20:31:11	ok	ok	288.1000	212.380	-0.000233	23.05	66.534	13.683	329651219.854124	3	287.9000	3.71477e-03	5.41771e-17
2018/03/19	20:36:11	ok	ok	288.1100	212.381	-0.000233	22.92	66.331	13.540	317219977.336883	6	288.1606	2.61837e-03	1.11028e-03
2018/03/19	20:41:11	ok	ok	288.1500	212.394	-0.000233	22.79	66.338	13.441	337105729.126801	2	288.0717	3.27964e-03	3.27747e-17
2018/03/19	20:46:11	ok	ok	288.1460	212.400	-0.000233	22.76	66.333	13.417	321616838.806855	2	287.9367	3.83847e-03	8.14366e-17
2018/03/19	20:51:11	ok	ok	288.1640	212.399	-0.000233	22.70	66.263	13.357	346443478.217634	2	288.2667	2.47358e-03	1.11400e-16
2018/03/19	20:56:11	ok	ok	288.1700	212.393	-0.000233	22.62	66.159	13.275	324712335.748580	2	289.1456	-4.52101e-04	1.36923e-16
2018/03/19	21:01:11	--	ok	288.2520	212.483	-0.000233	22.20	66.833	13.091	323841294.430873	2	288.0550	3.90030e-03	2.68022e-16
2018/03/19	21:01:21	ok	ok	287.9260	212.147	-0.000260	22.26	66.754	13.121	335755509.318975	2	287.7592	3.74345e-03	2.20854e-16
2018/03/19	21:06:20	ok	ok	288.1420	212.370	-0.000260	21.44	67.977	12.745	332046041.424469	2	287.8917	4.02426e-03	1.05437e-16
2018/03/19	21:11:20	--	ok	288.2420	212.459	-0.000260	21.07	68.295	12.533	321854880.170381	2	289.0067	-2.46796e-04	9.07928e-16
2018/03/19	21:11:30	ok	ok	287.9220	212.129	-0.000285	21.12	68.186	12.549	365996677.880614	2	286.4522	3.02475e-03	1.76614e-16
2018/03/19	21:16:29	ok	ok	288.0180	212.231	-0.000285	20.73	68.411	12.309	338671593.354358	2	288.9489	-5.75353e-04	3.33026e-16
2018/03/19	21:21:29	ok	ok	288.0660	212.257	-0.000285	20.53	68.434	12.170	356849368.966059	2	288.8744	-2.87786e-04	5.29976e-16
2018/03/19	21:26:29	ok	ok	288.1220	212.283	-0.000285	20.30	68.421	12.006	331025837.936413	2	288.0042	3.55708e-03	4.97265e-17
2018/03/19	21:31:29	ok	ok	288.1660	212.298	-0.000285	20.12	68.477	11.890	349097440.980712	2	288.9800	-1.84973e-04	1.56676e-16
2018/03/19	21:36:29	--	ok	288.2020	212.323	-0.000285	19.95	68.417	11.763	325957811.175743	2	289.0067	-2.46637e-04	9.07928e-16
2018/03/19	21:36:39	ok	ok	287.9400	212.065	-0.000306	19.97	68.332	11.762	349332657.443349	2	289.6500	-1.84343e-03	4.84881e-16
>>>>>_No_Adjustment_mode_<<<<<
2018/03/19	21:36:48	ok	ok	287.9640	212.106	0.000000	19.87	68.284	11.685	343734787.426813	2	289.5111	-1.63971e-03	5.85592e-16
2018/03/19	21:41:47	ok	ok	287.9800	212.090	0.000000	19.76	68.323	11.617	323436216.867028	2	287.9083	3.40045e-03	1.98972e-16
2018/03/19	21:46:47	ok	ok	288.0220	212.107	0.000000	19.61	68.296	11.510	321163154.112025	2	289.1556	-8.20864e-04	3.72098e-16
2018/03/19	21:51:47	ok	ok	288.0540	212.097	0.000000	19.46	68.269	11.405	327260116.439789	2	289.2978	-1.14859e-03	2.76566e-16
2018/03/19	21:56:47	ok	ok	288.0640	212.113	0.000000	19.32	68.243	11.307	309856660.856348	2	288.1781	4.83613e-03	1.40401e-16
2018/03/19	22:01:47	ok	ok	288.0940	212.113	0.000000	19.28	68.177	11.270	321024927.871294	2	289.0878	-7.80026e-04	4.26805e-16
2018/03/19	22:06:47	ok	ok	288.1200	212.138	0.000000	19.08	68.141	11.132	305400433.688990	2	288.1552	5.04892e-03	1.22958e-16
2018/03/19	22:11:47	ok	ok	288.1280	212.126	0.000000	19.04	68.104	11.100	305692700.423487	2	288.1857	4.76570e-03	1.61071e-16
2018/03/19	22:16:47	ok	ok	288.1440	212.128	0.000000	18.98	68.035	11.049	297273109.783593	2	288.2667	4.94085e-03	1.88505e-16
2018/03/19	22:21:47	ok	ok	288.1760	212.143	0.000000	18.82	68.006	10.941	294917875.481113	2	288.2895	4.72908e-03	2.45353e-16
2018/03/19	22:26:47	ok	ok	288.1740	212.145	0.000000	18.74	67.933	10.878	300297102.778193	2	288.3124	4.51701e-03	1.55905e-16
2018/03/19	22:59:57	ok	ok	288.6080	212.491	0.000000	16.92	69.207	9.945	283783749.375555	2	288.3058	4.23729e-03	1.05285e-16
2018/03/19	23:04:57	ok	ok	288.6300	212.494	0.000000	16.76	69.090	9.833	285778190.777651	2	288.2383	4.51676e-03	3.99205e-16
2018/03/19	23:09:57	ok	ok	288.6560	212.490	0.000000	16.65	68.924	9.745	273990051.991017	2	288.4325	3.98808e-03	1.05239e-16
2018/03/19	23:14:57	ok	ok	288.6740	212.498	0.000000	16.57	68.851	9.688	277477733.782745	6	288.7245	2.72629e-03	1.34439e-03
2018/03/19	23:19:57	ok	ok	288.6840	212.509	0.000000	16.44	68.653	9.585	268677393.529409	2	288.3425	4.36081e-03	1.52186e-16
2018/03/19	23:24:57	ok	ok	288.7100	212.522	0.000000	16.31	68.542	9.495	261023843.359245	2	288.4017	4.39110e-03	3.82919e-16
2018/03/19	23:29:57	ok	ok	288.7220	212.506	0.000000	16.20	68.405	9.414	257859498.439766	2	288.3342	4.67017e-03	1.39402e-16
2018/03/19	23:34:57	ok	ok	288.7440	212.524	0.000000	16.14	68.365	9.374	268135582.051265	2	288.2667	4.95010e-03	2.96811e-16
2018/03/19	23:39:57	ok	ok	288.7640	212.524	0.000000	16.04	68.231	9.299	242160690.576445	2	288.8390	4.26982e-03	1.40899e-16
2018/03/19	23:44:57	ok	ok	288.7720	212.518	0.000000	15.96	68.187	9.249	245428400.373051	2	288.8314	4.34038e-03	3.18033e-16
2018/03/19	23:49:57	ok	ok	288.8000	212.530	0.000000	15.86	68.140	9.187	247270042.687807	2	288.0600	3.34379e-03	4.11584e-16
2018/03/19	23:54:57	ok	ok	288.8020	212.508	0.000000	15.80	67.954	9.128	238487551.173912	2	288.3708	4.79331e-03	2.41499e-16
2018/03/20	00:29:57	ok	ok	290.4420	213.445	0.000000	11.25	72.861	7.397	298391908.679431	2	290.4500	4.62578e-04	6.52679e-17
2018/03/20	00:34:57	ok	ok	290.5160	213.477	0.000000	10.92	72.796	7.239	288936118.087854	2	289.2111	2.06502e-03	4.84263e-16
2018/03/20	00:39:57	ok	ok	290.5680	213.474	0.000000	10.65	72.714	7.109	308771981.451263	2	290.4400	1.48051e-03	1.77896e-16
2018/03/20	00:44:57	ok	ok	290.6220	213.493	0.000000	10.38	72.576	6.975	302665520.043416	2	289.1333	2.47888e-03	2.49902e-16
2018/03/20	00:49:57	ok	ok	290.6560	213.498	0.000000	10.16	72.505	6.872	294076182.690977	2	289.5908	5.53786e-03	5.78683e-17
2018/03/20	00:54:57	ok	ok	290.6940	213.512	0.000000	9.95	72.379	6.770	308417122.475120	2	290.4600	2.22099e-03	1.68380e-16
2018/03/20	00:59:57	ok	ok	290.7360	213.524	0.000000	9.76	72.258	6.678	295544076.820344	2	290.4600	2.22112e-03	1.68380e-16
2018/03/20	01:04:57	ok	ok	290.7700	213.506	0.000000	9.56	72.106	6.579	315485689.209702	2	290.6400	1.47971e-03	1.14022e-16
2018/03/20	01:09:57	ok	ok	290.7960	213.505	0.000000	9.40	71.991	6.502	311386709.121283	2	290.8200	7.39393e-04	7.81646e-17
2018/03/20	01:14:57	ok	ok	290.8280	213.493	0.000000	9.26	71.851	6.432	309601511.707734	2	289.6867	5.69054e-03	4.23596e-16
2018/03/20	01:19:57	ok	ok	290.8660	213.501	0.000000	9.12	71.712	6.363	291028406.147703	2	290.5333	2.46703e-03	4.98817e-16
2018/03/20	01:24:57	ok	ok	290.8820	213.494	0.000000	8.96	71.624	6.290	320856822.223950	2	290.8933	9.85556e-04	1.16178e-16
2018/03/20	01:29:57	ok	ok	290.9000	213.508	0.000000	8.80	71.509	6.216	322729486.014696	2	290.7133	1.72590e-03	8.42309e-17
2018/03/20	01:34:57	ok	ok	290.9300	213.492	0.000000	8.67	71.399	6.155	314970227.154532	2	291.0200	7.38838e-04	1.55578e-16
2018/03/20	01:39:57	ok	ok	290.9500	213.484	0.000000	8.56	71.294	6.103	310828030.667843	2	290.8400	1.47854e-03	3.82090e-16
2018/03/20	01:44:57	ok	ok	290.9720	213.459	0.000000	8.44	71.159	6.045	319960150.862124	2	290.8400	1.47836e-03	3.82090e-16
2018/03/20	01:49:57	ok	ok	290.9900	213.459	0.000000	8.33	71.053	5.994	317511769.772639	2	289.9667	1.23568e-03	4.08839e-16
2018/03/20	01:54:57	ok	ok	291.0180	213.431	0.000000	8.21	70.946	5.939	296972320.286775	2	289.9092	5.59181e-03	3.28825e-16
2018/03/20	01:59:57	ok	ok	291.0260	213.452	0.000000	8.12	70.844	5.896	313138959.392360	2	289.9767	1.32826e-03	2.00800e-16
2018/03/20	02:04:57	ok	ok	291.0440	213.425	0.000000	8.02	70.741	5.849	333125471.971318	2	291.3167	-1.53720e-04	3.74223e-16
2018/03/20	02:09:57	ok	ok	291.0560	213.441	0.000000	7.93	70.611	5.805	330185802.221531	2	291.2238	1.75749e-04	2.37704e-16
2018/03/20	02:14:57	ok	ok	291.0760	213.423	0.000000	7.84	70.510	5.763	322585327.353663	2	291.2881	-8.78477e-05	1.17100e-16
2018/03/20	02:19:57	ok	ok	291.0920	213.440	0.000000	7.75	70.409	5.722	313483188.197419	2	290.9133	1.72417e-03	1.77606e-16
2018/03/20	02:24:57	ok	ok	291.1060	213.439	0.000000	7.67	70.281	5.682	320861647.814836	2	290.9133	1.72416e-03	1.77606e-16
2018/03/20	02:29:57	ok	ok	291.1140	213.421	0.000000	7.57	70.178	5.637	340077199.336798	2	291.3267	-6.14845e-05	1.27408e-16
2018/03/20	02:34:57	ok	ok	291.1280	213.414	0.000000	7.50	70.052	5.601	323363918.583214	2	290.9133	1.72396e-03	1.77606e-16
2018/03/20	02:39:57	ok	ok	291.1420	213.410	0.000000	7.43	69.955	5.568	328642530.646574	2	291.1500	4.61391e-04	2.28050e-16
2018/03/20	02:44:57	ok	ok	291.1560	213.408	0.000000	7.36	69.857	5.535	324199245.503654	7	291.0195	1.97456e-03	2.92112e-03
2018/03/20	02:49:57	ok	ok	291.1660	213.387	0.000000	7.28	69.758	5.499	328823686.295845	2	291.2200	7.37966e-04	1.07150e-16
2018/03/20	02:54:57	ok	ok	291.1760	213.387	0.000000	7.23	69.664	5.474	325567208.422345	2	291.0400	1.47685e-03	1.82964e-16
2018/03/20	02:59:57	ok	ok	291.1840	213.387	0.000000	7.18	69.570	5.449	330476325.700323	6	290.8212	2.92761e-03	1.72817e-03
2018/03/20	03:04:57	ok	ok	291.1960	213.391	0.000000	7.13	69.477	5.424	308519947.305820	2	291.0400	1.47688e-03	1.82964e-16
2018/03/20	03:09:57	ok	ok	291.2120	213.391	0.000000	7.05	69.377	5.388	314699766.171830	6	290.6972	2.91457e-03	2.38926e-03
2018/03/20	03:14:57	ok	ok	291.2100	213.371	0.000000	7.02	69.315	5.373	320498024.247526	2	291.2200	7.37912e-04	1.07150e-16
2018/03/20	03:19:57	ok	ok	291.2180	213.378	0.000000	6.96	69.220	5.345	312003796.118751	6	290.8327	2.71751e-03	2.39807e-03
2018/03/20	03:24:57	ok	ok	291.2260	213.380	0.000000	6.88	69.120	5.309	327527121.535882	2	290.9867	1.96942e-03	1.99223e-16
2018/03/20	03:29:57	ok	ok	291.2340	213.362	0.000000	6.84	69.029	5.288	318142989.949490	2	291.1667	1.23003e-03	1.17371e-16
2018/03/20	03:34:57	ok	ok	291.2460	213.361	0.000000	6.80	68.937	5.268	312653271.908131	6	290.7856	2.87444e-03	2.40285e-03
2018/03/20	03:39:57	ok	ok	291.2500	213.359	0.000000	6.75	68.871	5.246	331188923.576431	2	290.9867	1.96924e-03	1.99223e-16
2018/03/20	03:44:57	ok	ok	291.2580	213.371	0.000000	6.72	68.781	5.229	338264163.681165	2	291.1667	1.23008e-03	1.17371e-16
2018/03/20	03:49:57	ok	ok	291.2700	213.339	0.000000	6.65	68.712	5.200	329112092.360420	2	291.1667	1.22990e-03	1.17371e-16
2018/03/20	03:54:57	ok	ok	291.2700	213.344	0.000000	6.61	68.648	5.181	334547095.345791	2	291.1133	1.72221e-03	2.10297e-16
2018/03/20	03:59:57	ok	ok	291.2800	213.351	0.000000	6.56	68.583	5.159	340523602.830727	6	290.8892	2.81708e-03	2.40205e-03
2018/03/20	04:04:57	ok	ok	291.2900	213.342	0.000000	6.52	68.547	5.143	335173599.422855	2	291.1133	1.72219e-03	2.10297e-16
2018/03/20	04:09:57	ok	ok	291.2960	213.317	0.000000	6.48	68.455	5.123	329710289.434068	2	291.1133	1.72199e-03	2.10297e-16
2018/03/20	04:14:57	ok	ok	291.2980	213.313	0.000000	6.44	68.391	5.105	335440703.214872	2	291.1133	1.72196e-03	2.10297e-16
2018/03/20	04:19:57	ok	ok	291.3020	213.318	0.000000	6.40	68.328	5.087	326308034.052369	2	290.2808	5.14996e-03	1.60628e-16
2018/03/20	04:24:57	ok	ok	291.3100	213.309	0.000000	6.38	68.268	5.076	332188187.044040	2	291.1133	1.72193e-03	2.10297e-16
2018/03/20	04:29:57	ok	ok	291.3180	213.285	0.000000	6.33	68.202	5.054	321293846.012489	2	291.2933	9.83240e-04	3.08546e-16
2018/03/20	04:34:57	ok	ok	291.3200	213.282	0.000000	6.31	68.114	5.041	331776945.400955	2	291.1133	1.72170e-03	2.10297e-16
2018/03/20	04:39:57	ok	ok	291.3240	213.280	0.000000	6.29	68.054	5.030	332083566.370062	2	291.2933	9.83216e-04	3.08546e-16
2018/03/20	04:44:57	ok	ok	291.3300	213.279	0.000000	6.24	67.988	5.009	322681631.038259	2	291.2933	9.83210e-04	3.08546e-16
2018/03/20	04:49:57	ok	ok	291.3340	213.277	0.000000	6.22	67.928	4.998	310307931.951856	2	291.2400	1.47507e-03	8.40786e-17
2018/03/20	04:54:57	ok	ok	291.3340	213.274	0.000000	6.18	67.865	4.980	315488396.617083	2	291.2400	1.47505e-03	8.40786e-17
2018/03/20	05:29:57	ok	ok	290.2340	212.523	0.000000	10.27	62.904	6.004	286594616.968341	3	289.1181	1.40973e-03	1.22084e-04
2018/03/20	05:34:57	ok	ok	290.1960	212.536	0.000000	10.42	62.959	6.066	273692901.203806	2	289.9867	1.96841e-03	1.99910e-16
2018/03/20	05:39:57	ok	ok	290.1520	212.516	0.000000	10.61	62.991	6.143	257175472.955851	2	289.2075	4.90297e-03	2.40742e-16
2018/03/20	05:44:57	ok	ok	290.1100	212.501	0.000000	10.85	63.003	6.237	252830558.093463	2	289.8600	2.21505e-03	9.14370e-17
2018/03/20	05:49:57	ok	ok	290.0800	212.503	0.000000	11.00	63.029	6.299	272017706.166032	2	289.9133	1.72252e-03	1.78219e-16
2018/03/20	05:54:57	ok	ok	290.0400	212.489	0.000000	11.18	63.060	6.374	274450936.872064	2	289.9133	1.72241e-03	1.78219e-16
2018/03/20	05:59:57	ok	ok	290.0140	212.491	0.000000	11.34	63.058	6.438	277816794.488707	2	289.9667	1.23008e-03	1.82922e-16
2018/03/20	06:04:57	ok	ok	289.9860	212.507	0.000000	11.43	63.102	6.479	279500275.556465	4	290.3019	-1.56072e-04	7.41689e-05
2018/03/20	06:09:57	ok	ok	289.9760	212.519	0.000000	11.54	63.150	6.528	284626309.929602	2	290.0200	7.38006e-04	1.56115e-16
2018/03/20	06:14:57	ok	ok	289.9560	212.508	0.000000	11.70	63.178	6.597	269847927.774323	2	289.8400	1.47685e-03	3.83408e-16
2018/03/20	06:19:57	ok	ok	289.9340	212.508	0.000000	11.77	63.219	6.630	270331737.206275	2	288.7467	1.97660e-03	3.18876e-16
2018/03/20	06:24:57	ok	ok	289.9160	212.530	0.000000	11.87	63.236	6.673	278241160.767680	2	289.8400	1.47700e-03	3.83408e-16
2018/03/20	06:59:57	ok	ok	289.4560	212.203	0.000000	13.76	62.471	7.411	304487115.436803	2	289.8778	-4.09594e-04	5.77447e-16
2018/03/20	07:04:57	ok	ok	289.4160	212.181	0.000000	13.90	62.554	7.485	288678986.124805	2	289.5967	1.22985e-04	3.88283e-16
2018/03/20	07:09:57	ok	ok	289.3860	212.178	0.000000	14.04	62.666	7.563	297150242.811119	2	289.1867	1.97052e-03	1.42092e-16
2018/03/20	07:14:57	ok	ok	289.3520	212.165	0.000000	14.22	62.637	7.643	301019494.427500	6	288.9378	2.97783e-03	2.27545e-03
2018/03/20	07:19:57	ok	ok	289.3220	212.176	0.000000	14.34	62.776	7.717	317768405.735561	2	289.4200	7.38344e-04	1.16769e-16
2018/03/20	07:24:57	ok	ok	289.3120	212.186	0.000000	14.39	62.961	7.763	315996286.973062	2	289.4714	5.27318e-04	5.25428e-16
2018/03/20	07:29:57	ok	ok	289.2880	212.162	0.000000	14.51	63.099	7.837	314261036.167465	2	289.2400	1.47751e-03	8.46599e-17
2018/03/20	07:34:57	ok	ok	289.2620	212.169	0.000000	14.56	63.137	7.866	297657111.390039	2	288.0789	2.01922e-03	3.85332e-16
2018/03/20	07:39:57	ok	ok	289.2520	212.145	0.000000	14.70	63.220	7.944	321288903.265232	2	289.2933	9.84743e-04	3.10679e-16
2018/03/20	07:44:57	ok	ok	289.2260	212.130	0.000000	14.80	63.326	8.006	336747210.233735	2	289.5356	-8.19876e-05	1.89994e-16
2018/03/20	07:49:57	ok	ok	289.1960	212.135	0.000000	14.90	63.372	8.061	322766529.856078	2	289.2578	3.28273e-04	1.77506e-16
2018/03/20	07:54:57	ok	ok	289.1880	212.148	0.000000	14.98	63.445	8.109	319344091.308714	2	289.1667	1.23149e-03	1.18183e-16
2018/03/20	07:59:57	ok	ok	289.1640	212.133	0.000000	15.06	63.517	8.158	318173278.576725	2	288.6700	4.81073e-03	6.24964e-16
2018/03/20	08:30:07	ok	ok	288.5020	211.721	0.000000	17.65	61.633	9.251	320616993.318649	2	288.6200	7.38801e-04	4.24655e-17
2018/03/20	08:35:07	ok	ok	288.4480	211.673	0.000000	17.89	61.702	9.395	332785623.215597	2	288.4933	9.85278e-04	1.69758e-16
2018/03/20	08:40:07	ok	ok	288.4200	211.669	0.000000	18.03	61.725	9.477	330979468.453582	2	288.4933	9.85262e-04	1.69758e-16
2018/03/20	08:45:07	ok	ok	288.3840	211.667	0.000000	18.21	61.845	9.597	325200015.408292	2	288.6881	-8.79096e-05	2.90750e-16
2018/03/20	08:50:07	ok	ok	288.0620	211.678	0.000000	18.33	61.865	9.669	336815763.487737	2	289.6444	8.17820e-04	3.74404e-16
2018/03/20	08:55:07	ok	ok	288.0280	211.684	0.000000	18.47	61.978	9.767	339058046.822811	2	287.7817	3.64239e-03	3.43009e-16
2018/03/20	09:00:07	ok	ok	287.9940	211.675	0.000000	18.62	61.972	9.853	338717710.057496	2	287.7000	3.70503e-03	1.63007e-16
2018/03/20	09:05:07	ok	ok	287.9680	211.653	0.000000	18.79	61.970	9.952	319084653.979778	2	287.6183	3.76745e-03	5.82651e-17
2018/03/20	09:10:07	ok	ok	287.9460	211.663	0.000000	18.94	62.085	10.059	327520762.128434	2	287.6633	3.58177e-03	1.28087e-16
2018/03/20	09:15:07	ok	ok	287.9220	211.651	0.000000	19.02	62.098	10.109	325173105.115749	6	287.9818	2.32267e-03	1.12808e-03
2018/03/20	09:20:07	ok	ok	287.9120	211.655	0.000000	19.07	62.227	10.160	320204352.067376	2	287.6858	3.48873e-03	9.45043e-17
2018/03/20	09:25:07	ok	ok	287.8760	211.674	0.000000	19.18	62.275	10.234	327925261.381847	2	287.5592	3.73770e-03	2.98821e-16
2018/03/20	10:00:07	ok	ok	287.3380	211.226	0.000000	21.40	61.219	11.451	324673888.798912	2	287.9900	-9.23359e-05	1.99479e-16
2018/03/20	10:05:07	ok	ok	287.3200	211.223	0.000000	21.52	61.299	11.546	314954971.209870	2	286.9283	4.13953e-03	1.62505e-16
2018/03/20	10:10:07	ok	ok	287.2920	211.223	0.000000	21.68	61.355	11.664	312756019.281068	2	286.9733	3.95356e-03	2.40375e-16
2018/03/20	10:15:07	ok	ok	287.2580	211.212	0.000000	21.81	61.407	11.761	320234840.248237	2	286.8917	4.01627e-03	1.05804e-16
2018/03/20	10:20:07	ok	ok	287.2140	211.178	0.000000	21.98	61.495	11.894	326336910.362069	2	286.9142	3.92264e-03	4.37612e-16
2018/03/20	10:25:07	ok	ok	287.1920	211.161	0.000000	22.18	61.497	12.032	319752507.925504	2	286.6975	4.54346e-03	4.01351e-16
2018/03/20	10:30:07	ok	ok	287.1680	211.150	0.000000	22.28	61.574	12.117	341089201.378533	2	287.6733	6.16029e-05	1.29026e-16
2018/03/20	10:35:07	ok	ok	287.1400	211.124	0.000000	22.46	61.603	12.248	323125739.783668	2	286.7875	4.17052e-03	2.01661e-16
2018/03/20	10:40:07	ok	ok	287.1280	211.131	0.000000	22.58	61.653	12.343	335157532.916826	2	286.9533	3.21110e-03	2.57514e-16
2018/03/20	10:45:07	ok	ok	287.1020	211.114	0.000000	22.72	61.645	12.441	320861348.758820	2	286.7508	4.04728e-03	6.58514e-17
2018/03/20	10:50:07	ok	ok	287.0680	211.111	0.000000	22.84	61.756	12.549	330717237.269876	2	286.5792	4.48244e-03	4.99738e-17
2018/03/20	10:55:07	ok	ok	287.0580	211.098	0.000000	22.94	61.773	12.624	323979264.373140	2	286.6917	4.01691e-03	3.22195e-16
2018/03/20	11:30:07	ok	ok	286.3160	210.352	0.000000	26.17	59.520	14.596	336722375.741067	2	286.9389	-2.05090e-04	5.93981e-16
2018/03/20	11:35:07	ok	ok	286.2780	210.319	0.000000	26.40	59.618	14.808	330260515.135361	2	287.8667	-2.45276e-03	2.51002e-16
2018/03/20	11:40:07	ok	ok	286.2400	210.287	0.000000	26.62	59.590	14.984	333140160.935946	2	286.3000	3.69873e-03	1.75733e-16
2018/03/20	11:45:07	ok	ok	286.1920	210.262	0.000000	26.87	59.629	15.203	324884753.787233	2	287.4533	-1.96450e-03	6.37908e-17
2018/03/20	11:50:07	ok	ok	286.1540	210.256	0.000000	27.04	59.687	15.361	331252921.819564	2	286.8100	-3.69159e-04	4.78224e-16
2018/03/20	11:55:07	ok	ok	286.1280	210.229	0.000000	27.24	59.749	15.548	346151058.622104	2	285.6956	1.39987e-03	6.74677e-16
2018/03/20	12:00:07	ok	ok	286.1060	210.215	0.000000	27.40	59.836	15.709	322441989.502836	2	286.1810	3.87513e-03	2.73761e-16
2018/03/20	12:05:07	ok	ok	286.0780	210.205	0.000000	27.55	59.859	15.846	315284564.141530	3	286.8167	-6.15104e-04	9.31453e-17
2018/03/20	12:10:07	ok	ok	286.0380	210.181	0.000000	27.75	59.952	16.047	331770548.787473	2	284.9367	2.35254e-03	1.72401e-16
2018/03/20	12:15:07	ok	ok	286.0020	210.163	0.000000	27.93	59.980	16.214	326129496.162742	2	285.4975	4.54100e-03	3.76673e-16
2018/03/20	12:20:07	ok	ok	285.9660	210.150	0.000000	28.12	59.979	16.384	316363701.167176	2	286.6067	-2.46157e-04	4.35364e-16
2018/03/20	12:25:07	ok	ok	285.9340	210.123	0.000000	28.36	59.985	16.603	327197308.923197	2	286.2611	2.05353e-04	4.86962e-16
2018/03/20	13:00:07	ok	ok	285.4760	209.597	0.000000	30.57	59.262	18.496	292091469.454934	3	284.7197	1.57313e-03	4.46290e-04
2018/03/20	13:05:07	ok	ok	285.4540	209.573	0.000000	30.72	59.316	18.663	297727705.638000	2	285.1700	1.11023e-03	3.04065e-16
2018/03/20	13:10:07	ok	ok	285.4300	209.558	0.000000	30.92	59.347	18.874	287785512.098221	2	286.0744	-2.86907e-04	8.70966e-16
2018/03/20	13:15:07	ok	ok	285.3720	209.526	0.000000	31.17	59.322	19.121	277261569.782869	2	285.9762	-1.75691e-04	2.17984e-16
2018/03/20	13:20:07	ok	ok	285.3780	209.516	0.000000	31.30	59.436	19.292	271618328.563391	2	284.9400	2.22165e-03	8.02930e-17
2018/03/20	13:25:07	ok	ok	285.3500	209.493	0.000000	31.47	59.462	19.477	267502757.847199	2	286.0778	-4.09736e-04	5.77510e-16
2018/03/20	13:30:07	ok	ok	285.3220	209.484	0.000000	31.61	59.547	19.652	284250687.721843	3	285.3291	5.34304e-04	2.72150e-04
2018/03/20	13:35:07	ok	ok	285.3140	209.472	0.000000	31.75	59.568	19.806	258918597.543188	2	285.9456	-4.50872e-04	1.35778e-16
2018/03/20	13:40:07	ok	ok	285.2900	209.466	0.000000	31.91	59.624	19.995	257616195.454171	2	285.8711	-1.63991e-04	1.89888e-16
2018/03/20	13:45:07	ok	ok	285.2640	209.433	0.000000	32.10	59.622	20.198	273467898.213893	2	284.9700	1.11027e-03	3.81073e-16
2018/03/20	13:50:07	ok	ok	285.2540	209.433	0.000000	32.12	59.751	20.263	257976863.707921	2	285.8033	-1.23004e-04	2.65578e-16
2018/03/20	13:55:07	ok	ok	285.2320	209.414	0.000000	32.26	59.741	20.411	253417590.956591	2	285.8033	-1.22992e-04	2.65578e-16
2018/03/20	14:00:08	ok	ok	285.2120	209.400	0.000000	32.44	59.737	20.606	253720621.042127	2	285.8744	-2.86891e-04	5.35538e-16
2018/03/20	14:05:07	ok	ok	285.2100	209.395	0.000000	32.49	59.745	20.664	251627198.205293	3	284.6257	1.18813e-03	6.28320e-04
2018/03/20	14:10:07	ok	ok	285.1820	209.382	0.000000	32.63	59.798	20.837	246287634.589668	2	284.0011	2.43382e-03	7.01583e-16
2018/03/20	14:15:07	ok	ok	285.1660	209.366	0.000000	32.77	59.819	20.999	246068247.823479	4	284.5856	2.12276e-03	8.16982e-04
2018/03/20	14:20:07	ok	ok	285.1500	209.354	0.000000	32.90	59.871	21.163	250879485.789003	2	285.8778	-4.09751e-04	5.85526e-16
2018/03/20	14:25:07	ok	ok	285.1560	209.358	0.000000	32.94	59.940	21.232	240908363.971053	3	284.3607	2.45627e-03	1.03852e-03
2018/03/20	14:30:07	ok	ok	285.1420	209.338	0.000000	33.08	59.962	21.398	241631910.598420	2	283.5167	3.09848e-03	4.98911e-16
2018/03/20	14:35:07	ok	ok	285.1220	209.332	0.000000	33.18	59.977	21.517	240209249.279830	2	283.7944	2.68264e-03	6.06083e-16
2018/03/20	14:40:07	ok	ok	285.1140	209.315	0.000000	33.30	59.964	21.649	247913025.063345	2	285.1314	6.33724e-04	1.26772e-16
2018/03/20	14:45:07	ok	ok	285.1200	209.325	0.000000	33.37	60.101	21.779	239515404.842854	2	283.7944	2.68255e-03	6.06083e-16
2018/03/20	14:50:07	ok	ok	285.0960	209.313	0.000000	33.50	60.090	21.924	243726431.642972	2	284.9667	3.08235e-04	6.65238e-17
2018/03/20	14:55:07	ok	ok	285.0840	209.299	0.000000	33.54	60.127	21.984	231388795.113935	2	285.5289	1.64057e-04	1.45241e-16
2018/03/20	15:30:07	ok	ok	285.0420	209.247	0.000000	34.11	60.437	22.770	225300654.952191	2	283.7978	2.55776e-03	1.81105e-16
2018/03/20	15:35:07	ok	ok	285.0280	209.251	0.000000	34.11	60.468	22.782	221918645.739683	2	283.5200	2.97327e-03	2.79395e-16
2018/03/20	15:40:07	ok	ok	285.0300	209.242	0.000000	34.20	60.451	22.883	224529294.133197	3	282.6886	4.72174e-03	8.40725e-04
2018/03/20	15:45:07	ok	ok	285.0200	209.238	0.000000	34.24	60.457	22.933	224074238.900558	2	283.7978	2.55765e-03	1.81105e-16
2018/03/20	15:50:07	ok	ok	285.0220	209.235	0.000000	34.35	60.474	23.072	227671747.517869	3	283.2361	3.58882e-03	3.19855e-04
2018/03/20	15:55:07	ok	ok	285.0140	209.239	0.000000	34.40	60.513	23.148	227531302.865451	2	285.6033	-1.22975e-04	2.90609e-16
2018/03/20	16:00:07	ok	ok	285.0340	209.255	0.000000	34.46	60.649	23.273	225179302.461355	2	283.8722	2.26847e-03	4.92009e-16
2018/03/20	16:05:07	ok	ok	285.0280	209.240	0.000000	34.45	60.711	23.285	225129540.802502	3	283.2523	3.52979e-03	3.61374e-04
2018/03/20	16:10:07	ok	ok	285.0420	209.249	0.000000	34.41	60.673	23.221	221885573.278716	3	283.1869	3.71248e-03	3.03292e-04
2018/03/20	16:15:07	ok	ok	285.0340	209.256	0.000000	34.53	60.692	23.375	224914555.986783	2	283.5200	2.97334e-03	2.79395e-16
2018/03/20	16:20:07	ok	ok	285.0320	209.244	0.000000	34.56	60.696	23.413	225631599.153394	2	283.6589	2.76535e-03	2.03896e-16
2018/03/20	16:25:07	ok	ok	285.0340	209.251	0.000000	34.52	60.785	23.399	230794658.138960	2	283.8722	2.26843e-03	4.92009e-16
2018/03/20	17:00:07	ok	ok	285.3820	209.812	0.000000	33.36	62.337	22.577	260295789.959816	3	284.1243	2.46161e-03	5.18214e-05
2018/03/20	17:05:07	ok	ok	285.3940	209.831	0.000000	33.34	62.271	22.529	261254679.642858	2	284.7992	5.22512e-03	1.50503e-16
2018/03/20	17:10:07	ok	ok	285.4280	209.864	0.000000	33.15	62.461	22.372	252977432.944487	3	284.2870	2.43062e-03	1.03583e-04
2018/03/20	17:15:07	ok	ok	285.5040	209.973	0.000000	32.87	62.729	22.138	253755011.296389	2	286.3125	-4.61629e-04	3.66892e-16
2018/03/20	17:20:07	ok	ok	285.5400	210.018	0.000000	32.69	62.825	21.961	249914818.345269	2	285.0750	4.63733e-03	8.50392e-17
2018/03/20	17:25:07	ok	ok	285.5920	210.097	0.000000	32.56	62.992	21.868	283673503.151892	3	285.4884	7.38715e-04	3.29695e-05
2018/03/20	17:30:07	ok	ok	285.6100	210.109	0.000000	32.44	62.879	21.690	261975911.766157	2	282.7311	5.07281e-03	5.06247e-17
2018/03/20	17:35:07	ok	ok	285.5860	210.081	0.000000	32.53	62.612	21.702	283080944.421991	2	285.3733	9.88560e-04	1.69510e-16
2018/03/20	17:40:07	ok	ok	285.6020	210.081	0.000000	32.48	62.604	21.641	253528324.299292	2	285.0442	5.04129e-03	2.49352e-16
2018/03/20	17:45:07	ok	ok	285.6040	210.081	0.000000	32.46	62.569	21.606	267348227.108284	2	285.4444	8.23594e-04	1.00185e-16
2018/03/20	17:50:07	ok	ok	285.6300	210.106	0.000000	32.34	62.644	21.495	250946417.151117	2	285.5733	3.95193e-03	8.95659e-17
2018/03/20	17:55:07	ok	ok	285.6380	210.107	0.000000	32.33	62.611	21.472	249300927.068605	2	286.3422	-3.28446e-04	7.71763e-16
2018/03/20	18:30:07	ok	ok	286.3000	210.999	0.000000	29.56	65.470	19.347	279738197.003912	2	285.7175	5.29930e-03	1.52416e-16
2018/03/20	18:35:07	ok	ok	286.3460	211.055	0.000000	29.33	65.554	19.131	277765605.028073	4	285.5253	2.82962e-03	1.20631e-03
2018/03/20	18:40:07	ok	ok	286.3740	211.073	0.000000	29.17	65.435	18.930	286977193.098155	3	285.3893	2.81844e-03	1.23251e-03
2018/03/20	18:45:07	ok	ok	286.4080	211.101	0.000000	29.04	65.382	18.782	295695089.637744	3	285.3339	2.92361e-03	1.27010e-03
2018/03/20	18:50:07	ok	ok	286.4420	211.140	0.000000	28.88	65.478	18.646	287357699.078290	2	287.2778	-4.11231e-04	4.39602e-17
2018/03/20	18:55:07	ok	ok	286.4660	211.153	0.000000	28.77	65.367	18.503	299565633.649424	2	287.2067	-2.46815e-04	1.11105e-16
2018/03/20	19:00:07	ok	ok	286.4880	211.177	0.000000	28.60	65.400	18.341	291577892.312992	3	285.9102	2.19284e-03	9.22276e-04
2018/03/20	19:05:07	ok	ok	286.5060	211.189	0.000000	28.49	65.381	18.225	302502236.316003	2	287.3456	-4.52354e-04	6.28684e-17
2018/03/20	19:10:07	ok	ok	286.5220	211.184	0.000000	28.42	65.277	18.127	316176750.414208	2	286.1633	1.36264e-03	6.08154e-16
2018/03/20	19:15:07	ok	ok	286.5420	211.214	0.000000	28.32	65.230	18.015	299387023.564640	2	285.4689	2.40110e-03	6.13988e-16
2018/03/20	19:20:07	ok	ok	286.5720	211.248	0.000000	28.20	65.301	17.916	311813552.820470	3	284.9945	2.71781e-03	4.97845e-04
2018/03/20	19:25:07	ok	ok	286.5860	211.258	0.000000	28.02	65.271	17.731	311204328.157481	2	286.9222	4.11971e-04	5.75810e-16
2018/03/20	20:00:07	ok	ok	286.9860	211.794	0.000000	26.34	66.413	16.441	325025029.355054	2	287.7492	-3.39760e-04	2.05209e-16
2018/03/20	20:05:07	ok	ok	287.0160	211.811	0.000000	26.21	66.361	16.310	344564700.710525	2	288.8690	-4.65946e-03	1.45288e-16
2018/03/20	20:10:07	ok	ok	287.0520	211.849	0.000000	26.05	66.424	16.180	334843919.010917	2	287.7762	-1.76527e-04	2.40552e-16
2018/03/20	20:15:07	ok	ok	287.0880	211.882	0.000000	25.88	66.485	16.042	361357876.839738	2	287.0478	7.02114e-04	1.76448e-16
2018/03/20	20:20:07	ok	ok	287.1000	211.904	0.000000	25.75	66.432	15.913	348785116.148888	3	287.8360	-2.14103e-04	2.86130e-05
2018/03/20	20:25:07	ok	ok	287.1240	211.921	0.000000	25.64	66.383	15.804	342380860.318682	2	287.9286	-5.29484e-04	1.41088e-16
2018/03/20	20:30:07	ok	ok	287.1360	211.916	0.000000	25.55	66.246	15.692	336376149.266664	2	288.0167	-6.17527e-04	1.04983e-16
2018/03/20	20:35:07	ok	ok	287.1580	211.940	0.000000	25.46	66.201	15.603	344021674.812296	2	286.7117	4.77713e-03	1.98357e-16
2018/03/20	20:40:07	ok	ok	287.1740	211.946	0.000000	25.39	66.158	15.532	357106936.759892	2	286.8917	4.03024e-03	1.05804e-16
2018/03/20	20:45:07	ok	ok	287.1860	211.945	0.000000	25.33	66.057	15.456	347153944.335086	2	287.0858	3.50081e-03	9.47018e-17
2018/03/20	20:50:07	ok	ok	287.2000	211.956	0.000000	25.20	66.065	15.345	338519740.933931	2	286.7933	4.71410e-03	5.81860e-17
2018/03/20	20:55:07	ok	ok	287.2100	211.955	0.000000	25.07	66.012	15.221	337149435.411762	2	287.8711	-1.64787e-04	1.88569e-16
2018/03/20	21:30:07	ok	ok	287.8500	212.655	0.000000	22.41	68.537	13.588	340842134.801278	2	287.6775	3.81552e-03	1.78990e-16
2018/03/20	21:35:07	ok	ok	287.8780	212.665	0.000000	22.28	68.395	13.459	347215641.293282	2	287.7225	3.62900e-03	3.48426e-16
2018/03/20	21:40:07	ok	ok	287.9220	212.694	0.000000	22.07	68.416	13.302	359517434.345029	2	287.7367	3.84646e-03	7.40826e-17
2018/03/20	21:45:07	ok	ok	287.9560	212.710	0.000000	21.88	68.412	13.156	334244244.929471	2	288.8100	-3.70883e-04	4.74912e-16
2018/03/20	21:50:07	ok	ok	287.9940	212.739	0.000000	21.66	68.402	12.988	348606619.772232	2	287.6733	9.93062e-04	1.06307e-16
2018/03/20	21:55:07	ok	ok	288.0180	212.754	0.000000	21.50	68.373	12.863	333925332.652727	2	287.7733	3.97114e-03	1.88951e-16
2018/03/20	22:00:07	ok	ok	288.0440	212.762	0.000000	21.36	68.377	12.760	325965412.429276	2	289.1589	-9.46900e-04	1.91242e-16
2018/03/20	22:05:07	ok	ok	288.0660	212.776	0.000000	21.20	68.348	12.637	333081310.798121	2	287.6700	2.51416e-03	1.17200e-16
2018/03/20	22:10:07	ok	ok	288.0880	212.770	0.000000	21.06	68.293	12.525	327976909.776223	2	287.8325	4.00166e-03	4.44390e-16
2018/03/20	22:15:07	ok	ok	288.1180	212.780	0.000000	20.96	68.245	12.444	339738311.609819	2	288.8238	1.76660e-04	8.24073e-17
2018/03/20	22:20:07	ok	ok	288.1280	212.795	0.000000	20.82	68.220	12.339	319997803.009228	2	287.9592	3.75228e-03	2.77681e-16
2018/03/20	22:25:07	ok	ok	288.1480	212.805	0.000000	20.70	68.169	12.244	335623825.322514	2	287.9817	3.65914e-03	9.41550e-17
2018/03/20	23:00:07	ok	ok	288.6140	213.188	0.000000	18.66	69.412	11.062	321630294.837396	2	288.4183	3.78424e-03	1.53974e-16
2018/03/20	23:05:07	ok	ok	288.6380	213.187	0.000000	18.54	69.244	10.957	301103444.862399	2	288.4100	4.09453e-03	2.26133e-16
2018/03/20	23:10:07	ok	ok	288.6820	213.184	0.000000	18.33	69.147	10.807	303934411.790363	6	288.7076	2.83557e-03	1.48232e-03
2018/03/20	23:15:07	ok	ok	288.6840	213.187	0.000000	18.24	68.984	10.724	297748714.141277	2	288.4325	4.00116e-03	1.05239e-16
2018/03/20	23:20:07	ok	ok	288.7340	213.205	0.000000	18.07	68.982	10.616	293469439.162475	2	288.5592	3.75169e-03	2.97785e-16
2018/03/20	23:25:07	ok	ok	288.7420	213.205	0.000000	17.94	68.871	10.517	320660432.924561	2	288.4917	4.03170e-03	2.78533e-16
2018/03/20	23:30:07	ok	ok	288.7660	213.202	0.000000	17.86	68.739	10.448	312013872.601534	2	288.5508	4.06181e-03	1.53903e-16
2018/03/20	23:35:07	ok	ok	288.7820	213.211	0.000000	17.72	68.597	10.339	296980529.408834	2	288.5283	4.15532e-03	1.73727e-16
2018/03/20	23:40:07	ok	ok	288.8040	213.193	0.000000	17.64	68.582	10.288	303745230.384338	2	288.5283	4.15498e-03	1.73727e-16
2018/03/20	23:45:07	ok	ok	288.8260	213.204	0.000000	17.48	68.523	10.182	303923044.618761	2	288.4975	4.55880e-03	3.72756e-16
2018/03/20	23:50:07	ok	ok	288.8340	213.195	0.000000	17.38	68.417	10.106	287232656.867632	2	288.5650	4.27851e-03	1.57666e-16
2018/03/20	23:55:07	ok	ok	288.8500	213.213	0.000000	17.26	68.220	10.005	286198345.072287	2	288.6100	4.09219e-03	2.10349e-16
2018/03/21	00:30:07	ok	ok	290.5620	214.272	0.000000	12.55	73.232	8.062	249606035.468913	2	290.4400	1.48604e-03	1.77896e-16
2018/03/21	00:35:07	ok	ok	290.6360	214.277	0.000000	12.24	73.142	7.899	253319388.266209	2	290.5667	1.23785e-03	4.89466e-16
2018/03/21	00:40:07	ok	ok	290.6900	214.305	0.000000	11.95	73.056	7.748	257099746.779124	2	290.6933	9.89981e-04	1.99368e-16
2018/03/21	00:45:07	ok	ok	290.7380	214.314	0.000000	11.67	72.916	7.600	279535206.081924	2	289.7767	8.69010e-04	1.31562e-16
2018/03/21	00:50:07	ok	ok	290.7960	214.318	0.000000	11.41	72.809	7.466	269272320.723990	2	290.9775	9.27257e-05	1.22096e-16
2018/03/21	00:55:07	ok	ok	290.8220	214.306	0.000000	11.18	72.679	7.346	286956624.314721	2	291.1422	-3.29487e-04	6.25859e-16
2018/03/21	01:00:07	ok	ok	290.8740	214.324	0.000000	10.96	72.579	7.235	284039264.507118	2	290.7133	1.73250e-03	8.42309e-17
2018/03/21	01:05:07	ok	ok	290.9020	214.317	0.000000	10.75	72.425	7.125	297556168.550782	2	290.8933	9.89353e-04	1.16178e-16
2018/03/21	01:10:07	ok	ok	290.9440	214.307	0.000000	10.56	72.303	7.029	295890272.274905	2	290.8933	9.89310e-04	1.16178e-16
2018/03/21	01:15:07	ok	ok	290.9720	214.274	0.000000	10.37	72.210	6.936	297601058.513451	2	290.8400	1.48401e-03	3.82090e-16
2018/03/21	01:20:07	ok	ok	291.0060	214.256	0.000000	10.20	72.092	6.851	305907027.170088	2	291.0200	7.41483e-04	1.55578e-16
2018/03/21	01:25:07	ok	ok	291.0340	214.265	0.000000	10.02	71.973	6.762	310695062.436095	6	290.8039	2.66939e-03	1.71712e-03
2018/03/21	01:30:07	ok	ok	291.0620	214.256	0.000000	9.88	71.833	6.689	306043168.874055	2	291.2881	-8.81906e-05	1.17100e-16
2018/03/21	01:35:07	ok	ok	291.0920	214.248	0.000000	9.72	71.773	6.616	322705494.615184	2	291.0933	9.88359e-04	2.77402e-16
2018/03/21	01:40:07	ok	ok	291.1120	214.238	0.000000	9.57	71.604	6.538	308713626.002304	2	291.0933	9.88312e-04	2.77402e-16
2018/03/21	01:45:07	ok	ok	291.1400	214.216	0.000000	9.44	71.438	6.469	315147823.975368	2	291.0933	9.88211e-04	2.77402e-16
2018/03/21	01:50:07	ok	ok	291.1620	214.197	0.000000	9.32	71.358	6.413	321761670.381916	2	291.2200	7.40767e-04	1.07150e-16
2018/03/21	01:55:07	ok	ok	291.1820	214.184	0.000000	9.19	71.249	6.350	300473014.461990	2	290.9867	1.97685e-03	1.99223e-16
2018/03/21	02:00:07	ok	ok	291.2060	214.169	0.000000	9.06	71.139	6.288	329350925.823016	2	291.3467	4.93568e-04	2.98410e-16
2018/03/21	02:05:07	ok	ok	291.2160	214.157	0.000000	8.97	71.010	6.240	315887396.818690	2	291.3467	4.93539e-04	2.98410e-16
2018/03/21	02:10:07	ok	ok	291.2520	214.175	0.000000	8.85	70.874	6.181	306825748.851307	2	290.2442	5.04746e-03	5.27334e-16
2018/03/21	02:15:07	ok	ok	291.2620	214.169	0.000000	8.76	70.744	6.134	310208539.754769	2	291.1667	1.23468e-03	1.17371e-16
2018/03/21	02:20:07	ok	ok	291.2800	214.156	0.000000	8.66	70.641	6.086	314535746.341187	2	290.2400	1.30047e-03	2.01725e-16
2018/03/21	02:25:07	ok	ok	291.2940	214.137	0.000000	8.54	70.561	6.033	320909752.661959	7	291.0758	2.14449e-03	3.02979e-03
2018/03/21	02:30:07	ok	ok	291.3100	214.130	0.000000	8.47	70.436	5.995	302417860.068249	2	290.2583	5.26285e-03	2.76837e-16
2018/03/21	02:35:07	ok	ok	291.3220	214.105	0.000000	8.36	70.330	5.944	321526432.814576	2	291.4733	2.46602e-04	2.24515e-16
2018/03/21	02:40:07	ok	ok	291.3420	214.081	0.000000	8.27	70.229	5.901	338139503.279789	2	291.5267	-6.16325e-05	2.24474e-16
2018/03/21	02:45:07	ok	ok	291.3540	214.068	0.000000	8.17	70.125	5.855	311449282.299900	2	291.2400	1.48054e-03	8.40786e-17
2018/03/21	02:50:07	ok	ok	291.3660	214.043	0.000000	8.10	69.999	5.818	317724421.883751	2	291.6167	-1.54006e-04	1.21068e-16
2018/03/21	02:55:07	ok	ok	291.3880	214.032	0.000000	8.02	69.900	5.780	299407199.389794	2	291.2400	1.48029e-03	8.40786e-17
2018/03/21	03:00:07	ok	ok	291.3920	214.040	0.000000	7.96	69.804	5.750	316963672.108286	2	291.1867	1.97416e-03	1.41116e-16
2018/03/21	03:05:07	ok	ok	291.4040	214.032	0.000000	7.88	69.704	5.712	320300996.700452	2	291.3667	1.23304e-03	3.81399e-16
2018/03/21	03:10:07	ok	ok	291.4200	214.016	0.000000	7.80	69.661	5.679	316800188.561501	2	291.4200	7.39633e-04	1.15968e-16
2018/03/21	03:15:07	ok	ok	291.4340	213.999	0.000000	7.71	69.531	5.636	321857027.547129	2	290.3992	5.22617e-03	1.23291e-16
2018/03/21	03:20:07	ok	ok	291.4420	213.986	0.000000	7.66	69.438	5.610	330680943.751202	2	291.3667	1.23278e-03	3.81399e-16
2018/03/21	03:25:07	ok	ok	291.4500	213.969	0.000000	7.60	69.370	5.583	323689647.332034	2	291.5467	4.92767e-04	1.55316e-16
2018/03/21	03:30:07	ok	ok	291.4600	213.949	0.000000	7.53	69.300	5.552	329341662.475535	2	291.5467	4.92723e-04	1.55316e-16
2018/03/21	03:35:07	ok	ok	291.4780	213.926	0.000000	7.46	69.231	5.521	332697835.466233	2	291.6733	2.46227e-04	1.27256e-16
2018/03/21	03:40:07	ok	ok	291.4800	213.895	0.000000	7.40	69.135	5.492	314164696.337367	2	291.4933	9.85375e-04	1.68011e-16
2018/03/21	03:45:07	ok	ok	291.5020	213.880	0.000000	7.33	69.066	5.462	324044230.772103	7	291.2300	2.10454e-03	3.00054e-03
2018/03/21	03:50:07	ok	ok	291.5100	213.878	0.000000	7.27	68.970	5.433	323384393.335518	2	291.4933	9.85296e-04	1.68011e-16
2018/03/21	03:55:07	ok	ok	291.5160	213.830	0.000000	7.22	68.932	5.413	334737331.947138	2	291.3133	1.72494e-03	1.65398e-16
2018/03/21	04:00:07	ok	ok	291.5320	213.834	0.000000	7.14	68.861	5.379	341513080.384210	2	291.6733	2.46121e-04	1.27256e-16
2018/03/21	04:05:07	ok	ok	291.5360	213.801	0.000000	7.10	68.797	5.360	339575781.779915	2	291.4933	9.84942e-04	1.68011e-16
2018/03/21	04:10:07	ok	ok	291.5480	213.798	0.000000	7.05	68.731	5.338	340353570.801331	2	291.2600	2.21786e-03	3.70977e-16
2018/03/21	04:15:07	ok	ok	291.5620	213.776	0.000000	7.00	68.666	5.316	331774228.760054	2	291.2600	2.21764e-03	3.70977e-16
2018/03/21	04:20:07	ok	ok	291.5720	213.759	0.000000	6.93	68.596	5.286	332494357.560504	2	291.4400	1.47739e-03	1.77285e-16
2018/03/21	04:25:07	ok	ok	291.5760	213.742	0.000000	6.88	68.531	5.264	342026443.180360	2	291.4400	1.47728e-03	1.77285e-16
2018/03/21	04:30:07	ok	ok	291.5880	213.741	0.000000	6.83	68.465	5.242	330791039.671790	2	291.4400	1.47727e-03	1.77285e-16
2018/03/21	04:35:07	ok	ok	291.5900	213.722	0.000000	6.78	68.399	5.220	320983298.363196	2	291.6200	7.38114e-04	4.20287e-17
2018/03/21	04:40:07	ok	ok	291.6040	213.697	0.000000	6.73	68.333	5.198	346862473.598509	2	291.6200	7.38026e-04	4.20287e-17
2018/03/21	04:45:07	ok	ok	291.6080	213.705	0.000000	6.70	68.300	5.185	339205470.742521	6	291.2357	2.69226e-03	2.46861e-03
2018/03/21	04:50:07	ok	ok	291.6160	213.687	0.000000	6.63	68.230	5.156	329169736.602245	2	290.6217	5.12197e-03	3.09259e-16
2018/03/21	04:55:07	ok	ok	291.6260	213.664	0.000000	6.60	68.168	5.142	330584806.795132	2	291.3867	1.96934e-03	9.09579e-17
2018/03/21	05:00:07	ok	ok	291.6320	213.666	0.000000	6.56	68.105	5.123	329484597.879098	2	291.5667	1.23009e-03	4.87787e-16
2018/03/21	05:30:17	ok	ok	290.5680	212.825	0.000000	10.48	63.260	6.119	292488833.411349	2	289.6217	5.11892e-03	3.10327e-16
2018/03/21	05:35:17	ok	ok	290.5220	212.795	0.000000	10.69	63.267	6.201	306703757.756709	2	290.6200	7.37441e-04	4.21733e-17
2018/03/21	05:40:17	ok	ok	290.4780	212.744	0.000000	10.88	63.270	6.276	290310574.545251	6	290.1961	2.80779e-03	1.53326e-03
2018/03/21	05:45:17	ok	ok	290.4360	212.750	0.000000	11.10	63.308	6.367	302537839.836474	2	290.3133	1.72214e-03	1.65968e-16
2018/03/21	05:50:17	ok	ok	290.4100	212.728	0.000000	11.24	63.332	6.425	305182638.648149	2	290.8811	-5.31949e-04	1.76955e-16
2018/03/21	05:55:17	ok	ok	290.3900	212.729	0.000000	11.36	63.353	6.476	303707903.251330	6	290.1798	2.71032e-03	1.70207e-03
2018/03/21	06:00:17	ok	ok	290.3600	212.715	0.000000	11.46	63.399	6.521	299268088.777057	2	290.1867	1.96871e-03	1.41603e-16
2018/03/21	06:05:17	ok	ok	290.3440	212.718	0.000000	11.60	63.423	6.581	303684632.376623	2	290.4200	7.37679e-04	1.16367e-16
2018/03/21	06:10:17	ok	ok	290.3360	212.708	0.000000	11.63	63.458	6.597	303158311.499770	2	290.2400	1.47620e-03	8.43683e-17
2018/03/21	06:15:17	ok	ok	290.3220	212.703	0.000000	11.72	63.502	6.639	287612143.903638	2	290.6744	-2.86604e-04	8.70041e-17
2018/03/21	06:20:17	ok	ok	290.2980	212.682	0.000000	11.81	63.518	6.678	297713120.985617	2	290.1727	3.35539e-04	1.95625e-16
2018/03/21	06:25:17	ok	ok	290.2980	212.691	0.000000	11.87	63.587	6.710	301351466.401765	2	290.0600	2.21551e-03	2.18719e-16
2018/03/21	07:00:17	ok	ok	289.8340	212.251	0.000000	13.76	62.707	7.439	321175284.264611	2	289.7667	1.22953e-03	3.10171e-16
2018/03/21	07:05:17	ok	ok	289.8040	212.230	0.000000	13.86	62.783	7.494	322993834.185210	2	289.7667	1.22941e-03	3.10171e-16
2018/03/21	07:10:17	ok	ok	289.7780	212.232	0.000000	13.97	62.978	7.568	307080433.318760	2	289.7667	1.22943e-03	3.10171e-16
2018/03/21	07:15:17	ok	ok	289.7540	212.236	0.000000	14.06	63.082	7.622	332865989.155819	2	289.8200	7.37531e-04	7.84343e-17
2018/03/21	07:20:17	ok	ok	289.7400	212.227	0.000000	14.19	63.192	7.697	319740521.626388	2	289.8200	7.37501e-04	7.84343e-17
2018/03/21	07:25:17	ok	ok	289.7220	212.240	0.000000	14.29	63.298	7.757	338291566.838494	2	290.0033	-1.22847e-04	2.14488e-16
2018/03/21	07:30:17	ok	ok	289.6860	212.219	0.000000	14.42	63.320	7.822	322742631.779787	2	289.9119	8.77667e-05	2.57439e-16
2018/03/21	07:35:17	ok	ok	289.6740	212.218	0.000000	14.44	63.412	7.843	331140245.823010	2	289.5133	1.72259e-03	1.37320e-16
2018/03/21	07:40:17	ok	ok	289.6600	212.196	0.000000	14.50	63.510	7.884	324283204.382343	2	289.6933	9.83624e-04	2.00056e-16
2018/03/21	07:45:17	ok	ok	289.6480	212.179	0.000000	14.66	63.538	7.964	351682496.597895	2	289.7967	1.22899e-04	4.36943e-17
2018/03/21	07:50:17	ok	ok	289.6360	212.191	0.000000	14.67	63.657	7.984	334325575.235550	2	289.7467	4.91709e-04	3.41774e-16
2018/03/21	07:55:17	ok	ok	289.6140	212.157	0.000000	14.79	63.678	8.045	331178271.734442	2	290.0100	-3.68388e-04	1.26733e-16
2018/03/21	08:30:17	ok	ok	288.9420	211.730	0.000000	17.42	61.745	9.142	316192266.042643	6	288.7456	2.35823e-03	1.12002e-03
2018/03/21	08:35:17	ok	ok	288.8900	211.700	0.000000	17.62	61.778	9.256	305699549.038244	2	289.0200	7.37708e-04	1.56655e-16
2018/03/21	08:40:17	ok	ok	288.4840	211.672	0.000000	17.79	61.776	9.350	308788793.293551	2	288.2183	3.75994e-03	2.21898e-16
2018/03/21	08:45:17	ok	ok	288.8140	211.668	0.000000	18.00	61.840	9.478	295749640.057923	2	288.7667	1.23040e-03	3.11246e-16
2018/03/21	08:50:17	ok	ok	288.7660	211.664	0.000000	18.18	61.840	9.579	295886783.610489	2	288.7667	1.23038e-03	3.11246e-16
2018/03/21	08:55:17	ok	ok	288.7360	211.681	0.000000	18.37	61.901	9.697	300022640.064052	2	288.6400	1.47722e-03	1.14812e-16
2018/03/21	09:00:17	ok	ok	288.7060	211.665	0.000000	18.51	61.924	9.782	301336371.432539	2	288.8200	7.38095e-04	7.87058e-17
2018/03/21	09:05:17	ok	ok	288.6720	211.659	0.000000	18.70	61.986	9.902	293816785.276316	2	288.6933	9.84532e-04	2.00749e-16
2018/03/21	09:10:17	ok	ok	288.2860	211.647	0.000000	18.75	61.964	9.928	295291020.116547	2	288.0633	3.57652e-03	4.25983e-16
2018/03/21	09:15:17	ok	ok	288.6180	211.640	0.000000	18.94	62.055	10.054	293207074.799712	2	288.5667	1.23109e-03	4.92858e-16
2018/03/21	09:20:17	ok	ok	288.2340	211.656	0.000000	19.02	62.098	10.109	297601797.044228	2	287.9817	3.63938e-03	9.41550e-17
2018/03/21	09:25:17	ok	ok	288.2020	211.665	0.000000	19.18	62.155	10.214	291750962.148660	2	288.0267	3.45393e-03	2.48613e-16
2018/03/21	10:00:17	ok	ok	287.6640	211.264	0.000000	21.43	61.041	11.438	291471907.206303	2	287.2242	4.29041e-03	7.58083e-17
2018/03/21	10:05:17	ok	ok	287.6300	211.275	0.000000	21.61	61.192	11.586	314538262.468778	2	287.2917	4.01187e-03	6.57274e-17
2018/03/21	10:10:17	ok	ok	287.5860	211.241	0.000000	21.85	61.200	11.749	326561160.792396	2	287.1650	4.25996e-03	1.75071e-16
2018/03/21	10:15:17	ok	ok	287.5580	211.234	0.000000	21.99	61.253	11.854	316125506.384498	2	287.0300	4.81770e-03	2.16164e-16
2018/03/21	10:20:17	ok	ok	287.5260	211.230	0.000000	22.14	61.308	11.968	325413012.496979	2	287.2100	4.07388e-03	9.90062e-17
2018/03/21	10:25:17	ok	ok	287.4920	211.231	0.000000	22.21	61.380	12.030	324103477.772254	2	287.1733	3.95096e-03	2.96912e-16
2018/03/21	10:30:17	ok	ok	287.4640	211.243	0.000000	22.34	61.493	12.142	317921498.642020	2	287.3533	3.20833e-03	3.88149e-16
2018/03/21	10:35:17	ok	ok	287.4480	211.242	0.000000	22.46	61.451	12.218	318617816.880377	2	287.0917	4.01404e-03	2.49423e-17
2018/03/21	10:40:17	ok	ok	287.4280	211.248	0.000000	22.59	61.624	12.344	312458674.696094	2	287.0692	4.10711e-03	1.74610e-16
2018/03/21	10:45:17	ok	ok	287.3960	211.236	0.000000	22.70	61.551	12.407	321736910.431089	2	287.0467	4.19985e-03	1.10701e-16
2018/03/21	10:50:17	ok	ok	287.3720	211.223	0.000000	22.85	61.636	12.532	308418024.177359	2	286.9650	4.26257e-03	3.96218e-16
2018/03/21	10:55:17	ok	ok	287.3720	211.235	0.000000	22.95	61.774	12.632	300500506.409285	2	288.0267	-6.15521e-05	2.27201e-16
2018/03/21	11:30:17	ok	ok	286.5880	210.460	0.000000	26.34	59.330	14.688	316344564.129836	2	287.3456	-4.50791e-04	6.28684e-17
2018/03/21	11:35:17	ok	ok	286.5520	210.440	0.000000	26.54	59.392	14.867	317452608.802627	3	284.0029	5.01129e-03	8.98976e-04
2018/03/21	11:40:17	ok	ok	286.4840	210.419	0.000000	26.85	59.440	15.138	311522357.667145	2	287.3556	-8.19432e-04	3.77386e-16
2018/03/21	11:45:17	ok	ok	286.4480	210.380	0.000000	27.08	59.475	15.341	321090141.803508	2	285.4822	1.89671e-03	2.21387e-16
2018/03/21	11:50:17	ok	ok	286.4100	210.364	0.000000	27.34	59.578	15.590	314016105.005584	2	284.8522	3.01643e-03	4.43400e-17
2018/03/21	11:55:17	ok	ok	286.3740	210.346	0.000000	27.54	59.640	15.779	314858588.383365	2	287.0067	-2.46043e-04	9.14255e-16
2018/03/21	12:00:17	ok	ok	286.3440	210.332	0.000000	27.71	59.666	15.935	316473669.161201	2	284.9944	2.68411e-03	5.98131e-16
2018/03/21	12:05:17	ok	ok	286.3040	210.321	0.000000	27.89	59.756	16.118	325283721.463744	2	285.8017	4.38517e-03	1.53539e-16
2018/03/21	12:10:17	ok	ok	286.2800	210.294	0.000000	28.07	59.815	16.294	324982460.787773	2	285.7567	4.57057e-03	2.93224e-16
2018/03/21	12:15:17	ok	ok	286.2480	210.284	0.000000	28.22	59.870	16.444	312485557.157791	3	285.5140	2.37522e-03	1.17855e-03
2018/03/21	12:20:17	ok	ok	286.2180	210.268	0.000000	28.42	59.807	16.608	311142748.719902	4	285.3259	2.83018e-03	1.24198e-03
2018/03/21	12:25:17	ok	ok	286.1740	210.245	0.000000	28.64	59.873	16.827	310926063.918188	2	285.1367	2.35161e-03	4.43479e-16
2018/03/21	13:00:17	ok	ok	285.6220	209.664	0.000000	31.09	58.963	18.924	278122389.177242	2	285.3900	3.32958e-03	1.76160e-16
2018/03/21	13:05:17	ok	ok	285.5880	209.632	0.000000	31.31	58.996	19.160	272395340.618215	3	284.9176	2.27619e-03	1.12734e-03
2018/03/21	13:10:17	ok	ok	285.5560	209.605	0.000000	31.52	59.123	19.418	271696957.535623	2	286.0678	-4.09968e-05	1.56497e-16
2018/03/21	13:15:17	ok	ok	285.5040	209.571	0.000000	31.78	59.036	19.661	270955231.322721	3	286.0491	-1.21753e-04	1.64524e-05
2018/03/21	13:20:17	ok	ok	285.4860	209.554	0.000000	31.97	59.128	19.892	259473550.720351	3	285.6365	5.90365e-04	4.86048e-04
2018/03/21	13:25:17	ok	ok	285.4560	209.524	0.000000	32.21	59.102	20.139	255915712.070689	5	286.0191	-9.92738e-05	6.64444e-05
2018/03/21	13:30:17	ok	ok	285.4280	209.503	0.000000	32.41	59.195	20.387	254813135.309081	2	286.0111	-4.55389e-05	2.18196e-16
2018/03/21	13:35:17	ok	ok	285.3800	209.470	0.000000	32.61	59.226	20.615	277219271.747261	2	285.2478	6.98502e-04	5.73388e-16
2018/03/21	13:40:17	ok	ok	285.3620	209.458	0.000000	32.79	59.285	20.834	261799119.491866	2	284.8158	4.59830e-03	1.76873e-16
2018/03/21	13:45:17	ok	ok	285.3860	209.509	0.000000	32.78	59.568	20.922	256981501.855825	2	286.0067	-2.45921e-04	9.17452e-16
2018/03/21	13:50:17	ok	ok	285.3940	209.535	0.000000	32.75	59.753	20.954	257458468.026415	2	285.8678	-4.10118e-05	9.23381e-16
2018/03/21	13:55:17	ok	ok	285.3400	209.489	0.000000	33.01	59.603	21.191	255349200.859490	2	284.7933	4.69195e-03	5.85946e-17
2018/03/21	14:00:18	ok	ok	285.2980	209.439	0.000000	33.17	59.532	21.346	248132951.636948	3	284.6757	2.20505e-03	1.00431e-03
2018/03/21	14:05:17	ok	ok	285.2820	209.426	0.000000	33.32	59.587	21.535	238185713.505921	2	283.9978	2.55815e-03	4.47234e-16
2018/03/21	14:10:17	ok	ok	285.2460	209.378	0.000000	33.57	59.498	21.789	242623398.077860	2	285.1010	9.15752e-04	1.81908e-16
2018/03/21	14:15:17	ok	ok	285.2140	209.353	0.000000	33.68	59.547	21.933	230290074.870222	2	284.0689	2.39167e-03	4.00519e-16
2018/03/21	14:20:17	ok	ok	285.2080	209.351	0.000000	33.79	59.690	22.114	237770350.059880	2	285.8167	-1.53687e-04	3.81424e-16
2018/03/21	14:25:17	ok	ok	285.1880	209.344	0.000000	33.96	59.716	22.322	233569416.213829	4	285.8137	-1.56464e-04	1.43354e-04
2018/03/21	14:30:17	ok	ok	285.1540	209.314	0.000000	34.12	59.646	22.484	231509722.724805	2	285.7356	-8.19749e-05	2.91506e-16
2018/03/21	14:35:17	ok	ok	285.1580	209.308	0.000000	34.15	59.777	22.569	224195367.679729	2	283.8622	2.64044e-03	1.64955e-16
2018/03/21	14:40:17	ok	ok	285.1200	209.283	0.000000	34.33	59.709	22.757	220162451.978779	2	285.7309	-1.34123e-04	6.15571e-16
2018/03/21	14:45:17	ok	ok	285.1100	209.271	0.000000	34.45	59.855	22.956	222948300.727616	2	285.6000	1.13936e-15	4.87250e-16
2018/03/21	14:50:17	ok	ok	285.0860	209.251	0.000000	34.56	59.808	23.071	226370374.159743	3	284.5254	2.13574e-03	9.13866e-04
2018/03/21	14:55:17	ok	ok	285.0860	209.236	0.000000	34.64	59.852	23.184	219753743.470477	3	285.5995	-5.35210e-05	1.07109e-04
2018/03/21	15:30:17	ok	ok	285.0320	209.200	0.000000	35.16	60.345	24.018	229854307.042671	3	282.8031	4.41402e-03	9.15271e-04
2018/03/21	15:35:17	ok	ok	285.0340	209.189	0.000000	35.25	60.295	24.111	237858621.197571	6	285.1599	2.03437e-03	2.43094e-03
2018/03/21	15:40:17	ok	ok	285.0200	209.183	0.000000	35.31	60.304	24.190	213250266.823650	2	285.5356	-8.19810e-05	1.92655e-16
2018/03/21	15:45:17	ok	ok	285.0160	209.179	0.000000	35.32	60.338	24.216	214699657.477438	3	282.6922	4.62307e-03	7.86609e-04
2018/03/21	15:50:17	ok	ok	285.0160	209.175	0.000000	35.42	60.448	24.387	226463714.145210	2	284.7533	2.65106e-03	1.81610e-16
2018/03/21	15:55:17	ok	ok	285.0220	209.191	0.000000	35.49	60.427	24.467	201392025.977573	3	282.6760	4.68262e-03	7.45032e-04
2018/03/21	16:00:17	ok	ok	285.0160	209.187	0.000000	35.48	60.489	24.480	210888036.172842	3	282.6467	4.64980e-03	7.15971e-04
2018/03/21	16:05:17	ok	ok	285.0180	209.181	0.000000	35.45	60.548	24.466	205521308.804548	3	284.2327	3.39247e-03	8.94110e-04
2018/03/21	16:10:17	ok	ok	285.0180	209.180	0.000000	35.57	60.567	24.626	205686563.520813	3	282.7216	4.65584e-03	8.15658e-04
2018/03/21	16:15:17	ok	ok	285.0180	209.177	0.000000	35.60	60.603	24.679	208829456.725949	3	282.6258	4.69800e-03	9.44986e-04
2018/03/21	16:20:17	ok	ok	285.0440	209.175	0.000000	35.57	60.662	24.665	203137485.590795	3	281.6683	5.90830e-03	2.46448e-04
2018/03/21	16:25:17	ok	ok	285.0260	209.167	0.000000	35.65	60.675	24.772	215688817.133894	6	285.0883	2.04618e-03	1.78176e-03
2018/03/21	17:00:17	ok	ok	285.3840	209.755	0.000000	34.32	62.364	23.756	241087821.320739	2	285.8644	8.21109e-05	2.98476e-16
2018/03/21	17:05:17	ok	ok	285.4060	209.770	0.000000	34.32	62.238	23.708	242417456.249772	3	283.6816	3.56657e-03	3.89859e-04
2018/03/21	17:10:17	ok	ok	285.4120	209.792	0.000000	34.20	62.251	23.564	263658700.267735	2	284.9600	1.48295e-03	9.35580e-17
2018/03/21	17:15:17	ok	ok	285.4480	209.828	0.000000	34.08	62.326	23.445	242869174.891686	2	284.9258	4.97551e-03	9.94097e-17
2018/03/21	17:20:17	ok	ok	285.4640	209.841	0.000000	34.04	62.320	23.393	244238359.059163	2	285.2275	2.02020e-03	1.07594e-16
2018/03/21	17:25:17	ok	ok	285.4860	209.858	0.000000	34.02	62.348	23.379	231414807.441717	2	286.1389	-2.05181e-04	1.93004e-16
2018/03/21	17:30:17	ok	ok	285.4920	209.873	0.000000	33.95	62.368	23.301	255837611.701206	2	284.8856	1.77245e-03	3.04369e-16
2018/03/21	17:35:17	ok	ok	285.5100	209.880	0.000000	33.97	62.309	23.303	261603404.521111	3	284.5323	2.35715e-03	3.19891e-04
2018/03/21	17:40:17	ok	ok	285.5320	209.903	0.000000	33.83	62.444	23.182	252842854.626075	3	285.4344	6.83013e-04	3.58611e-04
2018/03/21	17:45:17	ok	ok	285.5380	209.912	0.000000	33.77	62.340	23.071	244702239.369818	4	284.2094	2.47092e-03	9.53330e-04
2018/03/21	17:50:17	ok	ok	285.5500	209.943	0.000000	33.75	62.399	23.069	256955229.231462	3	284.8679	2.34860e-03	1.21840e-03
2018/03/21	17:55:17	ok	ok	285.5660	209.946	0.000000	33.62	62.410	22.915	247944887.959043	2	286.2222	-9.12030e-05	9.30880e-17
2018/03/21	18:00:17	ok	ok	285.5840	209.962	0.000000	33.60	62.501	22.925	248522767.715863	2	285.2017	4.38688e-03	8.71979e-17
2018/03/21	18:30:27	ok	ok	286.2420	210.899	0.000000	30.87	65.322	20.719	269284545.083566	7	286.6142	1.92484e-03	1.94574e-03
2018/03/21	18:35:27	ok	ok	286.2920	210.966	0.000000	30.63	65.374	20.469	269850926.543252	2	287.0778	-4.11180e-04	5.75498e-16
2018/03/21	18:40:27	ok	ok	286.3240	211.014	0.000000	30.51	65.415	20.350	280307395.344254	6	286.3575	2.76295e-03	2.19463e-03
2018/03/21	18:45:27	ok	ok	286.3700	211.063	0.000000	30.32	65.414	20.142	272012144.960523	2	287.2133	-4.93408e-04	1.00487e-16
2018/03/21	18:50:27	ok	ok	286.3840	211.089	0.000000	30.12	65.350	19.906	283895864.265762	2	285.8667	4.95795e-03	1.59276e-16
2018/03/21	18:55:27	ok	ok	286.4240	211.141	0.000000	30.03	65.396	19.823	282575621.663160	2	285.9483	4.89577e-03	1.53460e-16
2018/03/21	19:00:27	ok	ok	286.4560	211.168	0.000000	29.82	65.453	19.616	282899708.354150	2	285.9933	4.70971e-03	2.92981e-16
2018/03/21	19:05:27	ok	ok	286.4760	211.193	0.000000	29.74	65.378	19.509	287021502.537709	2	287.1762	-1.76349e-04	8.28801e-17
2018/03/21	19:10:27	ok	ok	286.4880	211.190	0.000000	29.63	65.328	19.378	275218434.552280	2	287.2067	-2.46859e-04	1.11105e-16
2018/03/21	19:15:27	ok	ok	286.4860	211.181	0.000000	29.60	65.200	19.309	297694839.933812	2	287.4200	-7.39996e-04	3.12704e-16
2018/03/21	19:20:27	ok	ok	286.5100	211.208	0.000000	29.47	65.178	19.167	291396541.985645	2	287.4200	-7.40089e-04	3.12704e-16
2018/03/21	19:25:27	ok	ok	286.5200	211.206	0.000000	29.39	65.011	19.034	280820986.788921	3	287.1246	-6.11215e-05	8.19541e-06
2018/03/21	20:00:27	ok	ok	286.9700	211.826	0.000000	27.44	66.513	17.501	315954711.535389	3	286.3228	2.27587e-03	7.76027e-04
2018/03/21	20:05:27	ok	ok	286.9920	211.852	0.000000	27.32	66.431	17.364	330596285.047035	3	285.8492	2.52549e-03	5.61913e-05
2018/03/21	20:10:27	ok	ok	287.0220	211.889	0.000000	27.15	66.432	17.202	316566655.557573	3	286.4128	2.24283e-03	8.50557e-04
2018/03/21	20:15:27	ok	ok	287.0440	211.902	0.000000	27.02	66.410	17.073	310317262.174997	3	286.4056	2.25649e-03	8.55252e-04
2018/03/21	20:20:27	ok	ok	287.0580	211.917	0.000000	26.94	66.366	16.986	329396698.580750	3	285.4247	2.78824e-03	8.34743e-04
2018/03/21	20:25:27	ok	ok	287.0740	211.932	0.000000	26.81	66.252	16.835	331137143.288785	2	287.7762	-1.76597e-04	2.40552e-16
2018/03/21	20:30:27	ok	ok	287.0960	211.946	0.000000	26.71	66.235	16.738	327510972.893582	2	286.1367	2.36235e-03	4.41929e-16
2018/03/21	20:35:27	ok	ok	287.1020	211.943	0.000000	26.66	66.105	16.658	326657744.976842	2	287.9929	-7.94128e-04	4.60001e-17
2018/03/21	20:40:27	ok	ok	287.1340	211.973	0.000000	26.52	66.141	16.539	334413481.349312	2	287.8744	-2.88398e-04	5.31817e-16
2018/03/21	20:45:27	ok	ok	287.1540	211.992	0.000000	26.42	66.185	16.458	369806871.948953	2	287.1833	1.08419e-03	2.71557e-16
2018/03/21	20:50:27	ok	ok	287.1720	212.012	0.000000	26.32	66.107	16.347	354429147.838968	2	286.8311	1.32344e-03	4.41002e-16
2018/03/21	20:55:27	ok	ok	287.1860	212.027	0.000000	26.22	66.120	16.260	332856176.110658	2	287.7289	1.64924e-04	1.13004e-16
2018/03/21	21:30:27	ok	ok	287.7920	212.773	0.000000	23.57	68.479	14.506	351419735.160647	2	288.7522	-7.00902e-04	5.66429e-16
2018/03/21	21:35:27	ok	ok	287.8280	212.803	0.000000	23.40	68.388	14.348	346292635.711641	2	287.6408	3.69448e-03	4.48104e-16
2018/03/21	21:40:27	ok	ok	287.8600	212.813	0.000000	23.21	68.354	14.186	355339856.709417	2	287.6775	3.81836e-03	1.78990e-16
2018/03/21	21:45:27	ok	ok	287.8840	212.842	0.000000	23.10	68.364	14.099	346807729.704452	2	287.6775	3.81888e-03	1.78990e-16
2018/03/21	21:50:27	ok	ok	287.9040	212.860	0.000000	22.96	68.220	13.958	358607608.082301	2	287.7592	3.75603e-03	2.20854e-16
2018/03/21	21:55:27	ok	ok	287.9200	212.871	0.000000	22.79	68.160	13.810	343757625.548353	2	287.8042	3.56941e-03	5.24629e-17
2018/03/21	22:00:27	ok	ok	287.9360	212.880	0.000000	22.72	68.147	13.753	345203736.571015	2	287.7142	3.94327e-03	1.78086e-16
2018/03/21	22:05:27	ok	ok	287.9680	212.920	0.000000	22.56	68.237	13.645	343999689.100685	2	287.7142	3.94400e-03	1.78086e-16
2018/03/21	22:10:27	ok	ok	287.9700	212.906	0.000000	22.54	68.115	13.605	350800330.550178	2	287.8183	3.78712e-03	7.51466e-17
2018/03/21	22:15:27	ok	ok	287.9940	212.916	0.000000	22.40	68.149	13.503	350584735.232913	2	287.7958	3.88072e-03	2.26973e-16
2018/03/21	22:20:27	ok	ok	288.0040	212.925	0.000000	22.30	68.101	13.417	348483565.908597	2	287.8183	3.78745e-03	7.51466e-17
2018/03/21	22:25:27	ok	ok	288.0220	212.931	0.000000	22.19	68.052	13.322	341902221.002347	2	287.7508	4.06792e-03	6.56225e-17
2018/03/21	23:00:27	ok	ok	288.4440	213.418	0.000000	20.34	69.194	12.170	317779577.229367	2	289.2033	-1.23870e-04	4.37839e-17
2018/03/21	23:05:27	ok	ok	288.4720	213.447	0.000000	20.20	69.080	12.051	324439200.287657	2	288.3000	3.72826e-03	2.20440e-16
2018/03/21	23:10:27	ok	ok	288.4960	213.467	0.000000	20.01	69.016	11.907	302906183.405914	2	286.6367	6.12539e-03	2.76005e-16
2018/03/21	23:15:27	ok	ok	288.5140	213.497	0.000000	19.90	68.878	11.807	315628449.670133	6	288.5972	2.79630e-03	1.46512e-03
2018/03/21	23:20:27	ok	ok	288.5360	213.502	0.000000	19.79	68.799	11.718	315155006.225882	2	288.1792	4.50803e-03	2.06657e-16
2018/03/21	23:25:27	ok	ok	288.5600	213.519	0.000000	19.66	68.717	11.615	313066207.717423	2	288.2692	4.13399e-03	4.78311e-16
2018/03/21	23:30:27	ok	ok	288.5720	213.519	0.000000	19.59	68.616	11.551	307346366.695586	2	289.2644	8.26016e-05	2.87950e-16
2018/03/21	23:35:27	ok	ok	288.5920	213.542	0.000000	19.46	68.563	11.454	305844511.109937	2	288.4408	3.69702e-03	5.26181e-17
2018/03/21	23:40:27	ok	ok	288.6140	213.551	0.000000	19.37	68.400	11.366	300647232.657251	2	288.3733	3.97774e-03	4.59542e-17
2018/03/21	23:45:27	ok	ok	288.6200	213.567	0.000000	19.28	68.324	11.294	296512843.138978	2	288.3283	4.16515e-03	2.00584e-16
2018/03/21	23:50:27	ok	ok	288.6480	213.578	0.000000	19.18	68.277	11.220	304975344.948883	2	288.5450	3.54100e-03	2.52406e-16
2018/03/21	23:55:27	ok	ok	288.6520	213.586	0.000000	19.13	68.150	11.166	307157570.463577	2	288.3200	4.47652e-03	1.85345e-16
2018/03/22	00:00:27	ok	ok	288.6660	213.600	0.000000	19.05	68.136	11.111	284287820.972523	2	288.3425	4.38319e-03	1.52186e-16
2018/03/22	00:30:37	ok	ok	290.3240	214.896	0.000000	14.51	73.026	9.070	248457061.382134	2	290.2933	9.94079e-04	3.09609e-16
2018/03/22	00:35:37	ok	ok	290.3880	214.954	0.000000	14.20	72.937	8.889	273249707.489960	2	290.7456	-4.55033e-04	3.39200e-16
2018/03/22	00:40:37	ok	ok	290.4520	214.990	0.000000	13.90	72.821	8.713	264137022.235056	2	290.3467	4.97165e-04	2.35580e-16
2018/03/22	00:45:37	ok	ok	290.5020	215.020	0.000000	13.63	72.711	8.557	269210875.336862	2	289.0689	2.41393e-03	3.93591e-16
2018/03/22	00:50:37	ok	ok	290.5400	215.048	0.000000	13.42	72.613	8.436	267749984.160948	2	289.2789	2.03814e-03	1.31810e-16
2018/03/22	00:55:37	ok	ok	290.5760	215.071	0.000000	13.20	72.513	8.311	286435074.991404	2	290.9456	-4.54968e-04	1.33445e-16
2018/03/22	01:00:37	ok	ok	290.6280	215.096	0.000000	12.99	72.359	8.186	277299121.582455	2	289.6244	1.57906e-03	4.21099e-16
2018/03/22	01:05:37	ok	ok	290.6500	215.118	0.000000	12.80	72.265	8.080	299630479.640989	2	290.9422	-3.30961e-04	5.49640e-16
2018/03/22	01:10:37	ok	ok	290.6900	215.130	0.000000	12.62	72.116	7.974	288412162.053284	2	290.6933	9.93793e-04	1.99368e-16
2018/03/22	01:15:37	ok	ok	290.7120	215.130	0.000000	12.43	71.966	7.864	290726951.639774	2	290.6933	9.93792e-04	1.99368e-16
2018/03/22	01:20:37	ok	ok	290.7340	215.152	0.000000	12.30	71.856	7.789	298852897.760139	2	291.0778	-4.13575e-04	5.67590e-16
2018/03/22	01:25:37	ok	ok	290.7620	215.166	0.000000	12.15	71.770	7.707	297056304.505985	2	290.6400	1.49121e-03	1.14022e-16
2018/03/22	01:30:37	ok	ok	290.7860	215.193	0.000000	12.00	71.599	7.618	288985364.685654	2	290.5867	1.98890e-03	1.26410e-16
2018/03/22	01:35:37	ok	ok	290.8140	215.204	0.000000	11.84	71.511	7.533	289395858.195638	6	290.1749	2.88426e-03	3.09774e-03
2018/03/22	01:40:37	ok	ok	290.8320	215.212	0.000000	11.72	71.347	7.459	292526669.707653	2	290.9467	4.96651e-04	2.24953e-16
2018/03/22	01:45:37	ok	ok	290.8520	215.224	0.000000	11.62	71.242	7.402	289301653.002425	2	290.9467	4.96679e-04	2.24953e-16
2018/03/22	01:50:37	ok	ok	290.8720	215.214	0.000000	11.47	71.128	7.321	320656029.196958	2	291.0711	-1.65482e-04	2.87872e-16
2018/03/22	01:55:37	ok	ok	290.8940	215.227	0.000000	11.36	71.022	7.260	285659470.776942	2	290.8933	9.93555e-04	1.16178e-16
2018/03/22	02:00:37	ok	ok	290.9100	215.230	0.000000	11.25	70.944	7.202	288174633.452144	2	290.6600	2.23733e-03	1.41372e-16
2018/03/22	02:05:37	ok	ok	290.9280	215.243	0.000000	11.14	70.838	7.142	289944204.449419	2	291.4167	-6.19904e-04	8.66717e-17
2018/03/22	02:10:37	ok	ok	290.9480	215.248	0.000000	11.05	70.736	7.092	294198535.876294	2	291.0733	2.48260e-04	7.84870e-17
2018/03/22	02:15:37	ok	ok	290.9640	215.249	0.000000	10.94	70.602	7.029	287744340.656739	2	290.8400	1.49076e-03	3.82090e-16
2018/03/22	02:20:37	ok	ok	290.9760	215.267	0.000000	10.87	70.503	6.989	295761607.557377	2	291.0200	7.44980e-04	1.55578e-16
2018/03/22	02:25:37	ok	ok	290.9860	215.270	0.000000	10.78	70.401	6.939	296407200.241072	2	290.8400	1.49091e-03	3.82090e-16
2018/03/22	02:30:37	ok	ok	291.0060	215.284	0.000000	10.68	70.297	6.885	308318729.042405	2	291.0200	7.45038e-04	1.55578e-16
2018/03/22	02:35:37	ok	ok	291.0180	215.276	0.000000	10.60	70.225	6.844	288428452.655199	2	290.7867	1.98829e-03	1.58141e-16
2018/03/22	02:40:37	ok	ok	291.0340	215.283	0.000000	10.55	70.102	6.810	301133197.371268	2	290.9667	1.24196e-03	1.82293e-16
2018/03/22	02:45:37	ok	ok	291.0480	215.273	0.000000	10.46	70.000	6.762	308637772.389668	2	291.2881	-8.86090e-05	1.17100e-16
2018/03/22	02:50:37	ok	ok	291.0560	215.273	0.000000	10.39	69.902	6.723	313831783.915794	2	290.9667	1.24190e-03	1.82293e-16
2018/03/22	02:55:37	ok	ok	291.0700	215.269	0.000000	10.32	69.860	6.689	308206315.787007	2	291.0933	9.93067e-04	2.77402e-16
2018/03/22	03:00:37	ok	ok	291.0880	215.272	0.000000	10.26	69.735	6.652	306235631.208497	2	291.3533	-1.24024e-04	2.66499e-16
2018/03/22	03:05:37	ok	ok	291.0900	215.280	0.000000	10.18	69.664	6.611	317238230.191044	2	291.4405	-4.42829e-04	4.32265e-16
2018/03/22	03:10:37	ok	ok	291.0980	215.285	0.000000	10.12	69.595	6.580	315836652.151511	2	291.0933	9.93139e-04	2.77402e-16
2018/03/22	03:15:37	ok	ok	291.1080	215.284	0.000000	10.06	69.527	6.549	316267539.212845	2	291.3119	8.86063e-05	2.88132e-16
2018/03/22	03:20:37	ok	ok	291.1200	215.300	0.000000	10.00	69.431	6.515	306991249.108135	2	290.8600	2.23652e-03	9.11226e-17
2018/03/22	03:25:37	ok	ok	291.1280	215.303	0.000000	9.93	69.361	6.479	302026815.770311	6	290.7661	2.77398e-03	2.49394e-03
2018/03/22	03:30:37	ok	ok	291.1340	215.300	0.000000	9.88	69.295	6.453	307574660.013399	2	290.1400	5.23147e-03	2.09240e-16
2018/03/22	03:35:37	ok	ok	291.1460	215.319	0.000000	9.82	69.255	6.425	313772024.320149	2	291.0933	9.93300e-04	2.77402e-16
2018/03/22	03:40:37	ok	ok	291.1540	215.300	0.000000	9.78	69.163	6.400	285647710.895666	2	291.3357	2.65817e-04	2.61913e-16
2018/03/22	03:45:37	ok	ok	291.1640	215.317	0.000000	9.71	69.121	6.367	316408226.960686	2	291.2200	7.44644e-04	1.07150e-16
2018/03/22	03:50:37	ok	ok	291.1700	215.313	0.000000	9.68	69.030	6.347	316939482.254697	2	291.2200	7.44629e-04	1.07150e-16
2018/03/22	03:55:37	ok	ok	291.1760	215.284	0.000000	9.64	68.994	6.328	315695239.772126	2	291.2200	7.44527e-04	1.07150e-16
2018/03/22	04:00:37	ok	ok	291.1880	215.282	0.000000	9.59	68.872	6.296	306316470.543691	2	291.0400	1.48997e-03	1.82964e-16
2018/03/22	04:05:37	ok	ok	291.1880	215.290	0.000000	9.55	68.836	6.277	312303993.736197	2	290.9867	1.98705e-03	1.99223e-16
2018/03/22	04:10:37	ok	ok	291.1980	215.291	0.000000	9.50	68.770	6.251	313600357.499130	2	291.2200	7.44552e-04	1.07150e-16
2018/03/22	04:15:37	ok	ok	291.1960	215.296	0.000000	9.46	68.705	6.229	305048651.640378	2	291.1667	1.24117e-03	1.17371e-16
2018/03/22	04:20:37	ok	ok	291.2080	215.298	0.000000	9.43	68.643	6.212	308211965.381296	2	291.2200	7.44577e-04	1.07150e-16
2018/03/22	04:25:37	ok	ok	291.2140	215.284	0.000000	9.38	68.577	6.186	302276336.030749	2	291.2952	7.08891e-04	3.77007e-16
2018/03/22	04:30:37	ok	ok	291.2140	215.282	0.000000	9.36	68.516	6.173	312644601.660203	2	291.4267	-6.19994e-05	7.83918e-17
2018/03/22	04:35:37	ok	ok	291.2200	215.288	0.000000	9.30	68.448	6.143	302975902.998675	2	291.1750	2.32706e-04	9.76104e-17
2018/03/22	04:40:37	ok	ok	291.2260	215.288	0.000000	9.28	68.388	6.130	307301308.036977	2	291.1667	1.24113e-03	1.17371e-16
2018/03/22	04:45:37	ok	ok	291.2280	215.281	0.000000	9.24	68.324	6.109	319581579.537012	2	291.1667	1.24109e-03	1.17371e-16
2018/03/22	04:50:37	ok	ok	291.2360	215.279	0.000000	9.20	68.259	6.087	308610767.970065	2	291.1667	1.24108e-03	1.17371e-16
2018/03/22	04:55:37	ok	ok	291.2380	215.273	0.000000	9.16	68.224	6.069	312675373.592206	2	291.1667	1.24105e-03	1.17371e-16
2018/03/22	05:00:37	ok	ok	291.2400	215.276	0.000000	9.16	68.195	6.066	301118312.508727	2	290.9333	2.48411e-03	1.36649e-16
2018/03/22	05:30:47	ok	ok	290.1640	214.179	0.000000	13.18	63.402	7.258	295029727.385344	6	289.7170	3.00630e-03	2.71486e-03
2018/03/22	05:35:47	ok	ok	290.1120	214.121	0.000000	13.39	63.409	7.353	299748502.542744	2	289.4544	4.55292e-04	8.89325e-17
2018/03/22	05:40:47	ok	ok	290.0720	214.088	0.000000	13.64	63.451	7.472	309105641.192258	2	290.0933	9.91022e-04	2.78358e-16
2018/03/22	05:45:47	ok	ok	290.0320	214.060	0.000000	13.77	63.474	7.535	294469278.737671	2	288.9233	5.84508e-03	1.86104e-16
2018/03/22	05:50:47	ok	ok	290.0040	214.031	0.000000	13.93	63.501	7.612	311738493.409412	2	290.0500	4.64488e-04	1.57052e-16
2018/03/22	05:55:47	ok	ok	289.9740	214.003	0.000000	14.13	63.535	7.710	287645155.648152	3	292.0121	2.89351e-04	1.04757e-03
2018/03/22	06:00:47	ok	ok	289.9440	213.974	0.000000	14.25	63.585	7.773	317295074.845185	2	290.1356	-8.25292e-05	2.94083e-16
2018/03/22	06:05:47	ok	ok	289.9240	213.965	0.000000	14.35	63.632	7.827	307327381.075489	2	289.8400	1.48698e-03	3.83408e-16
2018/03/22	06:10:47	ok	ok	289.9060	213.953	0.000000	14.44	63.677	7.875	317337162.843386	6	289.6527	2.41832e-03	1.12879e-03
2018/03/22	06:15:47	ok	ok	289.8840	213.952	0.000000	14.51	63.689	7.911	309766600.530987	2	289.7133	1.73546e-03	8.45216e-17
2018/03/22	06:20:47	ok	ok	289.8780	213.942	0.000000	14.62	63.766	7.974	298863302.606297	6	289.5295	2.74288e-03	2.23695e-03
2018/03/22	06:25:47	ok	ok	289.8600	213.943	0.000000	14.68	63.806	8.008	306852284.927097	2	289.7133	1.73539e-03	8.45216e-17
2018/03/22	07:00:47	ok	ok	289.3940	213.507	0.000000	16.62	63.012	8.893	331388537.884554	2	289.3667	1.23852e-03	3.84035e-16
2018/03/22	07:05:47	ok	ok	289.3720	213.490	0.000000	16.74	63.122	8.973	330236060.712623	2	289.6744	-2.88658e-04	8.73044e-17
2018/03/22	07:10:47	ok	ok	289.3340	213.435	0.000000	16.84	63.228	9.042	328589391.814687	4	287.0913	4.03237e-03	8.84305e-04
2018/03/22	07:15:47	ok	ok	289.3060	213.400	0.000000	17.00	63.285	9.137	328008775.725847	4	287.0444	4.06432e-03	9.61072e-04
2018/03/22	07:20:47	ok	ok	289.2800	213.376	0.000000	17.14	63.427	9.235	343813364.667772	4	287.7925	3.35471e-03	1.12189e-03
2018/03/22	07:25:47	ok	ok	289.2580	213.369	0.000000	17.22	63.530	9.294	327877420.428022	2	289.1133	1.73433e-03	2.11751e-16
2018/03/22	07:30:47	ok	ok	289.2500	213.358	0.000000	17.25	63.683	9.334	309457596.488694	2	289.1133	1.73424e-03	2.11751e-16
2018/03/22	07:35:47	ok	ok	289.2240	213.342	0.000000	17.39	63.678	9.411	306302096.360557	2	289.1667	1.23842e-03	1.18183e-16
2018/03/22	07:40:47	ok	ok	289.1940	213.340	0.000000	17.54	63.792	9.513	338948207.537923	2	289.1667	1.23841e-03	1.18183e-16
2018/03/22	07:45:47	ok	ok	289.1800	213.338	0.000000	17.58	63.858	9.545	332217599.103779	6	288.9992	2.34400e-03	1.20083e-03
2018/03/22	07:50:47	ok	ok	289.1620	213.329	0.000000	17.70	63.938	9.626	334392503.409689	2	289.2200	7.42868e-04	1.07891e-16
2018/03/22	07:55:47	ok	ok	289.1440	213.308	0.000000	17.74	63.975	9.654	321114234.303619	2	289.4000	8.61159e-16	2.81340e-16
2018/03/22	08:30:47	ok	ok	288.4800	212.607	0.000000	20.39	62.204	10.973	305425620.840875	2	288.6733	2.47252e-04	1.28579e-16
2018/03/22	08:35:47	ok	ok	288.4440	212.590	0.000000	20.55	62.291	11.091	314800381.722436	2	288.6733	2.47232e-04	1.28579e-16
2018/03/22	08:40:47	ok	ok	288.4040	212.571	0.000000	20.74	62.322	11.220	298219949.042332	2	288.5467	4.94638e-04	1.56931e-16
2018/03/22	08:45:47	ok	ok	288.3660	212.544	0.000000	20.91	62.410	11.347	302940115.979639	2	288.5467	4.94575e-04	1.56931e-16
2018/03/22	08:50:47	ok	ok	288.3360	212.525	0.000000	21.06	62.435	11.451	304859665.519101	3	288.6000	4.06113e-16	1.88725e-16
2018/03/22	08:55:47	ok	ok	287.9620	212.507	0.000000	21.24	62.586	11.599	296573521.195353	2	287.6775	3.81286e-03	1.78990e-16
2018/03/22	09:25:57	ok	ok	287.8300	212.465	0.000000	21.84	62.624	12.015	321663502.498718	2	287.5592	3.75167e-03	2.98821e-16
2018/03/22	09:59:59	ok	ok	287.3140	211.873	0.000000	24.00	61.486	13.347	337904706.295073	2	286.8333	2.47980e-03	1.70759e-16
2018/03/22	10:04:59	ok	ok	287.2780	211.851	0.000000	24.11	61.504	13.434	332344515.324039	2	286.9733	3.96532e-03	2.40375e-16
2018/03/22	10:09:59	ok	ok	287.2340	211.798	0.000000	24.38	61.548	13.651	338836650.353608	2	286.9142	3.93416e-03	4.37612e-16
2018/03/22	10:14:59	ok	ok	287.2120	211.773	0.000000	24.48	61.564	13.732	328643026.306220	2	286.8692	4.12019e-03	1.16835e-16
2018/03/22	10:19:59	ok	ok	287.1780	211.747	0.000000	24.64	61.590	13.862	333064787.385298	2	286.9000	3.71661e-03	3.53353e-16
2018/03/22	10:24:59	ok	ok	287.1460	211.725	0.000000	24.80	61.646	14.000	341807869.782336	2	286.7650	4.27567e-03	6.19447e-17
2018/03/22	10:29:59	ok	ok	287.1240	211.727	0.000000	24.90	61.723	14.097	324871061.750115	2	286.6383	4.52559e-03	2.07768e-16
2018/03/22	10:34:59	ok	ok	287.1040	211.705	0.000000	25.08	61.722	14.240	343437234.747113	2	286.6158	4.61846e-03	2.99804e-16
2018/03/22	10:39:59	ok	ok	287.0840	211.692	0.000000	25.11	61.849	14.294	329106605.696158	2	286.5708	4.80488e-03	2.07817e-16
2018/03/22	10:44:59	ok	ok	287.0500	211.666	0.000000	25.30	61.849	14.447	331138381.061784	6	287.1321	2.56677e-03	1.61569e-03
2018/03/22	10:49:59	ok	ok	287.0420	211.663	0.000000	25.38	61.924	14.529	342948958.555556	2	286.4889	1.65354e-03	5.91770e-16
2018/03/22	10:54:59	ok	ok	287.0180	211.635	0.000000	25.53	61.917	14.650	324854615.087725	2	287.6206	-8.98266e-05	1.30582e-16
2018/03/22	11:29:59	ok	ok	286.2400	210.690	0.000000	28.96	59.454	17.004	331013738.736078	2	285.6300	4.82885e-03	5.01399e-17
2018/03/22	11:34:59	ok	ok	286.1760	210.622	0.000000	29.26	59.406	17.271	355906694.281571	2	286.8450	-1.84879e-04	2.16303e-16
2018/03/22	11:39:59	ok	ok	286.1360	210.573	0.000000	29.53	59.479	17.548	336797410.466381	2	286.2467	4.19836e-03	5.05138e-17
2018/03/22	11:44:59	ok	ok	286.1000	210.540	0.000000	29.74	59.574	17.777	327084475.153130	2	286.1505	4.16384e-03	1.95049e-16
2018/03/22	11:49:59	ok	ok	286.0600	210.507	0.000000	29.96	59.639	18.010	316892471.275797	2	286.1505	4.16318e-03	1.95049e-16
2018/03/22	11:54:59	ok	ok	286.0400	210.494	0.000000	30.13	59.697	18.194	306583119.384881	2	286.1581	4.09226e-03	2.60616e-17
2018/03/22	11:59:59	ok	ok	285.9980	210.452	0.000000	30.40	59.738	18.474	338575046.185129	7	286.0224	2.82192e-03	1.82260e-03
2018/03/22	12:04:59	ok	ok	285.9720	210.442	0.000000	30.59	59.767	18.674	331371306.327390	2	286.5800	-1.84891e-04	1.17926e-16
2018/03/22	12:09:59	ok	ok	285.9420	210.401	0.000000	30.79	59.798	18.885	324157168.913669	2	285.0500	3.25233e-03	2.83227e-16
2018/03/22	12:14:59	ok	ok	285.9060	210.363	0.000000	31.01	59.832	19.121	318820534.879891	2	285.8819	4.79945e-03	5.91320e-17
2018/03/22	12:19:59	ok	ok	285.8680	210.331	0.000000	31.23	59.803	19.339	325294705.023667	2	285.8067	2.71765e-03	2.99034e-16
2018/03/22	12:24:59	ok	ok	285.8240	210.299	0.000000	31.39	59.859	19.524	312959848.092414	2	285.8238	4.41084e-03	9.87074e-17
2018/03/22	12:59:59	ok	ok	285.2800	209.578	0.000000	33.89	59.039	21.988	296281570.903232	2	285.8033	-1.23088e-04	2.65578e-16
2018/03/22	13:04:59	ok	ok	285.2620	209.552	0.000000	34.15	59.078	22.305	293172137.944889	2	283.8589	2.76747e-03	5.50366e-16
2018/03/22	13:09:59	ok	ok	285.2340	209.524	0.000000	34.31	59.134	22.514	285307853.641379	2	285.8744	-2.87061e-04	5.35538e-16
2018/03/22	13:14:59	ok	ok	285.2040	209.489	0.000000	34.47	59.190	22.725	300730758.516080	2	285.2276	6.69260e-04	1.04852e-16
2018/03/22	13:19:59	ok	ok	285.1740	209.456	0.000000	34.67	59.316	23.013	296677022.811438	3	283.2595	4.09519e-03	8.22417e-04
2018/03/22	13:24:59	ok	ok	285.1520	209.420	0.000000	34.80	59.304	23.165	285546150.554236	3	283.2984	3.56050e-03	3.23938e-04
2018/03/22	13:29:59	ok	ok	285.1300	209.412	0.000000	35.02	59.337	23.445	279762567.690557	2	283.7267	2.72561e-03	4.97237e-16
2018/03/22	13:34:59	ok	ok	285.0960	209.354	0.000000	35.19	59.299	23.639	291901803.746044	2	284.5200	2.96428e-03	1.49139e-16
2018/03/22	13:39:59	ok	ok	285.0880	209.334	0.000000	35.33	59.416	23.859	273033114.988238	2	285.6033	-1.23031e-04	2.90609e-16
2018/03/22	13:44:59	ok	ok	285.0780	209.335	0.000000	35.36	59.612	23.975	275051945.768990	3	281.9194	5.52388e-03	5.34191e-04
2018/03/22	13:49:59	ok	ok	285.0620	209.308	0.000000	35.49	59.695	24.171	268772774.207146	2	286.1115	1.25030e-03	3.81901e-16
2018/03/22	13:54:59	ok	ok	285.0320	209.266	0.000000	35.67	59.563	24.344	269651134.415852	3	283.0559	4.19151e-03	8.77044e-04
2018/03/22	14:29:59	ok	ok	285.2920	209.694	0.000000	35.02	61.306	24.224	287841666.536290	3	283.8291	3.19509e-03	4.39400e-04
2018/03/22	14:34:59	ok	ok	285.2960	209.715	0.000000	34.99	61.333	24.196	277233598.602782	2	285.9389	-2.05185e-04	5.96058e-16
2018/03/22	14:39:59	ok	ok	285.3120	209.722	0.000000	34.96	61.297	24.144	275391273.045304	3	284.5517	2.32407e-03	8.88973e-04
2018/03/22	14:44:59	ok	ok	285.3120	209.724	0.000000	34.97	61.330	24.170	270036579.603580	2	286.0100	-3.69256e-04	1.28505e-16
2018/03/22	14:49:59	ok	ok	285.3100	209.727	0.000000	35.00	61.335	24.210	271588220.308216	3	282.9509	4.69750e-03	8.44104e-04
2018/03/22	14:54:59	ok	ok	285.3160	209.724	0.000000	35.03	61.403	24.274	269709441.742229	3	282.9838	4.63282e-03	8.19060e-04
2018/03/22	15:29:59	ok	ok	285.9160	210.629	0.000000	32.61	64.279	22.374	259075830.077588	2	286.5762	-1.76246e-04	3.54547e-16
2018/03/22	15:34:59	ok	ok	285.9580	210.681	0.000000	32.45	64.315	22.197	256377691.405536	2	286.6067	-2.46780e-04	4.35364e-16
2018/03/22	15:39:59	ok	ok	285.9720	210.711	0.000000	32.36	64.269	22.076	271041197.081677	6	285.9095	2.72767e-03	2.38106e-03
2018/03/22	15:44:59	ok	ok	286.0100	210.770	0.000000	32.17	64.424	21.906	257769229.779406	2	286.1200	4.45146e-03	9.49961e-17
2018/03/22	15:49:59	ok	ok	286.0260	210.808	0.000000	32.03	64.401	21.736	269780180.343491	2	285.1233	3.31985e-03	4.70139e-17
2018/03/22	15:54:59	ok	ok	286.0600	210.845	0.000000	31.91	64.474	21.622	275483695.814161	6	286.0060	2.81502e-03	2.23050e-03
2018/03/22	15:59:59	ok	ok	286.0740	210.858	0.000000	31.79	64.392	21.456	269927397.536196	3	286.6288	-2.07173e-05	1.35458e-04
2018/03/22	16:04:59	ok	ok	286.0900	210.874	0.000000	31.77	64.420	21.443	282217029.818325	7	286.1071	1.86782e-03	1.39461e-03
2018/03/22	16:09:59	ok	ok	286.1080	210.896	0.000000	31.65	64.400	21.299	272501514.600396	2	286.2543	4.13403e-03	1.39392e-16
2018/03/22	16:14:59	ok	ok	286.1080	210.918	0.000000	31.60	64.330	21.219	270520824.511069	2	286.2467	4.20525e-03	5.05138e-17
2018/03/22	16:19:59	ok	ok	286.1360	210.931	0.000000	31.55	64.415	21.190	286981394.487361	5	286.4433	1.77089e-03	6.11001e-04
2018/03/22	16:24:59	ok	ok	286.1480	210.953	0.000000	31.45	64.398	21.072	270110115.274938	7	286.3657	1.94062e-03	2.66037e-03
2018/03/22	16:59:59	ok	ok	285.6480	210.174	0.000000	33.49	61.698	22.499	289739498.728097	3	284.7083	2.31971e-03	2.91485e-04
2018/03/22	17:04:59	ok	ok	285.6340	210.137	0.000000	33.54	61.611	22.527	267185580.140464	3	284.8793	2.21275e-03	9.91393e-04
2018/03/22	17:09:59	ok	ok	285.6200	210.105	0.000000	33.69	61.572	22.691	270422335.612447	4	284.1794	2.50983e-03	9.69391e-04
2018/03/22	17:14:59	ok	ok	285.6160	210.090	0.000000	33.74	61.579	22.754	270038072.683971	3	284.4543	2.42372e-03	9.41113e-06
2018/03/22	17:19:59	ok	ok	285.6520	210.145	0.000000	33.61	61.937	22.730	273552519.375466	3	285.0216	1.23369e-03	4.66457e-04
2018/03/22	17:24:59	ok	ok	285.6680	210.173	0.000000	33.54	62.020	22.676	284289842.813135	3	284.5714	2.42125e-03	4.28030e-04
2018/03/22	17:29:59	ok	ok	285.6720	210.156	0.000000	33.61	61.937	22.730	267209289.010269	2	286.3167	-1.54009e-04	3.80758e-16
2018/03/22	17:34:59	ok	ok	285.6400	210.104	0.000000	33.73	61.704	22.788	269839639.666809	5	286.1694	-5.17832e-04	9.15310e-04
2018/03/22	17:39:59	ok	ok	285.6260	210.072	0.000000	33.85	61.660	22.916	266742183.610824	3	284.8691	2.23435e-03	6.81314e-04
2018/03/22	17:44:59	ok	ok	285.6160	210.046	0.000000	33.86	61.598	22.905	262038314.282848	2	286.3067	-2.46294e-04	2.02423e-16
2018/03/22	17:49:59	ok	ok	285.6260	210.056	0.000000	33.87	61.758	22.976	273435663.216506	4	284.9143	2.22611e-03	7.79571e-04
2018/03/22	17:54:59	ok	ok	285.6100	210.026	0.000000	33.90	61.699	22.991	266874093.129036	3	284.4042	2.45099e-03	1.83550e-04
2018/03/22	17:59:59	ok	ok	285.6220	210.026	0.000000	33.86	61.756	22.963	261628958.398720	4	284.2207	2.49611e-03	1.02772e-03
2018/03/22	18:30:09	ok	ok	286.2200	210.920	0.000000	31.38	64.634	21.070	277662760.698840	2	285.8625	2.06101e-03	1.82175e-16
2018/03/22	18:35:09	ok	ok	286.2660	210.967	0.000000	31.24	64.673	20.925	278735682.534865	3	284.8703	2.57182e-03	2.30236e-04
2018/03/22	18:40:09	ok	ok	286.2920	210.995	0.000000	31.07	64.645	20.726	277259897.772060	7	286.3257	1.89185e-03	1.41206e-03
2018/03/22	18:45:09	ok	ok	286.3160	211.015	0.000000	31.04	64.547	20.661	278713477.189408	2	286.3740	1.91554e-03	2.68045e-16
2018/03/22	18:50:09	ok	ok	286.3260	211.029	0.000000	30.97	64.504	20.570	267279147.459130	8	286.6835	2.00783e-03	2.00056e-03
2018/03/22	18:55:09	ok	ok	286.3540	211.063	0.000000	30.88	64.520	20.476	269835031.690932	6	286.4639	1.97748e-03	2.68014e-03
2018/03/22	19:00:09	ok	ok	286.3740	211.095	0.000000	30.68	64.611	20.285	275436430.819973	6	286.5923	1.93440e-03	3.17876e-03
2018/03/22	19:05:09	ok	ok	286.3900	211.127	0.000000	30.55	64.620	20.146	274992867.448228	2	285.9728	2.15439e-03	2.32795e-16
2018/03/22	19:10:09	ok	ok	286.4220	211.150	0.000000	30.43	64.631	20.020	269584126.531490	2	285.7992	5.23959e-03	1.49977e-16
2018/03/22	19:15:09	ok	ok	286.4380	211.181	0.000000	30.36	64.619	19.941	284594093.418208	6	286.6528	1.98313e-03	2.48182e-03
2018/03/22	19:20:09	ok	ok	286.4560	211.185	0.000000	30.25	64.632	19.826	290528181.842453	2	287.3522	-6.99062e-04	7.77608e-16
2018/03/22	19:25:09	ok	ok	286.4660	211.198	0.000000	30.22	64.596	19.783	279593317.526487	2	287.1422	-3.29231e-04	6.34577e-16
2018/03/22	20:00:09	ok	ok	286.8680	211.794	0.000000	28.49	65.870	18.362	309782834.404657	3	286.2956	2.22321e-03	9.30385e-04
2018/03/22	20:05:09	ok	ok	286.8980	211.834	0.000000	28.33	65.904	18.211	311724824.340787	3	286.2510	2.20718e-03	7.80897e-04
2018/03/22	20:10:09	ok	ok	286.9220	211.859	0.000000	28.23	65.856	18.098	326353615.337379	4	285.8600	2.52903e-03	6.14305e-04
2018/03/22	20:15:09	ok	ok	286.9460	211.888	0.000000	28.08	65.861	17.951	309023373.995553	3	286.2296	2.29712e-03	8.83836e-04
2018/03/22	20:20:09	ok	ok	286.9620	211.901	0.000000	28.00	65.787	17.852	333437436.511960	3	286.0701	2.36402e-03	3.60282e-04
2018/03/22	20:25:09	ok	ok	286.9720	211.920	0.000000	27.88	65.766	17.729	332910020.487512	4	285.9742	2.50380e-03	7.63835e-04
2018/03/22	20:30:09	ok	ok	286.9860	211.935	0.000000	27.77	65.686	17.601	321164720.428324	2	287.6033	-1.23694e-04	2.88588e-16
2018/03/22	20:35:09	ok	ok	287.0140	211.951	0.000000	27.70	65.705	17.538	323615963.681277	3	285.8917	2.48523e-03	3.32415e-04
2018/03/22	20:40:09	ok	ok	287.0240	211.977	0.000000	27.58	65.715	17.425	316925664.664144	3	286.4201	2.23025e-03	8.45862e-04
2018/03/22	20:45:09	ok	ok	287.0380	211.986	0.000000	27.53	65.676	17.367	334057099.752085	2	287.1333	2.47853e-03	1.60153e-16
2018/03/22	20:50:09	ok	ok	287.0520	212.005	0.000000	27.40	65.623	17.229	329910921.547517	7	287.0947	1.91217e-03	1.37699e-03
2018/03/22	20:55:09	ok	ok	287.0620	212.018	0.000000	27.39	65.530	17.195	328240121.353839	2	287.2722	1.90415e-03	1.54380e-16
2018/03/22	21:30:09	ok	ok	287.6580	212.837	0.000000	24.77	68.006	15.419	375138806.683764	2	287.5225	3.63446e-03	9.43054e-17
2018/03/22	21:35:09	ok	ok	287.6900	212.862	0.000000	24.56	67.909	15.215	352671873.288406	2	287.5000	3.72838e-03	1.23920e-16
2018/03/22	21:40:09	ok	ok	287.7180	212.881	0.000000	24.44	67.917	15.114	372487283.126556	2	287.5142	3.94602e-03	1.16286e-16
2018/03/22	21:45:09	ok	ok	287.7340	212.901	0.000000	24.30	67.803	14.970	357459272.919368	2	287.5592	3.75937e-03	2.98821e-16
2018/03/22	21:50:09	ok	ok	287.7560	212.919	0.000000	24.24	67.732	14.904	357181901.439555	2	287.5142	3.94674e-03	1.16286e-16
2018/03/22	21:55:09	ok	ok	287.7800	212.931	0.000000	24.04	67.756	14.741	350759602.038369	2	287.6183	3.79019e-03	5.82651e-17
2018/03/22	22:00:09	ok	ok	287.7940	212.947	0.000000	23.92	67.765	14.643	356260874.959961	3	286.6953	3.42016e-03	1.53484e-03
2018/03/22	22:05:09	ok	ok	287.8180	212.961	0.000000	23.85	67.693	14.570	360927937.676115	2	285.7656	6.29629e-03	1.59957e-16
2018/03/22	22:10:09	ok	ok	287.8380	212.979	0.000000	23.78	67.770	14.528	355816163.349554	2	287.7675	3.44745e-03	2.53088e-16
2018/03/22	22:15:09	ok	ok	287.8400	212.972	0.000000	23.68	67.603	14.411	349764282.849665	3	286.7743	3.38379e-03	1.47287e-03
2018/03/22	22:20:09	ok	ok	287.8520	212.976	0.000000	23.58	67.615	14.331	355406681.893245	2	287.7000	3.72779e-03	1.63007e-16
2018/03/22	22:25:09	ok	ok	287.8620	212.997	0.000000	23.46	67.504	14.211	342700048.111011	2	287.6775	3.82166e-03	1.78990e-16
2018/03/22	23:00:09	ok	ok	288.3140	213.536	0.000000	21.50	68.964	12.975	348478908.248757	2	288.1592	3.76274e-03	5.81558e-17
2018/03/22	23:05:09	ok	ok	288.3520	213.589	0.000000	21.25	68.919	12.780	344565255.663376	2	288.0692	4.13821e-03	1.74004e-16
2018/03/22	23:10:09	ok	ok	288.3720	213.610	0.000000	21.14	68.780	12.673	344863962.912329	2	288.0242	4.32600e-03	2.46696e-17
2018/03/22	23:15:09	ok	ok	288.3980	213.649	0.000000	20.97	68.691	12.533	331663157.734563	2	288.2408	3.70144e-03	3.27555e-17
2018/03/22	23:20:09	ok	ok	288.4220	213.662	0.000000	20.85	68.639	12.436	344276402.790653	2	289.3456	-4.54487e-04	6.24338e-17
2018/03/22	23:25:09	ok	ok	288.4420	213.675	0.000000	20.75	68.503	12.340	339759919.107131	2	290.7588	1.79427e-04	1.20212e-16
2018/03/22	23:30:09	ok	ok	288.4620	213.701	0.000000	20.68	68.402	12.271	361135280.470057	2	288.2550	3.91994e-03	1.77752e-16
2018/03/22	23:35:09	ok	ok	288.4640	213.699	0.000000	20.60	68.299	12.196	352835732.419344	2	288.2100	4.10721e-03	9.86627e-17
2018/03/22	23:40:09	ok	ok	288.4860	213.719	0.000000	20.46	68.214	12.082	343092851.439642	2	288.2325	4.01393e-03	2.32911e-16
2018/03/22	23:45:09	ok	ok	288.5080	213.738	0.000000	20.35	68.224	12.007	358980625.643065	2	288.3592	3.76368e-03	7.50056e-17
2018/03/22	23:50:09	ok	ok	288.5200	213.759	0.000000	20.26	68.060	11.915	348521105.567992	2	288.3592	3.76404e-03	7.50056e-17
2018/03/22	23:55:09	ok	ok	288.5340	213.768	0.000000	20.22	68.023	11.881	330293216.489612	2	288.3367	3.85783e-03	3.57161e-16
2018/03/23	00:30:09	ok	ok	289.6620	215.171	0.000000	15.56	72.863	9.647	272025644.994537	3	287.3102	4.95303e-03	1.06881e-03
2018/03/23	00:35:09	ok	ok	289.7260	215.255	0.000000	15.23	72.827	9.451	275792444.731427	3	288.6503	3.51428e-03	1.34917e-03
2018/03/23	00:40:09	ok	ok	289.7820	215.310	0.000000	14.93	72.711	9.265	275587426.662617	2	288.9467	2.00127e-03	3.62872e-16
2018/03/23	00:45:09	ok	ok	289.8260	215.343	0.000000	14.65	72.599	9.095	260940169.819256	3	287.5934	4.87236e-03	8.46842e-04
2018/03/23	00:50:09	ok	ok	289.8800	215.358	0.000000	14.42	72.469	8.952	261606714.862444	6	289.8173	3.07426e-03	2.02308e-03
2018/03/23	00:55:09	ok	ok	289.9060	215.395	0.000000	14.20	72.340	8.816	268406844.306251	2	289.3992	5.27843e-03	1.23717e-16
2018/03/23	01:00:09	ok	ok	289.9540	215.426	0.000000	13.99	72.242	8.692	271450190.361461	3	288.9419	3.51602e-03	1.38039e-03
2018/03/23	01:05:09	ok	ok	289.9780	215.444	0.000000	13.80	72.120	8.577	255486077.078489	3	287.5705	5.18629e-03	8.05996e-04
2018/03/23	01:10:09	ok	ok	290.5920	215.450	0.000000	13.62	72.000	8.468	278826340.621743	6	290.3289	2.55356e-03	1.54506e-03
2018/03/23	01:15:09	ok	ok	290.6200	215.475	0.000000	13.44	71.879	8.361	257860072.819439	2	290.5695	2.84517e-04	4.96070e-17
2018/03/23	01:20:09	ok	ok	290.6480	215.491	0.000000	13.28	71.706	8.259	268092912.997945	2	290.5667	1.24487e-03	4.89466e-16
2018/03/23	01:25:09	ok	ok	290.6820	215.511	0.000000	13.15	71.596	8.180	268979938.124808	2	291.0167	-1.55382e-04	4.91775e-16
2018/03/23	01:30:09	ok	ok	290.6960	215.525	0.000000	13.00	71.510	8.095	278364745.325389	2	290.9762	-1.77615e-04	2.14238e-16
2018/03/23	01:35:09	ok	ok	290.7220	215.562	0.000000	12.84	71.394	8.002	270115745.482101	2	290.6657	3.20105e-04	1.43936e-16
2018/03/23	01:40:09	ok	ok	290.7540	215.565	0.000000	12.71	71.255	7.923	265711173.168546	2	289.5500	1.87450e-03	5.66109e-16
2018/03/23	01:45:09	ok	ok	290.7600	215.564	0.000000	12.58	71.116	7.844	279209831.009350	2	291.0811	-5.38672e-04	4.34381e-16
2018/03/23	01:50:09	ok	ok	290.7800	215.583	0.000000	12.46	71.036	7.777	265363550.224339	6	290.4235	2.62305e-03	2.50834e-03
2018/03/23	01:55:09	ok	ok	290.8020	215.589	0.000000	12.34	70.928	7.707	252428695.534719	2	290.7619	3.55599e-04	2.68559e-16
2018/03/23	02:00:09	ok	ok	290.8200	215.607	0.000000	12.24	70.823	7.648	264349800.305466	2	290.7667	1.24468e-03	3.09105e-16
2018/03/23	02:05:09	ok	ok	290.8380	215.625	0.000000	12.14	70.690	7.587	270242941.293049	6	290.4494	2.70394e-03	2.35784e-03
2018/03/23	02:10:09	ok	ok	290.8580	215.649	0.000000	12.04	70.586	7.528	273540962.984601	6	290.5321	2.40926e-03	2.57549e-03
2018/03/23	02:15:09	ok	ok	290.8740	215.654	0.000000	11.94	70.482	7.471	283638548.345366	6	290.4934	2.71425e-03	2.47823e-03
2018/03/23	02:20:09	ok	ok	290.8880	215.674	0.000000	11.85	70.379	7.418	271576215.767107	6	290.6316	2.69742e-03	1.69452e-03
2018/03/23	02:25:09	ok	ok	290.9120	215.663	0.000000	11.74	70.273	7.356	264537728.282724	2	289.8583	5.30785e-03	1.04721e-16
2018/03/23	02:30:09	ok	ok	290.9240	215.679	0.000000	11.66	70.201	7.312	270120836.148647	2	290.8933	9.95641e-04	1.16178e-16
2018/03/23	02:35:09	ok	ok	290.9320	215.666	0.000000	11.60	70.104	7.275	269902682.901953	2	290.8400	1.49364e-03	3.82090e-16
2018/03/23	02:40:09	ok	ok	290.9500	215.673	0.000000	11.52	70.004	7.228	275815611.193629	6	290.5576	2.65522e-03	2.38566e-03
2018/03/23	02:45:09	ok	ok	290.9560	215.680	0.000000	11.43	69.930	7.180	275351286.912958	2	290.8400	1.49375e-03	3.82090e-16
2018/03/23	02:50:09	ok	ok	290.9640	215.692	0.000000	11.36	69.831	7.138	282262590.054744	6	290.6108	2.67759e-03	2.53307e-03
2018/03/23	02:55:09	ok	ok	290.9800	215.692	0.000000	11.30	69.763	7.104	280413684.064027	2	291.0200	7.46453e-04	1.55578e-16
2018/03/23	03:00:09	ok	ok	290.9920	215.708	0.000000	11.20	69.658	7.050	275115069.189952	2	290.7867	1.99229e-03	1.58141e-16
2018/03/23	03:05:09	ok	ok	291.0040	215.710	0.000000	11.16	69.566	7.023	282268836.712138	2	291.0200	7.46515e-04	1.55578e-16
2018/03/23	03:10:09	ok	ok	291.0100	215.731	0.000000	11.07	69.492	6.976	293665522.560159	2	290.9667	1.24454e-03	1.82293e-16
2018/03/23	03:15:09	ok	ok	291.0200	215.731	0.000000	11.00	69.393	6.935	298075056.853671	2	290.9667	1.24454e-03	1.82293e-16
2018/03/23	03:20:09	ok	ok	291.0300	215.743	0.000000	10.96	69.357	6.914	298654754.306571	2	291.1467	4.97536e-04	2.66688e-16
2018/03/23	03:25:09	ok	ok	291.0380	215.742	0.000000	10.90	69.260	6.878	294511301.859395	2	290.9667	1.24461e-03	1.82293e-16
2018/03/23	03:30:09	ok	ok	291.0520	215.751	0.000000	10.82	69.188	6.837	288245673.663519	2	290.9667	1.24465e-03	1.82293e-16
2018/03/23	03:35:09	ok	ok	291.0720	215.747	0.000000	10.78	69.124	6.813	291227109.238690	2	291.3762	-1.77555e-04	9.63408e-17
2018/03/23	03:40:09	ok	ok	291.0660	215.749	0.000000	10.73	69.029	6.783	291191757.899756	2	290.9133	1.74282e-03	1.77606e-16
2018/03/23	03:45:09	ok	ok	291.0740	215.738	0.000000	10.68	68.963	6.755	300086023.012602	2	289.9683	5.68233e-03	3.40423e-16
2018/03/23	03:50:09	ok	ok	291.0880	215.744	0.000000	10.62	68.895	6.723	305558661.174906	2	291.2238	1.77645e-04	2.37704e-16
2018/03/23	03:55:09	ok	ok	291.0920	215.752	0.000000	10.56	68.827	6.691	303767361.063865	2	290.9133	1.74284e-03	1.77606e-16
2018/03/23	04:00:09	ok	ok	291.1000	215.737	0.000000	10.52	68.762	6.668	299379451.125116	2	291.0933	9.95226e-04	2.77402e-16
2018/03/23	04:05:09	ok	ok	291.1040	215.752	0.000000	10.46	68.694	6.636	310426376.535357	2	291.0933	9.95296e-04	2.77402e-16
2018/03/23	04:10:09	ok	ok	291.1240	215.741	0.000000	10.42	68.630	6.613	307655883.456708	2	291.2200	7.46109e-04	1.07150e-16
2018/03/23	04:15:09	ok	ok	291.1280	215.760	0.000000	10.38	68.594	6.593	301304951.170125	2	291.0933	9.95333e-04	2.77402e-16
2018/03/23	04:20:09	ok	ok	291.1340	215.757	0.000000	10.33	68.499	6.563	314255033.683502	2	291.1500	4.66465e-04	2.28050e-16
2018/03/23	04:25:09	ok	ok	291.1420	215.764	0.000000	10.28	68.432	6.536	303836401.155087	2	291.2200	7.46188e-04	1.07150e-16
2018/03/23	04:30:09	ok	ok	291.1520	215.755	0.000000	10.21	68.362	6.500	304375955.506582	2	290.1625	5.14853e-03	4.89755e-17
2018/03/23	04:35:09	ok	ok	291.1520	215.751	0.000000	10.19	68.330	6.489	298880616.096085	2	291.0400	1.49321e-03	1.82964e-16
2018/03/23	04:40:09	ok	ok	291.1600	215.764	0.000000	10.14	68.292	6.465	299752289.273957	2	291.0400	1.49330e-03	1.82964e-16
2018/03/23	04:45:09	ok	ok	291.1620	215.762	0.000000	10.10	68.228	6.443	299716361.415626	2	291.2200	7.46182e-04	1.07150e-16
2018/03/23	04:50:09	ok	ok	291.1660	215.762	0.000000	10.06	68.164	6.420	303267902.078479	2	291.2200	7.46180e-04	1.07150e-16
2018/03/23	04:55:09	ok	ok	291.1740	215.747	0.000000	10.02	68.128	6.401	290956512.770394	2	290.9867	1.99128e-03	1.99223e-16
2018/03/23	05:00:09	ok	ok	291.1780	215.755	0.000000	10.00	68.096	6.389	300262593.972043	2	291.0400	1.49324e-03	1.82964e-16
2018/03/23	05:05:09	ok	ok	291.1880	215.746	0.000000	9.95	68.001	6.360	290354999.798140	2	291.2200	7.46124e-04	1.07150e-16
2018/03/23	05:10:09	ok	ok	291.1880	215.756	0.000000	9.93	67.969	6.349	310574875.656588	2	291.2200	7.46161e-04	1.07150e-16
2018/03/23	05:15:09	ok	ok	291.1920	215.744	0.000000	9.89	67.933	6.330	306245494.149034	2	291.2200	7.46119e-04	1.07150e-16
2018/03/23	05:20:09	ok	ok	291.2060	215.739	0.000000	9.87	67.900	6.319	299828295.605211	2	290.9867	1.99120e-03	1.99223e-16
2018/03/23	05:25:09	ok	ok	291.2100	215.748	0.000000	9.84	67.838	6.301	294789953.221209	6	290.8428	2.97910e-03	1.69111e-03
2018/03/23	05:30:09	ok	ok	291.2080	215.735	0.000000	9.80	67.773	6.279	293397688.169370	2	291.1667	1.24371e-03	1.17371e-16
2018/03/23	05:35:09	ok	ok	291.2120	215.733	0.000000	9.78	67.741	6.268	294568148.156506	2	293.8033	-1.23253e-04	2.58347e-16
2018/03/23	05:40:09	ok	ok	291.2180	215.736	0.000000	9.73	67.732	6.247	314602454.906761	2	290.9867	1.99117e-03	1.99223e-16
2018/03/23	05:45:09	ok	ok	291.2180	215.722	0.000000	9.72	67.673	6.238	309937325.333965	2	291.1667	1.24363e-03	1.17371e-16
2018/03/23	05:50:09	ok	ok	291.2300	215.723	0.000000	9.70	67.641	6.227	286042784.651568	7	290.8801	2.18205e-03	3.16231e-03
2018/03/23	05:55:09	ok	ok	291.2320	215.709	0.000000	9.67	67.607	6.212	302203906.799244	2	290.9867	1.99092e-03	1.99223e-16
2018/03/23	06:30:09	ok	ok	290.1440	214.504	0.000000	13.69	62.872	7.427	315125046.272374	6	289.7919	2.59658e-03	2.50930e-03
2018/03/23	06:35:09	ok	ok	290.0840	214.451	0.000000	13.90	62.878	7.524	319697484.820355	6	289.6099	2.93040e-03	2.45513e-03
2018/03/23	06:40:09	ok	ok	290.0440	214.392	0.000000	14.12	62.886	7.627	310913132.118271	2	289.9667	1.24108e-03	1.82922e-16
2018/03/23	06:45:09	ok	ok	289.9980	214.351	0.000000	14.36	62.927	7.745	320937201.304001	6	289.6147	2.66478e-03	2.44849e-03
2018/03/23	06:50:09	ok	ok	289.9600	214.317	0.000000	14.52	62.954	7.824	310650927.305909	2	288.7467	1.99342e-03	3.18876e-16
2018/03/23	06:55:09	ok	ok	289.9320	214.294	0.000000	14.70	63.014	7.918	309815858.212711	6	289.6003	2.75995e-03	2.30323e-03
2018/03/23	07:00:09	ok	ok	289.9060	214.290	0.000000	14.80	63.090	7.976	325708795.278122	6	289.5335	2.71880e-03	2.41279e-03
2018/03/23	07:05:09	ok	ok	289.8920	214.282	0.000000	14.91	63.138	8.036	312525895.776076	2	289.9933	2.48066e-04	9.04839e-16
2018/03/23	07:10:09	ok	ok	289.8640	214.274	0.000000	15.08	63.167	8.123	319666958.463053	2	289.7133	1.73807e-03	8.45216e-17
2018/03/23	07:15:09	ok	ok	289.8420	214.270	0.000000	15.16	63.269	8.176	323008067.623651	2	288.9258	5.01049e-03	9.80335e-17
2018/03/23	07:20:09	ok	ok	289.8240	214.267	0.000000	15.26	63.256	8.224	313206492.183328	2	288.6111	2.07697e-03	8.77546e-17
2018/03/23	07:25:09	ok	ok	289.8120	214.247	0.000000	15.32	63.326	8.263	309687021.281890	2	288.6789	2.03476e-03	1.75211e-16
2018/03/23	07:30:09	ok	ok	289.7940	214.228	0.000000	15.42	63.343	8.315	321493864.848918	4	287.4708	4.18620e-03	7.94320e-04
2018/03/23	07:35:09	ok	ok	289.7860	214.225	0.000000	15.51	63.387	8.367	319214741.193225	6	289.4149	2.68420e-03	2.41743e-03
2018/03/23	07:40:09	ok	ok	289.7700	214.209	0.000000	15.58	63.399	8.404	326886225.519508	2	289.7667	1.24088e-03	3.10171e-16
2018/03/23	07:45:09	ok	ok	289.7580	214.200	0.000000	15.64	63.469	8.444	320526619.762551	2	289.6400	1.48964e-03	1.14416e-16
2018/03/23	07:50:09	ok	ok	289.7560	214.191	0.000000	15.68	63.564	8.477	337128799.989748	4	288.1111	3.58511e-03	1.23092e-03
2018/03/23	07:55:09	ok	ok	289.7440	214.183	0.000000	15.70	63.508	8.480	335994209.664290	6	289.3733	2.68324e-03	2.49579e-03
2018/03/23	08:30:09	ok	ok	289.2620	213.661	0.000000	17.64	62.618	9.393	349732614.130258	2	289.1133	1.73670e-03	2.11751e-16
2018/03/23	08:35:09	ok	ok	289.2340	213.639	0.000000	17.83	62.709	9.514	356439034.182167	2	289.3467	4.95749e-04	3.00472e-16
2018/03/23	08:40:09	ok	ok	289.2000	213.620	0.000000	17.95	62.849	9.604	348084711.429593	2	289.2733	2.47914e-04	1.30191e-16
2018/03/23	08:45:09	ok	ok	289.1760	213.594	0.000000	18.05	62.955	9.677	361148589.200460	2	288.5817	3.66506e-03	1.16141e-16
2018/03/23	08:50:09	ok	ok	289.1600	213.559	0.000000	18.14	63.090	9.750	354905578.205113	2	289.2200	7.43669e-04	1.07891e-16
2018/03/23	08:55:09	ok	ok	289.1300	213.539	0.000000	18.30	63.176	9.856	339839464.111302	2	289.2200	7.43601e-04	1.07891e-16
2018/03/23	09:00:09	ok	ok	289.1140	213.532	0.000000	18.39	63.311	9.930	341330201.672290	2	289.2200	7.43577e-04	1.07891e-16
2018/03/23	09:05:09	ok	ok	289.0920	213.522	0.000000	18.45	63.351	9.972	355427263.212963	2	289.0933	9.91824e-04	2.79321e-16
2018/03/23	09:10:09	ok	ok	289.0640	213.507	0.000000	18.58	63.462	10.066	344483697.603481	6	288.8082	2.16188e-03	1.25308e-03
2018/03/23	09:15:09	ok	ok	289.0460	213.511	0.000000	18.66	63.535	10.126	339339657.290818	2	289.0933	9.91769e-04	2.79321e-16
2018/03/23	09:20:09	ok	ok	289.0280	213.501	0.000000	18.76	63.582	10.193	329884282.859091	2	289.1467	4.95771e-04	2.68533e-16
2018/03/23	09:25:09	ok	ok	289.0100	213.492	0.000000	18.84	63.685	10.258	336729835.631518	2	289.1467	4.95751e-04	2.68533e-16
2018/03/23	09:30:09	ok	ok	288.9820	213.458	0.000000	18.99	63.770	10.363	343626379.648243	2	289.1467	4.95670e-04	2.68533e-16
2018/03/23	09:35:09	ok	ok	288.9640	213.447	0.000000	19.03	63.807	10.393	337252713.326266	2	288.9667	1.23988e-03	1.83555e-16
2018/03/23	09:40:09	ok	ok	288.9240	213.420	0.000000	19.14	63.766	10.454	327577324.608419	6	288.7213	2.34764e-03	1.09261e-03
2018/03/23	09:45:09	ok	ok	288.9220	213.420	0.000000	19.24	63.902	10.538	326359943.093361	2	289.0200	7.43700e-04	1.56655e-16
2018/03/23	09:50:09	ok	ok	288.9080	213.415	0.000000	19.27	63.997	10.573	334261616.825241	2	289.0200	7.43683e-04	1.56655e-16
2018/03/23	09:55:09	ok	ok	288.8860	213.409	0.000000	19.36	64.042	10.636	321516135.529550	6	288.6740	2.39820e-03	1.11415e-03
2018/03/23	10:30:09	ok	ok	287.8080	212.629	0.000000	22.22	61.959	12.151	327549094.455272	2	287.4775	3.81772e-03	1.98118e-16
2018/03/23	10:35:09	ok	ok	287.7500	212.580	0.000000	22.48	61.971	12.336	335187973.815875	2	287.5225	3.63008e-03	9.43054e-17
2018/03/23	10:40:09	ok	ok	287.7260	212.570	0.000000	22.67	62.033	12.483	326365738.838436	2	287.3500	2.32826e-03	7.96195e-17
2018/03/23	10:45:09	ok	ok	287.6680	212.543	0.000000	22.83	62.120	12.616	337554215.704977	2	287.3142	3.94250e-03	5.48305e-16
2018/03/23	10:50:09	ok	ok	287.6360	212.511	0.000000	22.95	62.170	12.713	334972687.190224	4	288.2966	-1.82572e-04	1.91759e-04
2018/03/23	10:55:09	ok	ok	287.6400	212.506	0.000000	23.11	62.318	12.860	327012945.395052	2	287.4042	3.56825e-03	1.99321e-16
2018/03/23	11:00:09	ok	ok	287.5860	212.486	0.000000	23.23	62.368	12.958	335070153.908999	2	287.3000	3.72438e-03	2.21207e-16
2018/03/23	11:05:09	ok	ok	287.5660	212.481	0.000000	23.41	62.397	13.098	321894467.709020	2	287.2325	4.00457e-03	2.33722e-16
2018/03/23	11:10:09	ok	ok	287.5400	212.463	0.000000	23.56	62.391	13.209	328584713.844134	2	287.2183	3.78714e-03	2.22670e-16
2018/03/23	11:15:09	ok	ok	287.5260	212.461	0.000000	23.63	62.494	13.284	334636114.293614	2	287.1958	3.88052e-03	1.02009e-16
2018/03/23	11:20:09	ok	ok	287.5140	212.465	0.000000	23.72	62.570	13.368	334228066.879348	2	287.1133	2.29798e-03	1.57695e-16
2018/03/23	11:25:09	ok	ok	287.4780	212.455	0.000000	23.91	62.571	13.513	319214625.087026	2	287.1958	3.88042e-03	1.02009e-16
2018/03/23	11:30:09	ok	ok	287.4680	212.440	0.000000	24.00	62.616	13.592	336687891.231992	6	287.4751	2.54247e-03	9.76519e-04
2018/03/23	11:35:09	ok	ok	287.4400	212.434	0.000000	24.08	62.659	13.663	315155329.665098	2	287.1142	3.94324e-03	3.46965e-16
2018/03/23	11:40:09	ok	ok	287.4040	212.407	0.000000	24.23	62.623	13.772	306561646.726599	2	287.0550	3.91250e-03	2.68956e-16
2018/03/23	11:45:09	ok	ok	287.3980	212.407	0.000000	24.35	62.704	13.883	317635565.917145	2	286.8833	1.08745e-03	3.46629e-16
2018/03/23	11:50:09	ok	ok	287.3720	212.391	0.000000	24.44	62.780	13.971	305119673.798734	2	287.1000	3.72531e-03	1.36995e-16
2018/03/23	11:55:09	ok	ok	287.7060	212.373	0.000000	24.60	62.745	14.090	315118574.770722	2	287.9762	-1.76842e-04	2.16470e-16
2018/03/23	12:00:09	ok	ok	287.6740	212.359	0.000000	24.72	62.704	14.176	314548342.852821	2	287.6933	9.91219e-04	2.01447e-16
2018/03/23	12:30:19	ok	ok	286.8500	211.713	0.000000	26.88	61.612	15.717	320305961.191538	2	285.5978	2.57160e-03	4.23642e-16
2018/03/23	12:35:19	ok	ok	286.7860	211.666	0.000000	27.11	61.556	15.904	321047726.910182	2	286.3867	4.96248e-04	4.45639e-16
2018/03/23	12:40:19	ok	ok	286.7620	211.624	0.000000	27.22	61.635	16.022	318821500.102085	4	285.8764	2.67063e-03	8.51329e-04
2018/03/23	12:45:19	ok	ok	286.7160	211.597	0.000000	27.40	61.633	16.181	320401807.321735	2	285.3944	2.69646e-03	2.59855e-16
2018/03/23	12:50:19	ok	ok	286.6900	211.573	0.000000	27.60	61.665	16.369	315731042.726235	2	286.4578	3.30603e-04	3.85921e-16
2018/03/23	12:55:19	ok	ok	286.6820	211.580	0.000000	27.66	61.922	16.492	316606586.156121	2	286.4717	3.28532e-03	3.32770e-16
2018/03/23	13:00:19	ok	ok	286.6480	211.542	0.000000	27.86	61.862	16.658	318423582.041098	2	285.4044	2.32243e-03	1.93721e-16
2018/03/23	13:05:19	ok	ok	286.6260	211.527	0.000000	28.02	61.856	16.804	322303837.518035	2	287.3286	-5.29603e-04	8.58724e-17
2018/03/23	13:10:19	ok	ok	286.5740	211.471	0.000000	28.25	61.800	17.002	314950913.843311	2	284.9844	3.07242e-03	1.60896e-16
2018/03/23	13:15:19	ok	ok	286.5600	211.454	0.000000	28.30	61.932	17.085	317406063.873262	2	287.1762	-1.76567e-04	8.28801e-17
2018/03/23	13:20:19	ok	ok	286.5280	211.445	0.000000	28.45	61.956	17.233	329940291.105017	2	286.0692	4.12531e-03	1.75220e-16
2018/03/23	13:25:19	ok	ok	286.5080	211.431	0.000000	28.60	61.980	17.382	320626549.914832	2	287.1167	-1.54511e-04	1.22966e-16
2018/03/23	13:30:19	ok	ok	286.4840	211.410	0.000000	28.71	62.029	17.500	337100457.202464	4	285.6489	2.58102e-03	8.73255e-04
2018/03/23	13:35:19	ok	ok	286.4700	211.405	0.000000	28.85	62.083	17.650	329106046.321038	2	285.1978	2.57146e-03	5.17876e-16
2018/03/23	13:40:19	ok	ok	286.4460	211.379	0.000000	28.95	62.099	17.751	321953708.634232	2	287.0744	-2.88392e-04	8.67932e-16
2018/03/23	13:45:19	ok	ok	286.4220	211.369	0.000000	29.04	62.144	17.851	339556707.132242	2	285.5433	2.11231e-03	1.67496e-16
2018/03/23	13:50:19	ok	ok	286.4060	211.350	0.000000	29.18	62.136	17.986	310457152.192955	2	287.0067	-2.47218e-04	9.14255e-16
2018/03/23	13:55:19	ok	ok	286.3840	211.338	0.000000	29.25	62.209	18.076	320275343.275919	2	284.7844	3.07264e-03	9.37109e-16
2018/03/23	14:30:19	ok	ok	285.6900	210.405	0.000000	32.32	60.034	20.577	328804405.464255	2	285.3189	5.36397e-04	4.27895e-16
2018/03/23	14:35:19	ok	ok	285.6480	210.361	0.000000	32.50	60.062	20.785	345632303.919823	3	284.1338	3.29658e-03	4.59633e-04
2018/03/23	14:40:19	ok	ok	285.6020	210.287	0.000000	32.80	60.077	21.123	331534549.248468	2	284.2622	2.64905e-03	1.12492e-16
2018/03/23	14:45:19	ok	ok	285.5800	210.258	0.000000	32.90	60.187	21.274	331099453.729436	3	284.8559	2.36807e-03	1.01606e-03
2018/03/23	14:50:19	ok	ok	285.5460	210.212	0.000000	33.13	60.222	21.548	347280094.704457	2	284.8889	1.65143e-03	6.66881e-17
2018/03/23	14:55:19	ok	ok	285.5080	210.177	0.000000	33.29	60.184	21.717	323748018.314255	2	284.1267	2.73171e-03	1.62499e-16
2018/03/23	15:00:19	ok	ok	285.4980	210.148	0.000000	33.46	60.305	21.956	340377950.573505	2	285.2524	3.35654e-03	2.63522e-16
2018/03/23	15:05:19	ok	ok	285.4640	210.120	0.000000	33.62	60.298	22.140	322625796.628661	3	283.4791	3.78072e-03	2.28272e-04
2018/03/23	15:10:19	ok	ok	285.4500	210.099	0.000000	33.68	60.434	22.260	346023318.248459	3	284.1227	2.94125e-03	7.41239e-04
2018/03/23	15:15:19	ok	ok	285.4520	210.089	0.000000	33.82	60.455	22.433	310978957.655829	3	284.8134	2.24146e-03	9.99692e-04
2018/03/23	15:20:19	ok	ok	285.4420	210.072	0.000000	33.89	60.593	22.566	327151174.523602	2	285.6889	1.55428e-03	8.01485e-17
2018/03/23	15:25:19	ok	ok	285.4160	210.040	0.000000	34.05	60.554	22.742	318267193.125176	3	282.6128	5.10262e-03	2.53951e-04
2018/03/23	15:30:19	ok	ok	285.3880	210.016	0.000000	34.20	60.641	22.955	330863073.498794	3	283.1252	4.57036e-03	7.60473e-04
2018/03/23	15:35:19	ok	ok	285.3940	210.006	0.000000	34.24	60.647	23.005	300672395.089589	2	284.3400	2.23154e-03	1.27161e-16
2018/03/23	15:40:19	ok	ok	285.3880	209.999	0.000000	34.31	60.753	23.130	295092437.556118	3	284.7056	2.29771e-03	9.25685e-04
2018/03/23	15:45:19	ok	ok	285.3680	209.961	0.000000	34.45	60.711	23.285	303904822.281544	2	285.2467	1.97686e-03	1.81079e-16
2018/03/23	15:50:19	ok	ok	285.3600	209.957	0.000000	34.48	60.842	23.372	312578732.655837	3	283.5379	4.01113e-03	8.67254e-04
2018/03/23	15:55:19	ok	ok	285.3440	209.931	0.000000	34.62	60.864	23.552	288506909.792445	3	282.9514	4.75626e-03	7.35991e-04
2018/03/23	16:30:19	ok	ok	285.9040	210.752	0.000000	32.55	63.833	22.148	268071175.483892	2	286.1589	-9.47784e-04	1.93246e-16
2018/03/23	16:35:19	ok	ok	285.9400	210.798	0.000000	32.41	63.872	21.998	267894914.885412	2	286.5389	-2.05812e-04	3.54381e-16
2018/03/23	16:40:19	ok	ok	285.9540	210.844	0.000000	32.30	63.948	21.895	293128306.066483	3	284.0721	4.14882e-03	9.15324e-04
2018/03/23	16:45:19	ok	ok	285.9580	210.862	0.000000	32.27	63.974	21.869	284161924.852293	2	286.0844	-6.59846e-04	6.82532e-16
2018/03/23	16:50:19	ok	ok	285.9840	210.895	0.000000	32.10	64.008	21.684	282999809.259932	2	285.0789	2.02822e-03	3.89387e-16
2018/03/23	16:55:19	ok	ok	286.0060	210.920	0.000000	32.08	64.005	21.660	287686549.927813	2	285.3533	1.73701e-03	1.85862e-16
2018/03/23	17:00:19	ok	ok	286.0240	210.940	0.000000	32.02	64.057	21.608	270149302.295150	3	283.6760	4.70512e-03	7.42406e-04
2018/03/23	17:05:19	ok	ok	286.0280	210.961	0.000000	32.01	64.087	21.607	280500696.918581	3	284.8821	3.31752e-03	1.55700e-03
2018/03/23	17:10:19	ok	ok	286.0320	210.966	0.000000	31.97	64.018	21.537	282087049.523970	6	285.9218	2.84099e-03	2.71697e-03
2018/03/23	17:15:19	ok	ok	286.0500	210.982	0.000000	31.87	64.157	21.469	286710337.797470	3	284.1019	4.23870e-03	8.36543e-04
2018/03/23	17:20:19	ok	ok	286.0440	210.995	0.000000	31.86	64.031	21.416	290670798.951951	2	286.6033	-1.23575e-04	2.89595e-16
2018/03/23	17:25:19	ok	ok	286.0540	211.009	0.000000	31.86	64.062	21.426	294776042.670315	2	286.6881	-8.82475e-05	2.92779e-16
2018/03/23	17:30:19	ok	ok	286.0620	211.016	0.000000	31.84	64.121	21.423	320190397.853704	2	285.9122	7.84612e-04	4.31545e-16
2018/03/23	17:35:19	ok	ok	286.0800	211.046	0.000000	31.76	64.139	21.338	293464319.784541	3	284.8659	3.37814e-03	1.51578e-03
2018/03/23	17:40:19	ok	ok	286.0980	211.068	0.000000	31.71	64.193	21.299	292800499.456684	2	286.9522	-6.99648e-04	1.76507e-16
2018/03/23	17:45:19	ok	ok	286.1020	211.080	0.000000	31.63	64.149	21.193	289772351.322950	2	285.2233	3.32295e-03	3.48530e-16
2018/03/23	17:50:19	ok	ok	286.1040	211.081	0.000000	31.61	64.176	21.180	286191869.720234	2	286.1444	2.43061e-03	3.40687e-17
2018/03/23	17:55:19	ok	ok	286.1140	211.099	0.000000	31.62	64.178	21.191	286727550.800007	2	285.1867	3.29262e-03	1.18221e-16
2018/03/23	18:30:19	ok	ok	286.5280	211.731	0.000000	29.93	65.748	19.823	312807033.306716	2	286.3000	3.72412e-03	2.81990e-16
2018/03/23	18:35:19	ok	ok	286.5500	211.780	0.000000	29.79	65.816	19.693	314367236.940087	2	285.9567	1.61609e-03	1.51397e-16
2018/03/23	18:40:19	ok	ok	286.5660	211.823	0.000000	29.67	65.826	19.568	325144184.367016	2	284.7744	3.45436e-03	6.22998e-16
2018/03/23	18:45:19	ok	ok	286.5900	211.843	0.000000	29.56	65.777	19.437	347260147.508197	2	286.3767	8.69190e-04	2.73257e-16
2018/03/23	18:50:19	ok	ok	286.6040	211.860	0.000000	29.50	65.798	19.380	320811574.538867	2	287.3422	-3.30034e-04	7.69077e-16
2018/03/23	18:55:19	ok	ok	286.6100	211.867	0.000000	29.42	65.661	19.256	313358371.354147	3	284.2886	4.75406e-03	8.35994e-04
2018/03/23	19:00:19	ok	ok	286.6260	211.898	0.000000	29.31	65.704	19.154	306026528.740293	2	285.4011	2.45099e-03	1.69602e-16
2018/03/23	19:05:19	ok	ok	286.6440	211.922	0.000000	29.20	65.685	19.034	311319839.337003	2	285.4656	2.53379e-03	1.10679e-16
2018/03/23	19:10:19	ok	ok	286.6620	211.945	0.000000	29.14	65.736	18.987	313798907.339080	2	285.2522	3.03484e-03	3.75061e-16
2018/03/23	19:15:19	ok	ok	286.6780	211.966	0.000000	29.08	65.695	18.913	321643575.683933	2	285.7400	2.24134e-03	2.33636e-16
2018/03/23	19:20:19	ok	ok	286.6920	211.995	0.000000	28.93	65.701	18.760	332969166.718351	3	284.2855	4.90939e-03	7.82201e-04
2018/03/23	19:25:19	ok	ok	286.7020	211.996	0.000000	28.90	65.634	18.711	339025089.679308	2	287.1967	1.23905e-04	2.64290e-16
2018/03/23	19:30:19	ok	ok	286.7160	211.993	0.000000	28.86	65.566	18.650	335142493.645545	3	284.4252	4.67666e-03	1.04656e-03
2018/03/23	19:35:19	ok	ok	286.7380	212.016	0.000000	28.71	65.633	18.517	352043199.722578	2	286.4367	2.82657e-03	1.43478e-16
2018/03/23	19:40:19	ok	ok	286.7500	212.041	0.000000	28.60	65.644	18.409	334986997.879567	3	285.5414	3.44774e-03	1.50396e-03
2018/03/23	19:45:19	ok	ok	286.7700	212.062	0.000000	28.57	65.639	18.378	352308114.439454	2	287.6100	-3.71296e-04	6.73142e-16
2018/03/23	19:50:19	ok	ok	286.7960	212.091	0.000000	28.48	65.655	18.292	345493252.443286	2	285.8756	2.15857e-03	2.93714e-16
2018/03/23	19:55:19	ok	ok	286.8120	212.099	0.000000	28.40	65.672	18.216	343932278.924371	3	284.5383	4.68568e-03	7.44291e-04
2018/03/23	20:30:19	ok	ok	287.3760	212.945	0.000000	25.96	68.038	16.490	341464357.827815	2	286.4722	2.28753e-03	1.25662e-16
2018/03/23	20:35:19	ok	ok	287.4000	212.978	0.000000	25.77	68.034	16.315	340086806.134446	2	287.2183	3.79631e-03	2.22670e-16
2018/03/23	20:40:19	ok	ok	287.4340	213.019	0.000000	25.59	68.032	16.151	335607253.521949	3	286.3288	3.41573e-03	1.40531e-03
2018/03/23	20:45:19	ok	ok	287.4440	213.029	0.000000	25.50	67.926	16.045	337263583.180072	2	287.8300	-1.11811e-03	3.01255e-16
2018/03/23	20:50:19	ok	ok	287.4600	213.046	0.000000	25.42	67.972	15.984	351544560.265997	3	286.2958	3.48088e-03	1.43013e-03
2018/03/23	20:55:19	ok	ok	287.4840	213.063	0.000000	25.33	67.926	15.893	339902882.238289	2	288.1356	-8.27482e-05	2.96124e-16
2018/03/23	21:00:19	ok	ok	287.4960	213.077	0.000000	25.16	67.925	15.742	348174252.147721	3	288.1372	-2.33002e-05	1.02083e-04
2018/03/23	21:05:19	ok	ok	287.5220	213.097	0.000000	25.07	67.939	15.666	368551728.887440	6	287.5669	2.59063e-03	9.13109e-04
2018/03/23	21:10:19	ok	ok	287.5280	213.107	0.000000	24.98	67.893	15.576	350525620.652513	2	287.4042	3.57834e-03	1.99321e-16
2018/03/23	21:15:19	ok	ok	287.5520	213.130	0.000000	24.90	67.879	15.503	344105363.023057	2	287.4267	3.48509e-03	9.88833e-17
2018/03/23	21:20:19	ok	ok	287.5720	213.142	0.000000	24.77	67.916	15.398	342506181.010333	2	287.4267	3.48530e-03	9.88833e-17
2018/03/23	21:25:19	ok	ok	287.5680	213.143	0.000000	24.66	67.777	15.272	351831050.938683	2	289.4558	6.29252e-04	1.11544e-16
2018/03/23	21:30:19	ok	ok	287.5860	213.147	0.000000	24.56	67.819	15.195	345526640.148509	2	288.3167	-1.55117e-04	3.78117e-16
2018/03/23	21:35:19	ok	ok	287.6060	213.167	0.000000	24.49	67.806	15.132	382555442.659603	2	287.3733	3.98440e-03	4.61141e-17
2018/03/23	21:40:19	ok	ok	287.6180	213.183	0.000000	24.41	67.822	15.068	359580580.894545	2	288.3533	-1.24099e-04	2.69272e-16
2018/03/23	21:45:19	ok	ok	287.6340	213.198	0.000000	24.33	67.838	15.003	342564047.835007	2	287.4408	3.70391e-03	5.28011e-17
2018/03/23	21:50:19	ok	ok	287.6520	213.205	0.000000	24.24	67.822	14.924	373540832.973469	6	287.5562	2.82346e-03	6.80714e-04
2018/03/23	21:55:19	ok	ok	287.6600	213.207	0.000000	24.22	67.788	14.899	355512286.444164	2	287.5533	3.23590e-03	2.07251e-16
2018/03/23	22:30:19	ok	ok	288.0760	213.721	0.000000	22.34	69.177	13.660	373120098.982331	2	287.9000	3.73823e-03	3.52125e-16
2018/03/23	22:35:19	ok	ok	288.1000	213.756	0.000000	22.18	69.059	13.512	355902808.857673	2	287.8775	3.83261e-03	1.54263e-16
2018/03/23	22:40:19	ok	ok	288.1380	213.795	0.000000	22.00	68.996	13.360	345805814.048221	2	287.9817	3.67616e-03	9.41550e-17
2018/03/23	22:45:19	ok	ok	288.1520	213.805	0.000000	21.86	68.941	13.243	367999724.102735	2	287.9592	3.77009e-03	2.77681e-16
2018/03/23	22:50:19	ok	ok	288.1780	213.839	0.000000	21.77	68.806	13.148	369758252.695837	2	287.8242	4.33365e-03	9.84087e-17
2018/03/23	22:55:19	ok	ok	288.2000	213.856	0.000000	21.68	68.760	13.071	359557101.319191	6	288.2684	2.83394e-03	1.34849e-03
2018/03/23	23:00:19	ok	ok	288.2160	213.887	0.000000	21.58	68.654	12.976	365602589.856294	2	287.9283	4.17719e-03	1.61940e-16
2018/03/23	23:05:19	ok	ok	288.2280	213.893	0.000000	21.52	68.583	12.918	360867388.658431	2	287.9058	4.27116e-03	2.78741e-16
2018/03/23	23:10:19	ok	ok	288.2480	213.907	0.000000	21.42	68.477	12.823	357968545.267971	2	287.9875	4.20789e-03	1.49188e-16
2018/03/23	23:15:19	ok	ok	288.2660	213.921	0.000000	21.28	68.481	12.721	363892898.471055	2	287.9508	4.08401e-03	1.48856e-16
2018/03/23	23:20:19	ok	ok	288.2820	213.937	0.000000	21.20	68.348	12.637	344973372.191077	2	287.9650	4.30234e-03	3.94842e-16
2018/03/23	23:25:19	ok	ok	288.3040	213.946	0.000000	21.09	68.328	12.554	366877443.049839	2	287.8975	4.58419e-03	1.23402e-16
2018/03/23	23:30:19	ok	ok	288.3140	213.961	0.000000	21.00	68.223	12.469	344818456.807101	2	287.9650	4.30283e-03	3.94842e-16
2018/03/23	23:35:19	ok	ok	288.3280	213.980	0.000000	20.95	68.155	12.420	342582752.879430	2	287.9875	4.20933e-03	1.49188e-16
2018/03/23	23:40:19	ok	ok	288.3400	213.989	0.000000	20.88	68.083	12.357	353322462.100150	2	288.1142	3.95830e-03	3.45761e-16
2018/03/23	23:45:19	ok	ok	288.3500	213.987	0.000000	20.85	67.989	12.318	353342207.333127	2	288.0692	4.14592e-03	1.74004e-16
2018/03/23	23:50:19	ok	ok	288.3660	214.023	0.000000	20.74	67.969	12.236	336013087.673764	2	288.1367	3.86512e-03	1.54125e-16
2018/03/23	23:55:19	ok	ok	288.3660	214.022	0.000000	20.70	67.903	12.196	332629493.485119	2	288.1142	3.95891e-03	3.45761e-16
2018/03/24	00:30:19	ok	ok	289.4660	215.503	0.000000	16.19	72.786	10.010	260423133.259458	6	289.4620	2.79753e-03	2.11527e-03
2018/03/24	00:35:19	ok	ok	289.5260	215.572	0.000000	15.90	72.730	9.829	259663897.111837	2	288.6722	2.29810e-03	5.64191e-16
2018/03/24	00:40:19	ok	ok	289.5780	215.644	0.000000	15.62	72.646	9.653	259024766.801560	2	290.4778	-4.15376e-04	2.42669e-16
2018/03/24	00:45:19	ok	ok	289.6280	215.689	0.000000	15.36	72.510	9.484	263966040.055232	2	289.5000	3.75179e-03	1.16737e-16
2018/03/24	00:50:19	ok	ok	290.2220	215.722	0.000000	15.14	72.410	9.346	253209603.512683	2	290.2200	7.48612e-04	1.07520e-16
2018/03/24	00:55:19	ok	ok	290.2600	215.756	0.000000	14.92	72.281	9.205	257543785.444660	2	290.5524	-3.56131e-04	4.22276e-16
2018/03/24	01:00:19	ok	ok	290.2960	215.796	0.000000	14.72	72.185	9.082	253164370.450052	2	290.3467	4.99028e-04	2.99437e-16
2018/03/24	01:05:19	ok	ok	290.3240	215.830	0.000000	14.56	72.097	8.982	265721595.617329	6	290.0770	2.53163e-03	1.27764e-03
2018/03/24	01:10:19	ok	ok	290.3560	215.851	0.000000	14.37	71.946	8.860	260905119.971760	2	290.6744	-2.90846e-04	8.70041e-17
2018/03/24	01:15:19	ok	ok	290.3800	215.869	0.000000	14.21	71.887	8.767	275455821.625000	2	290.7456	-4.56970e-04	3.39200e-16
2018/03/24	01:20:19	ok	ok	290.4160	215.873	0.000000	14.08	71.748	8.680	282557426.359226	2	290.5357	2.67259e-04	2.86684e-16
2018/03/24	01:25:19	ok	ok	290.4300	215.883	0.000000	13.93	71.633	8.587	276195635.296783	6	290.0662	2.62613e-03	2.24487e-03
2018/03/24	01:30:19	ok	ok	290.4560	215.907	0.000000	13.82	71.526	8.517	273245117.067969	2	290.1867	1.99825e-03	1.41603e-16
2018/03/24	01:35:19	ok	ok	290.4780	215.929	0.000000	13.67	71.412	8.425	275056551.683738	2	290.3667	1.24825e-03	3.82713e-16
2018/03/24	01:40:19	ok	ok	290.4960	215.944	0.000000	13.54	71.330	8.348	276936293.330011	2	290.8778	-4.15383e-04	5.75462e-16
2018/03/24	01:45:19	ok	ok	290.5180	215.967	0.000000	13.43	71.223	8.279	269366843.316487	2	290.4933	9.98347e-04	1.68589e-16
2018/03/24	01:50:19	ok	ok	290.5380	215.976	0.000000	13.32	71.116	8.211	276248504.380684	6	290.1527	2.68625e-03	2.42014e-03
2018/03/24	01:55:19	ok	ok	290.5600	216.000	0.000000	13.20	71.036	8.141	263290891.335523	2	291.0133	-4.98356e-04	4.13732e-16
2018/03/24	02:00:19	ok	ok	290.5720	216.012	0.000000	13.09	70.901	8.071	276208422.858848	2	291.6285	9.72058e-04	1.34758e-16
2018/03/24	02:05:19	ok	ok	290.5760	216.019	0.000000	13.02	70.831	8.028	279707084.355218	2	290.5848	1.42610e-04	1.44975e-16
2018/03/24	02:10:19	ok	ok	290.5980	216.025	0.000000	12.92	70.698	7.964	296840797.568903	6	290.2260	2.69593e-03	2.48647e-03
2018/03/24	02:15:19	ok	ok	290.6180	216.034	0.000000	12.82	70.622	7.906	276233077.143444	2	290.5667	1.24800e-03	4.89466e-16
2018/03/24	02:20:19	ok	ok	290.6260	216.050	0.000000	12.76	70.553	7.869	279312821.609035	2	289.1333	2.50857e-03	2.49902e-16
2018/03/24	02:25:19	ok	ok	290.6380	216.065	0.000000	12.65	70.447	7.804	298310082.251141	2	290.8711	-1.66250e-04	1.86624e-16
2018/03/24	02:30:19	ok	ok	290.6560	216.081	0.000000	12.57	70.403	7.760	298032384.003854	2	291.0067	-2.49277e-04	9.01689e-16
2018/03/24	02:35:19	ok	ok	290.6700	216.092	0.000000	12.49	70.302	7.711	285030004.327895	2	289.2722	2.29886e-03	3.51708e-16
2018/03/24	02:40:19	ok	ok	290.6800	216.096	0.000000	12.42	70.203	7.667	291903741.875848	6	290.3139	2.70071e-03	2.47830e-03
2018/03/24	02:45:19	ok	ok	290.7000	216.114	0.000000	12.34	70.131	7.621	287720226.060859	2	290.5133	1.74817e-03	1.36847e-16
2018/03/24	02:50:19	ok	ok	290.7060	216.113	0.000000	12.28	70.063	7.585	302122022.874790	2	291.0778	-4.15423e-04	5.67590e-16
2018/03/24	02:55:19	ok	ok	290.7200	216.132	0.000000	12.22	69.994	7.549	293845719.804391	2	290.9119	8.90776e-05	2.56554e-16
2018/03/24	03:00:19	ok	ok	290.7260	216.125	0.000000	12.14	69.922	7.504	292052217.546129	2	290.6400	1.49785e-03	1.14022e-16
2018/03/24	03:05:19	ok	ok	290.7400	216.132	0.000000	12.08	69.854	7.469	295197741.265558	2	290.6400	1.49791e-03	1.14022e-16
2018/03/24	03:10:19	ok	ok	290.7580	216.129	0.000000	12.02	69.785	7.434	285665113.788251	2	289.5467	2.00472e-03	6.33296e-17
2018/03/24	03:15:19	ok	ok	290.7600	216.142	0.000000	11.94	69.713	7.389	297086666.890243	2	290.7000	9.36039e-04	2.68272e-16
2018/03/24	03:20:19	ok	ok	290.7680	216.134	0.000000	11.89	69.647	7.359	304727697.848968	2	291.0744	-2.90827e-04	8.56004e-16
2018/03/24	03:25:19	ok	ok	290.7840	216.145	0.000000	11.83	69.578	7.324	307194666.644534	6	290.4065	2.71494e-03	2.49636e-03
2018/03/24	03:30:19	ok	ok	290.7880	216.155	0.000000	11.76	69.508	7.285	298131411.979187	6	290.4220	2.66872e-03	2.41353e-03
2018/03/24	03:35:19	ok	ok	290.7940	216.152	0.000000	11.71	69.470	7.259	300131677.603192	2	290.7667	1.24783e-03	3.09105e-16
2018/03/24	03:40:19	ok	ok	290.8080	216.175	0.000000	11.68	69.407	7.238	299645611.037138	6	290.4202	2.67194e-03	2.31729e-03
2018/03/24	03:45:19	ok	ok	290.8200	216.173	0.000000	11.61	69.366	7.202	297613132.972467	2	290.7667	1.24795e-03	3.09105e-16
2018/03/24	03:50:19	ok	ok	290.8340	216.188	0.000000	11.58	69.275	7.180	276975949.980514	2	290.5867	1.99809e-03	1.26410e-16
2018/03/24	03:55:19	ok	ok	290.8340	216.204	0.000000	11.50	69.231	7.139	301046003.326029	2	289.4044	2.34080e-03	1.91044e-16
2018/03/24	04:00:19	ok	ok	290.8360	216.202	0.000000	11.45	69.165	7.110	291631282.047657	2	290.7467	4.99279e-04	1.76907e-16
2018/03/24	04:05:19	ok	ok	290.8500	216.201	0.000000	11.42	69.102	7.090	290687043.747743	2	290.7667	1.24811e-03	3.09105e-16
2018/03/24	04:10:19	ok	ok	290.8500	216.207	0.000000	11.36	69.062	7.060	293868410.457286	2	290.7667	1.24815e-03	3.09105e-16
2018/03/24	04:15:19	ok	ok	290.8600	216.212	0.000000	11.32	68.998	7.035	282451593.765639	2	290.7133	1.74776e-03	8.42309e-17
2018/03/24	04:20:19	ok	ok	290.8700	216.212	0.000000	11.28	68.962	7.014	296504636.242951	2	290.7667	1.24817e-03	3.09105e-16
2018/03/24	04:25:19	ok	ok	290.8760	216.212	0.000000	11.24	68.897	6.990	286182004.626099	2	290.5333	2.49835e-03	4.98817e-16
2018/03/24	04:30:19	ok	ok	290.8780	216.207	0.000000	11.19	68.859	6.964	294620189.390047	2	290.7133	1.74772e-03	8.42309e-17
2018/03/24	04:35:19	ok	ok	290.8880	216.215	0.000000	11.15	68.795	6.940	304146444.298652	2	290.8933	9.98118e-04	1.16178e-16
2018/03/24	04:40:19	ok	ok	290.8960	216.205	0.000000	11.10	68.757	6.915	294891945.754233	2	290.8933	9.98070e-04	1.16178e-16
2018/03/24	04:45:19	ok	ok	290.9020	216.197	0.000000	11.06	68.721	6.894	296940962.799762	2	290.8933	9.98033e-04	1.16178e-16
2018/03/24	04:50:19	ok	ok	290.9080	216.204	0.000000	11.04	68.688	6.882	298941673.127960	2	290.9667	3.11816e-04	6.51520e-17
2018/03/24	04:55:19	ok	ok	290.9100	216.193	0.000000	10.99	68.622	6.854	297050174.546958	6	290.5151	2.78771e-03	2.45189e-03
2018/03/24	05:00:19	ok	ok	290.9220	216.208	0.000000	10.96	68.588	6.837	297697671.907093	2	290.7133	1.74773e-03	8.42309e-17
2018/03/24	05:05:19	ok	ok	290.9320	216.198	0.000000	10.91	68.550	6.812	289455435.898292	2	290.6600	2.24739e-03	1.41372e-16
2018/03/24	05:10:19	ok	ok	290.9340	216.215	0.000000	10.90	68.548	6.808	296046351.402505	6	290.5458	3.04852e-03	1.82854e-03
2018/03/24	05:15:19	ok	ok	290.9400	216.199	0.000000	10.84	68.480	6.775	299817359.722503	2	290.8933	9.98042e-04	1.16178e-16
2018/03/24	05:20:19	ok	ok	290.9420	216.212	0.000000	10.81	68.446	6.759	289693604.079128	2	290.8400	1.49743e-03	3.82090e-16
2018/03/24	05:25:19	ok	ok	290.9520	216.207	0.000000	10.78	68.412	6.743	296009039.101841	6	290.7203	2.66686e-03	1.69326e-03
2018/03/24	05:30:19	ok	ok	290.9580	216.201	0.000000	10.74	68.404	6.725	285946881.705550	2	291.0200	7.48212e-04	1.55578e-16
2018/03/24	05:35:19	ok	ok	290.9660	216.214	0.000000	10.70	68.340	6.702	288951080.446514	2	290.6600	2.24756e-03	1.41372e-16
2018/03/24	05:40:19	ok	ok	290.9640	216.218	0.000000	10.66	68.332	6.685	297475745.736935	2	291.0200	7.48273e-04	1.55578e-16
2018/03/24	05:45:19	ok	ok	290.9740	216.217	0.000000	10.64	68.300	6.673	293439009.332859	2	291.1778	9.23288e-05	3.77244e-16
2018/03/24	05:50:19	ok	ok	290.9800	216.210	0.000000	10.62	68.268	6.661	295854363.631197	2	291.2222	-9.23117e-05	9.14898e-17
2018/03/24	05:55:19	ok	ok	290.9820	216.215	0.000000	10.57	68.258	6.640	271657063.348328	6	290.5930	2.80019e-03	2.39376e-03
2018/03/24	06:30:19	ok	ok	289.8980	214.862	0.000000	14.62	63.531	7.944	310582782.340223	2	290.2067	-2.48554e-04	1.09956e-16
2018/03/24	06:35:19	ok	ok	289.8520	214.805	0.000000	14.81	63.563	8.041	305902092.159212	6	289.4613	2.73127e-03	2.51043e-03
2018/03/24	06:40:19	ok	ok	289.8060	214.752	0.000000	15.04	63.632	8.163	321640918.491231	6	289.5437	2.65847e-03	1.65920e-03
2018/03/24	06:45:19	ok	ok	289.7640	214.714	0.000000	15.22	63.692	8.261	323154097.732912	4	287.3796	4.24706e-03	8.34565e-04
2018/03/24	06:50:19	ok	ok	289.7260	214.703	0.000000	15.41	63.695	8.357	313524127.547171	2	288.6144	1.95630e-03	1.98170e-16
2018/03/24	06:55:19	ok	ok	289.7060	214.690	0.000000	15.54	63.718	8.426	318912297.877399	2	290.0067	-2.48526e-04	9.04798e-16
2018/03/24	07:00:19	ok	ok	289.6800	214.673	0.000000	15.64	63.882	8.499	335743958.425410	4	287.2404	4.31196e-03	8.77289e-04
2018/03/24	07:05:19	ok	ok	289.6560	214.658	0.000000	15.78	63.906	8.574	328970050.450525	2	289.5133	1.74239e-03	1.37320e-16
2018/03/24	07:10:19	ok	ok	289.6380	214.619	0.000000	15.88	63.923	8.629	324828349.945875	2	289.7467	4.97334e-04	3.41774e-16
2018/03/24	07:15:19	ok	ok	289.6180	214.605	0.000000	15.98	64.000	8.691	330485513.746545	2	289.5667	1.24403e-03	4.91156e-16
2018/03/24	07:20:19	ok	ok	289.6080	214.596	0.000000	16.00	64.062	8.710	326489583.337815	2	289.5667	1.24397e-03	4.91156e-16
2018/03/24	07:25:19	ok	ok	289.5900	214.572	0.000000	16.08	64.105	8.758	316895890.634029	6	289.3761	2.26550e-03	2.31454e-03
2018/03/24	07:30:19	ok	ok	289.5760	214.561	0.000000	16.19	64.154	8.823	330850555.824340	4	287.1662	4.30218e-03	8.08892e-04
2018/03/24	07:35:19	ok	ok	289.5600	214.547	0.000000	16.30	64.173	8.884	327142842.549141	2	289.6200	7.46078e-04	4.23189e-17
2018/03/24	07:40:19	ok	ok	289.5420	214.533	0.000000	16.40	64.219	8.945	344753386.295096	7	289.2566	2.51771e-03	2.28142e-03
2018/03/24	07:45:19	ok	ok	289.5340	214.524	0.000000	16.44	64.256	8.971	327950557.274323	6	289.1880	2.59039e-03	2.35597e-03
2018/03/24	07:50:19	ok	ok	289.5180	214.503	0.000000	16.51	64.297	9.015	328914494.244381	2	289.4400	1.49278e-03	1.78510e-16
2018/03/24	07:55:19	ok	ok	289.5160	214.501	0.000000	16.54	64.391	9.044	335924581.181556	4	287.3240	4.01373e-03	7.89492e-04
2018/03/24	08:00:19	ok	ok	289.4980	214.491	0.000000	16.58	64.369	9.063	337610510.419542	6	289.1759	2.60145e-03	2.33387e-03
2018/03/24	08:30:29	ok	ok	289.0500	213.968	0.000000	18.42	63.525	9.981	349486475.609026	2	288.4633	3.61073e-03	1.74283e-16
2018/03/24	08:35:29	ok	ok	289.0120	213.919	0.000000	18.60	63.585	10.098	357910661.493501	6	288.8074	2.40907e-03	1.18331e-03
2018/03/24	08:40:29	ok	ok	288.9860	213.893	0.000000	18.68	63.748	10.171	360474572.544697	2	288.7867	1.98920e-03	1.59236e-16
2018/03/24	08:45:29	ok	ok	288.9580	213.846	0.000000	18.79	63.826	10.250	334663794.087016	2	288.8400	1.49130e-03	3.84736e-16
2018/03/24	08:50:29	ok	ok	288.9440	213.837	0.000000	18.84	63.954	10.301	342359167.784880	2	289.0200	7.45155e-04	1.56655e-16
2018/03/24	08:55:29	ok	ok	288.9280	213.817	0.000000	18.94	64.090	10.384	347185583.120532	6	288.7862	2.28097e-03	1.10311e-03
2018/03/24	09:00:29	ok	ok	288.9120	213.810	0.000000	19.06	64.260	10.486	345474406.216807	2	289.0200	7.45060e-04	1.56655e-16
2018/03/24	09:05:29	ok	ok	288.8780	213.787	0.000000	19.14	64.273	10.537	328670132.353334	2	288.8933	9.93742e-04	1.16982e-16
2018/03/24	09:10:29	ok	ok	288.8680	213.780	0.000000	19.22	64.406	10.609	328466887.927355	2	288.8933	9.93707e-04	1.16982e-16
2018/03/24	09:15:29	ok	ok	288.8620	213.770	0.000000	19.29	64.478	10.665	331063015.926962	6	288.7622	1.92212e-03	1.27381e-03
2018/03/24	09:20:29	ok	ok	288.8360	213.748	0.000000	19.40	64.527	10.742	326572470.821457	2	288.9467	4.96688e-04	2.26510e-16
2018/03/24	09:25:29	ok	ok	288.5080	213.744	0.000000	19.40	64.646	10.762	340542725.410605	2	288.1592	3.76640e-03	5.81558e-17
2018/03/24	09:30:29	ok	ok	288.4800	213.735	0.000000	19.49	64.751	10.836	322246412.130569	2	288.1817	3.67258e-03	1.15811e-16
2018/03/24	09:35:29	ok	ok	288.4520	213.714	0.000000	19.58	64.826	10.906	344098688.465957	2	288.2042	3.57858e-03	2.59235e-16
2018/03/24	09:40:29	ok	ok	288.4460	213.695	0.000000	19.64	64.836	10.946	326330487.853947	2	288.1817	3.67189e-03	1.15811e-16
2018/03/24	09:45:29	ok	ok	288.4520	213.695	0.000000	19.66	64.929	10.975	329942714.727225	2	289.1433	-2.17100e-04	1.96593e-16
2018/03/24	09:50:29	ok	ok	288.4160	213.666	0.000000	19.73	65.001	11.032	341944642.417780	2	286.2944	6.47252e-03	3.31477e-16
2018/03/24	09:55:29	ok	ok	288.3920	213.645	0.000000	19.81	65.014	11.086	335993610.317937	2	288.1225	3.64067e-03	2.54201e-16
2018/03/24	10:00:29	ok	ok	288.3980	213.643	0.000000	19.82	65.105	11.108	327893899.440145	2	290.0145	8.09373e-04	7.67588e-16
2018/03/24	10:05:29	ok	ok	288.3620	213.619	0.000000	19.90	65.179	11.173	352555302.361805	2	288.1225	3.64022e-03	2.54201e-16
2018/03/24	10:10:29	ok	ok	288.3620	213.626	0.000000	19.95	65.217	11.212	331561577.060725	2	288.1450	3.54672e-03	1.31065e-16
2018/03/24	10:15:29	ok	ok	288.3440	213.613	0.000000	20.09	65.271	11.314	344453651.337667	2	287.9508	4.07811e-03	1.48856e-16
2018/03/24	10:20:29	ok	ok	288.3200	213.603	0.000000	20.08	65.359	11.323	335487479.155757	2	288.0183	3.79688e-03	1.31123e-16
2018/03/24	10:25:29	ok	ok	288.3140	213.599	0.000000	20.16	65.432	11.388	348036019.474298	2	288.0408	3.70316e-03	2.70507e-16
2018/03/24	10:30:29	ok	ok	288.3120	213.609	0.000000	20.15	65.520	11.397	336541731.625823	6	288.4337	2.11870e-03	1.32857e-03
2018/03/24	10:35:29	ok	ok	288.2980	213.595	0.000000	20.24	65.566	11.465	335031804.550317	2	287.9958	3.89040e-03	4.10067e-16
2018/03/24	10:40:29	ok	ok	288.2940	213.585	0.000000	20.25	65.508	11.462	327065789.226359	2	288.0633	3.60927e-03	4.25983e-16
2018/03/24	10:45:29	ok	ok	288.2860	213.590	0.000000	20.28	65.602	11.498	323855745.004924	2	288.0183	3.79664e-03	1.31123e-16
2018/03/24	10:50:29	ok	ok	288.2680	213.561	0.000000	20.34	65.613	11.540	330268237.150398	2	287.9142	3.95313e-03	4.36092e-16
2018/03/24	10:55:29	ok	ok	288.2480	213.555	0.000000	20.43	65.688	11.614	356011128.014228	6	288.2548	2.54277e-03	1.22688e-03
2018/03/24	11:00:29	ok	ok	288.2360	213.553	0.000000	20.46	65.753	11.646	339508749.028874	2	287.9592	3.76564e-03	2.77681e-16
2018/03/24	11:05:29	ok	ok	288.2120	213.532	0.000000	20.48	65.756	11.660	350368406.314921	2	287.9817	3.67164e-03	9.41550e-17
2018/03/24	11:10:29	ok	ok	288.2220	213.541	0.000000	20.50	65.849	11.690	339778755.689349	2	287.8917	4.04645e-03	1.05437e-16
2018/03/24	11:15:29	ok	ok	288.1900	213.535	0.000000	20.55	65.828	11.721	368184618.743034	2	287.8325	4.01605e-03	4.44390e-16
2018/03/24	11:20:29	ok	ok	288.1960	213.530	0.000000	20.62	65.930	11.787	337158769.799700	2	287.8325	4.01594e-03	4.44390e-16
2018/03/24	11:25:29	ok	ok	288.1780	213.523	0.000000	20.68	65.940	11.830	339164219.182172	2	287.8325	4.01582e-03	4.44390e-16
2018/03/24	11:30:29	ok	ok	288.1720	213.507	0.000000	20.68	65.940	11.830	338089176.219716	2	287.8325	4.01551e-03	4.44390e-16
2018/03/24	11:35:29	ok	ok	288.1580	213.502	0.000000	20.76	65.984	11.893	329613730.340554	2	287.8100	4.10912e-03	1.24400e-16
2018/03/24	11:40:29	ok	ok	288.1600	213.523	0.000000	20.77	66.105	11.922	333865722.237941	2	287.8100	4.10953e-03	1.24400e-16
2018/03/24	11:45:29	ok	ok	288.1380	213.507	0.000000	20.75	66.101	11.907	339457107.003142	2	287.7733	3.98520e-03	1.88951e-16
2018/03/24	11:50:29	ok	ok	288.1260	213.490	0.000000	20.85	66.119	11.980	331055630.269383	2	287.7733	3.98490e-03	1.88951e-16
2018/03/24	11:55:29	ok	ok	288.1140	213.496	0.000000	20.86	66.091	11.982	332791145.080930	2	287.7058	4.26620e-03	2.47046e-16
2018/03/24	12:30:06	ok	ok	287.5420	212.806	0.000000	23.27	64.103	13.349	353602084.735332	2	287.5444	2.43854e-03	7.39092e-17
2018/03/24	12:35:06	ok	ok	287.4760	212.755	0.000000	23.48	63.987	13.486	349695021.072202	2	287.1592	3.76203e-03	5.83583e-17
2018/03/24	12:40:06	ok	ok	287.4460	212.708	0.000000	23.66	63.927	13.611	351872180.316589	2	287.2042	3.57412e-03	2.60138e-16
2018/03/24	12:45:06	ok	ok	287.4060	212.673	0.000000	23.83	63.925	13.743	346451643.088810	2	287.0550	3.91740e-03	2.68956e-16
2018/03/24	12:50:06	ok	ok	287.3820	212.664	0.000000	23.99	63.921	13.868	342782390.121087	2	287.1225	3.63658e-03	2.55086e-16
2018/03/24	12:55:06	ok	ok	287.3520	212.638	0.000000	24.15	63.978	14.006	345984868.221570	2	287.0858	3.51226e-03	9.47018e-17
2018/03/24	13:00:06	ok	ok	287.3180	212.629	0.000000	24.24	63.994	14.081	351593616.450113	2	287.0408	3.69918e-03	2.71450e-16
2018/03/24	13:05:06	ok	ok	287.3060	212.620	0.000000	24.32	64.037	14.155	365115769.371552	6	287.2962	2.59727e-03	1.02637e-03
2018/03/24	13:10:06	ok	ok	287.2840	212.589	0.000000	24.49	64.035	14.291	347695428.969409	2	287.0267	3.48109e-03	2.49479e-16
2018/03/24	13:15:06	ok	ok	287.2640	212.584	0.000000	24.60	64.115	14.398	348468109.846546	2	286.9367	3.85519e-03	8.17204e-17
2018/03/24	13:20:06	ok	ok	287.2440	212.569	0.000000	24.69	64.130	14.474	347670966.227600	2	286.9142	3.94848e-03	4.37612e-16
2018/03/24	13:25:06	ok	ok	287.2200	212.541	0.000000	24.82	64.091	14.572	352576078.709898	6	287.3279	2.09549e-03	1.26890e-03
2018/03/24	13:30:06	ok	ok	287.1960	212.525	0.000000	24.93	64.048	14.653	349641111.446135	2	286.8775	3.82383e-03	1.54801e-16
2018/03/24	13:35:06	ok	ok	287.1800	212.526	0.000000	25.03	64.096	14.746	353951340.464581	2	286.9000	3.73028e-03	3.53353e-16
2018/03/24	13:40:06	ok	ok	287.1520	212.516	0.000000	25.12	64.111	14.824	350312301.193310	2	286.7667	2.17691e-03	4.99044e-16
2018/03/24	13:45:06	ok	ok	287.1360	212.515	0.000000	25.22	64.158	14.919	362596531.696275	2	285.1656	6.29632e-03	1.45318e-16
2018/03/24	13:50:06	ok	ok	287.1100	212.507	0.000000	25.33	64.146	15.009	345680650.382820	2	286.7058	4.26124e-03	2.47907e-16
2018/03/24	13:55:06	ok	ok	287.0960	212.495	0.000000	25.42	64.192	15.095	363889584.408136	2	286.7592	3.76267e-03	2.21625e-16
2018/03/24	14:00:06	ok	ok	287.0700	212.480	0.000000	25.51	64.146	15.161	375587993.554779	2	287.7422	-3.30539e-04	1.78441e-16
2018/03/24	14:05:06	ok	ok	287.0800	212.474	0.000000	25.61	64.254	15.271	350378929.110655	2	286.7142	3.94949e-03	1.78707e-16
2018/03/24	14:10:06	ok	ok	287.0440	212.467	0.000000	25.69	64.237	15.336	352375865.466807	2	286.4667	4.97986e-03	9.99868e-17
2018/03/24	14:15:06	ok	ok	287.0320	212.447	0.000000	25.80	64.164	15.413	356705899.009761	6	286.9785	2.58384e-03	2.53733e-03
2018/03/24	14:20:06	ok	ok	287.0180	212.450	0.000000	25.84	64.262	15.471	351086217.039413	2	287.0000	0.00000e+00	0.00000e+00
2018/03/24	14:25:06	ok	ok	286.9980	212.431	0.000000	25.90	64.211	15.511	354813946.511649	2	287.6225	-9.29814e-05	3.73890e-16
2018/03/24	14:30:06	ok	ok	286.9900	212.422	0.000000	25.98	64.255	15.591	371707397.935551	6	287.1671	1.83683e-03	1.88114e-03
2018/03/24	14:35:06	ok	ok	286.9780	212.414	0.000000	26.04	64.296	15.653	357661131.950161	2	286.7900	3.35677e-03	9.45462e-17
2018/03/24	14:40:06	ok	ok	286.9680	212.420	0.000000	26.06	64.329	15.679	346021571.027809	2	288.6700	-2.59389e-03	5.09855e-16
2018/03/24	14:45:06	ok	ok	286.9580	212.416	0.000000	26.13	64.402	15.758	349280091.311842	2	287.1556	-8.27784e-04	3.74689e-16
2018/03/24	14:50:06	ok	ok	286.9460	212.412	0.000000	26.14	64.373	15.760	343881238.299379	2	286.4608	4.44968e-03	2.04541e-16
2018/03/24	14:55:06	ok	ok	286.9400	212.405	0.000000	26.31	64.432	15.924	356683384.717800	2	286.1467	1.99359e-03	1.79881e-16
2018/03/24	15:00:06	ok	ok	286.9300	212.404	0.000000	26.27	64.487	15.902	345865611.012283	3	285.8737	3.24701e-03	1.29643e-03
2018/03/24	15:05:06	ok	ok	286.9340	212.416	0.000000	26.28	64.580	15.934	373601113.140979	2	287.4678	-4.13444e-05	3.73711e-16
2018/03/24	15:10:06	ok	ok	286.9340	212.414	0.000000	26.31	64.554	15.954	363935354.784030	2	287.1589	-9.51935e-04	1.92573e-16
2018/03/24	15:15:06	ok	ok	286.9300	212.414	0.000000	26.32	64.526	15.956	365360799.990516	2	287.0167	-6.21135e-04	2.32760e-16
2018/03/24	15:20:06	ok	ok	286.9300	212.420	0.000000	26.40	64.478	16.015	372237035.140901	2	286.2211	1.70254e-03	6.90803e-16
2018/03/24	15:25:06	ok	ok	286.9100	212.420	0.000000	26.42	64.542	16.049	375404437.477992	2	287.6778	-4.13149e-04	2.21820e-16
2018/03/24	15:30:06	ok	ok	286.9160	212.416	0.000000	26.44	64.485	16.053	392662698.704322	2	286.8478	7.04372e-04	4.17318e-16
2018/03/24	15:35:06	ok	ok	286.9080	212.419	0.000000	26.46	64.519	16.079	370905885.023550	2	286.6200	2.05262e-03	1.06698e-16
2018/03/24	15:40:06	ok	ok	286.9080	212.419	0.000000	26.54	64.593	16.169	379246596.331514	2	285.8044	2.32879e-03	9.53270e-16
2018/03/24	15:45:06	ok	ok	286.9040	212.420	0.000000	26.53	64.561	16.152	368481498.179476	2	285.6622	2.66281e-03	3.32902e-16
2018/03/24	15:50:06	ok	ok	286.8960	212.420	0.000000	26.60	64.603	16.226	376634249.925713	2	286.0822	1.91109e-03	1.35813e-16
2018/03/24	15:55:06	ok	ok	286.9000	212.418	0.000000	26.62	64.637	16.252	359208438.948876	2	287.5111	-1.83727e-04	2.30805e-16
2018/03/24	16:00:06	ok	ok	286.8820	212.394	0.000000	26.68	64.525	16.278	387165055.681976	4	286.1608	2.33801e-03	1.41663e-03
2018/03/24	16:05:06	ok	ok	286.8720	212.403	0.000000	26.72	64.562	16.324	367348275.872507	2	286.7289	1.65794e-04	1.13399e-16
2018/03/24	16:10:06	ok	ok	286.8700	212.396	0.000000	26.72	64.623	16.340	362344539.417571	2	286.4511	5.80820e-04	1.31160e-16
2018/03/24	16:15:06	ok	ok	286.8560	212.387	0.000000	26.76	64.569	16.362	375934355.940044	2	286.9111	2.30105e-03	2.71877e-16
2018/03/24	16:20:06	ok	ok	286.8740	212.400	0.000000	26.77	64.662	16.395	356113682.205158	2	286.6611	2.07288e-04	3.41653e-16
2018/03/24	16:25:06	ok	ok	286.8620	212.395	0.000000	26.81	64.669	16.433	362065131.848728	4	287.5045	-1.44774e-04	1.94675e-05
2018/03/24	16:30:06	ok	ok	286.8520	212.394	0.000000	26.87	64.649	16.482	375118164.744852	2	286.0144	1.95286e-03	4.27455e-16
2018/03/24	16:35:06	ok	ok	286.8600	212.410	0.000000	26.84	64.766	16.485	367564371.965052	2	287.0200	-7.45339e-04	1.16112e-16
2018/03/24	16:40:06	ok	ok	286.8600	212.401	0.000000	26.83	64.733	16.468	374334228.294425	3	284.4101	4.85458e-03	7.90132e-04
2018/03/24	16:45:06	ok	ok	286.8560	212.407	0.000000	26.88	64.803	16.531	377423442.636162	2	285.5978	2.58003e-03	4.23642e-16
2018/03/24	16:50:06	ok	ok	286.8640	212.411	0.000000	26.91	64.838	16.568	364665838.946179	2	287.6811	-5.37066e-04	4.24381e-16
2018/03/24	16:55:06	ok	ok	286.8600	212.411	0.000000	26.82	64.793	16.473	370750871.128526	2	287.7556	-8.26040e-04	5.79444e-16
2018/03/24	17:00:06	ok	ok	286.8640	212.423	0.000000	26.81	64.883	16.487	378220508.580469	2	285.3844	3.08191e-03	3.80111e-16
2018/03/24	17:05:06	ok	ok	286.8660	212.425	0.000000	26.82	64.884	16.497	375849009.298851	2	287.4000	-1.14928e-15	4.84198e-16
2018/03/24	17:10:06	ok	ok	286.8740	212.440	0.000000	26.84	64.918	16.524	360233943.741397	2	287.4711	-1.65394e-04	1.44260e-16
2018/03/24	17:15:06	ok	ok	286.8880	212.453	0.000000	26.80	65.003	16.509	369207815.146746	3	286.2260	2.29379e-03	1.08930e-03
2018/03/24	17:20:06	ok	ok	286.8840	212.455	0.000000	26.85	65.042	16.564	360857820.009298	3	286.2762	2.27851e-03	8.91837e-04
2018/03/24	17:25:06	ok	ok	286.8860	212.455	0.000000	26.82	65.006	16.528	357791542.089455	2	289.2422	-4.02762e-03	1.82674e-16
2018/03/24	17:30:06	ok	ok	286.8840	212.456	0.000000	26.79	65.062	16.514	366802557.807466	3	287.4947	-1.48565e-04	8.59410e-05
2018/03/24	17:35:06	ok	ok	286.9020	212.464	0.000000	26.74	65.084	16.474	366577621.125751	2	285.8011	2.45409e-03	5.00034e-16
2018/03/24	17:40:06	ok	ok	286.9020	212.469	0.000000	26.77	65.120	16.511	376656966.516542	2	286.2178	1.82756e-03	4.66511e-16
2018/03/24	17:45:06	ok	ok	286.9100	212.471	0.000000	26.76	65.118	16.501	365030583.440974	3	284.6503	4.59152e-03	6.57199e-04
2018/03/24	17:50:06	ok	ok	286.9020	212.472	0.000000	26.73	65.083	16.465	362097866.250953	2	287.0911	-9.11007e-04	3.05552e-16
2018/03/24	17:55:06	ok	ok	286.9020	212.459	0.000000	26.74	65.054	16.467	374142383.032741	2	287.2933	9.93070e-04	3.12842e-16
2018/03/24	18:00:06	ok	ok	286.9100	212.475	0.000000	26.73	65.113	16.472	389605429.653554	2	286.5700	1.12011e-03	3.01206e-16
2018/03/24	18:30:16	ok	ok	287.4660	213.293	0.000000	24.52	67.932	15.186	347727937.131834	2	287.2408	3.70814e-03	3.28695e-17
2018/03/24	18:35:16	ok	ok	287.5080	213.347	0.000000	24.25	68.033	14.979	365046147.241375	2	287.1283	4.17825e-03	3.13021e-16
2018/03/24	18:40:16	ok	ok	287.5120	213.359	0.000000	24.20	67.875	14.901	364903432.373294	2	287.2183	3.80310e-03	2.22670e-16
2018/03/24	18:45:16	ok	ok	287.5320	213.371	0.000000	24.09	67.855	14.805	363086925.691066	2	287.3450	3.55235e-03	9.89114e-17
2018/03/24	18:50:16	ok	ok	287.5540	213.389	0.000000	24.01	67.841	14.735	356348277.382629	2	287.3675	3.45889e-03	1.87111e-16
2018/03/24	18:55:16	ok	ok	287.5580	213.391	0.000000	23.96	67.772	14.678	356829976.704142	2	287.3900	3.36518e-03	1.74934e-16
2018/03/24	19:00:16	ok	ok	287.5720	213.408	0.000000	23.90	67.761	14.626	354087010.126023	2	287.3225	3.64674e-03	3.43557e-16
2018/03/24	19:05:16	ok	ok	287.5900	213.415	0.000000	23.73	67.821	14.498	379068123.761548	2	287.4267	3.48976e-03	6.91252e-17
2018/03/24	19:10:16	ok	ok	287.6000	213.432	0.000000	23.68	67.752	14.442	360569794.474556	2	287.4042	3.58381e-03	1.99321e-16
2018/03/24	19:15:16	ok	ok	287.6080	213.453	0.000000	23.62	67.831	14.410	359827758.529525	2	287.3367	3.86556e-03	3.58404e-16
2018/03/24	19:20:16	ok	ok	287.6180	213.437	0.000000	23.63	67.773	14.406	360040954.581731	6	287.6457	2.53356e-03	1.05648e-03
2018/03/24	19:25:16	ok	ok	287.6280	213.453	0.000000	23.51	67.841	14.322	370369336.483257	2	287.4042	3.58416e-03	1.99321e-16
2018/03/24	19:30:16	ok	ok	287.6300	213.440	0.000000	23.51	67.692	14.291	386332415.259046	2	287.4492	3.39641e-03	2.11198e-16
2018/03/24	19:35:16	ok	ok	287.6300	213.441	0.000000	23.46	67.653	14.242	373513599.315027	2	287.3817	3.67773e-03	2.21144e-16
2018/03/24	19:40:16	ok	ok	287.6360	213.454	0.000000	23.44	67.709	14.238	379389118.610634	2	287.4042	3.58417e-03	1.99321e-16
2018/03/24	19:45:16	ok	ok	287.6420	213.440	0.000000	23.39	67.611	14.177	387640463.299497	2	287.3817	3.67772e-03	2.21144e-16
2018/03/24	19:50:16	ok	ok	287.6460	213.454	0.000000	23.29	67.683	14.111	368788521.231559	2	285.6333	6.27198e-03	4.64577e-16
2018/03/24	19:55:16	ok	ok	287.6580	213.453	0.000000	23.31	67.716	14.134	359047083.108594	2	287.5533	3.23964e-03	2.07251e-16
2018/03/24	20:00:16	ok	ok	287.6620	213.457	0.000000	23.22	67.640	14.046	376734940.586977	6	287.6908	2.53911e-03	9.77375e-04
2018/03/24	20:05:16	ok	ok	287.6760	213.476	0.000000	23.17	67.691	14.017	362030930.951200	2	287.4858	3.52120e-03	1.87034e-16
2018/03/24	20:10:16	ok	ok	287.6860	213.476	0.000000	23.13	67.774	14.002	369278446.247234	2	287.4408	3.70875e-03	5.28011e-17
2018/03/24	20:15:16	ok	ok	287.6940	213.472	0.000000	23.10	67.798	13.983	359653065.172329	2	288.4778	-4.14044e-04	2.44351e-16
2018/03/24	20:20:16	ok	ok	287.7080	213.499	0.000000	23.02	67.814	13.922	376657796.952838	2	287.5083	3.42781e-03	5.25169e-17
2018/03/24	20:25:16	ok	ok	287.7100	213.482	0.000000	23.04	67.728	13.920	362984556.154080	2	287.4408	3.70885e-03	5.28011e-17
2018/03/24	20:30:16	ok	ok	287.7040	213.491	0.000000	23.00	67.721	13.887	372973593.910454	2	287.3958	3.89663e-03	2.49159e-16
2018/03/24	20:35:16	ok	ok	287.7080	213.492	0.000000	22.93	67.648	13.817	392294150.053461	6	287.5264	2.68563e-03	1.53956e-03
2018/03/24	20:40:16	ok	ok	287.7200	213.492	0.000000	22.90	67.733	13.811	356216338.868509	6	287.7451	2.63281e-03	1.20434e-03
2018/03/24	20:45:16	ok	ok	287.7240	213.516	0.000000	22.89	67.701	13.796	358215058.867397	2	287.5450	3.55229e-03	2.53284e-16
2018/03/24	20:50:16	ok	ok	287.7460	213.520	0.000000	22.81	67.806	13.755	361160464.766179	2	287.5675	3.45861e-03	1.49406e-16
2018/03/24	20:55:16	ok	ok	287.7400	213.525	0.000000	22.76	67.857	13.725	370560854.326320	6	287.7651	2.61661e-03	1.15161e-03
2018/03/24	21:30:16	ok	ok	288.1380	214.030	0.000000	21.15	69.254	12.768	344863992.296467	2	287.8325	4.02535e-03	4.44390e-16
2018/03/24	21:35:16	ok	ok	288.1600	214.069	0.000000	21.00	69.197	12.647	346340463.894346	2	287.8550	3.93216e-03	2.48761e-16
2018/03/24	21:40:16	ok	ok	288.1720	214.084	0.000000	20.88	69.146	12.550	355369573.361936	2	288.8450	-1.86616e-04	2.14805e-16
2018/03/24	21:45:16	ok	ok	288.1940	214.108	0.000000	20.78	69.039	12.458	357775501.051590	2	288.8900	-9.33044e-05	1.56745e-16
2018/03/24	21:50:16	ok	ok	288.2160	214.128	0.000000	20.69	69.023	12.390	359797196.787410	2	287.6833	2.96730e-03	1.38723e-16
2018/03/24	21:55:16	ok	ok	288.2240	214.140	0.000000	20.56	68.940	12.282	358215214.223659	2	287.8917	4.05780e-03	1.05437e-16
2018/03/24	22:00:16	ok	ok	288.2360	214.145	0.000000	20.53	68.817	12.239	350898254.126984	2	286.0200	6.78647e-03	1.84732e-16
2018/03/24	22:05:16	ok	ok	288.2640	214.169	0.000000	20.43	68.799	12.164	358362474.919109	6	288.3006	1.99801e-03	1.21630e-03
2018/03/24	22:10:16	ok	ok	288.2520	214.173	0.000000	20.40	68.675	12.121	349737973.196993	2	287.9733	3.99486e-03	2.39540e-16
2018/03/24	22:15:16	ok	ok	288.2700	214.178	0.000000	20.32	68.631	12.057	353400890.533537	2	288.0858	3.52542e-03	9.43731e-17
2018/03/24	22:20:16	ok	ok	288.2840	214.193	0.000000	20.28	68.506	12.007	337455121.311474	2	288.0183	3.80737e-03	1.31123e-16
2018/03/24	22:25:16	ok	ok	288.2940	214.219	0.000000	20.16	68.514	11.925	353292220.460328	2	287.9958	3.90177e-03	4.10067e-16
2018/03/24	22:30:16	ok	ok	288.3100	214.224	0.000000	20.11	68.416	11.873	352116611.210892	2	287.8833	1.09294e-03	3.45425e-16
2018/03/24	22:35:16	ok	ok	288.3300	214.232	0.000000	20.03	68.431	11.820	352034296.153167	3	285.9772	4.93436e-03	8.10487e-04
2018/03/24	22:40:16	ok	ok	288.3360	214.237	0.000000	19.96	68.360	11.760	349846009.504073	2	288.1225	3.65075e-03	2.54201e-16
2018/03/24	22:45:16	ok	ok	288.3440	214.237	0.000000	19.94	68.268	11.730	368064213.895078	2	286.7889	5.43367e-03	4.84789e-16
2018/03/24	22:50:16	ok	ok	288.3480	214.233	0.000000	19.88	68.257	11.687	359551487.693193	2	288.1933	2.49558e-04	9.32870e-16
2018/03/24	22:55:16	ok	ok	288.3580	214.242	0.000000	19.82	68.099	11.619	351556674.922840	2	286.2978	6.36428e-03	1.77010e-16
2018/03/24	23:00:16	ok	ok	288.3720	214.240	0.000000	19.79	68.093	11.598	333810286.253959	2	288.1000	3.74470e-03	1.36520e-16
2018/03/24	23:05:16	ok	ok	288.3700	214.243	0.000000	19.74	67.996	11.547	366516336.649611	2	287.2867	4.25608e-03	9.65266e-17
2018/03/24	23:10:16	ok	ok	288.3820	214.254	0.000000	19.71	67.961	11.521	342296983.901325	2	288.0550	3.93281e-03	2.68022e-16
2018/03/24	23:15:16	ok	ok	288.3880	214.251	0.000000	19.68	67.955	11.500	344966819.002181	2	288.2267	3.49370e-03	9.43270e-17
2018/03/24	23:20:16	ok	ok	288.3940	214.258	0.000000	19.65	67.861	11.464	358747013.701922	2	289.0238	1.77764e-04	2.15685e-16
2018/03/24	23:25:16	ok	ok	288.3940	214.254	0.000000	19.61	67.736	11.416	345523321.452910	2	288.1592	3.77538e-03	5.81558e-17
2018/03/24	23:30:16	ok	ok	288.4020	214.255	0.000000	19.57	67.729	11.388	355293156.973473	2	288.2267	3.49377e-03	9.43270e-17
2018/03/24	23:35:16	ok	ok	288.4060	214.264	0.000000	19.50	67.658	11.329	347278230.606867	2	288.1592	3.77557e-03	5.81558e-17
2018/03/24	23:40:16	ok	ok	288.4280	214.268	0.000000	19.46	67.680	11.306	330145004.411245	2	286.5078	5.98376e-03	1.34399e-16
2018/03/24	23:45:16	ok	ok	288.4300	214.270	0.000000	19.43	67.616	11.276	354059334.044035	2	288.0692	4.15140e-03	1.74004e-16
2018/03/24	23:50:16	ok	ok	288.4540	214.285	0.000000	19.40	67.551	11.245	338401047.790993	2	288.2492	3.40039e-03	4.25709e-16
2018/03/24	23:55:16	ok	ok	288.4440	214.277	0.000000	19.37	67.487	11.215	355642758.861967	6	288.3106	2.86551e-03	9.71742e-04
2018/03/25	00:30:16	ok	ok	289.9980	215.690	0.000000	15.05	72.506	9.307	258089347.278253	2	290.2675	-2.80643e-04	8.32372e-17
2018/03/25	00:35:16	ok	ok	290.0560	215.736	0.000000	14.78	72.454	9.149	247137991.031525	2	290.1467	4.99235e-04	2.67607e-16
2018/03/25	00:40:16	ok	ok	290.1060	215.782	0.000000	14.52	72.374	8.995	244930484.527478	2	290.0933	9.98866e-04	2.78358e-16
2018/03/25	00:45:16	ok	ok	290.1540	215.829	0.000000	14.28	72.271	8.851	259497835.164693	2	290.0933	9.99084e-04	2.78358e-16
2018/03/25	00:50:16	ok	ok	290.1960	215.880	0.000000	14.10	72.207	8.747	247545006.601827	2	290.4225	-9.35799e-05	1.03980e-16
2018/03/25	00:55:16	ok	ok	290.2360	215.897	0.000000	13.87	72.077	8.608	253360664.286979	2	290.1667	1.24893e-03	1.17776e-16
2018/03/25	01:00:00	ok	ok	290.2500	215.924	0.000000	13.72	72.019	8.523	290382278.764219	4	290.4848	-1.14247e-04	9.83514e-05
2018/03/25	01:00:09	ok	ok	290.2620	215.921	0.000000	13.75	71.968	8.532	256322247.394457	2	290.2952	7.13438e-04	3.78305e-16
2018/03/25	01:00:18	ok	ok	290.2600	215.919	0.000000	13.78	71.889	8.539	261693014.447425	2	290.6778	-4.15620e-04	2.19530e-16
2018/03/25	01:00:27	ok	ok	290.2620	215.917	0.000000	13.81	71.781	8.542	255029956.757642	6	289.8436	2.90370e-03	1.82585e-03
2018/03/25	01:00:36	ok	--	249.7260	217.809	0.000000	13.84	71.701	8.548	13772480.799767	4	244.4096	2.79569e-04	3.19331e-02
2018/03/25	01:00:46	ok	ok	290.2100	215.899	0.000000	13.87	71.593	8.551	294527626.177556	2	289.8600	2.25047e-03	9.14370e-17
2018/03/25	01:00:55	ok	--	249.7780	217.691	0.000000	13.90	71.485	8.553	14087180.191080	4	218.4114	1.55656e-03	4.83497e-02
2018/03/25	01:01:04	ok	ok	289.7160	215.878	0.000000	13.88	71.424	8.536	281924817.998631	2	290.6000	1.15511e-15	4.78866e-16
2018/03/25	01:01:13	ok	ok	290.2560	215.890	0.000000	13.90	71.428	8.547	245871922.399593	5	289.6040	2.35798e-03	1.38129e-03
2018/03/25	01:01:22	ok	ok	290.2560	215.892	0.000000	13.92	71.346	8.547	263966673.137228	6	289.6654	2.71386e-03	2.46633e-03
2018/03/25	01:01:31	ok	ok	290.2600	215.895	0.000000	13.92	71.289	8.541	260576289.165394	2	290.1667	2.18561e-03	1.68788e-16
2018/03/25	01:01:40	ok	ok	290.2620	215.893	0.000000	13.92	71.203	8.530	261972545.778069	2	290.4238	1.78258e-04	3.49849e-16
2018/03/25	01:01:50	ok	ok	290.2720	215.900	0.000000	13.93	71.177	8.532	257104633.377042	5	289.5724	2.29635e-03	1.37651e-03
2018/03/25	01:05:16	ok	ok	290.2980	215.950	0.000000	13.53	71.840	8.403	292269905.659985	2	290.6778	-4.15681e-04	2.19530e-16
2018/03/25	01:10:16	ok	ok	290.3180	215.966	0.000000	13.38	71.754	8.316	289778137.955013	2	290.2933	9.99030e-04	3.09609e-16
2018/03/25	01:15:16	ok	ok	290.3500	215.989	0.000000	13.25	71.672	8.240	294417174.991042	2	290.2933	9.99136e-04	3.09609e-16
2018/03/25	01:20:16	ok	ok	290.3680	216.026	0.000000	13.11	71.616	8.162	297873781.824886	2	290.8133	-4.98760e-04	1.90154e-16
2018/03/25	01:25:16	ok	ok	290.3980	216.033	0.000000	12.99	71.508	8.090	295259630.942425	2	290.6450	-1.87149e-04	8.02134e-17
2018/03/25	01:30:16	ok	ok	290.4160	216.049	0.000000	12.86	71.426	8.016	270968085.355002	2	290.4167	7.80459e-04	6.51798e-17
2018/03/25	01:35:16	ok	ok	290.4300	216.053	0.000000	12.76	71.321	7.955	291175749.245798	2	290.3667	1.24897e-03	3.82713e-16
2018/03/25	01:40:16	ok	ok	290.4540	216.069	0.000000	12.63	71.239	7.882	268928362.821872	6	290.0974	2.70364e-03	2.40063e-03
2018/03/25	01:45:16	ok	ok	290.4700	216.064	0.000000	12.54	71.165	7.830	283798968.883623	2	290.6238	1.78276e-04	9.65902e-17
2018/03/25	01:50:16	ok	ok	290.4820	216.093	0.000000	12.43	71.087	7.768	286796095.259318	6	290.1534	2.55720e-03	2.45005e-03
2018/03/25	01:55:16	ok	ok	290.5040	216.094	0.000000	12.33	70.983	7.709	259775570.447221	2	290.3133	1.74922e-03	1.65968e-16
2018/03/25	02:00:16	ok	ok	290.5240	216.127	0.000000	12.24	70.909	7.658	262519696.317486	6	290.1329	2.65187e-03	2.16621e-03
2018/03/25	02:05:16	ok	ok	290.5380	216.126	0.000000	12.16	70.836	7.612	266815884.305891	2	290.3133	1.74948e-03	1.65968e-16
2018/03/25	02:10:16	ok	--	249.6040	217.931	0.000000	12.09	70.738	7.568	12003631.567383	2	294.9429	-1.55213e-01	1.72056e-16
2018/03/25	02:15:16	ok	ok	290.5820	216.069	0.000000	12.00	70.664	7.518	379598351.854152	2	290.5467	4.99317e-04	1.55851e-16
2018/03/25	02:20:16	ok	ok	290.5740	216.133	0.000000	11.93	70.565	7.475	280066359.933928	2	290.9456	-4.57215e-04	1.33445e-16
2018/03/25	02:25:16	ok	ok	290.5880	216.155	0.000000	11.86	70.523	7.438	269161186.007236	2	290.6200	7.49083e-04	4.21733e-17
2018/03/25	02:30:16	ok	ok	290.6040	216.152	0.000000	11.77	70.421	7.385	275993231.189994	2	290.6200	7.49075e-04	4.21733e-17
2018/03/25	02:35:16	ok	ok	290.6100	216.144	0.000000	11.70	70.379	7.349	283823713.535225	2	291.0811	-5.40120e-04	4.34381e-16
2018/03/25	02:40:16	ok	ok	290.6300	216.151	0.000000	11.62	70.307	7.305	292417473.578257	6	290.3534	2.63761e-03	1.61867e-03
2018/03/25	02:45:16	ok	ok	290.6440	216.153	0.000000	11.56	70.267	7.273	264197411.288084	2	290.5667	1.24869e-03	4.89466e-16
2018/03/25	02:50:16	ok	ok	290.6420	216.143	0.000000	11.50	70.199	7.239	292756532.467866	2	290.5667	1.24863e-03	4.89466e-16
2018/03/25	02:55:16	ok	ok	290.6580	216.168	0.000000	11.44	70.130	7.205	268718365.069140	6	290.3004	2.69849e-03	2.26864e-03
2018/03/25	03:00:16	ok	ok	290.6720	216.162	0.000000	11.37	70.032	7.163	272818713.640659	2	290.5667	1.24874e-03	4.89466e-16
2018/03/25	03:05:16	ok	ok	290.6860	216.173	0.000000	11.32	69.994	7.137	279413305.595759	2	290.5667	1.24880e-03	4.89466e-16
2018/03/25	03:10:16	ok	ok	290.6900	216.171	0.000000	11.26	69.926	7.103	266431707.558062	2	290.5133	1.74863e-03	1.36847e-16
2018/03/25	03:15:16	ok	ok	290.7040	216.170	0.000000	11.20	69.857	7.070	264120503.623573	2	290.6933	9.98594e-04	1.99368e-16
2018/03/25	03:20:16	ok	ok	290.7020	216.190	0.000000	11.16	69.821	7.048	263746565.363600	2	290.6933	9.98687e-04	1.99368e-16
2018/03/25	03:25:16	ok	ok	290.7160	216.188	0.000000	11.10	69.725	7.012	272127031.139618	2	290.6933	9.98678e-04	1.99368e-16
2018/03/25	03:30:16	ok	ok	290.7220	216.204	0.000000	11.06	69.689	6.991	262695868.469916	2	290.5133	1.74890e-03	1.36847e-16
2018/03/25	03:35:16	ok	ok	290.7400	216.192	0.000000	11.00	69.649	6.961	270132411.399048	2	290.9119	8.91025e-05	2.56554e-16
2018/03/25	03:40:16	ok	ok	290.7400	216.195	0.000000	10.96	69.613	6.940	251130803.995194	2	290.7167	7.80182e-04	7.83526e-17
2018/03/25	03:45:16	ok	ok	290.7580	216.209	0.000000	10.92	69.577	6.919	260038699.298197	2	290.8733	2.49539e-04	2.98933e-16
2018/03/25	03:50:16	ok	ok	290.7580	216.193	0.000000	10.88	69.484	6.892	267455380.222074	5	290.9078	9.04118e-05	2.52067e-04
2018/03/25	03:55:16	ok	ok	290.7640	216.205	0.000000	10.84	69.448	6.871	254827022.965130	2	290.6400	1.49841e-03	1.14022e-16
2018/03/25	04:00:16	ok	ok	290.7700	216.206	0.000000	10.80	69.384	6.848	250734356.247550	3	291.0491	-1.23450e-04	1.61698e-05
2018/03/25	04:05:16	ok	ok	290.7740	216.196	0.000000	10.76	69.319	6.824	240779458.377126	2	291.0000	0.00000e+00	0.00000e+00
2018/03/25	04:10:16	ok	ok	290.7720	216.200	0.000000	10.73	69.257	6.805	262823859.944236	6	290.4154	2.67884e-03	2.40979e-03
2018/03/25	04:15:16	ok	ok	290.7800	216.203	0.000000	10.68	69.247	6.783	261742630.480068	2	290.8200	7.48735e-04	7.81646e-17
2018/03/25	04:20:16	ok	ok	290.7800	216.194	0.000000	10.65	69.185	6.764	253728046.877639	2	289.8217	5.19637e-03	1.60883e-16
2018/03/25	04:25:16	ok	ok	290.7980	216.204	0.000000	10.62	69.151	6.748	234298361.479653	2	290.7333	6.24135e-04	1.03067e-16
2018/03/25	04:30:16	ok	ok	290.7940	216.204	0.000000	10.58	69.086	6.724	244334581.748062	2	290.7667	1.24813e-03	3.09105e-16
2018/03/25	04:35:16	ok	ok	290.8040	216.212	0.000000	10.54	69.079	6.707	239061405.243397	2	290.7667	1.24817e-03	3.09105e-16
2018/03/25	04:40:16	ok	ok	290.8140	216.212	0.000000	10.52	69.047	6.695	255379711.494729	3	291.0000	0.00000e+00	0.00000e+00
2018/03/25	04:45:16	ok	ok	290.8180	216.226	0.000000	10.46	68.978	6.663	235061101.071854	2	290.8200	7.48816e-04	7.81646e-17
2018/03/25	04:50:16	ok	ok	290.3100	216.214	0.000000	10.44	68.975	6.654	223726536.750149	2	289.8442	5.10255e-03	2.76877e-16
2018/03/25	04:55:16	ok	ok	290.8260	216.227	0.000000	10.42	68.914	6.640	231113759.914747	2	289.9567	1.15786e-03	2.11145e-16
2018/03/25	05:30:16	ok	ok	289.7540	214.967	0.000000	14.37	64.076	7.891	284796560.419373	2	290.0225	-9.33126e-05	1.22498e-16
2018/03/25	05:35:16	ok	ok	289.6980	214.905	0.000000	14.61	64.117	8.013	284246828.214239	2	289.6933	9.96177e-04	2.00056e-16
2018/03/25	05:40:16	ok	ok	289.6560	214.835	0.000000	14.82	64.183	8.124	276511759.330049	2	289.7467	4.97835e-04	3.41774e-16
2018/03/25	05:45:16	ok	ok	289.6080	214.797	0.000000	14.99	64.183	8.209	284573925.672834	4	287.1965	4.33429e-03	7.89893e-04
2018/03/25	05:50:16	ok	ok	289.5800	214.769	0.000000	15.17	64.243	8.307	300689692.856044	4	288.0703	3.37830e-03	1.10378e-03
2018/03/25	05:55:16	ok	ok	289.5520	214.735	0.000000	15.32	64.299	8.390	290603433.167551	2	289.4400	1.49439e-03	1.78510e-16
2018/03/25	06:00:16	ok	ok	289.5320	214.718	0.000000	15.39	64.370	8.435	292458391.232295	4	287.2690	4.08871e-03	1.01090e-03
2018/03/25	06:05:16	ok	ok	289.5180	214.698	0.000000	15.53	64.423	8.514	291884736.305355	2	289.8744	-2.90091e-04	5.28148e-16
2018/03/25	06:10:16	ok	ok	289.5080	214.692	0.000000	15.59	64.493	8.554	292736807.085242	2	289.7633	-1.24369e-04	2.05527e-16
2018/03/25	06:15:16	ok	ok	289.4800	214.640	0.000000	15.74	64.578	8.643	301865641.517851	2	289.7408	-3.10871e-05	2.96571e-16
2018/03/25	06:20:16	ok	ok	289.4620	214.637	0.000000	15.80	64.558	8.672	298411961.380762	2	289.4933	9.95622e-04	1.69172e-16
2018/03/25	06:25:16	ok	ok	289.4560	214.631	0.000000	15.90	64.635	8.735	304641340.236818	2	289.3667	1.24504e-03	3.84035e-16
2018/03/25	06:30:16	ok	ok	289.4380	214.608	0.000000	15.96	64.675	8.772	307449599.528294	2	289.6678	-4.14538e-05	1.49671e-16
2018/03/25	06:35:16	ok	ok	289.4320	214.608	0.000000	16.02	64.685	8.806	318654339.360548	6	289.2094	2.49032e-03	1.11895e-03
2018/03/25	06:40:16	ok	ok	289.4100	214.602	0.000000	16.08	64.754	8.847	301643230.944988	2	289.3667	1.24487e-03	3.84035e-16
2018/03/25	06:45:16	ok	ok	289.3980	214.597	0.000000	16.12	64.761	8.869	314057285.054103	2	289.3667	1.24484e-03	3.84035e-16
2018/03/25	06:50:16	ok	ok	289.3980	214.597	0.000000	16.13	64.763	8.875	317253422.397212	2	289.3667	1.24484e-03	3.84035e-16
2018/03/25	06:55:16	ok	ok	289.3820	214.590	0.000000	16.25	64.813	8.946	322136896.548502	2	289.4200	7.46744e-04	1.16769e-16
2018/03/25	07:00:16	ok	ok	289.3720	214.572	0.000000	16.32	64.855	8.990	320556349.487475	2	289.1867	1.99276e-03	1.42092e-16
2018/03/25	07:05:16	ok	ok	289.3540	214.566	0.000000	16.36	64.832	9.008	331913885.429170	2	289.4200	7.46660e-04	1.16769e-16
2018/03/25	07:10:16	ok	ok	289.3560	214.561	0.000000	16.42	64.902	9.050	327142715.017865	2	289.4200	7.46642e-04	1.16769e-16
2018/03/25	07:15:16	ok	ok	289.3520	214.562	0.000000	16.46	64.938	9.077	322342846.441406	2	289.6033	-1.24362e-04	2.86595e-16
2018/03/25	07:20:16	ok	ok	289.3360	214.554	0.000000	16.51	64.917	9.102	331897632.417856	2	289.4200	7.46619e-04	1.16769e-16
2018/03/25	07:25:16	ok	ok	289.3360	214.554	0.000000	16.52	64.949	9.112	324350782.134828	2	289.4200	7.46620e-04	1.16769e-16
2018/03/25	07:30:16	ok	ok	289.3260	214.541	0.000000	16.60	64.933	9.153	333890542.581382	2	289.4733	2.48812e-04	2.26066e-16
2018/03/25	07:35:16	ok	ok	289.3160	214.540	0.000000	16.60	65.022	9.166	330268011.784200	2	289.2933	9.95861e-04	3.10679e-16
2018/03/25	07:40:16	ok	ok	289.3020	214.522	0.000000	16.69	65.008	9.213	334395907.348841	2	289.2933	9.95777e-04	3.10679e-16
2018/03/25	07:45:16	ok	ok	289.3100	214.537	0.000000	16.70	65.068	9.228	340337367.103264	4	289.5020	5.00303e-05	1.94429e-04
2018/03/25	07:50:16	ok	ok	289.2980	214.525	0.000000	16.70	65.068	9.228	326796186.608522	2	289.4733	2.48793e-04	2.26066e-16
2018/03/25	07:55:16	ok	ok	289.2900	214.515	0.000000	16.80	65.086	9.286	340562000.217247	2	289.2933	9.95745e-04	3.10679e-16
2018/03/25	08:00:16	ok	ok	289.2760	214.505	0.000000	16.84	65.034	9.300	324349604.915697	2	289.2933	9.95698e-04	3.10679e-16
2018/03/25	08:30:26	ok	ok	288.5280	214.005	0.000000	18.46	64.068	10.090	350784157.661321	2	288.2042	3.58344e-03	2.59235e-16
2018/03/25	08:35:26	ok	ok	288.4960	213.969	0.000000	18.65	64.160	10.219	361388391.859745	2	288.1817	3.67659e-03	1.15811e-16
2018/03/25	08:40:26	ok	ok	288.4540	213.942	0.000000	18.77	64.270	10.309	365840761.499126	2	288.1450	3.55198e-03	1.31065e-16
2018/03/25	08:45:26	ok	ok	288.4260	213.926	0.000000	18.86	64.345	10.376	380898666.854177	2	288.1225	3.64546e-03	2.54201e-16
2018/03/25	08:50:26	ok	ok	288.4080	213.913	0.000000	18.98	64.425	10.463	366734937.347761	2	288.1225	3.64523e-03	2.54201e-16
2018/03/25	08:55:26	ok	ok	288.3880	213.892	0.000000	19.04	64.554	10.521	365520817.927205	2	288.0408	3.70822e-03	2.70507e-16
2018/03/25	09:00:26	ok	ok	288.3600	213.873	0.000000	19.19	64.669	10.633	364537965.108459	3	287.2407	3.31827e-03	1.31483e-03
2018/03/25	09:05:26	ok	ok	288.3340	213.840	0.000000	19.28	64.744	10.702	358529385.127326	2	288.2333	2.49066e-03	5.08207e-17
2018/03/25	09:10:26	ok	ok	288.3320	213.851	0.000000	19.36	64.847	10.770	368308155.473977	2	288.0183	3.80128e-03	1.31123e-16
2018/03/25	09:15:26	ok	ok	288.3140	213.836	0.000000	19.38	65.000	10.808	371074447.025987	2	286.0911	6.60773e-03	2.01457e-16
2018/03/25	09:20:26	ok	ok	288.3120	213.821	0.000000	19.41	65.035	10.833	363477369.548826	2	287.9817	3.67660e-03	9.41550e-17
2018/03/25	09:25:26	ok	ok	288.3040	213.818	0.000000	19.54	65.146	10.934	366138104.502570	2	287.9817	3.67656e-03	9.41550e-17
2018/03/25	09:30:26	ok	ok	288.2760	213.823	0.000000	19.58	65.272	10.981	362816577.205290	2	287.9817	3.67663e-03	9.41550e-17
2018/03/25	09:35:26	ok	ok	288.2680	213.819	0.000000	19.59	65.363	11.003	385983656.387424	2	287.9592	3.77034e-03	2.77681e-16
2018/03/25	09:40:26	ok	ok	288.2600	213.802	0.000000	19.70	65.293	11.062	358555630.882474	6	288.3436	2.14663e-03	1.20981e-03
2018/03/25	09:45:26	ok	ok	288.2420	213.804	0.000000	19.76	65.423	11.123	373992907.688305	2	287.9367	3.86384e-03	8.14366e-17
2018/03/25	09:50:26	ok	ok	288.2200	213.788	0.000000	19.86	65.470	11.197	362822227.786180	2	287.9000	3.73941e-03	3.52125e-16
2018/03/25	09:55:26	ok	ok	288.2200	213.788	0.000000	19.86	65.618	11.222	371685002.721619	6	288.2923	1.45793e-03	1.05070e-03
2018/03/25	10:00:26	ok	ok	288.2040	213.795	0.000000	19.94	65.692	11.287	386171265.838063	2	287.9225	3.64575e-03	1.74611e-16
2018/03/25	10:05:26	ok	ok	288.1860	213.779	0.000000	19.99	65.671	11.317	368685916.626666	2	287.9450	3.55173e-03	1.86736e-16
2018/03/25	10:10:26	ok	ok	288.1760	213.760	0.000000	20.04	65.769	11.367	371514868.112830	2	287.9225	3.64515e-03	1.74611e-16
2018/03/25	10:15:26	ok	ok	288.1660	213.770	0.000000	20.07	65.834	11.398	365125085.715930	2	287.7733	3.99012e-03	1.88951e-16
2018/03/25	10:20:26	ok	ok	288.1580	213.741	0.000000	20.14	65.816	11.442	372681081.428311	2	288.7408	-3.10641e-05	2.97598e-16
2018/03/25	10:25:26	ok	ok	288.1260	213.735	0.000000	20.19	65.914	11.492	383673735.921809	2	287.8000	9.34943e-04	2.80520e-16
2018/03/25	10:30:26	ok	ok	288.1320	213.728	0.000000	20.25	65.954	11.540	366830845.052245	2	288.7800	-1.86348e-04	1.08056e-16
2018/03/25	10:35:26	ok	ok	288.1200	213.729	0.000000	20.26	66.015	11.557	391451231.980270	2	287.9533	3.23932e-03	2.56620e-16
2018/03/25	10:40:26	ok	ok	288.1160	213.713	0.000000	20.34	66.059	11.619	368121869.399318	2	287.8408	3.70770e-03	3.31188e-16
2018/03/25	10:45:26	ok	ok	288.1060	213.711	0.000000	20.33	66.028	11.607	373017148.607354	2	287.7592	3.77105e-03	2.20854e-16
2018/03/25	10:50:26	ok	ok	288.0860	213.697	0.000000	20.42	66.043	11.670	388569328.111530	2	287.7142	3.95840e-03	1.78086e-16
2018/03/25	10:55:26	ok	ok	288.0760	213.700	0.000000	20.49	66.145	11.736	366678111.311231	2	287.6917	4.05228e-03	3.21075e-16
2018/03/25	11:30:26	ok	ok	287.4580	212.998	0.000000	22.98	63.994	13.108	378693634.135152	2	287.2042	3.57900e-03	2.60138e-16
2018/03/25	11:35:26	ok	ok	287.4200	212.954	0.000000	23.17	63.935	13.239	375291961.328974	2	287.1225	3.64152e-03	2.55086e-16
2018/03/25	11:40:26	ok	ok	287.3840	212.924	0.000000	23.30	63.987	13.348	374575857.157033	2	287.9000	8.46807e-17	7.93521e-17
2018/03/25	11:45:26	ok	ok	287.3420	212.904	0.000000	23.48	64.017	13.492	380029827.673083	2	287.0633	3.61030e-03	4.27467e-16
2018/03/25	11:50:26	ok	ok	287.3060	212.874	0.000000	23.65	64.076	13.636	370496636.498287	2	286.9142	3.95415e-03	4.37612e-16
2018/03/25	11:55:26	ok	ok	287.2840	212.867	0.000000	23.83	64.046	13.769	376096821.315066	2	286.9817	3.67295e-03	9.44831e-17
2018/03/25	12:00:26	ok	ok	287.2640	212.861	0.000000	23.92	64.152	13.863	377067520.807855	6	287.3577	2.06786e-03	1.19953e-03
2018/03/25	12:05:26	ok	ok	287.2560	212.863	0.000000	24.02	64.229	13.958	375393572.359393	2	286.9225	3.64251e-03	1.75219e-16
2018/03/25	12:10:26	ok	ok	287.2340	212.845	0.000000	24.08	64.209	14.001	376232293.293390	6	287.2265	2.09330e-03	1.80793e-03
2018/03/25	12:15:26	ok	ok	287.2120	212.835	0.000000	24.23	64.265	14.133	378146795.803184	2	286.9450	3.54837e-03	1.87387e-16
2018/03/25	12:20:26	ok	ok	287.2060	212.839	0.000000	24.34	64.344	14.239	392291544.677695	6	287.2852	2.09008e-03	1.20199e-03
2018/03/25	12:25:26	ok	ok	287.1600	212.795	0.000000	24.53	64.255	14.372	365481281.047197	2	286.6867	2.36727e-03	2.13545e-16
2018/03/25	12:30:26	ok	ok	287.1360	212.771	0.000000	24.58	64.202	14.401	380504927.577691	2	286.8858	3.51692e-03	9.90698e-17
2018/03/25	12:35:26	ok	ok	287.1140	212.756	0.000000	24.75	64.170	14.533	366377550.139186	2	286.7367	3.86100e-03	7.43410e-17
2018/03/25	12:40:26	ok	ok	287.0900	212.744	0.000000	24.86	64.219	14.634	367226512.101467	2	286.7592	3.76709e-03	2.21625e-16
2018/03/25	12:45:26	ok	ok	287.0540	212.732	0.000000	24.96	64.175	14.706	388118558.983521	2	286.7675	3.45546e-03	2.53971e-16
2018/03/25	12:50:26	ok	ok	287.0280	212.705	0.000000	25.08	64.195	14.811	386010041.355439	3	286.3313	2.44502e-03	1.00261e-03
2018/03/25	12:55:26	ok	ok	287.0200	212.700	0.000000	25.20	64.246	14.923	365653024.777901	2	286.6550	3.92336e-03	3.29367e-17
2018/03/25	13:00:26	ok	ok	286.9940	212.692	0.000000	25.34	64.209	15.032	370245347.988039	2	286.6767	2.27280e-03	7.98066e-17
2018/03/25	13:05:26	ok	ok	286.9860	212.685	0.000000	25.43	64.284	15.125	358127942.665170	4	287.5532	-8.21110e-05	1.24020e-04
2018/03/25	13:10:26	ok	ok	286.9560	212.669	0.000000	25.54	64.273	15.216	382558576.552740	2	287.6083	-3.10300e-04	2.97490e-16
2018/03/25	13:15:26	ok	ok	286.9340	212.650	0.000000	25.67	64.294	15.332	371240356.223629	2	287.4881	-8.86863e-05	7.79456e-17
2018/03/25	13:20:26	ok	ok	286.9280	212.658	0.000000	25.70	64.360	15.374	372923953.669093	2	287.2267	-9.94228e-04	3.78024e-16
2018/03/25	13:25:26	ok	ok	286.9100	212.652	0.000000	25.81	64.379	15.473	389213749.951671	2	286.8889	2.39627e-03	2.08774e-16
2018/03/25	13:30:26	ok	ok	286.8880	212.644	0.000000	25.88	64.360	15.529	373311561.794649	3	286.1277	2.54365e-03	1.05678e-03
2018/03/25	13:35:26	ok	ok	286.8680	212.631	0.000000	25.99	64.379	15.630	368182656.081418	2	286.6611	2.07513e-04	3.41653e-16
2018/03/25	13:40:26	ok	ok	286.8480	212.629	0.000000	26.09	64.395	15.721	361089704.140676	2	286.7289	1.65970e-04	1.13399e-16
2018/03/25	13:45:26	ok	ok	286.8360	212.609	0.000000	26.20	64.353	15.807	365753612.165809	2	285.4589	2.79209e-03	3.93911e-16
2018/03/25	13:50:26	ok	ok	286.7960	212.594	0.000000	26.34	64.346	15.929	382916501.103629	3	285.0296	4.04276e-03	8.95738e-04
2018/03/25	13:55:26	ok	ok	286.7940	212.578	0.000000	26.44	64.332	16.015	354627117.503095	2	287.3119	8.87108e-05	2.92143e-16
2018/03/25	14:00:26	ok	ok	286.7760	212.569	0.000000	26.58	64.386	16.153	359721982.941467	2	287.3689	-1.32443e-03	2.11267e-16
2018/03/25	14:05:26	ok	ok	286.7660	212.563	0.000000	26.57	64.384	16.144	348936592.806903	2	285.9833	6.23817e-04	2.33601e-16
2018/03/25	14:10:26	ok	ok	286.7560	212.566	0.000000	26.60	64.481	16.195	359441789.684088	2	287.3762	-1.77372e-04	9.76818e-17
2018/03/25	14:15:26	ok	ok	286.7420	212.569	0.000000	26.71	64.500	16.299	350838824.710213	3	285.9875	2.23172e-03	9.59470e-04
2018/03/25	14:20:26	ok	ok	286.7360	212.567	0.000000	26.78	64.511	16.366	342938716.209561	2	286.3652	2.06706e-03	1.22357e-16
2018/03/25	14:25:26	ok	ok	286.7160	212.547	0.000000	26.90	64.440	16.457	355448655.281489	2	287.3492	-3.41443e-04	7.57753e-17
2018/03/25	14:30:26	ok	ok	286.6800	212.532	0.000000	26.96	64.419	16.506	368659174.358793	2	285.3944	2.70839e-03	2.59855e-16
2018/03/25	14:35:26	ok	ok	286.6800	212.530	0.000000	27.04	64.463	16.591	357828346.231216	2	286.6811	-5.39241e-04	4.25862e-16
2018/03/25	14:40:26	ok	ok	286.6680	212.515	0.000000	27.16	64.453	16.699	349505824.519811	2	287.0644	8.28436e-05	7.72699e-17
2018/03/25	14:45:26	ok	ok	286.6380	212.511	0.000000	27.23	64.465	16.766	357921866.125591	2	286.4611	2.07541e-04	3.54477e-16
2018/03/25	14:50:26	ok	ok	286.6240	212.494	0.000000	27.30	64.507	16.842	362537613.288623	2	285.4689	2.41565e-03	6.13988e-16
2018/03/25	14:55:26	ok	ok	286.6140	212.483	0.000000	27.36	64.578	16.917	359309023.425443	3	284.8193	3.62927e-03	3.84171e-04
2018/03/25	15:00:26	ok	ok	286.6080	212.485	0.000000	27.41	64.587	16.966	347472911.135052	2	286.6844	-6.63532e-04	1.00872e-16
2018/03/25	15:05:26	ok	ok	286.6000	212.489	0.000000	27.45	64.624	17.013	355351595.411007	2	285.5400	2.24844e-03	2.56872e-16
2018/03/25	15:10:26	ok	ok	286.5880	212.469	0.000000	27.52	64.605	17.074	365497467.982676	2	285.6789	2.03907e-03	1.77051e-16
2018/03/25	15:15:26	ok	ok	286.5740	212.474	0.000000	27.57	64.705	17.148	357772010.433755	2	285.8856	1.78813e-03	3.03304e-16
2018/03/25	15:20:26	ok	ok	286.5720	212.470	0.000000	27.58	64.707	17.158	351050294.343465	2	285.4011	2.45761e-03	1.69602e-16
2018/03/25	15:25:26	ok	ok	286.5700	212.473	0.000000	27.67	64.753	17.255	353357001.394721	2	285.3333	2.49989e-03	4.43570e-17
2018/03/25	15:30:26	ok	ok	286.5680	212.472	0.000000	27.68	64.785	17.273	347619071.423563	2	286.8267	-9.94744e-04	9.16127e-16
2018/03/25	15:35:26	ok	ok	286.5580	212.473	0.000000	27.74	64.856	17.350	348656474.952739	2	286.3356	-8.30380e-05	3.93962e-16
2018/03/25	15:40:26	ok	ok	286.5680	212.489	0.000000	27.71	64.912	17.336	356364644.280839	2	285.6144	1.95647e-03	2.00251e-16
2018/03/25	15:45:26	ok	ok	286.5620	212.480	0.000000	27.78	64.924	17.406	341636905.708623	2	285.1233	2.87708e-03	1.72759e-16
2018/03/25	15:50:26	ok	ok	286.5500	212.485	0.000000	27.82	64.931	17.446	359864540.375891	2	285.5400	2.24840e-03	2.56872e-16
2018/03/25	15:55:26	ok	ok	286.5600	212.488	0.000000	27.79	65.048	17.449	352392397.165699	2	285.6822	1.91438e-03	2.60708e-16
2018/03/25	16:00:26	ok	ok	286.5680	212.511	0.000000	27.81	65.082	17.477	365172405.037103	2	286.5556	2.39746e-03	1.76204e-16
2018/03/25	16:05:26	ok	ok	286.5640	212.504	0.000000	27.79	65.109	17.465	342240114.478985	2	287.2067	-2.48394e-04	1.11105e-16
2018/03/25	16:10:26	ok	ok	286.5600	212.513	0.000000	27.85	65.089	17.518	362660065.030933	2	285.8856	1.78847e-03	3.03304e-16
2018/03/25	16:15:26	ok	ok	286.5620	212.523	0.000000	27.83	65.177	17.522	343697808.422847	3	285.9380	2.19676e-03	1.00399e-03
2018/03/25	16:20:26	ok	ok	286.5740	212.530	0.000000	27.82	65.176	17.512	350720310.517696	2	285.7533	1.74782e-03	6.16734e-16
2018/03/25	16:25:26	ok	ok	286.5580	212.524	0.000000	27.84	65.179	17.532	337563056.005349	2	285.0522	3.04525e-03	3.09028e-16
2018/03/25	16:30:26	ok	ok	286.5600	212.524	0.000000	27.87	65.215	17.571	359304246.943755	2	285.2622	2.66786e-03	1.12097e-16
2018/03/25	16:35:26	ok	ok	286.5660	212.528	0.000000	27.93	65.255	17.640	343101694.250314	2	286.2544	4.56956e-04	3.44522e-16
2018/03/25	16:40:26	ok	ok	286.5440	212.512	0.000000	27.99	65.174	17.676	351094018.035238	2	285.2622	2.66770e-03	1.12097e-16
2018/03/25	16:45:26	ok	ok	286.5380	212.498	0.000000	28.02	65.118	17.690	346917846.388194	2	285.1233	2.87733e-03	1.72759e-16
2018/03/25	16:50:26	ok	ok	286.5360	212.495	0.000000	27.96	65.108	17.629	342122980.250371	2	285.0589	2.79452e-03	6.12243e-16
2018/03/25	16:55:26	ok	ok	286.5280	212.490	0.000000	28.09	65.129	17.761	348222660.728195	2	285.1911	2.83484e-03	2.99221e-16
2018/03/25	17:30:26	ok	ok	287.0400	213.318	0.000000	25.94	67.884	16.435	349349310.712600	2	287.4300	-1.12118e-03	3.00305e-16
2018/03/25	17:35:26	ok	ok	287.0700	213.360	0.000000	25.81	67.921	16.325	348304910.286107	2	287.1505	4.20491e-03	1.94370e-16
2018/03/25	17:40:26	ok	ok	287.0980	213.400	0.000000	25.66	68.014	16.211	357987455.310792	3	285.2559	4.24136e-03	8.70280e-04
2018/03/25	17:45:26	ok	ok	287.1180	213.438	0.000000	25.60	68.064	16.168	347998421.609250	3	287.8360	-2.15652e-04	2.86130e-05
2018/03/25	17:50:26	ok	ok	287.1300	213.447	0.000000	25.50	68.046	16.073	348274162.992319	3	286.0575	3.32037e-03	1.25446e-03
2018/03/25	17:55:26	ok	ok	287.1520	213.469	0.000000	25.40	68.028	15.979	341303161.862169	3	286.2783	2.95126e-03	9.27508e-04
2018/03/25	18:00:26	ok	ok	287.1660	213.489	0.000000	25.30	68.040	15.893	355904783.061901	2	286.7875	4.21724e-03	2.01661e-16
2018/03/25	18:05:26	ok	ok	287.1940	213.516	0.000000	25.22	68.116	15.839	367973640.350394	2	287.2511	5.82258e-04	1.32751e-16
2018/03/25	18:10:26	ok	ok	287.1940	213.529	0.000000	25.15	68.074	15.767	361863724.667206	2	286.9000	3.74789e-03	3.53353e-16
2018/03/25	18:15:26	ok	ok	287.2160	213.542	0.000000	25.09	68.123	15.726	364770873.315096	3	285.3648	4.29471e-03	7.29767e-04
2018/03/25	18:20:26	ok	ok	287.2260	213.549	0.000000	24.99	68.165	15.647	349674860.552782	6	287.2566	2.63406e-03	1.22274e-03
2018/03/25	18:25:26	ok	ok	287.2500	213.596	0.000000	24.84	68.198	15.523	354092493.236796	2	286.8242	4.34382e-03	9.87518e-17
2018/03/25	18:30:26	ok	ok	287.2700	213.621	0.000000	24.74	68.300	15.459	361890033.267338	2	287.0183	3.81042e-03	1.31580e-16
2018/03/25	18:35:26	ok	ok	287.2800	213.621	0.000000	24.66	68.316	15.393	358370155.877386	2	287.0183	3.81042e-03	1.31580e-16
2018/03/25	18:40:26	ok	ok	287.3040	213.641	0.000000	24.56	68.388	15.323	352147535.739708	2	287.1083	3.43488e-03	2.60225e-16
2018/03/25	18:45:26	ok	ok	287.3300	213.674	0.000000	24.42	68.452	15.216	357537321.913902	2	287.1675	3.46591e-03	1.31512e-16
2018/03/25	18:50:26	ok	ok	287.3560	213.699	0.000000	24.29	68.489	15.113	363882921.233783	2	285.1556	6.70901e-03	2.24228e-16
2018/03/25	18:55:26	ok	ok	287.3680	213.694	0.000000	24.28	68.397	15.084	354189418.922450	2	288.5667	1.24304e-03	1.31871e-16
2018/03/25	19:00:26	ok	ok	287.3880	213.710	0.000000	24.11	68.456	14.953	374881601.120709	2	287.4511	5.82382e-04	1.30704e-16
2018/03/25	19:05:26	ok	ok	287.3960	213.720	0.000000	24.07	68.479	14.924	358921701.936555	2	287.2042	3.59113e-03	2.60138e-16
2018/03/25	19:10:26	ok	ok	287.4000	213.713	0.000000	24.06	68.447	14.909	356986576.570185	2	287.2267	3.49706e-03	9.46554e-17
2018/03/25	19:15:26	ok	ok	287.4140	213.719	0.000000	23.95	68.428	14.812	362200832.581562	6	287.4085	2.60456e-03	1.04380e-03
2018/03/25	19:20:26	ok	ok	287.4320	213.723	0.000000	23.90	68.508	14.787	366481417.356514	2	287.2042	3.59118e-03	2.60138e-16
2018/03/25	19:25:26	ok	ok	287.4460	213.738	0.000000	23.83	68.466	14.719	381046767.456995	2	287.2042	3.59144e-03	2.60138e-16
2018/03/25	19:30:26	ok	ok	287.4600	213.737	0.000000	23.73	68.418	14.626	386203401.891685	6	287.7402	1.92865e-03	2.20980e-03
2018/03/25	19:35:26	ok	ok	287.4560	213.727	0.000000	23.70	68.413	14.600	396572625.627709	6	287.5426	1.68942e-03	1.57545e-03
2018/03/25	19:40:26	ok	ok	287.4680	213.732	0.000000	23.63	68.340	14.526	378988294.696057	2	287.3533	3.24613e-03	3.88149e-16
2018/03/25	19:45:26	ok	ok	287.4880	213.747	0.000000	23.58	68.421	14.502	380756614.686103	2	287.2858	3.52812e-03	2.49254e-16
2018/03/25	19:50:26	ok	ok	287.4920	213.747	0.000000	23.50	68.377	14.427	378457565.052505	3	286.4276	3.23272e-03	1.33089e-03
2018/03/25	19:55:26	ok	ok	287.5040	213.751	0.000000	23.44	68.396	14.382	376020155.599827	2	287.3083	3.43425e-03	4.98470e-17
2018/03/25	20:30:26	ok	ok	287.9520	214.285	0.000000	21.59	70.042	13.246	392277550.410019	2	287.5650	4.31532e-03	1.58214e-16
2018/03/25	20:35:26	ok	ok	287.9760	214.314	0.000000	21.44	69.985	13.121	397284138.826926	2	288.6225	-9.34806e-05	3.72595e-16
2018/03/25	20:40:26	ok	ok	288.0060	214.345	0.000000	21.36	69.853	13.036	392226125.503882	2	287.7142	3.97041e-03	1.78086e-16
2018/03/25	20:45:26	ok	ok	288.0160	214.349	0.000000	21.24	69.713	12.920	385490478.501961	2	287.6917	4.06459e-03	3.21075e-16
2018/03/25	20:50:26	ok	ok	288.0460	214.377	0.000000	21.13	69.634	12.823	408863042.095635	2	288.7042	-1.55802e-04	4.96060e-17
2018/03/25	20:55:26	ok	ok	288.0740	214.389	0.000000	21.02	69.613	12.738	401190535.800860	2	287.5600	1.50174e-03	3.33360e-16
2018/03/25	21:00:26	ok	ok	288.0800	214.402	0.000000	20.93	69.538	12.658	385670041.054167	2	286.9333	2.50852e-03	2.27080e-16
2018/03/25	21:05:26	ok	ok	288.1000	214.426	0.000000	20.80	69.485	12.553	385371788.214647	2	287.8183	3.81416e-03	7.51466e-17
2018/03/25	21:10:26	ok	ok	288.1120	214.438	0.000000	20.74	69.415	12.497	377003862.248805	2	287.8100	4.12715e-03	1.24400e-16
2018/03/25	21:15:26	ok	ok	288.1280	214.438	0.000000	20.64	69.308	12.405	397313112.749018	2	288.6714	5.34392e-04	8.54729e-17
2018/03/25	21:20:26	ok	ok	288.1480	214.451	0.000000	20.60	69.212	12.359	393475712.349735	2	288.7357	2.67152e-04	1.91485e-16
2018/03/25	21:25:26	ok	ok	288.1600	214.462	0.000000	20.48	69.190	12.269	395748401.968246	2	287.8550	3.93936e-03	2.48761e-16
2018/03/25	21:30:26	ok	ok	288.1660	214.463	0.000000	20.44	69.095	12.224	378494830.330412	4	288.7921	-3.84020e-05	1.76298e-04
2018/03/25	21:35:26	ok	ok	288.1780	214.486	0.000000	20.38	68.996	12.164	397208689.425030	2	288.6714	5.34513e-04	8.54729e-17
2018/03/25	21:40:26	ok	ok	288.1880	214.477	0.000000	20.32	68.926	12.109	384045229.432728	2	287.8692	4.15831e-03	1.16429e-16
2018/03/25	21:45:26	ok	ok	288.2000	214.478	0.000000	20.27	68.858	12.062	370765049.115562	2	286.7844	3.09655e-03	9.30574e-16
2018/03/25	21:50:26	ok	ok	288.2040	214.483	0.000000	20.20	68.816	12.005	365193150.925971	2	288.9492	-3.42644e-04	9.80255e-17
2018/03/25	21:55:26	ok	ok	288.2180	214.488	0.000000	20.18	68.694	11.970	367170982.235806	2	287.8467	4.25266e-03	1.35766e-16
2018/03/25	22:00:26	ok	ok	288.2280	214.495	0.000000	20.08	68.646	11.892	351652908.283626	2	287.9592	3.78225e-03	2.77681e-16
2018/03/25	22:05:26	ok	ok	288.2380	214.503	0.000000	20.04	68.580	11.853	370394127.988975	3	287.1120	3.43515e-03	1.46704e-03
2018/03/25	22:10:26	ok	ok	288.2400	214.505	0.000000	20.04	68.551	11.848	357718232.501319	2	288.9942	-5.29513e-04	1.15975e-16
2018/03/25	22:15:26	ok	ok	288.2700	214.500	0.000000	20.01	68.486	11.816	339795741.108421	2	288.8958	1.55788e-04	3.04225e-16
2018/03/25	22:20:26	ok	ok	288.2860	214.519	0.000000	19.89	68.435	11.724	346365670.163611	4	288.9559	-6.96204e-05	6.89961e-05
2018/03/25	22:25:26	ok	ok	288.2880	214.522	0.000000	19.84	68.426	11.689	355748731.979225	2	287.9508	4.09548e-03	1.48856e-16
2018/03/25	22:30:26	ok	ok	288.3040	214.539	0.000000	19.72	68.375	11.598	356891795.056399	2	288.0633	3.62540e-03	4.25983e-16
2018/03/25	22:35:26	ok	ok	288.3180	214.545	0.000000	19.67	68.366	11.563	342416787.556591	2	288.9900	-9.34621e-05	1.98789e-16
2018/03/25	22:40:26	ok	ok	288.3260	214.540	0.000000	19.66	68.276	11.541	347778496.008215	2	288.0408	3.71947e-03	2.70507e-16
2018/03/25	22:45:26	ok	ok	288.3380	214.562	0.000000	19.57	68.318	11.487	349936160.348768	2	288.0550	3.93847e-03	2.68022e-16
2018/03/25	22:50:26	ok	ok	288.3440	214.561	0.000000	19.58	68.232	11.479	336763099.765775	2	287.8750	4.69157e-03	0.00000e+00
2018/03/25	22:55:26	ok	ok	288.3540	214.567	0.000000	19.54	68.107	11.431	337422230.147750	2	288.0550	3.93855e-03	2.68022e-16
2018/03/25	23:30:26	ok	ok	289.4320	215.967	0.000000	15.15	73.181	9.451	250403799.457533	3	287.1640	4.86003e-03	8.19429e-04
2018/03/25	23:35:26	ok	ok	289.9880	216.026	0.000000	14.85	73.122	9.273	248698946.613434	2	290.0200	7.50184e-04	1.56115e-16
2018/03/25	23:40:26	ok	ok	290.0460	216.066	0.000000	14.58	73.040	9.111	245850033.146133	2	289.9667	1.25077e-03	1.82922e-16
2018/03/25	23:45:26	ok	ok	290.0920	216.120	0.000000	14.32	72.932	8.954	252901995.828972	2	290.0657	3.21597e-04	3.99765e-17
2018/03/25	23:50:26	ok	ok	290.1280	216.146	0.000000	14.10	72.860	8.826	252347721.994385	2	290.0933	1.00055e-03	2.78358e-16
2018/03/25	23:55:26	ok	ok	290.1760	216.190	0.000000	13.90	72.764	8.707	259646926.597114	2	290.2071	8.03862e-04	5.35723e-16
2018/03/26	00:00:26	ok	ok	290.2180	216.193	0.000000	13.70	72.640	8.586	259252851.731140	2	290.2200	7.50246e-04	1.07520e-16
2018/03/26	00:05:26	ok	ok	290.2440	216.224	0.000000	13.52	72.576	8.484	262665456.644233	2	290.7489	-5.82549e-04	1.31154e-16
2018/03/26	00:10:26	ok	ok	290.2720	216.237	0.000000	13.36	72.460	8.387	271046314.419793	2	290.1667	1.25090e-03	1.17776e-16
2018/03/26	00:15:26	ok	ok	290.3060	216.254	0.000000	13.20	72.372	8.295	279784987.953917	6	290.0527	2.67199e-03	1.67047e-03
2018/03/26	00:20:26	ok	ok	290.3340	216.272	0.000000	13.07	72.289	8.219	286283373.276704	2	290.6067	-2.49841e-04	4.29372e-16
2018/03/26	00:25:26	ok	ok	290.3520	216.290	0.000000	12.92	72.203	8.133	267294886.910631	6	289.9966	2.59298e-03	2.34446e-03
2018/03/26	00:30:26	ok	ok	290.3760	216.291	0.000000	12.78	72.091	8.051	261890889.956952	2	290.2400	1.50107e-03	8.43683e-17
2018/03/26	00:35:26	ok	ok	290.4040	216.283	0.000000	12.66	71.983	7.979	269259933.300397	2	289.5733	1.00298e-03	2.84040e-16
2018/03/26	00:40:26	ok	ok	290.4280	216.286	0.000000	12.54	71.903	7.911	257404031.739186	6	289.9535	2.86075e-03	2.11038e-03
2018/03/26	00:45:26	ok	ok	290.4400	216.286	0.000000	12.43	71.796	7.846	268447254.120409	2	290.3667	1.25032e-03	3.82713e-16
2018/03/26	00:50:26	ok	ok	290.4660	216.296	0.000000	12.32	71.690	7.781	289752641.941431	2	290.3667	1.25038e-03	3.82713e-16
2018/03/26	00:55:26	ok	ok	290.4840	216.311	0.000000	12.21	71.640	7.722	268172360.662162	2	290.8744	-2.91265e-04	5.26332e-16
2018/03/26	01:00:26	ok	ok	290.5020	216.322	0.000000	12.10	71.562	7.661	303328788.682756	2	290.4933	9.99986e-04	1.68589e-16
2018/03/26	01:05:26	ok	ok	290.5240	216.306	0.000000	12.04	71.465	7.622	273786489.532127	2	290.5333	6.24859e-04	1.45000e-16
2018/03/26	01:10:26	ok	ok	290.5440	216.310	0.000000	11.90	71.382	7.547	288720531.589887	2	290.4933	9.99931e-04	1.68589e-16
2018/03/26	01:15:26	ok	ok	290.5560	216.305	0.000000	11.82	71.309	7.502	263699619.800761	2	290.4400	1.50014e-03	1.77896e-16
2018/03/26	01:20:26	ok	ok	290.5760	216.304	0.000000	11.74	71.266	7.460	290567866.766919	6	290.2419	2.52985e-03	2.36133e-03
2018/03/26	01:25:26	ok	ok	290.5860	216.300	0.000000	11.65	71.163	7.408	293311088.032814	6	290.2211	2.72304e-03	2.51882e-03
2018/03/26	01:30:26	ok	ok	290.6120	216.296	0.000000	11.56	71.061	7.355	282595039.516265	2	290.5619	3.57010e-04	3.11491e-16
2018/03/26	01:35:26	ok	ok	290.6120	216.304	0.000000	11.49	71.019	7.319	291279015.007157	2	289.6667	5.01378e-03	1.79445e-16
2018/03/26	01:40:26	ok	ok	290.6360	216.305	0.000000	11.40	70.973	7.273	279442299.255026	2	290.7467	4.99517e-04	3.40599e-16
2018/03/26	01:45:26	ok	ok	290.6540	216.306	0.000000	11.32	70.901	7.230	281402056.597495	2	290.5667	1.24958e-03	4.89466e-16
2018/03/26	01:50:26	ok	ok	290.6640	216.314	0.000000	11.24	70.801	7.183	272052074.820716	6	290.2814	2.68957e-03	2.29623e-03
2018/03/26	01:55:26	ok	ok	290.6800	216.320	0.000000	11.17	70.731	7.145	286519830.130066	6	290.3221	2.58558e-03	2.33774e-03
2018/03/26	02:00:26	ok	ok	290.7020	216.316	0.000000	11.11	70.663	7.111	273399827.026486	2	291.1456	-4.57286e-04	1.35983e-16
2018/03/26	02:05:26	ok	ok	290.7040	216.320	0.000000	11.03	70.591	7.068	272414010.261896	2	289.2689	2.42684e-03	7.54442e-16
2018/03/26	02:10:26	ok	ok	290.7160	216.327	0.000000	10.97	70.523	7.035	281111937.750323	2	290.6933	9.99321e-04	1.99368e-16
2018/03/26	02:15:26	ok	ok	290.7300	216.305	0.000000	10.89	70.479	6.995	291887450.240643	2	290.8733	2.49650e-04	2.98933e-16
2018/03/26	02:20:26	ok	ok	290.7440	216.300	0.000000	10.83	70.439	6.965	268457852.473672	2	290.9119	8.91470e-05	2.56554e-16
2018/03/26	02:25:26	ok	ok	290.7680	216.296	0.000000	10.76	70.397	6.930	287662162.708562	2	290.8476	3.56660e-04	5.72632e-16
2018/03/26	02:30:26	ok	ok	290.7720	216.299	0.000000	10.70	70.329	6.897	272291394.038514	2	290.6933	9.99191e-04	1.99368e-16
2018/03/26	02:35:26	ok	ok	290.7840	216.298	0.000000	10.62	70.286	6.858	281557756.193981	2	290.8200	7.49065e-04	7.81646e-17
2018/03/26	02:40:26	ok	ok	290.7920	216.297	0.000000	10.57	70.219	6.830	249826300.324860	2	290.6400	1.49905e-03	1.14022e-16
2018/03/26	02:45:26	ok	ok	290.3120	216.285	0.000000	10.50	70.178	6.796	246742519.426903	2	289.7175	5.35706e-03	1.50312e-16
2018/03/26	02:50:26	ok	ok	290.8220	216.282	0.000000	10.45	70.111	6.768	260502631.277833	2	290.9357	2.67397e-04	3.91415e-16
2018/03/26	02:55:26	ok	ok	290.8320	216.288	0.000000	10.39	70.100	6.742	251310924.648697	2	290.7667	1.24861e-03	3.09105e-16
2018/03/26	03:00:26	ok	ok	290.8440	216.273	0.000000	10.32	70.030	6.705	244967146.642526	2	290.9467	4.99100e-04	2.24953e-16
2018/03/26	03:05:26	ok	ok	290.8720	216.263	0.000000	10.26	69.990	6.676	245923925.530274	2	291.0881	-8.90777e-05	2.56399e-16
2018/03/26	03:10:26	ok	ok	290.8680	216.265	0.000000	10.18	69.947	6.638	248750714.760661	2	290.9467	4.99082e-04	2.24953e-16
2018/03/26	03:15:26	ok	ok	290.8840	216.230	0.000000	10.14	69.911	6.618	238717078.995565	2	290.9467	4.99002e-04	2.24953e-16
2018/03/26	03:20:26	ok	ok	290.8960	216.229	0.000000	10.07	69.869	6.585	253379533.607065	2	291.0238	1.78167e-04	2.14203e-16
2018/03/26	03:25:26	ok	ok	290.4000	216.200	0.000000	10.02	69.831	6.561	230918397.829481	2	290.4162	4.53430e-03	2.84895e-16
2018/03/26	03:30:26	ok	ok	290.9160	216.194	0.000000	9.94	69.788	6.523	231513021.880078	2	290.9833	6.23570e-04	1.03913e-16
2018/03/26	03:35:26	ok	ok	290.9100	216.180	0.000000	9.89	69.722	6.497	240437234.362886	2	290.8400	1.49721e-03	3.82090e-16
2018/03/26	03:40:26	ok	ok	290.9280	216.156	0.000000	9.84	69.712	6.475	246203909.592605	2	290.9167	7.79504e-04	6.50678e-17
2018/03/26	03:45:26	ok	ok	290.9440	216.139	0.000000	9.78	69.672	6.447	251370003.363063	2	290.8400	1.49692e-03	3.82090e-16
2018/03/26	03:50:26	ok	ok	290.9480	216.137	0.000000	9.74	69.636	6.427	253974808.148010	2	290.8400	1.49691e-03	3.82090e-16
2018/03/26	03:55:26	ok	ok	290.9680	216.129	0.000000	9.68	69.568	6.397	237447579.372188	2	290.8933	9.97719e-04	1.16178e-16
2018/03/26	04:30:26	ok	ok	291.0200	216.093	0.000000	9.35	69.393	6.248	245971822.743936	6	290.5548	2.83129e-03	2.19064e-03
2018/03/26	04:35:26	ok	ok	291.0340	216.084	0.000000	9.31	69.357	6.229	237266457.250651	7	290.6993	2.11599e-03	3.21923e-03
2018/03/26	04:40:26	ok	ok	291.0380	216.066	0.000000	9.25	69.289	6.199	238684441.725255	6	290.6512	2.78559e-03	2.24580e-03
2018/03/26	04:45:26	ok	ok	291.0500	216.055	0.000000	9.23	69.285	6.191	233099800.632977	6	290.6801	2.73433e-03	2.18766e-03
2018/03/26	04:50:26	ok	ok	291.0680	216.042	0.000000	9.16	69.244	6.159	224360697.086218	2	291.3119	8.89182e-05	2.88132e-16
2018/03/26	04:55:26	ok	ok	291.0680	216.023	0.000000	9.12	69.208	6.141	220887088.758008	7	290.7874	2.02914e-03	2.93126e-03
2018/03/26	05:00:26	ok	ok	290.5640	216.008	0.000000	9.08	69.172	6.122	222802524.583282	2	290.3733	3.99578e-03	4.56377e-17
2018/03/26	05:05:26	ok	ok	290.5840	215.992	0.000000	9.03	69.162	6.101	226689563.090622	2	290.0892	4.90552e-03	1.28775e-16
2018/03/26	05:10:26	ok	ok	291.0920	215.998	0.000000	8.98	69.096	6.076	225302945.841129	2	290.9133	1.74483e-03	1.77606e-16
2018/03/26	05:15:26	ok	ok	291.1040	215.984	0.000000	8.93	69.059	6.053	223992608.448387	2	290.3367	9.67742e-04	1.68680e-16
2018/03/26	05:20:26	ok	ok	290.6140	215.978	0.000000	8.91	69.083	6.048	235994776.808007	2	290.0583	5.31193e-03	3.18455e-16
2018/03/26	05:25:26	ok	ok	291.1180	215.968	0.000000	8.88	69.049	6.033	246646190.124819	2	291.0933	9.96291e-04	2.77402e-16
2018/03/26	05:30:26	ok	ok	290.6100	215.938	0.000000	8.83	69.011	6.011	225000188.786483	2	290.1033	5.12271e-03	3.62097e-16
2018/03/26	05:35:26	ok	ok	291.1340	215.922	0.000000	8.78	69.002	5.991	229358486.839118	2	291.0933	9.96080e-04	2.77402e-16
2018/03/26	05:40:26	ok	ok	290.6220	215.919	0.000000	8.76	68.942	5.978	231297392.243612	2	290.1708	4.84004e-03	4.93552e-17
2018/03/26	05:45:26	ok	ok	291.1580	215.912	0.000000	8.70	68.930	5.954	229380772.522720	2	291.3111	9.21564e-05	2.04369e-16
2018/03/26	05:50:26	ok	ok	291.1600	215.904	0.000000	8.64	68.891	5.928	226135800.205054	2	291.0933	9.95997e-04	2.77402e-16
2018/03/26	05:55:26	ok	ok	291.1720	215.890	0.000000	8.62	68.887	5.920	220410050.916525	2	291.2200	7.46625e-04	1.07150e-16
2018/03/26	06:00:26	ok	ok	290.6580	215.871	0.000000	8.59	68.881	5.908	228994891.590682	2	291.4533	-1.24327e-04	1.55366e-16
2018/03/26	06:05:26	ok	ok	291.1820	215.867	0.000000	8.56	68.847	5.894	231328363.211374	2	291.2200	7.46543e-04	1.07150e-16
2018/03/26	06:10:26	ok	ok	291.2020	215.851	0.000000	8.52	68.812	5.876	232037668.887537	6	290.9590	2.68537e-03	1.59361e-03
2018/03/26	06:15:26	ok	ok	290.6720	215.836	0.000000	8.46	68.772	5.850	231459536.272138	6	290.6445	2.89473e-03	2.22498e-03
2018/03/26	06:20:26	ok	ok	291.2020	215.825	0.000000	8.44	68.740	5.839	228274524.399014	2	291.2200	7.46400e-04	1.07150e-16
2018/03/26	06:25:26	ok	ok	290.6860	215.803	0.000000	8.39	68.731	5.820	233335206.875995	6	290.6306	2.94609e-03	2.18016e-03
2018/03/26	06:30:26	ok	ok	290.6900	215.804	0.000000	8.38	68.729	5.816	221624157.302216	2	290.1850	5.05567e-03	1.56786e-16
2018/03/26	06:35:26	ok	ok	290.7020	215.786	0.000000	8.34	68.693	5.798	237428462.455803	2	290.2300	4.86727e-03	8.03281e-17
2018/03/26	06:40:26	ok	ok	290.7040	215.770	0.000000	8.32	68.689	5.790	230540758.351392	2	290.2567	1.15422e-03	7.86983e-17
2018/03/26	06:45:26	ok	ok	290.7060	215.773	0.000000	8.28	68.653	5.773	234253858.787681	2	291.5167	-1.55304e-04	4.90931e-16
2018/03/26	06:50:26	ok	ok	290.7100	215.754	0.000000	8.26	68.621	5.762	227257024.561774	2	290.2442	5.08466e-03	5.27334e-16
2018/03/26	06:55:26	ok	ok	290.7200	215.738	0.000000	8.23	68.587	5.748	239221286.726566	2	290.1667	1.24801e-03	5.08609e-16
2018/03/26	07:00:26	ok	ok	291.2540	215.736	0.000000	8.20	68.554	5.735	220497809.837576	2	290.2217	5.17821e-03	1.72713e-16
2018/03/26	07:05:26	ok	ok	290.7320	215.720	0.000000	8.17	68.548	5.723	212043110.247809	2	290.4467	4.23880e-03	3.42376e-16
2018/03/26	07:10:26	ok	ok	290.7260	215.722	0.000000	8.14	68.514	5.709	232232092.749039	2	290.3117	4.80209e-03	1.56718e-16
2018/03/26	07:15:26	ok	ok	290.7280	215.702	0.000000	8.12	68.482	5.699	233071399.212925	2	290.2667	4.98949e-03	2.94766e-16
2018/03/26	07:20:26	ok	ok	290.7320	215.707	0.000000	8.10	68.450	5.689	245190382.570060	2	291.4900	-9.31623e-05	1.97084e-16
2018/03/26	07:25:26	ok	ok	291.2780	215.708	0.000000	8.09	68.420	5.683	254175060.994699	2	291.3467	4.97114e-04	2.98410e-16
2018/03/26	07:30:26	ok	ok	291.2740	215.705	0.000000	8.07	68.360	5.671	243081162.179733	2	291.1667	1.24353e-03	1.17371e-16
2018/03/26	07:35:26	ok	ok	290.7320	215.698	0.000000	8.06	68.329	5.665	246706800.201877	2	291.4238	1.77485e-04	3.48649e-16
2018/03/26	07:40:26	ok	ok	290.7320	215.701	0.000000	8.06	68.329	5.665	250295841.058059	6	290.8571	2.84606e-03	1.51417e-03
2018/03/26	07:45:26	ok	ok	291.2820	215.684	0.000000	8.04	68.297	5.655	234893546.845300	6	290.8992	2.70821e-03	2.31726e-03
2018/03/26	07:50:26	ok	ok	291.2820	215.693	0.000000	8.04	68.269	5.652	231048485.797041	2	291.1667	1.24347e-03	1.17371e-16
2018/03/26	07:55:26	ok	ok	290.7460	215.678	0.000000	8.01	68.235	5.639	237779992.692616	2	290.2442	5.08288e-03	5.27334e-16
2018/03/26	08:30:26	ok	ok	290.0980	214.638	0.000000	12.44	63.422	6.935	224729435.174173	6	289.7376	2.78720e-03	2.35551e-03
2018/03/26	08:35:26	ok	ok	290.0260	214.599	0.000000	12.70	63.437	7.049	231767796.718140	2	290.2592	3.10257e-05	2.96041e-16
2018/03/26	08:40:26	ok	ok	289.9620	214.545	0.000000	13.00	63.459	7.184	268772990.271060	4	290.2118	-6.94793e-05	9.23849e-05
2018/03/26	08:45:26	ok	ok	289.9040	214.529	0.000000	13.20	63.523	7.280	257800116.629547	6	289.4313	2.93116e-03	2.32623e-03
2018/03/26	08:50:26	ok	ok	289.8700	214.536	0.000000	13.44	63.564	7.394	272672874.342106	2	289.8933	9.93783e-04	1.16578e-16
2018/03/26	08:55:26	ok	ok	289.8280	214.513	0.000000	13.66	63.602	7.499	248752712.058891	2	290.0678	-4.13782e-05	1.54339e-16
2018/03/26	09:30:26	ok	ok	289.5820	214.511	0.000000	14.79	63.913	8.075	274283078.026317	2	289.9422	-3.31167e-04	5.51535e-16
2018/03/26	09:35:26	ok	ok	289.5400	214.504	0.000000	14.93	63.996	8.155	257865587.354057	2	289.8744	-2.89829e-04	5.28148e-16
2018/03/26	09:40:26	ok	ok	289.5080	214.525	0.000000	15.09	63.994	8.234	270479058.275978	2	290.0100	-3.72499e-04	1.26733e-16
2018/03/26	09:45:26	ok	ok	289.4960	214.514	0.000000	15.20	64.043	8.296	280556056.975011	4	288.0058	3.45633e-03	1.25971e-03
2018/03/26	09:50:26	ok	ok	289.4660	214.538	0.000000	15.39	64.134	8.404	272401625.080035	4	287.1586	4.19960e-03	8.21806e-04
2018/03/26	09:55:26	ok	ok	289.4460	214.542	0.000000	15.46	64.146	8.441	269390438.664712	2	289.5467	4.97501e-04	1.56389e-16
2018/03/26	10:00:26	ok	ok	289.0560	214.526	0.000000	15.54	64.189	8.488	269959642.680432	4	286.9839	4.34499e-03	5.04517e-04
2018/03/26	10:30:36	ok	ok	289.2980	214.514	0.000000	16.26	64.432	8.899	307479421.954161	2	289.2933	9.95743e-04	3.10679e-16
2018/03/26	10:35:36	ok	ok	289.2880	214.529	0.000000	16.31	64.499	8.935	305460953.817823	2	289.2933	9.95812e-04	3.10679e-16
2018/03/26	10:40:36	ok	ok	289.2640	214.530	0.000000	16.38	64.511	8.974	297027207.111218	2	289.3467	4.97816e-04	3.00472e-16
2018/03/26	10:45:36	ok	ok	289.2480	214.530	0.000000	16.51	64.534	9.048	304710238.557100	2	289.3467	4.97816e-04	3.00472e-16
2018/03/26	10:50:36	ok	ok	289.2140	214.529	0.000000	16.60	64.520	9.095	305988980.816572	2	289.1638	2.20600e-03	2.40904e-16
2018/03/26	10:55:36	ok	ok	289.2040	214.525	0.000000	16.69	64.535	9.147	285539966.157087	2	289.1667	1.24528e-03	1.18183e-16
2018/03/26	11:30:36	ok	ok	289.0560	214.630	0.000000	17.40	64.747	9.575	309286541.942409	2	289.1467	4.98391e-04	2.68533e-16
2018/03/26	11:35:36	ok	ok	288.6700	214.627	0.000000	17.50	64.705	9.626	316325739.357135	2	288.4267	3.49741e-03	9.85405e-17
2018/03/26	11:40:36	ok	ok	289.0020	214.613	0.000000	17.60	64.692	9.682	315461703.225711	2	289.2000	-1.18956e-15	2.84102e-16
2018/03/26	11:45:36	ok	ok	288.6280	214.615	0.000000	17.71	64.711	9.748	306556257.009647	2	288.3225	3.65465e-03	3.42366e-16
2018/03/26	11:50:36	ok	ok	288.9460	214.618	0.000000	17.86	64.708	9.835	317827297.483353	2	289.0200	7.47876e-04	1.56655e-16
2018/03/26	11:55:36	ok	ok	288.9140	214.629	0.000000	17.98	64.699	9.904	318283479.100786	2	289.0733	2.49258e-04	7.90300e-17
2018/03/26	12:30:36	ok	ok	288.4100	214.678	0.000000	18.59	64.893	10.299	348528617.278714	3	286.5995	3.80208e-03	3.94100e-04
2018/03/26	12:35:36	ok	ok	288.3860	214.673	0.000000	18.72	64.886	10.378	333929465.764617	2	289.0643	-2.67126e-04	3.93949e-16
2018/03/26	12:40:36	ok	ok	288.3900	214.685	0.000000	18.80	64.959	10.438	325891558.266804	2	288.0408	3.72198e-03	2.70507e-16
2018/03/26	12:45:36	ok	ok	288.3600	214.690	0.000000	18.87	64.912	10.474	328222079.798220	2	288.0858	3.53385e-03	9.43731e-17
2018/03/26	12:50:36	ok	ok	288.3380	214.685	0.000000	19.01	64.906	10.560	341846954.242031	2	288.1083	3.43968e-03	2.59321e-16
2018/03/26	12:55:36	ok	ok	288.3020	214.698	0.000000	19.11	64.923	10.625	331248561.578055	5	288.8635	-1.83134e-05	3.87737e-04
2018/03/26	13:00:36	ok	ok	288.2940	214.695	0.000000	19.21	64.941	10.691	334344299.509846	2	287.9900	3.75409e-04	1.27622e-16
2018/03/26	13:30:46	ok	ok	288.1800	214.703	0.000000	19.70	65.204	11.047	369774993.734633	2	286.4433	5.91340e-03	6.85633e-16
2018/03/26	13:35:46	ok	ok	288.1580	214.718	0.000000	19.76	65.155	11.078	357151647.953098	2	287.8858	3.53676e-03	9.87256e-17
2018/03/26	13:40:46	ok	ok	288.1380	214.711	0.000000	19.88	65.205	11.165	363054714.849557	2	287.9533	3.25421e-03	2.56620e-16
2018/03/26	13:45:46	ok	ok	288.1320	214.716	0.000000	19.92	65.212	11.192	351282761.064750	3	288.7078	-5.68198e-05	7.33542e-05
2018/03/26	13:50:46	ok	ok	288.1220	214.724	0.000000	19.99	65.284	11.250	371754615.086466	2	288.6476	3.56766e-04	4.85623e-16
2018/03/26	13:55:46	ok	ok	288.1040	214.733	0.000000	20.03	65.321	11.283	356921948.110716	2	285.7489	6.97975e-03	6.97232e-16
2018/03/26	14:30:46	ok	ok	288.0300	214.740	0.000000	20.37	65.618	11.561	361038600.732105	2	288.5357	2.67699e-04	2.88671e-16
2018/03/26	14:35:46	ok	ok	288.0320	214.743	0.000000	20.43	65.569	11.593	354418834.617867	6	288.1328	1.37829e-03	1.18329e-03
2018/03/26	14:40:46	ok	ok	288.0380	214.755	0.000000	20.47	65.605	11.627	377513106.986272	2	286.0289	3.94892e-03	9.39036e-16
2018/03/26	14:45:46	ok	ok	288.0260	214.751	0.000000	20.48	65.637	11.639	368671077.128442	2	287.6775	3.85313e-03	1.78990e-16
2018/03/26	14:50:46	ok	ok	288.0260	214.754	0.000000	20.54	65.737	11.698	369295088.978672	2	287.5875	4.23044e-03	4.94140e-17
2018/03/26	14:55:46	ok	ok	288.0180	214.750	0.000000	20.55	65.709	11.699	363620203.879883	2	287.7450	3.57034e-03	1.49314e-16
2018/03/26	15:30:46	ok	ok	287.9860	214.762	0.000000	20.68	66.029	11.846	347172092.756088	2	287.6775	3.85332e-03	1.78990e-16
2018/03/26	15:35:46	ok	ok	287.9860	214.777	0.000000	20.67	66.087	11.849	356572143.463587	2	287.6550	3.94789e-03	3.28222e-17
2018/03/26	15:40:46	ok	ok	287.9920	214.770	0.000000	20.72	66.066	11.880	357392654.536063	2	287.6100	4.13640e-03	2.11080e-16
2018/03/26	15:45:46	ok	ok	287.9940	214.777	0.000000	20.74	66.099	11.900	356645456.275116	2	287.7000	3.75931e-03	1.63007e-16
2018/03/26	15:50:46	ok	ok	287.9960	214.784	0.000000	20.71	66.124	11.884	355716518.148197	2	288.5357	2.67753e-04	2.88671e-16
2018/03/26	15:55:46	ok	ok	287.9960	214.783	0.000000	20.74	66.189	11.916	352882898.837903	2	287.5650	4.32536e-03	1.58214e-16
2018/03/26	16:30:46	ok	ok	287.9920	214.816	0.000000	20.76	66.401	11.968	365770906.593080	2	287.7225	3.66571e-03	3.48426e-16
2018/03/26	16:35:46	ok	ok	287.9980	214.818	0.000000	20.76	66.430	11.973	354684237.079326	2	287.5875	4.23168e-03	4.94140e-17
2018/03/26	16:40:46	ok	ok	288.0140	214.854	0.000000	20.63	66.645	11.922	354602372.096958	2	287.7000	3.76066e-03	1.63007e-16
2018/03/26	16:45:46	ok	ok	288.0100	214.853	0.000000	20.66	66.561	11.927	370981122.475357	2	287.6775	3.85496e-03	1.78990e-16
2018/03/26	16:50:46	ok	ok	288.0060	214.848	0.000000	20.68	66.535	11.937	368591074.499355	2	287.1433	2.13512e-03	3.81545e-16
2018/03/26	16:55:46	ok	ok	288.0260	214.841	0.000000	20.67	66.563	11.935	346171286.228652	2	287.7675	3.47759e-03	2.53088e-16
2018/03/26	17:30:46	ok	ok	288.0100	214.832	0.000000	20.76	66.520	11.989	346022896.350879	2	287.6100	4.13759e-03	2.11080e-16
2018/03/26	17:35:46	ok	ok	288.0140	214.830	0.000000	20.71	66.570	11.964	358510117.357197	2	287.2144	1.96700e-03	3.26950e-16
2018/03/26	17:40:46	ok	ok	288.0160	214.840	0.000000	20.71	66.570	11.964	346454308.764344	2	287.6325	4.04339e-03	3.56274e-16
2018/03/26	17:45:46	ok	ok	288.0020	214.825	0.000000	20.74	66.605	11.991	352590350.891765	2	287.6550	3.94877e-03	3.28222e-17
2018/03/26	17:50:46	ok	ok	288.0120	214.844	0.000000	20.70	66.598	11.962	350005786.187622	2	288.0678	-4.17299e-05	1.55411e-16
2018/03/26	17:55:46	ok	ok	288.0280	214.849	0.000000	20.71	66.630	11.974	344927493.396423	2	288.8133	-4.99477e-04	1.91470e-16
2018/03/26	18:30:46	ok	ok	288.0660	214.892	0.000000	20.54	66.867	11.899	336288390.924327	2	287.5800	7.52578e-04	3.12530e-16
2018/03/26	18:35:46	ok	ok	288.0620	214.904	0.000000	20.50	66.919	11.880	345967140.819182	2	287.7817	3.69780e-03	3.43009e-16
2018/03/26	18:40:46	ok	ok	288.0740	214.909	0.000000	20.47	66.973	11.869	343327878.889731	2	287.7817	3.69787e-03	3.43009e-16
2018/03/26	18:45:46	ok	ok	288.0680	214.916	0.000000	20.44	66.968	11.848	341963268.262018	2	288.6881	-8.92588e-05	2.90750e-16
2018/03/26	18:50:46	ok	ok	288.0720	214.920	0.000000	20.42	66.994	11.838	355900963.503243	2	286.8656	2.55709e-03	3.30407e-16
2018/03/26	18:55:46	ok	ok	288.0880	214.910	0.000000	20.40	66.961	11.819	360748297.707744	2	288.6238	1.78552e-04	9.72595e-17
2018/03/26	19:30:46	ok	ok	288.1200	214.889	0.000000	20.19	67.042	11.689	347329091.772936	2	287.7958	3.91669e-03	2.26973e-16
2018/03/26	19:35:46	ok	ok	288.1560	214.899	0.000000	20.11	67.028	11.632	331100769.005815	2	286.7911	2.85100e-03	5.53761e-16
2018/03/26	19:40:46	ok	ok	288.1360	214.891	0.000000	20.12	67.030	11.639	362608323.702125	2	287.4889	1.67292e-03	5.89711e-16
2018/03/26	19:45:46	ok	ok	288.1400	214.896	0.000000	20.08	67.022	11.611	364250510.917675	2	288.7119	8.92433e-05	1.18145e-16
2018/03/26	19:50:46	ok	ok	288.1620	214.893	0.000000	20.09	67.024	11.618	342639249.466054	2	288.0611	2.08701e-04	5.91667e-16
2018/03/26	19:55:46	ok	ok	288.1660	214.896	0.000000	20.02	67.101	11.584	344210499.501639	2	287.9900	3.38184e-03	3.42761e-16
2018/03/26	20:00:46	ok	ok	288.1700	214.903	0.000000	19.98	67.093	11.555	344255573.071081	2	287.9675	3.47617e-03	9.86976e-17
2018/03/26	20:30:56	ok	ok	289.6980	216.362	0.000000	15.74	72.270	9.673	303581471.674224	3	289.9267	-2.50532e-04	6.81764e-17
2018/03/26	20:35:56	ok	ok	289.7620	216.425	0.000000	15.44	72.240	9.495	295456286.144735	2	289.6933	1.00323e-03	2.00056e-16
2018/03/26	20:40:56	ok	ok	289.8080	216.466	0.000000	15.18	72.218	9.344	300506803.537807	2	289.8200	7.52233e-04	7.84343e-17
2018/03/26	20:45:56	ok	ok	289.3680	216.522	0.000000	14.95	72.145	9.204	289798639.801493	3	287.4816	4.40281e-03	9.45395e-04
2018/03/26	20:50:56	ok	ok	289.8980	216.568	0.000000	14.73	72.102	9.077	305911110.091314	2	289.8933	1.00320e-03	1.16578e-16
2018/03/26	20:55:56	ok	ok	289.9300	216.585	0.000000	14.53	72.006	8.955	302173046.542511	2	288.6111	2.09944e-03	8.77546e-17
2018/03/26	21:00:56	ok	ok	289.9700	216.626	0.000000	14.36	71.973	8.858	303195572.922677	2	289.8400	1.50548e-03	3.83408e-16
2018/03/26	21:05:56	ok	ok	290.0080	216.645	0.000000	14.20	71.885	8.761	297724428.642329	6	289.7369	2.59442e-03	1.49826e-03
2018/03/26	21:10:56	ok	ok	290.0280	216.655	0.000000	14.06	71.829	8.679	297077463.190747	6	289.8340	2.03411e-03	2.35490e-03
2018/03/26	21:15:56	ok	ok	290.0560	216.688	0.000000	13.88	71.737	8.573	313235455.978000	2	289.9667	1.25437e-03	1.82922e-16
2018/03/26	21:20:56	ok	ok	290.0900	216.710	0.000000	13.74	71.682	8.493	298504930.285581	6	289.6781	2.72864e-03	2.39148e-03
2018/03/26	21:25:56	ok	ok	290.1160	216.733	0.000000	13.62	71.630	8.425	301300693.116715	2	289.9133	1.75681e-03	1.78219e-16
2018/03/26	22:00:56	ok	ok	290.2580	216.773	0.000000	12.82	71.219	7.973	291996499.250821	6	289.8699	2.68650e-03	2.44345e-03
2018/03/26	22:05:56	ok	ok	290.2680	216.765	0.000000	12.73	71.173	7.924	298340412.527377	2	290.4238	1.78977e-04	3.49849e-16
2018/03/26	22:10:56	ok	ok	290.2840	216.770	0.000000	12.64	71.128	7.874	280856051.278690	2	288.9400	2.26675e-03	4.70536e-16
2018/03/26	22:15:56	ok	ok	290.3040	216.786	0.000000	12.56	71.055	7.828	286061950.054997	2	290.1133	1.75603e-03	2.11022e-16
2018/03/26	22:20:56	ok	ok	290.3180	216.789	0.000000	12.46	71.008	7.774	290478825.247568	2	290.5119	8.94715e-05	7.71343e-17
2018/03/26	22:25:56	ok	ok	290.3380	216.786	0.000000	12.36	70.960	7.721	264955632.516167	6	289.8519	2.82125e-03	2.32574e-03
2018/03/26	22:30:56	ok	ok	290.3420	216.783	0.000000	12.32	70.896	7.694	258221328.376338	6	289.9710	2.68043e-03	2.15548e-03
2018/03/26	22:35:56	ok	ok	290.3620	216.770	0.000000	12.22	70.876	7.645	259936859.416824	2	290.2400	1.50440e-03	8.43683e-17
2018/03/26	22:40:56	ok	ok	290.3740	216.763	0.000000	12.14	70.804	7.599	270520975.387155	2	289.3625	5.18688e-03	4.02178e-16
2018/03/26	22:45:56	ok	ok	290.3840	216.773	0.000000	12.06	70.760	7.556	280290592.457812	2	290.4200	7.51742e-04	1.16367e-16
2018/03/26	22:50:56	ok	ok	290.4080	216.777	0.000000	11.98	70.688	7.511	264277998.382768	2	290.4200	7.51758e-04	1.16367e-16
2018/03/26	22:55:56	ok	ok	290.4100	216.780	0.000000	11.92	70.677	7.482	250474423.259713	2	289.4217	5.21765e-03	1.99826e-16
2018/03/26	23:30:56	ok	ok	290.5060	216.793	0.000000	11.44	70.386	7.231	261572394.556578	2	290.4933	1.00216e-03	1.68589e-16
2018/03/26	23:35:56	ok	ok	290.5140	216.792	0.000000	11.38	70.374	7.203	246074524.794460	2	290.4933	1.00216e-03	1.68589e-16
2018/03/26	23:40:56	ok	ok	290.0160	216.787	0.000000	11.32	70.335	7.172	239648669.826997	2	289.4808	5.24819e-03	4.76309e-16
2018/03/26	23:45:56	ok	ok	290.0360	216.781	0.000000	11.25	70.321	7.139	244349625.306350	2	289.2078	2.22282e-03	4.13960e-16
2018/03/26	23:50:56	ok	ok	290.0280	216.785	0.000000	11.18	70.279	7.103	246883316.458768	2	290.8067	-2.50262e-04	9.24487e-16
2018/03/26	23:55:56	ok	ok	290.5700	216.769	0.000000	11.12	70.240	7.073	233825078.697468	2	290.8744	-2.91882e-04	5.26332e-16
2018/03/27	00:00:56	ok	ok	290.5800	216.771	0.000000	11.06	70.200	7.042	241994778.801426	2	290.6200	7.51220e-04	4.21733e-17
2018/03/27	00:05:56	ok	ok	290.5760	216.774	0.000000	11.00	70.188	7.015	240873836.605997	2	289.4178	1.84397e-03	9.37912e-16
2018/03/27	00:10:56	ok	ok	290.0880	216.758	0.000000	10.96	70.124	6.991	227971243.899140	2	289.5400	5.27782e-03	9.82095e-17
2018/03/27	00:15:56	ok	ok	290.1040	216.760	0.000000	10.90	70.112	6.963	261269148.794473	2	290.7595	4.46917e-04	4.21695e-16
2018/03/27	00:20:56	ok	ok	290.1140	216.734	0.000000	10.84	70.073	6.933	237405799.266134	2	289.8467	4.26754e-03	3.66825e-16
2018/03/27	00:25:56	ok	ok	290.1200	216.742	0.000000	10.77	70.059	6.901	225418326.468884	3	289.8869	1.06719e-03	4.01807e-04
2018/03/27	00:30:56	ok	ok	290.1240	216.741	0.000000	10.72	70.021	6.876	238666263.767526	3	290.9737	-1.85681e-04	2.42610e-05
2018/03/27	00:35:56	ok	ok	290.1320	216.732	0.000000	10.68	69.985	6.855	227000121.618803	2	289.5767	5.40215e-03	2.94448e-16
2018/03/27	00:40:56	ok	ok	290.1460	216.726	0.000000	10.64	69.949	6.834	236521131.422227	2	290.2238	4.47672e-03	1.08699e-16
2018/03/27	00:45:56	ok	ok	290.1600	216.713	0.000000	10.58	69.910	6.804	230537875.917903	2	290.2086	4.61994e-03	2.37876e-16
2018/03/27	00:50:56	ok	ok	290.1580	216.686	0.000000	10.54	69.874	6.784	224071660.227502	2	290.2162	4.54762e-03	3.01988e-16
2018/03/27	00:55:56	ok	ok	290.1900	216.695	0.000000	10.50	69.838	6.763	233512648.176107	2	290.1042	2.78191e-03	9.87331e-17
2018/03/27	01:00:56	ok	ok	290.1720	216.665	0.000000	10.46	69.802	6.743	225686722.897060	2	290.2314	4.40373e-03	8.51357e-17
2018/03/27	01:05:56	ok	ok	290.1960	216.679	0.000000	10.41	69.821	6.723	227517377.480204	2	289.3367	2.38839e-03	2.96449e-16
2018/03/27	01:10:56	ok	ok	290.2020	216.665	0.000000	10.38	69.758	6.705	210742156.626243	2	289.6667	1.25554e-03	5.09487e-16
2018/03/27	01:15:56	ok	ok	290.2020	216.654	0.000000	10.33	69.749	6.683	228333992.477995	2	291.0267	-6.24803e-05	2.24859e-16
2018/03/27	01:20:56	ok	ok	290.2120	216.647	0.000000	10.28	69.711	6.658	231086483.297060	2	289.9733	4.01314e-03	3.42935e-16
2018/03/27	01:25:56	ok	ok	290.7280	216.637	0.000000	10.26	69.679	6.646	221404645.345429	2	289.6808	5.24094e-03	1.73035e-16
2018/03/27	01:30:56	ok	ok	290.2240	216.637	0.000000	10.21	69.669	6.625	220483223.709417	2	289.7708	4.86282e-03	3.03306e-16
2018/03/27	01:35:56	ok	ok	290.2280	216.650	0.000000	10.18	69.635	6.609	237858674.159009	2	289.7300	1.22380e-03	7.89655e-17
2018/03/27	01:40:56	ok	ok	290.2420	216.644	0.000000	10.12	69.624	6.583	225153796.176391	2	290.2314	4.40331e-03	8.51357e-17
2018/03/27	01:45:56	ok	ok	290.7620	216.636	0.000000	10.09	69.590	6.567	230768099.139383	2	290.9119	8.92855e-05	2.56554e-16
2018/03/27	01:50:56	ok	ok	290.2540	216.633	0.000000	10.06	69.556	6.551	243276990.934886	3	290.0121	1.05870e-03	4.99000e-04
2018/03/27	01:55:56	ok	ok	290.2580	216.627	0.000000	10.02	69.520	6.531	267522818.145886	2	291.0800	-1.87384e-04	1.16103e-16
2018/03/27	02:00:56	ok	ok	290.2500	216.631	0.000000	9.98	69.512	6.514	224327558.741127	2	290.0467	4.26256e-03	2.83576e-16
2018/03/27	02:05:56	ok	ok	290.2680	216.626	0.000000	9.94	69.505	6.497	250076064.141877	2	289.9467	1.06599e-03	3.42967e-16
2018/03/27	02:10:56	ok	ok	290.2760	216.612	0.000000	9.92	69.473	6.486	247534303.613538	2	289.7175	5.36516e-03	1.50312e-16
2018/03/27	02:15:56	ok	ok	290.2760	216.613	0.000000	9.88	69.465	6.469	233452338.136922	2	289.7850	5.08163e-03	3.92362e-16
2018/03/27	02:20:56	ok	ok	290.2880	216.598	0.000000	9.86	69.433	6.457	250881768.120834	2	289.9433	2.60195e-03	1.99790e-16
2018/03/27	02:25:56	ok	ok	290.2840	216.604	0.000000	9.82	69.425	6.440	224646555.327637	2	289.8442	5.11173e-03	2.76877e-16
2018/03/27	02:30:56	ok	ok	290.3140	216.596	0.000000	9.78	69.389	6.421	269101987.935899	2	289.9117	4.82820e-03	2.40216e-16
2018/03/27	02:35:56	ok	ok	290.8380	216.578	0.000000	9.74	69.353	6.401	228174081.447024	2	291.1000	-1.38762e-04	7.96044e-17
2018/03/27	02:40:56	ok	ok	290.8400	216.567	0.000000	9.72	69.350	6.393	227255240.999554	2	290.9467	4.99779e-04	2.24953e-16
2018/03/27	02:45:56	ok	ok	290.3120	216.551	0.000000	9.67	69.340	6.371	226327635.211380	2	290.2267	3.50687e-03	3.24220e-16
2018/03/27	02:50:56	ok	ok	290.3200	216.557	0.000000	9.65	69.336	6.363	227834363.758955	2	289.7400	5.26930e-03	7.38254e-17
2018/03/27	02:55:56	ok	ok	290.3320	216.543	0.000000	9.62	69.331	6.350	243116998.715212	2	289.7767	3.22997e-03	1.16348e-16
2018/03/27	03:00:56	ok	ok	290.3280	216.527	0.000000	9.58	69.295	6.331	224305716.977051	7	290.3809	2.26457e-03	3.19966e-03
2018/03/27	03:05:56	ok	ok	290.3380	216.527	0.000000	9.56	69.291	6.323	252680575.081106	2	290.0733	1.00238e-03	2.83550e-16
2018/03/27	03:10:56	ok	ok	290.3480	216.504	0.000000	9.53	69.257	6.307	243639356.626594	2	290.2267	3.50612e-03	3.24220e-16
2018/03/27	03:15:56	ok	ok	290.3440	216.497	0.000000	9.49	69.249	6.291	242965966.490788	2	289.8667	5.01479e-03	1.57078e-16
2018/03/27	03:20:56	ok	ok	290.8960	216.476	0.000000	9.47	69.217	6.280	230369414.578654	6	290.6473	2.65621e-03	1.42499e-03
2018/03/27	03:25:56	ok	ok	290.8980	216.459	0.000000	9.44	69.212	6.267	239278766.633307	2	289.9483	4.94985e-03	1.51343e-16
2018/03/27	03:30:56	ok	ok	290.3560	216.475	0.000000	9.42	69.208	6.259	263635658.153752	7	290.5802	2.14308e-03	2.92836e-03
2018/03/27	03:35:56	ok	ok	290.9020	216.454	0.000000	9.40	69.176	6.248	221555950.248270	7	290.4495	2.18761e-03	2.99408e-03
2018/03/27	03:40:56	ok	ok	290.3640	216.450	0.000000	9.36	69.168	6.232	264257347.460436	2	291.1000	-8.51365e-17	7.84798e-17
2018/03/27	03:45:56	ok	ok	290.9280	216.453	0.000000	9.34	69.136	6.221	244562148.738829	6	290.7186	2.65332e-03	1.64060e-03
2018/03/27	03:50:56	ok	ok	290.9220	216.443	0.000000	9.32	69.132	6.213	237925521.401925	6	290.3895	2.96285e-03	2.31436e-03
2018/03/27	03:55:56	ok	ok	290.3840	216.449	0.000000	9.30	69.100	6.202	256819593.495936	2	289.9033	5.13837e-03	1.34803e-16
2018/03/27	04:00:56	ok	ok	290.3960	216.439	0.000000	9.28	69.096	6.194	264226040.650843	2	290.4314	4.39611e-03	7.89001e-17
2018/03/27	04:05:56	ok	ok	290.3820	216.426	0.000000	9.24	69.061	6.175	243355854.548564	7	290.3422	2.96438e-03	2.13725e-03
2018/03/27	04:10:56	ok	ok	290.3860	216.439	0.000000	9.22	69.057	6.166	259471827.204734	2	291.1556	-9.24305e-05	3.41499e-16
2018/03/27	04:15:56	ok	ok	290.9480	216.441	0.000000	9.21	69.055	6.162	247013339.307622	2	290.8933	9.99161e-04	1.16178e-16
2018/03/27	04:20:56	ok	ok	290.3940	216.451	0.000000	9.18	69.049	6.150	243673327.830074	7	290.4883	2.33215e-03	2.91840e-03
2018/03/27	04:25:56	ok	ok	290.9560	216.429	0.000000	9.16	68.989	6.137	240550517.899051	6	290.4730	2.80140e-03	2.21054e-03
2018/03/27	04:30:56	ok	ok	290.4000	216.438	0.000000	9.16	68.989	6.137	256266861.856373	6	290.3374	3.04659e-03	2.29076e-03
2018/03/27	04:35:56	ok	ok	290.9600	216.437	0.000000	9.15	68.959	6.130	238151933.400109	7	290.7831	1.99052e-03	2.83631e-03
2018/03/27	04:40:56	ok	ok	290.4080	216.426	0.000000	9.13	68.955	6.122	267253283.394020	7	290.5567	2.18891e-03	2.82313e-03
2018/03/27	04:45:56	ok	ok	290.4040	216.426	0.000000	9.08	68.946	6.102	258429758.033634	7	290.5783	2.17084e-03	2.81946e-03
2018/03/27	04:50:56	ok	ok	290.4160	216.435	0.000000	9.10	68.949	6.110	257144728.253273	7	290.4443	2.39959e-03	2.79480e-03
2018/03/27	04:55:56	ok	ok	290.9780	216.409	0.000000	9.06	68.942	6.094	250720834.005387	7	290.7617	2.06749e-03	2.88706e-03
2018/03/27	05:00:56	ok	ok	290.4280	216.427	0.000000	9.05	68.912	6.087	266665028.182778	2	289.8950	5.45130e-03	2.47011e-16
2018/03/27	05:05:56	ok	ok	290.9840	216.407	0.000000	9.04	68.910	6.083	249322243.355934	6	290.5681	2.77074e-03	2.26844e-03
2018/03/27	05:10:56	ok	ok	290.4240	216.410	0.000000	9.02	68.906	6.075	251950867.832108	2	290.3000	3.75397e-03	2.78105e-16
2018/03/27	05:15:56	ok	ok	290.9860	216.413	0.000000	9.02	68.878	6.072	237896940.223976	2	290.8933	9.99032e-04	1.16178e-16
2018/03/27	05:20:56	ok	ok	290.9900	216.393	0.000000	9.00	68.874	6.064	252843880.487824	2	290.8400	1.49868e-03	3.82090e-16
2018/03/27	05:25:56	ok	ok	290.4380	216.402	0.000000	8.99	68.872	6.060	250686607.286512	2	290.3000	3.75383e-03	2.78105e-16
2018/03/27	05:30:56	ok	ok	290.9960	216.399	0.000000	8.96	68.866	6.048	254810188.123888	2	290.8400	1.49872e-03	3.82090e-16
2018/03/27	05:35:56	ok	ok	291.0060	216.384	0.000000	8.96	68.866	6.048	258172412.211034	6	290.7156	2.69899e-03	1.42814e-03
2018/03/27	05:40:56	ok	ok	290.9960	216.381	0.000000	8.94	68.863	6.040	250184004.188538	2	291.0200	7.48838e-04	1.55578e-16
2018/03/27	05:45:56	ok	ok	291.0040	216.386	0.000000	8.92	68.859	6.032	252581028.875531	7	290.6918	2.06303e-03	3.14350e-03
2018/03/27	05:50:56	ok	ok	291.0080	216.362	0.000000	8.91	68.857	6.028	262877578.683301	6	290.6117	2.88825e-03	1.85822e-03
2018/03/27	05:55:56	ok	ok	291.0120	216.370	0.000000	8.89	68.825	6.018	246669793.986745	2	290.1100	1.03283e-03	2.43878e-16
2018/03/27	06:00:56	ok	ok	291.0140	216.370	0.000000	8.88	68.823	6.014	273232406.819755	7	290.8422	2.01503e-03	2.86087e-03
2018/03/27	06:05:56	ok	ok	291.0160	216.369	0.000000	8.86	68.819	6.006	267033123.641909	2	291.0200	7.48794e-04	1.55578e-16
2018/03/27	06:10:56	ok	ok	291.0140	216.353	0.000000	8.86	68.819	6.006	265858280.258032	2	291.1357	2.67300e-04	6.70564e-16
2018/03/27	06:15:56	ok	ok	291.0080	216.352	0.000000	8.83	68.814	5.994	285008020.593901	6	290.4939	2.85220e-03	2.35678e-03
2018/03/27	06:20:56	ok	ok	291.0260	216.354	0.000000	8.83	68.785	5.991	265123425.525949	2	291.0714	5.34721e-04	1.39564e-16
2018/03/27	06:25:56	ok	ok	291.0240	216.357	0.000000	8.82	68.783	5.987	271272139.722268	2	291.0200	7.48752e-04	1.55578e-16
2018/03/27	06:30:56	ok	ok	290.4540	216.334	0.000000	8.83	68.785	5.991	261996640.520220	2	290.0075	4.97728e-03	9.87660e-17
2018/03/27	06:35:56	ok	ok	291.0220	216.339	0.000000	8.80	68.751	5.977	264605224.677760	6	290.5193	2.82700e-03	2.13709e-03
2018/03/27	06:40:56	ok	ok	291.0360	216.340	0.000000	8.80	68.780	5.979	256984094.573933	6	290.6420	2.85746e-03	1.68428e-03
2018/03/27	06:45:56	ok	ok	291.0400	216.342	0.000000	8.79	68.749	5.973	278833027.039877	6	290.6369	2.86500e-03	1.82897e-03
2018/03/27	06:50:56	ok	ok	291.0320	216.342	0.000000	8.76	68.744	5.961	251301206.174367	2	290.0933	1.18923e-03	1.57433e-16
2018/03/27	06:55:56	ok	ok	291.0260	216.319	0.000000	8.76	68.744	5.961	273966686.678011	2	289.9667	1.25224e-03	4.08839e-16
2018/03/27	07:00:56	ok	ok	291.0320	216.345	0.000000	8.74	68.740	5.953	277282366.609222	6	290.7637	2.78698e-03	1.59954e-03
2018/03/27	07:05:56	ok	ok	291.0360	216.324	0.000000	8.74	68.740	5.953	276325698.390980	2	291.0667	3.11883e-04	2.94739e-16
2018/03/27	07:10:56	ok	ok	291.0300	216.348	0.000000	8.74	68.712	5.950	288279722.957024	2	291.1357	2.67294e-04	6.70564e-16
2018/03/27	07:15:56	ok	ok	291.0420	216.345	0.000000	8.73	68.738	5.949	269940533.251979	2	289.9625	5.16616e-03	1.99453e-16
2018/03/27	07:20:56	ok	ok	291.0340	216.352	0.000000	8.72	68.736	5.945	289226892.863847	2	291.0200	7.48737e-04	1.55578e-16
2018/03/27	07:25:56	ok	ok	291.0360	216.345	0.000000	8.70	68.704	5.934	289707377.354343	2	291.0200	7.48712e-04	1.55578e-16
2018/03/27	07:30:56	ok	ok	291.0440	216.357	0.000000	8.70	68.732	5.937	267213349.266891	2	291.0071	8.02272e-04	4.55237e-17
2018/03/27	07:35:56	ok	ok	291.0360	216.345	0.000000	8.68	68.729	5.929	298921766.361635	6	290.6481	2.59091e-03	2.32198e-03
2018/03/27	07:40:56	ok	ok	291.0380	216.348	0.000000	8.68	68.700	5.927	286525192.859011	2	291.0200	7.48720e-04	1.55578e-16
2018/03/27	07:45:56	ok	ok	291.0420	216.350	0.000000	8.66	68.697	5.919	286462584.493696	6	290.6555	2.64456e-03	2.33036e-03
2018/03/27	07:50:56	ok	ok	291.0400	216.346	0.000000	8.66	68.697	5.919	292063800.652430	2	290.6619	4.10517e-03	3.15929e-17
2018/03/27	07:55:56	ok	ok	291.0420	216.356	0.000000	8.67	68.670	5.920	291593832.154896	7	290.8322	2.05683e-03	2.91507e-03
2018/03/27	08:00:56	ok	ok	291.0360	216.354	0.000000	8.66	68.668	5.916	281250890.707105	2	290.0442	5.10232e-03	2.45054e-16
2018/03/27	08:05:56	ok	ok	291.0360	216.361	0.000000	8.64	68.693	5.911	303340520.126373	2	291.0200	7.48767e-04	1.55578e-16
2018/03/27	08:10:56	ok	ok	291.0420	216.376	0.000000	8.66	68.668	5.916	311199567.593776	3	291.2000	7.80536e-17	1.30806e-16
2018/03/27	08:15:56	ok	ok	291.0380	216.380	0.000000	8.65	68.638	5.910	290200609.716526	2	291.1357	2.67334e-04	6.70564e-16
2018/03/27	08:20:56	ok	ok	291.0340	216.376	0.000000	8.64	68.636	5.906	304883237.606950	2	291.0200	7.48818e-04	1.55578e-16
2018/03/27	08:25:56	ok	ok	291.0340	216.384	0.000000	8.65	68.638	5.910	307260087.260696	6	290.6338	2.62800e-03	2.28754e-03
2018/03/27	08:30:56	ok	ok	291.0360	216.374	0.000000	8.64	68.636	5.906	305883351.568982	2	291.1357	2.67327e-04	6.70564e-16
2018/03/27	08:35:56	ok	ok	291.0340	216.387	0.000000	8.65	68.638	5.910	295221574.704837	2	291.0714	5.34804e-04	1.39564e-16
2018/03/27	08:40:56	ok	ok	291.0340	216.397	0.000000	8.66	68.612	5.911	280667999.131024	2	290.1467	1.06412e-03	2.35884e-16
2018/03/27	08:45:56	ok	ok	291.0380	216.391	0.000000	8.66	68.612	5.911	304909044.708400	2	291.0476	3.56571e-04	3.30710e-16
2018/03/27	08:50:56	ok	ok	291.0240	216.396	0.000000	8.66	68.612	5.911	302460843.499838	2	290.1200	1.12682e-03	2.35906e-16
2018/03/27	08:55:56	ok	ok	291.0260	216.390	0.000000	8.66	68.612	5.911	303511023.444090	6	290.6207	2.67430e-03	2.28363e-03
2018/03/27	09:00:56	ok	ok	291.0300	216.399	0.000000	8.66	68.612	5.911	297289354.728547	2	291.0200	7.48898e-04	1.55578e-16
2018/03/27	09:05:56	ok	ok	291.0280	216.388	0.000000	8.68	68.616	5.919	307703931.085887	3	291.2000	7.80579e-17	1.30806e-16
2018/03/27	09:10:56	ok	ok	291.0260	216.420	0.000000	8.66	68.612	5.911	303023017.295318	6	290.7566	2.64967e-03	1.50119e-03
2018/03/27	09:15:56	ok	ok	291.0260	216.408	0.000000	8.68	68.587	5.917	293499664.138995	6	290.6231	2.71603e-03	2.16927e-03
2018/03/27	09:20:56	ok	ok	291.0240	216.426	0.000000	8.67	68.585	5.913	285277485.037396	7	290.5928	2.15305e-03	3.04206e-03
2018/03/27	09:25:56	ok	ok	291.0160	216.411	0.000000	8.66	68.583	5.909	305256666.868883	2	289.9400	5.26210e-03	1.23486e-16
2018/03/27	09:30:56	ok	ok	291.0180	216.423	0.000000	8.67	68.585	5.913	299701071.011433	2	290.0300	4.88499e-03	2.13928e-16
2018/03/27	09:35:56	ok	ok	291.0180	216.418	0.000000	8.68	68.587	5.917	320657436.547206	2	291.0200	7.48963e-04	1.55578e-16
2018/03/27	09:40:56	ok	ok	291.0320	216.431	0.000000	8.66	68.612	5.911	286444008.316952	6	290.6209	2.83210e-03	1.67581e-03
2018/03/27	09:45:56	ok	ok	291.0260	216.439	0.000000	8.69	68.617	5.923	299378863.186989	2	291.0200	7.49038e-04	1.55578e-16
2018/03/27	09:50:56	ok	ok	291.0080	216.434	0.000000	8.68	68.587	5.917	308062098.915114	2	290.8400	1.49897e-03	3.82090e-16
2018/03/27	09:55:56	ok	ok	291.0120	216.443	0.000000	8.68	68.587	5.917	304819684.455032	2	291.2533	-1.24742e-04	3.40006e-16
2018/03/27	10:00:56	ok	ok	291.0120	216.450	0.000000	8.68	68.587	5.917	294729402.612891	6	290.5348	2.85249e-03	2.18757e-03
2018/03/27	10:05:56	ok	ok	291.0060	216.459	0.000000	8.70	68.591	5.925	320065247.388077	6	290.6269	2.71204e-03	2.40489e-03
2018/03/27	10:10:56	ok	ok	291.0080	216.450	0.000000	8.68	68.587	5.917	316552454.299627	2	290.0200	1.12748e-03	7.87626e-17
2018/03/27	10:15:56	ok	ok	291.0100	216.461	0.000000	8.68	68.587	5.917	321331502.069334	2	291.2533	-1.24752e-04	3.40006e-16
2018/03/27	10:20:56	ok	ok	291.0100	216.458	0.000000	8.69	68.589	5.921	314129533.833120	2	291.2267	-6.23809e-05	1.01508e-16
2018/03/27	10:25:56	ok	ok	290.9980	216.451	0.000000	8.67	68.585	5.913	297834485.467248	2	290.2267	8.76314e-04	3.24220e-16
2018/03/27	10:30:56	ok	ok	291.0020	216.477	0.000000	8.68	68.587	5.917	308553399.944467	6	290.5707	2.75993e-03	2.26097e-03
2018/03/27	10:35:56	ok	ok	290.9960	216.469	0.000000	8.70	68.563	5.922	299931443.063297	2	290.0525	4.79171e-03	3.96708e-16
2018/03/27	10:40:56	ok	ok	290.9960	216.474	0.000000	8.70	68.591	5.925	321248647.223161	2	289.9400	5.26364e-03	1.23486e-16
2018/03/27	10:45:56	ok	ok	290.9960	216.466	0.000000	8.69	68.589	5.921	316835194.181576	2	290.1100	1.03329e-03	2.43878e-16
2018/03/27	10:50:56	ok	ok	291.0060	216.475	0.000000	8.70	68.591	5.925	312881856.168567	2	289.7683	5.70568e-03	9.35744e-17
2018/03/27	10:55:56	ok	ok	290.9960	216.490	0.000000	8.71	68.593	5.929	315177221.608157	7	290.8440	1.96264e-03	2.87971e-03
2018/03/27	11:00:56	ok	ok	290.9900	216.500	0.000000	8.71	68.593	5.929	312853892.450367	6	290.5219	2.80577e-03	2.16558e-03
2018/03/27	11:05:56	ok	ok	290.9900	216.491	0.000000	8.72	68.595	5.933	324583117.227249	2	290.8933	9.99390e-04	1.16178e-16
2018/03/27	11:10:56	ok	ok	290.9880	216.503	0.000000	8.72	68.595	5.933	331557315.644090	6	290.5823	2.80205e-03	2.41722e-03
2018/03/27	11:15:56	ok	ok	290.9840	216.489	0.000000	8.72	68.595	5.933	329980578.833521	2	290.8400	1.49935e-03	3.82090e-16
2018/03/27	11:20:56	ok	ok	290.9880	216.498	0.000000	8.73	68.597	5.937	334276456.416954	2	290.9190	8.92263e-04	4.40316e-16
2018/03/27	11:25:56	ok	ok	290.9820	216.487	0.000000	8.74	68.627	5.943	313595865.854891	2	290.0567	1.15886e-03	2.83298e-16
2018/03/27	11:30:56	ok	ok	290.9800	216.501	0.000000	8.76	68.631	5.951	329374608.679367	7	290.6394	2.07666e-03	3.17196e-03
2018/03/27	11:35:56	ok	ok	290.9700	216.509	0.000000	8.75	68.600	5.944	309490581.951666	2	290.1100	1.03349e-03	2.43878e-16
2018/03/27	11:40:56	ok	ok	290.9800	216.503	0.000000	8.77	68.604	5.952	310186233.125783	6	290.5425	2.77499e-03	2.22712e-03
2018/03/27	11:45:56	ok	ok	290.9760	216.505	0.000000	8.76	68.602	5.948	324921361.748518	2	289.9033	5.13969e-03	1.34803e-16
2018/03/27	11:50:56	ok	ok	290.9800	216.517	0.000000	8.80	68.610	5.964	310480502.828783	6	290.3474	2.91136e-03	2.78084e-03
2018/03/27	11:55:56	ok	ok	290.9740	216.526	0.000000	8.80	68.610	5.964	316211987.321830	7	290.7710	2.01637e-03	2.82126e-03
2018/03/27	12:00:56	ok	ok	290.9720	216.514	0.000000	8.80	68.610	5.964	335407092.457806	6	290.7166	2.64693e-03	1.72293e-03
2018/03/27	12:05:56	ok	ok	290.9600	216.522	0.000000	8.78	68.634	5.959	312000992.590389	7	290.5017	2.23560e-03	3.09281e-03
2018/03/27	12:10:56	ok	ok	290.9600	216.516	0.000000	8.81	68.612	5.968	337001106.229599	6	290.5539	2.71290e-03	2.34381e-03
2018/03/27	12:15:56	ok	ok	290.9520	216.545	0.000000	8.82	68.614	5.972	334294127.961158	7	290.7673	1.97238e-03	2.87363e-03
2018/03/27	12:20:56	ok	ok	290.9480	216.536	0.000000	8.84	68.617	5.980	338751435.155384	2	290.8933	9.99598e-04	1.16178e-16
2018/03/27	12:25:56	ok	ok	290.9460	216.534	0.000000	8.84	68.589	5.978	318634349.554539	6	290.5653	2.74411e-03	2.26181e-03
2018/03/27	12:30:56	ok	ok	290.9560	216.553	0.000000	8.84	68.617	5.980	326811268.715020	6	290.5684	2.79635e-03	1.65715e-03
2018/03/27	12:35:56	ok	ok	290.9500	216.549	0.000000	8.86	68.621	5.988	310664343.988438	7	290.7390	2.04611e-03	2.72857e-03
2018/03/27	12:40:56	ok	ok	290.9460	216.572	0.000000	8.86	68.621	5.988	333919171.125400	7	290.7535	1.98985e-03	2.86466e-03
2018/03/27	12:45:56	ok	ok	290.9320	216.568	0.000000	8.88	68.596	5.994	332496955.767597	6	290.4449	2.82235e-03	2.35510e-03
2018/03/27	12:50:56	ok	ok	290.9240	216.587	0.000000	8.91	68.602	6.006	319870691.953971	2	291.1667	-1.38735e-04	1.96717e-16
2018/03/27	12:55:56	ok	ok	290.9240	216.584	0.000000	8.92	68.576	6.007	325231375.469006	2	290.8933	9.99822e-04	1.16178e-16
2018/03/27	13:00:56	ok	ok	290.9220	216.602	0.000000	8.92	68.604	6.010	337908623.930836	6	290.4908	2.73816e-03	2.26258e-03
2018/03/27	13:05:56	ok	ok	290.9160	216.601	0.000000	8.95	68.610	6.022	337189749.410061	6	290.3894	2.78059e-03	2.25015e-03
2018/03/27	13:10:56	ok	ok	290.9080	216.618	0.000000	8.98	68.587	6.031	325054951.210360	2	290.8933	9.99977e-04	1.16178e-16
2018/03/27	13:15:56	ok	ok	290.9080	216.632	0.000000	9.00	68.591	6.039	339728151.352476	6	290.5152	2.66323e-03	2.29836e-03
2018/03/27	13:20:56	ok	ok	290.9040	216.635	0.000000	9.01	68.621	6.046	326581434.413555	2	289.8033	1.28614e-03	3.43136e-16
2018/03/27	13:25:56	ok	ok	290.8960	216.652	0.000000	9.02	68.594	6.047	338512299.134489	6	290.5332	2.61795e-03	2.36506e-03
2018/03/27	13:30:56	ok	ok	290.8900	216.669	0.000000	9.04	68.598	6.055	339740012.293122	2	290.8714	5.35870e-04	8.37806e-17
2018/03/27	13:35:56	ok	ok	290.8820	216.680	0.000000	9.06	68.602	6.064	326152064.093322	6	290.4650	2.68423e-03	2.18364e-03
2018/03/27	13:40:56	ok	ok	290.8820	216.704	0.000000	9.08	68.606	6.072	335474490.852658	6	290.6353	2.54184e-03	1.53775e-03
2018/03/27	13:45:56	ok	ok	290.8760	216.692	0.000000	9.10	68.609	6.080	349699742.365641	2	291.0367	3.12446e-05	1.45330e-16
2018/03/27	13:50:56	ok	ok	290.8680	216.713	0.000000	9.12	68.613	6.088	329963754.222663	6	290.3643	2.87302e-03	2.23804e-03
2018/03/27	13:55:56	ok	ok	290.8640	216.719	0.000000	9.15	68.619	6.100	333712490.250066	6	290.4375	2.84782e-03	2.34387e-03
2018/03/27	14:00:56	ok	ok	290.8580	216.738	0.000000	9.18	68.596	6.110	330041038.089005	2	291.1167	-1.56213e-04	1.21276e-16
2018/03/27	14:05:56	ok	ok	290.8440	216.725	0.000000	9.18	68.568	6.107	331609152.238164	2	290.8200	7.50543e-04	7.81646e-17
2018/03/27	14:10:56	ok	ok	290.8400	216.748	0.000000	9.22	68.604	6.126	342517224.327304	2	290.8500	4.69090e-04	3.09016e-16
2018/03/27	14:15:56	ok	ok	290.8380	216.762	0.000000	9.24	68.607	6.134	322967836.463070	2	289.7400	5.27429e-03	7.38254e-17
2018/03/27	14:20:56	ok	ok	290.8340	216.746	0.000000	9.27	68.585	6.144	340451881.059856	2	290.8200	7.50617e-04	7.81646e-17
2018/03/27	14:25:56	ok	ok	290.8160	216.761	0.000000	9.31	68.564	6.158	326865037.773039	2	289.7625	5.17966e-03	1.48274e-16
2018/03/27	14:30:56	ok	ok	290.8020	216.761	0.000000	9.34	68.569	6.170	318766533.424638	2	290.0000	9.40985e-04	1.16536e-16
2018/03/27	14:35:56	ok	ok	290.8060	216.776	0.000000	9.38	68.577	6.186	334806002.820308	2	291.0111	-4.63102e-05	2.14447e-16
2018/03/27	14:40:56	ok	ok	290.7900	216.785	0.000000	9.40	68.581	6.194	345920288.395577	2	290.6933	1.00144e-03	1.99368e-16
2018/03/27	14:45:56	ok	ok	290.7880	216.786	0.000000	9.42	68.613	6.205	333173714.915458	2	290.6933	1.00144e-03	1.99368e-16
2018/03/27	14:50:56	ok	ok	290.7760	216.782	0.000000	9.45	68.590	6.215	347115803.658513	2	290.6933	1.00142e-03	1.99368e-16
2018/03/27	14:55:56	ok	ok	290.7680	216.787	0.000000	9.49	68.598	6.232	348241966.798350	2	290.8733	2.50206e-04	2.98933e-16
2018/03/27	15:00:56	ok	ok	290.7640	216.805	0.000000	9.52	68.603	6.244	354386803.982022	2	290.9119	8.93549e-05	2.56554e-16
2018/03/27	15:05:56	ok	ok	290.7620	216.812	0.000000	9.56	68.582	6.258	312600281.481007	2	290.6933	1.00156e-03	1.99368e-16
2018/03/27	15:10:56	ok	ok	290.7480	216.815	0.000000	9.58	68.614	6.269	321620423.970477	2	289.7033	5.15061e-03	1.09686e-16
2018/03/27	15:15:56	ok	ok	290.7420	216.828	0.000000	9.63	68.595	6.287	318205233.345213	2	289.7258	5.05631e-03	2.45247e-17
2018/03/27	15:20:56	ok	ok	290.7300	216.837	0.000000	9.65	68.599	6.295	350184781.870081	2	290.7467	5.00745e-04	3.40599e-16
2018/03/27	15:25:56	ok	ok	290.7220	216.851	0.000000	9.70	68.608	6.316	344721798.473289	2	290.7467	5.00779e-04	3.40599e-16
2018/03/27	15:30:56	ok	ok	290.7040	216.857	0.000000	9.72	68.584	6.322	340272309.568342	2	289.7033	5.15161e-03	1.09686e-16
2018/03/27	15:35:56	ok	ok	290.6940	216.871	0.000000	9.76	68.620	6.341	328635711.287682	2	289.6217	5.21625e-03	3.10327e-16
2018/03/27	15:40:56	ok	ok	290.6980	216.898	0.000000	9.80	68.599	6.356	326632959.378940	2	290.8238	1.78841e-04	8.18405e-17
2018/03/27	15:45:56	ok	ok	290.6780	216.909	0.000000	9.84	68.606	6.372	335390608.080173	2	290.5667	1.25306e-03	4.89466e-16
2018/03/27	15:50:56	ok	ok	290.6680	216.924	0.000000	9.89	68.587	6.391	341117834.784972	2	290.5667	1.25314e-03	4.89466e-16
2018/03/27	15:55:56	ok	ok	290.6600	216.946	0.000000	9.92	68.621	6.406	344524730.476259	2	290.6200	7.51825e-04	4.21733e-17
2018/03/27	16:00:56	ok	ok	290.6440	216.961	0.000000	9.98	68.604	6.429	336669445.324953	2	290.6200	7.51876e-04	4.21733e-17
2018/03/27	16:05:56	ok	ok	290.6320	216.993	0.000000	10.01	68.610	6.442	340906226.928248	2	289.6217	5.21918e-03	3.10327e-16
2018/03/27	16:10:56	ok	ok	290.6220	216.996	0.000000	10.04	68.615	6.455	334439971.607777	2	290.6200	7.51998e-04	4.21733e-17
2018/03/27	16:15:56	ok	ok	290.6200	217.032	0.000000	10.08	68.623	6.472	353068226.180327	2	290.8111	-4.63969e-05	2.19927e-16
2018/03/27	16:20:56	ok	ok	290.6100	217.030	0.000000	10.13	68.661	6.496	352328430.836045	2	290.6200	7.52118e-04	4.21733e-17
2018/03/27	16:25:56	ok	ok	290.6000	217.046	0.000000	10.16	68.666	6.509	361541273.626889	2	290.6200	7.52173e-04	4.21733e-17
2018/03/27	16:30:56	ok	ok	290.5900	217.043	0.000000	10.20	68.702	6.528	357267813.743485	2	290.4400	1.50525e-03	1.77896e-16
2018/03/27	16:35:56	ok	ok	290.5920	217.061	0.000000	10.22	68.706	6.537	333787484.928962	6	290.2004	2.71778e-03	2.12847e-03
2018/03/27	16:40:56	ok	ok	290.5840	217.065	0.000000	10.24	68.710	6.546	331910990.523192	2	290.6476	3.58174e-04	4.82282e-16
2018/03/27	16:45:56	ok	ok	290.5720	217.077	0.000000	10.26	68.742	6.557	334428529.135938	2	289.4808	5.25520e-03	4.76309e-16
2018/03/27	16:50:56	ok	ok	290.5640	217.084	0.000000	10.29	68.776	6.573	349506407.704391	2	290.4933	1.00351e-03	1.68589e-16
2018/03/27	16:55:56	ok	ok	290.5600	217.087	0.000000	10.32	68.782	6.586	358933682.879575	2	290.4933	1.00352e-03	1.68589e-16
2018/03/27	17:00:56	ok	ok	290.5540	217.099	0.000000	10.35	68.816	6.602	358472821.293011	2	290.4933	1.00358e-03	1.68589e-16
2018/03/27	17:05:56	ok	ok	290.5580	217.099	0.000000	10.37	68.819	6.610	344320948.513009	6	290.2202	2.74731e-03	1.77877e-03
2018/03/27	17:10:56	ok	ok	290.5440	217.103	0.000000	10.38	68.850	6.617	350305706.510480	2	290.4933	1.00360e-03	1.68589e-16
2018/03/27	17:15:56	ok	ok	290.5360	217.119	0.000000	10.42	68.886	6.637	370383907.604295	2	290.7119	8.95462e-05	1.17332e-16
2018/03/27	17:20:56	ok	ok	290.5360	217.114	0.000000	10.44	68.918	6.649	361268154.873800	2	290.5500	4.70367e-04	1.56782e-16
2018/03/27	17:25:56	ok	ok	290.5320	217.133	0.000000	10.46	68.922	6.658	350492649.076237	2	290.5467	5.01776e-04	1.55851e-16
2018/03/27	17:30:56	ok	ok	290.5280	217.124	0.000000	10.46	68.950	6.660	365121093.579071	2	290.6238	1.79151e-04	9.65902e-17
2018/03/27	17:35:56	ok	ok	290.5220	217.143	0.000000	10.48	68.954	6.669	349041168.451965	2	290.3667	1.25528e-03	3.82713e-16
2018/03/27	17:40:56	ok	ok	290.5160	217.130	0.000000	10.51	68.959	6.682	360461993.024104	2	289.4892	4.94159e-03	2.14327e-16
2018/03/27	17:45:56	ok	ok	290.5100	217.155	0.000000	10.52	68.990	6.690	345392680.130361	2	290.4792	1.96071e-04	1.97211e-16
2018/03/27	17:50:56	ok	ok	290.5180	217.136	0.000000	10.55	69.024	6.706	362477351.873116	2	290.6678	-4.17978e-05	1.49156e-16
2018/03/27	17:55:56	ok	ok	290.5060	217.151	0.000000	10.54	69.050	6.704	374130291.247284	6	290.2889	2.54693e-03	1.68792e-03
2018/03/27	18:00:56	ok	ok	290.5080	217.162	0.000000	10.56	69.054	6.713	350112410.480595	6	290.2403	2.60423e-03	1.66303e-03
2018/03/27	18:05:56	ok	ok	290.5060	217.151	0.000000	10.56	69.083	6.716	355118685.161223	2	290.5467	5.01816e-04	1.55851e-16
2018/03/27	18:10:56	ok	ok	290.5040	217.160	0.000000	10.58	69.115	6.727	336365766.642408	2	290.5467	5.01838e-04	1.55851e-16
2018/03/27	18:15:56	ok	ok	290.5020	217.181	0.000000	10.60	69.147	6.739	342913875.812811	2	290.3667	1.25550e-03	3.82713e-16
2018/03/27	18:20:56	ok	ok	290.4980	217.180	0.000000	10.59	69.145	6.734	345613072.427673	2	290.3667	1.25549e-03	3.82713e-16
2018/03/27	18:25:56	ok	ok	290.4980	217.172	0.000000	10.60	69.175	6.742	357093704.094443	2	290.5467	5.01866e-04	1.55851e-16
2018/03/27	18:30:56	ok	ok	290.4900	217.184	0.000000	10.60	69.204	6.744	330105548.616820	3	289.5933	4.78368e-03	0.00000e+00
2018/03/27	18:35:56	ok	ok	290.4980	217.171	0.000000	10.62	69.236	6.756	346147840.779442	6	290.2856	2.50229e-03	1.56125e-03
2018/03/27	18:40:56	ok	ok	290.4940	217.182	0.000000	10.62	69.236	6.756	339744072.423177	2	290.3667	1.25550e-03	3.82713e-16
2018/03/27	18:45:56	ok	ok	290.4900	217.179	0.000000	10.62	69.264	6.759	339458025.243015	2	290.3667	1.25548e-03	3.82713e-16
2018/03/27	18:50:56	ok	ok	290.4920	217.170	0.000000	10.62	69.293	6.761	351902505.548853	2	290.3667	1.25543e-03	3.82713e-16
2018/03/27	18:55:56	ok	ok	290.4920	217.181	0.000000	10.61	69.319	6.760	345972812.602945	2	290.5467	5.01885e-04	1.55851e-16
2018/03/27	19:00:56	ok	ok	290.4940	217.182	0.000000	10.64	69.353	6.776	342921117.083566	2	290.5467	5.01888e-04	1.55851e-16
2018/03/27	19:05:56	ok	ok	290.4920	217.192	0.000000	10.62	69.378	6.770	354466063.585799	2	290.5467	5.01912e-04	1.55851e-16
2018/03/27	19:10:56	ok	ok	290.4940	217.196	0.000000	10.62	69.378	6.770	351026499.557627	2	290.5467	5.01920e-04	1.55851e-16
2018/03/27	19:15:56	ok	ok	290.4980	217.193	0.000000	10.62	69.407	6.773	345483098.831813	6	290.2438	2.56260e-03	1.49512e-03
2018/03/27	19:20:56	ok	ok	290.4940	217.198	0.000000	10.62	69.435	6.775	347310899.152204	2	290.5467	5.01925e-04	1.55851e-16
2018/03/27	19:25:56	ok	ok	290.5020	217.209	0.000000	10.62	69.463	6.778	360181263.126588	2	290.8100	-3.76123e-04	4.71646e-16
2018/03/27	19:30:56	ok	ok	290.4980	217.203	0.000000	10.61	69.490	6.776	357773394.599873	2	290.7000	-2.99426e-16	2.82636e-16
2018/03/27	19:35:56	ok	ok	290.5000	217.216	0.000000	10.59	69.486	6.768	340167234.053095	2	290.5467	5.01967e-04	1.55851e-16
2018/03/27	19:40:56	ok	ok	290.5020	217.215	0.000000	10.60	69.516	6.775	338288141.407916	2	290.6633	-3.13603e-05	7.85977e-17
2018/03/27	19:45:56	ok	ok	290.5040	217.210	0.000000	10.59	69.543	6.773	347664880.094837	2	290.3667	1.25566e-03	3.82713e-16
2018/03/27	19:50:56	ok	ok	290.5020	217.211	0.000000	10.58	69.569	6.771	343392721.412524	2	290.5467	5.01956e-04	1.55851e-16
2018/03/27	19:55:56	ok	ok	290.5060	217.213	0.000000	10.56	69.566	6.762	351782818.334443	2	290.5467	5.01961e-04	1.55851e-16
2018/03/27	20:00:56	ok	ok	290.5060	217.209	0.000000	10.56	69.622	6.768	326846371.952681	2	290.4750	2.35348e-04	1.97214e-16
2018/03/27	20:05:56	ok	ok	290.5100	217.213	0.000000	10.56	69.622	6.768	351295333.437527	2	290.3667	1.25568e-03	3.82713e-16
2018/03/27	20:10:56	ok	ok	290.5140	217.220	0.000000	10.55	69.649	6.766	334957615.701950	2	289.4667	5.03849e-03	9.89506e-17
2018/03/27	20:15:56	ok	ok	290.5140	217.206	0.000000	10.54	69.647	6.762	344747895.078700	2	290.6238	1.79219e-04	9.65902e-17
2018/03/27	20:20:56	ok	ok	290.5160	217.210	0.000000	10.51	69.670	6.751	349823491.402387	2	290.5595	4.48152e-04	4.33576e-16
2018/03/27	20:25:56	ok	ok	290.5240	217.211	0.000000	10.50	69.696	6.750	341677746.759474	2	290.3667	1.25567e-03	3.82713e-16
2018/03/27	20:30:56	ok	ok	290.5260	217.209	0.000000	10.49	69.722	6.748	338177036.631092	2	290.5467	5.01951e-04	1.55851e-16
2018/03/27	20:35:56	ok	ok	290.5360	217.207	0.000000	10.46	69.717	6.735	317694598.804221	2	290.3667	1.25565e-03	3.82713e-16
2018/03/27	20:40:56	ok	ok	290.5280	217.215	0.000000	10.46	69.745	6.737	353839467.553552	2	290.5467	5.01965e-04	1.55851e-16
2018/03/27	20:45:56	ok	ok	290.5320	217.219	0.000000	10.45	69.743	6.733	325082597.140376	2	290.3133	1.75832e-03	1.65968e-16
2018/03/27	20:50:56	ok	ok	290.5360	217.215	0.000000	10.43	69.768	6.727	346226011.458762	6	290.1463	2.61201e-03	2.32995e-03
2018/03/27	20:55:56	ok	ok	290.5340	217.194	0.000000	10.44	69.770	6.731	336002025.942291	2	289.7167	2.67407e-03	1.82964e-16
2018/03/27	21:00:56	ok	ok	290.5400	217.201	0.000000	10.42	69.823	6.728	344426275.365475	6	290.1180	2.84710e-03	1.62490e-03
2018/03/27	21:05:56	ok	ok	290.5380	217.197	0.000000	10.40	69.819	6.719	348102390.585006	2	290.4933	1.00403e-03	1.68589e-16
2018/03/27	21:10:56	ok	ok	290.5460	217.196	0.000000	10.38	69.843	6.713	340462388.730472	2	290.4933	1.00402e-03	1.68589e-16
2018/03/27	21:15:56	ok	ok	290.5460	217.191	0.000000	10.37	69.841	6.708	355088025.408895	2	289.4583	5.35284e-03	6.52354e-17
2018/03/27	21:20:56	ok	ok	290.5460	217.189	0.000000	10.38	69.900	6.718	332670854.567250	2	290.4933	1.00399e-03	1.68589e-16
2018/03/27	21:25:56	ok	ok	290.5560	217.182	0.000000	10.36	69.868	6.707	361112822.090115	6	290.3044	2.57757e-03	1.63637e-03
2018/03/27	21:30:56	ok	ok	290.5640	217.175	0.000000	10.34	69.892	6.701	328998449.999584	2	290.5833	6.27260e-04	1.35059e-16
2018/03/27	21:35:56	ok	ok	290.5600	217.182	0.000000	10.32	69.888	6.692	324706505.680544	6	290.1165	2.67376e-03	2.21293e-03
2018/03/27	21:40:56	ok	ok	290.5640	217.179	0.000000	10.31	69.887	6.687	351642026.764280	2	290.7633	-3.13442e-05	1.57184e-16
2018/03/27	21:45:56	ok	ok	290.5600	217.172	0.000000	10.29	69.911	6.681	340182407.315200	2	290.4933	1.00391e-03	1.68589e-16
2018/03/27	21:50:56	ok	ok	290.5660	217.173	0.000000	10.28	69.937	6.680	339787371.933564	2	290.4933	1.00392e-03	1.68589e-16
2018/03/27	21:55:56	ok	ok	290.5740	217.160	0.000000	10.27	69.936	6.675	342219981.303710	2	290.7119	8.95628e-05	1.17332e-16
2018/03/27	22:00:56	ok	ok	290.5780	217.158	0.000000	10.26	69.962	6.673	347197771.325821	2	289.5258	5.06750e-03	7.52056e-17
2018/03/27	22:05:56	ok	ok	290.5840	217.163	0.000000	10.24	69.958	6.665	331981636.977984	2	290.4933	1.00387e-03	1.68589e-16
2018/03/27	22:10:56	ok	ok	290.5780	217.150	0.000000	10.22	69.954	6.656	345056735.299259	2	290.4933	1.00381e-03	1.68589e-16
2018/03/27	22:15:56	ok	ok	290.5800	217.153	0.000000	10.20	69.979	6.650	353066457.002762	2	290.6733	2.50802e-04	1.27694e-16
2018/03/27	22:20:56	ok	ok	290.5840	217.159	0.000000	10.20	69.979	6.650	347308317.687832	2	290.6733	2.50808e-04	1.27694e-16
2018/03/27	22:25:56	ok	ok	290.5960	217.144	0.000000	10.19	69.977	6.645	324678901.303815	2	290.6476	3.58304e-04	4.82282e-16
2018/03/27	22:30:56	ok	ok	290.5900	217.144	0.000000	10.18	70.003	6.644	338043062.812639	2	290.4933	1.00379e-03	1.68589e-16
2018/03/27	22:35:56	ok	ok	290.5900	217.139	0.000000	10.16	69.999	6.635	354553864.704588	2	290.4400	1.50592e-03	1.77896e-16
2018/03/27	22:40:56	ok	ok	290.5960	217.135	0.000000	10.14	70.024	6.629	350864687.267787	6	290.3015	2.77748e-03	1.73076e-03
2018/03/27	22:45:56	ok	ok	290.6020	217.130	0.000000	10.12	70.020	6.620	338981377.028687	2	290.4933	1.00372e-03	1.68589e-16
2018/03/27	22:50:56	ok	ok	290.6040	217.123	0.000000	10.13	70.050	6.627	351918612.965472	2	290.6200	7.52439e-04	4.21733e-17
2018/03/27	22:55:56	ok	ok	290.6140	217.141	0.000000	10.10	70.045	6.614	345705485.514330	6	290.3523	2.44588e-03	1.51700e-03
2018/03/27	23:00:56	ok	ok	290.6100	217.116	0.000000	10.09	70.043	6.610	346270675.968245	2	290.6200	7.52415e-04	4.21733e-17
2018/03/27	23:05:56	ok	ok	290.6100	217.115	0.000000	10.06	70.065	6.599	344018321.398514	2	290.4400	1.50575e-03	1.77896e-16
2018/03/27	23:10:56	ok	ok	290.6140	217.109	0.000000	10.05	70.063	6.595	340383984.379222	2	290.4400	1.50571e-03	1.77896e-16
2018/03/27	23:15:56	ok	ok	290.6160	217.130	0.000000	10.05	70.092	6.598	341584139.981295	2	290.6200	7.52463e-04	4.21733e-17
2018/03/27	23:20:56	ok	ok	290.6160	217.109	0.000000	10.04	70.090	6.593	348627503.465043	2	290.6200	7.52390e-04	4.21733e-17
2018/03/27	23:25:56	ok	ok	290.6260	217.124	0.000000	10.02	70.114	6.587	346648289.181066	2	290.6200	7.52443e-04	4.21733e-17
2018/03/27	23:30:56	ok	ok	290.6280	217.107	0.000000	10.00	70.082	6.576	341326901.461941	2	290.4400	1.50570e-03	1.77896e-16
2018/03/27	23:35:56	ok	ok	290.6240	217.107	0.000000	9.99	70.108	6.574	351682181.345023	2	290.6200	7.52381e-04	4.21733e-17
2018/03/27	23:40:56	ok	ok	290.6300	217.102	0.000000	9.97	70.133	6.568	340994714.329371	2	290.4400	1.50566e-03	1.77896e-16
2018/03/27	23:45:56	ok	ok	290.6400	217.109	0.000000	9.98	70.135	6.572	338564155.085761	6	290.3699	2.60130e-03	1.68460e-03
2018/03/27	23:50:56	ok	ok	290.6440	217.098	0.000000	9.96	70.131	6.564	332487828.018141	2	290.6200	7.52352e-04	4.21733e-17
2018/03/27	23:55:56	ok	ok	290.6380	217.106	0.000000	9.95	70.157	6.562	328536442.994205	2	290.6200	7.52379e-04	4.21733e-17
2018/03/28	00:00:56	ok	ok	290.6440	217.097	0.000000	9.92	70.151	6.549	343993176.721823	2	290.6200	7.52350e-04	4.21733e-17
2018/03/28	00:05:56	ok	ok	290.6520	217.101	0.000000	9.92	70.151	6.549	348112698.537979	2	290.8000	-4.36126e-16	1.64886e-16
2018/03/28	00:10:56	ok	ok	290.6560	217.088	0.000000	9.87	70.170	6.530	344293551.004818	2	289.6217	5.22147e-03	3.10327e-16
2018/03/28	00:15:56	ok	ok	290.6540	217.094	0.000000	9.88	70.172	6.534	346653802.596151	2	290.7357	2.68585e-04	1.90167e-16
2018/03/28	00:20:56	ok	ok	290.6640	217.100	0.000000	9.87	70.170	6.530	327632594.612508	2	290.6200	7.52357e-04	4.21733e-17
2018/03/28	00:25:56	ok	ok	290.6620	217.097	0.000000	9.84	70.193	6.520	343396492.346041	2	290.5667	1.25414e-03	4.89466e-16
2018/03/28	00:30:56	ok	ok	290.6640	217.107	0.000000	9.84	70.193	6.520	352720176.063934	2	290.6200	7.52383e-04	4.21733e-17
2018/03/28	00:35:56	ok	ok	290.6640	217.090	0.000000	9.82	70.217	6.514	345796084.268936	2	289.6892	4.93727e-03	2.21515e-16
2018/03/28	00:40:56	ok	ok	290.6760	217.103	0.000000	9.80	70.213	6.505	354939919.350592	2	290.5667	1.25418e-03	4.89466e-16
2018/03/28	00:45:56	ok	ok	290.6740	217.092	0.000000	9.80	70.241	6.508	363521089.135886	2	290.7357	2.68583e-04	1.90167e-16
2018/03/28	00:50:56	ok	ok	290.6780	217.088	0.000000	9.78	70.238	6.499	362960433.706457	2	289.5400	5.28585e-03	9.82095e-17
2018/03/28	00:55:56	ok	ok	290.6900	217.086	0.000000	9.75	70.260	6.489	353258589.588035	2	290.8238	1.78996e-04	8.18405e-17
2018/03/28	01:00:56	ok	ok	290.6860	217.084	0.000000	9.76	70.262	6.493	356590898.863099	6	290.3183	2.60384e-03	2.30260e-03
2018/03/28	01:05:56	ok	ok	290.6980	217.075	0.000000	9.70	70.279	6.470	349641770.659754	2	290.6714	5.37242e-04	8.48848e-17
2018/03/28	01:10:56	ok	ok	290.6920	217.070	0.000000	9.69	70.248	6.463	353564915.930800	2	290.5667	1.25399e-03	4.89466e-16
2018/03/28	01:15:56	ok	ok	290.7060	217.071	0.000000	9.68	70.275	6.461	343887539.889464	2	290.7467	5.01287e-04	3.40599e-16
2018/03/28	01:20:56	ok	ok	290.7160	217.065	0.000000	9.66	70.271	6.453	339812342.999968	2	290.7357	2.68549e-04	1.90167e-16
2018/03/28	01:25:56	ok	ok	290.7160	217.065	0.000000	9.66	70.299	6.455	324993930.780698	2	290.6952	7.16231e-04	7.62092e-17
2018/03/28	01:30:56	ok	ok	290.7140	217.050	0.000000	9.64	70.295	6.447	339174797.823330	2	290.7467	5.01239e-04	3.40599e-16
2018/03/28	01:35:56	ok	ok	290.7260	217.037	0.000000	9.61	70.290	6.434	327308159.510050	2	289.9900	8.47996e-04	2.05509e-16
2018/03/28	01:40:56	ok	ok	290.7280	217.038	0.000000	9.61	70.290	6.434	334514493.804608	2	290.7467	5.01210e-04	3.40599e-16
2018/03/28	01:45:56	ok	ok	290.7280	217.023	0.000000	9.60	70.316	6.432	334490865.845113	2	289.7483	4.96616e-03	2.02220e-16
2018/03/28	01:50:56	ok	ok	290.7300	217.028	0.000000	9.58	70.312	6.424	341716224.371064	2	290.7467	5.01187e-04	3.40599e-16
2018/03/28	01:55:56	ok	ok	290.7340	217.011	0.000000	9.54	70.304	6.407	344087181.158475	2	290.9267	-2.50419e-04	7.85266e-17
2018/03/28	02:00:56	ok	ok	290.7380	217.023	0.000000	9.54	70.332	6.409	328531899.914173	2	289.7483	4.96616e-03	2.02220e-16
2018/03/28	02:05:56	ok	ok	290.7440	216.999	0.000000	9.52	70.329	6.401	346164610.378402	2	290.7167	7.83083e-04	7.83526e-17
2018/03/28	02:10:56	ok	ok	290.7420	216.999	0.000000	9.51	70.355	6.399	324812363.813179	2	291.2233	-4.06494e-04	6.71621e-17
2018/03/28	02:15:56	ok	ok	290.7420	216.990	0.000000	9.50	70.325	6.393	341437796.045998	2	290.6933	1.00238e-03	1.99368e-16
2018/03/28	02:20:56	ok	ok	290.7480	216.972	0.000000	9.46	70.345	6.378	360959441.292376	2	290.9119	8.94237e-05	2.56554e-16
2018/03/28	02:25:56	ok	ok	290.7580	216.986	0.000000	9.44	70.341	6.370	334606154.884939	2	290.9119	8.94295e-05	2.56554e-16
[truncated: 1,248 more rows]
