# Supplementary material for: Comparison of Mechanical Properties of Natural Gut and Synthetic Polymer Harp Strings
Source: Materials (Basel). 2018 Nov 1;11(11):2160. doi: 10.3390/ma11112160 (PMC6266393; doi:10.3390/ma11112160)
Supplement: Supplementary file 1 [file materials-11-02160-s001.zip › string_test_data_2018.04.09.15.15.csv]

Date	Time	+-	f0	Frequency	Tension	LengthAdj	Temp	Rel.Hm	Abs.Hm	Pk.Magnitude	Harmonics	Fitted.f0	Bend.Stiff	Fit.Error
>>>>>_Pre-tuning_in_Constant_Frequency_mode_<<<<<
2018/04/09	15:15:38	--	ok	305.5060	237.387	0.000000	35.22	61.971	24.742	395824143.003671	2	305.9600	-1.56283e-03	1.74042e-16
2018/04/09	15:15:48	ok	ok	306.1600	238.210	0.000060	35.15	61.865	24.610	445312540.794268	2	306.2881	-9.32483e-05	1.11365e-16
2018/04/09	15:20:48	--	ok	306.3860	238.497	0.000060	34.11	63.775	24.028	443827867.181055	2	305.9867	2.09334e-03	1.89457e-16
2018/04/09	15:20:58	ok	ok	305.8800	237.964	0.000013	34.13	63.716	24.031	355722410.357717	2	305.5778	2.13018e-03	9.20236e-17
2018/04/09	15:25:57	ok	ok	306.0060	238.128	0.000013	33.79	64.255	23.805	353475352.347421	6	305.5937	2.57311e-03	1.68884e-03
2018/04/09	15:30:57	ok	ok	306.0700	238.229	0.000013	33.56	64.436	23.584	353985842.070846	6	305.6573	2.59913e-03	1.79496e-03
2018/04/09	15:35:57	ok	ok	306.1300	238.334	0.000013	33.27	64.544	23.265	348365284.666252	6	305.7187	2.51125e-03	1.68401e-03
2018/04/09	15:40:57	ok	ok	306.1660	238.381	0.000013	33.12	64.550	23.084	358208566.276283	6	305.7528	2.55512e-03	1.74686e-03
2018/04/09	15:45:57	ok	ok	306.1900	238.424	0.000013	33.01	64.594	22.966	353741244.179109	6	305.7564	2.58837e-03	1.78398e-03
2018/04/09	15:50:57	--	ok	306.2260	238.459	0.000013	32.86	64.694	22.819	365298421.203437	6	305.8137	2.60936e-03	1.75541e-03
2018/04/09	15:51:06	--	ok	305.6340	238.135	-0.000014	32.87	64.540	22.777	367496582.367024	2	305.6000	2.32534e-03	2.25207e-16
2018/04/09	15:51:16	--	ok	306.4560	238.728	0.000031	32.72	64.764	22.675	475438011.827137	4	307.6386	4.39859e-04	1.27853e-03
2018/04/09	15:51:26	--	ok	305.6080	238.124	-0.000024	32.59	65.022	22.609	368584622.085296	6	305.4236	2.73811e-03	1.26893e-03
2018/04/09	15:51:36	--	ok	306.4340	238.709	0.000023	32.53	65.074	22.555	468895415.258009	6	306.0828	2.53940e-03	1.43431e-03
2018/04/09	15:51:45	--	ok	305.6320	238.149	-0.000029	32.35	65.292	22.415	365067820.185869	7	305.6739	1.90193e-03	1.61520e-03
2018/04/09	15:51:55	--	ok	306.4140	238.697	0.000014	32.21	65.671	22.378	470020153.665852	6	306.0808	2.48672e-03	1.35997e-03
2018/04/09	15:52:05	--	ok	305.6220	238.147	-0.000035	32.14	65.876	22.364	366170895.729667	2	305.6444	2.13136e-03	1.85866e-16
2018/04/09	15:52:15	--	ok	306.4100	238.690	0.000011	32.07	66.142	22.371	470670960.405665	6	306.0298	2.56721e-03	1.40929e-03
2018/04/09	15:52:24	--	ok	305.6460	238.148	-0.000039	32.03	66.228	22.352	363135420.463354	6	305.4252	2.77791e-03	1.38196e-03
2018/04/09	15:52:34	--	ok	306.3460	238.628	0.000004	32.05	66.201	22.367	432484127.081655	6	305.8786	2.59360e-03	1.90573e-03
2018/04/09	15:52:44	ok	ok	305.9060	238.161	-0.000039	31.92	66.394	22.277	361233956.086084	6	305.5448	2.56952e-03	1.38956e-03
2018/04/09	15:57:43	--	ok	305.6760	237.842	-0.000039	32.81	64.499	22.690	335681904.525348	6	305.2829	2.57181e-03	1.71002e-03
2018/04/09	15:57:53	ok	ok	306.0720	238.266	0.000000	32.91	64.297	22.739	418626670.439087	4	307.3560	4.10565e-04	1.02483e-03
2018/04/09	16:02:52	ok	ok	306.1040	238.302	0.000000	32.65	64.535	22.511	425973621.489836	6	305.6725	2.57645e-03	1.68555e-03
2018/04/09	16:07:52	ok	ok	306.1220	238.321	0.000000	32.57	64.552	22.422	427861572.219950	6	305.7279	2.43783e-03	1.65821e-03
2018/04/09	16:12:52	ok	ok	306.1380	238.351	0.000000	32.47	64.598	22.319	428810814.657627	6	305.7276	2.54928e-03	1.67653e-03
2018/04/09	16:17:52	ok	ok	306.1640	238.394	0.000000	32.36	64.642	22.204	429409740.588229	6	305.8882	2.37268e-03	1.71743e-03
2018/04/09	16:22:52	ok	ok	306.1780	238.403	0.000000	32.35	64.702	22.213	434774732.077227	2	307.5521	4.49494e-04	2.52791e-16
2018/04/09	16:27:52	ok	ok	306.1860	238.424	0.000000	32.27	64.627	22.093	422082983.557223	6	305.7500	2.63642e-03	1.68963e-03
2018/04/09	16:32:52	ok	ok	306.1900	238.437	0.000000	32.18	64.643	21.992	434563130.640717	7	305.7482	2.65593e-03	1.60430e-03
2018/04/09	16:37:52	--	ok	306.2140	238.454	0.000000	32.12	64.633	21.919	431590595.309620	6	305.8017	2.48987e-03	1.71471e-03
2018/04/09	16:38:02	--	ok	305.6780	238.209	-0.000026	32.16	64.516	21.926	361713778.638583	7	305.4891	2.77792e-03	1.24742e-03
2018/04/09	16:38:12	--	ok	306.4080	238.708	0.000013	31.96	64.700	21.755	472353974.720987	2	305.2260	3.21698e-03	3.35448e-16
2018/04/09	16:38:21	--	ok	305.6880	238.242	-0.000036	31.86	65.024	21.748	366835754.839060	6	305.5002	2.79934e-03	1.26967e-03
2018/04/09	16:38:31	--	ok	306.3660	238.670	0.000001	31.76	65.131	21.668	450682645.623712	6	305.7892	2.82403e-03	1.30514e-03
2018/04/09	16:38:41	--	ok	305.6700	238.206	-0.000043	31.62	65.417	21.601	371134798.451358	6	305.4378	2.82816e-03	1.28616e-03
2018/04/09	16:38:51	--	ok	306.3740	238.682	-0.000004	31.52	65.740	21.591	470139221.179945	3	307.1215	1.53606e-03	9.24629e-04
2018/04/09	16:39:00	ok	ok	305.9100	238.200	-0.000048	31.42	65.908	21.531	371237661.708673	7	305.7578	1.78718e-03	1.62215e-03
2018/04/09	16:44:00	--	ok	305.4560	237.930	-0.000048	32.09	64.535	21.851	345289763.111665	2	305.4000	2.32486e-03	7.58275e-17
2018/04/09	16:44:10	--	ok	306.4180	238.701	0.000017	32.07	64.439	21.795	457267875.794763	6	305.8436	2.83759e-03	1.28489e-03
2018/04/09	16:44:20	ok	ok	305.9840	238.256	-0.000034	31.90	64.628	21.662	368600041.655065	5	305.5877	2.56316e-03	3.26905e-04
2018/04/09	16:49:19	ok	ok	305.9540	238.197	-0.000034	32.03	64.525	21.778	367881325.454241	6	305.6070	2.61751e-03	1.42805e-03
2018/04/09	16:54:19	ok	ok	305.9480	238.189	-0.000034	31.99	64.425	21.698	353455103.103941	6	305.7288	2.45954e-03	1.45785e-03
2018/04/09	16:59:19	ok	ok	305.9560	238.191	-0.000034	32.01	64.460	21.732	347765439.802000	7	305.5138	2.72555e-03	1.54689e-03
2018/04/09	17:04:19	--	ok	305.7100	238.205	-0.000034	31.94	64.417	21.637	359220097.585921	6	305.5015	2.80065e-03	1.35220e-03
2018/04/09	17:04:29	--	ok	306.2620	238.520	0.000001	31.98	64.362	21.665	452445251.764859	3	307.0167	1.54028e-03	8.47166e-04
2018/04/09	17:04:38	ok	ok	306.0020	238.268	-0.000030	31.88	64.345	21.544	365843693.649662	7	305.7589	1.76705e-03	2.05915e-03
2018/04/09	17:09:38	ok	ok	305.9680	238.187	-0.000030	31.89	64.316	21.545	358816401.238739	6	305.6836	2.38292e-03	1.68271e-03
2018/04/09	17:14:38	ok	ok	305.9780	238.189	-0.000030	31.91	64.412	21.601	371529541.421975	2	305.7200	2.15785e-03	1.68953e-16
2018/04/09	17:19:38	ok	ok	305.9720	238.186	-0.000030	31.85	64.340	21.508	370413114.960416	6	305.5686	2.61282e-03	1.72689e-03
2018/04/09	17:24:38	ok	ok	305.9820	238.188	-0.000030	31.86	64.373	21.530	361705234.686968	7	305.6345	2.58619e-03	1.24794e-03
2018/04/09	17:29:38	ok	ok	306.0000	238.217	-0.000030	31.83	64.368	21.494	361347071.153185	7	305.7742	2.43816e-03	1.28319e-03
2018/04/09	17:34:38	ok	ok	305.9880	238.188	-0.000030	31.89	64.254	21.525	367468460.891657	7	305.5929	2.66068e-03	1.65375e-03
2018/04/09	17:39:38	ok	ok	305.9880	238.192	-0.000030	31.82	64.242	21.440	356712384.022280	7	305.5759	2.62878e-03	1.50805e-03
2018/04/09	17:44:38	ok	ok	305.9980	238.208	-0.000030	31.78	64.235	21.393	360713774.214375	7	305.5949	2.62004e-03	1.59958e-03
2018/04/09	17:49:38	ok	ok	306.0000	238.208	-0.000030	31.77	64.234	21.381	358884620.230624	7	305.6664	2.55050e-03	1.28289e-03
2018/04/09	17:54:38	ok	ok	306.0020	238.198	-0.000030	31.77	64.172	21.360	367687520.002284	7	305.8153	2.44979e-03	1.14790e-03
2018/04/09	17:59:38	ok	ok	306.0180	238.201	-0.000030	31.72	64.225	21.321	374241739.790362	7	305.7900	2.50003e-03	1.27547e-03
2018/04/09	18:04:38	ok	ok	306.0100	238.200	-0.000030	31.74	64.167	21.324	355544041.694683	7	305.5949	2.68054e-03	1.65438e-03
2018/04/09	18:09:38	ok	ok	306.0140	238.211	-0.000030	31.74	64.198	21.334	352779143.071643	7	305.7988	2.46620e-03	1.32797e-03
2018/04/09	18:14:38	ok	ok	306.0260	238.203	-0.000030	31.65	64.183	21.227	362199495.134450	7	305.7874	2.41763e-03	1.02265e-03
2018/04/09	18:19:38	ok	ok	306.0280	238.207	-0.000030	31.71	64.162	21.288	363265990.655941	5	305.4263	2.83447e-03	1.01164e-03
2018/04/09	18:24:38	ok	ok	306.0280	238.218	-0.000030	31.64	64.181	21.215	357078791.930176	7	305.6071	2.72350e-03	1.67637e-03
2018/04/09	18:29:38	ok	ok	306.0420	238.217	-0.000030	31.61	64.207	21.190	369960954.700233	7	305.7070	2.58356e-03	1.34660e-03
2018/04/09	18:34:38	--	ok	306.2120	238.476	-0.000030	31.07	65.108	20.874	420563382.423305	6	305.6721	2.65374e-03	9.19888e-04
2018/04/09	18:34:48	--	ok	305.6320	238.167	-0.000056	31.07	64.985	20.835	416809159.301754	7	305.4395	2.65943e-03	8.76441e-04
2018/04/09	18:34:58	--	ok	306.4120	238.702	-0.000011	30.94	65.148	20.742	516724173.211999	4	304.6574	3.61771e-03	1.03040e-03
2018/04/09	18:35:07	--	ok	305.6660	238.221	-0.000060	30.89	65.356	20.752	404838522.025526	7	305.4618	2.68938e-03	9.38794e-04
2018/04/09	18:35:17	--	ok	306.3660	238.661	-0.000021	30.89	65.325	20.742	505921645.776355	6	305.7761	2.68460e-03	9.37419e-04
2018/04/09	18:35:27	--	ok	305.6480	238.199	-0.000065	30.83	65.346	20.682	409928221.019238	7	305.4424	2.63804e-03	8.59998e-04
2018/04/09	18:35:37	--	ok	306.3980	238.691	-0.000023	30.88	65.478	20.780	495884139.045280	6	305.7804	2.72864e-03	9.14766e-04
2018/04/09	18:35:46	--	ok	305.6480	238.211	-0.000070	30.80	65.464	20.686	400605552.727068	7	305.3391	2.76392e-03	1.78457e-03
2018/04/09	18:35:56	--	ok	306.3740	238.685	-0.000028	30.67	65.689	20.612	482618225.718754	6	305.8331	2.67830e-03	9.62000e-04
2018/04/09	18:36:06	--	ok	305.6320	238.198	-0.000073	30.60	65.769	20.560	406999310.438857	7	305.3157	2.79807e-03	1.83899e-03
2018/04/09	18:36:16	--	ok	306.3880	238.701	-0.000030	30.55	66.038	20.588	485215706.904171	4	306.5138	2.07189e-03	5.72281e-04
2018/04/09	18:36:25	--	ok	305.6300	238.198	-0.000076	30.50	66.029	20.530	413557200.548377	7	305.4627	2.69106e-03	1.23236e-03
2018/04/09	18:36:35	--	ok	306.3800	238.696	-0.000032	30.42	66.231	20.504	506070874.404384	6	305.7957	2.74606e-03	1.01659e-03
2018/04/09	18:36:45	--	ok	305.6340	238.204	-0.000077	30.32	66.490	20.474	401854852.570199	7	305.4440	2.65282e-03	8.67957e-04
2018/04/09	18:36:55	--	ok	306.3740	238.701	-0.000034	30.22	66.657	20.414	506846870.522919	6	305.7982	2.72298e-03	1.03221e-03
2018/04/09	18:37:04	--	ok	305.6420	238.225	-0.000078	30.16	66.891	20.420	408856092.208882	7	305.4477	2.63868e-03	8.76786e-04
2018/04/09	18:37:14	--	ok	306.3740	238.705	-0.000035	30.09	67.002	20.376	491922129.389709	6	305.7665	2.76881e-03	9.14843e-04
2018/04/09	18:37:24	ok	ok	305.9060	238.215	-0.000080	30.02	67.204	20.360	411617773.163797	6	305.3732	2.72694e-03	1.00623e-03
2018/04/09	18:42:23	--	ok	305.7480	237.990	-0.000080	30.64	65.437	20.500	412187568.663961	6	305.1967	2.74212e-03	1.07160e-03
2018/04/09	18:42:33	ok	ok	306.0540	238.316	-0.000050	30.66	65.317	20.485	488142765.414029	6	305.4858	2.69298e-03	1.05676e-03
2018/04/09	18:47:32	ok	ok	306.1020	238.361	-0.000050	30.47	65.563	20.352	496108414.291271	3	304.9650	3.18356e-03	5.41323e-05
2018/04/09	18:52:32	ok	ok	306.1320	238.398	-0.000050	30.38	65.517	20.239	504620860.041035	3	304.9117	3.21634e-03	1.10941e-04
2018/04/09	18:57:32	ok	ok	306.1600	238.442	-0.000050	30.16	65.541	20.008	507772338.182305	3	305.0057	3.12735e-03	1.58391e-04
2018/04/09	19:02:32	ok	ok	306.1780	238.461	-0.000050	30.04	65.521	19.872	518589613.333558	4	304.3682	3.64890e-03	1.35650e-03
2018/04/09	19:07:32	--	ok	306.2140	238.501	-0.000050	29.98	65.603	19.832	502471752.933465	2	305.5799	2.60580e-03	1.63581e-16
2018/04/09	19:07:42	--	ok	305.6660	238.255	-0.000076	29.96	65.507	19.782	454124205.743312	4	303.8054	4.02960e-03	1.06569e-03
2018/04/09	19:07:52	--	ok	306.4020	238.767	-0.000036	29.82	65.514	19.635	566869083.564184	4	304.6767	3.59578e-03	1.05392e-03
2018/04/09	19:08:01	ok	ok	305.9820	238.301	-0.000084	29.70	65.862	19.611	468572021.655763	4	304.3887	3.48276e-03	8.23462e-04
2018/04/09	19:13:01	ok	ok	305.9240	238.206	-0.000084	29.82	65.576	19.653	469700334.334621	4	304.1942	3.61536e-03	1.06182e-03
2018/04/09	19:18:01	ok	ok	305.9560	238.234	-0.000084	29.75	65.594	19.584	466424795.715741	3	304.8013	3.16899e-03	2.34256e-04
2018/04/09	19:23:01	ok	ok	305.9760	238.248	-0.000084	29.64	65.637	19.480	474162725.316001	4	304.3272	3.55453e-03	8.50459e-04
2018/04/09	19:28:01	ok	ok	305.9860	238.269	-0.000084	29.56	65.624	19.392	485783506.219243	4	304.2563	3.59648e-03	9.93026e-04
2018/04/09	19:33:01	ok	ok	306.0100	238.277	-0.000084	29.46	65.576	19.273	469011563.536465	3	305.0768	2.90971e-03	6.20800e-05
2018/04/09	19:38:01	ok	ok	306.0200	238.301	-0.000084	29.34	65.525	19.133	487188528.954179	4	304.4579	3.42404e-03	1.10775e-03
2018/04/09	19:43:01	ok	ok	306.0280	238.312	-0.000084	29.32	65.491	19.102	478575464.318444	2	305.3147	2.74998e-03	1.92058e-16
2018/04/09	19:48:01	ok	ok	306.0460	238.329	-0.000084	29.22	65.505	19.002	476180293.952367	2	305.3938	2.66309e-03	9.85589e-17
2018/04/09	19:53:01	ok	ok	306.0500	238.331	-0.000084	29.14	65.430	18.898	475625576.311352	2	305.6777	2.38739e-03	4.66205e-16
2018/04/09	19:58:01	ok	ok	306.0620	238.338	-0.000084	29.14	65.460	18.907	488535961.660464	2	305.9816	2.14179e-03	2.53845e-16
2018/04/09	20:03:01	--	ok	306.2220	238.561	-0.000084	28.42	66.713	18.525	482219991.548704	2	306.2200	7.84614e-04	1.01902e-16
2018/04/09	20:03:11	--	ok	305.6200	238.205	-0.000110	28.50	66.605	18.577	477690303.007810	4	303.9009	3.78573e-03	6.78341e-04
2018/04/09	20:03:20	--	ok	306.3920	238.735	-0.000065	28.48	66.540	18.538	587731702.562548	2	306.6037	1.66607e-03	1.23232e-16
2018/04/09	20:03:30	--	ok	305.6340	238.232	-0.000111	28.28	66.749	18.394	495520408.029955	4	304.0841	3.60735e-03	1.26750e-03
2018/04/09	20:03:40	--	ok	306.4240	238.789	-0.000069	28.25	67.049	18.446	565970500.297392	4	304.8974	3.29367e-03	9.71428e-04
2018/04/09	20:03:50	--	ok	305.6080	238.202	-0.000119	28.10	67.296	18.362	480478897.220358	2	305.9663	1.92431e-03	1.05329e-15
2018/04/09	20:03:59	--	ok	306.4360	238.805	-0.000072	28.02	67.555	18.352	590226414.711520	4	304.7619	3.36662e-03	9.48842e-04
2018/04/09	20:04:09	--	ok	305.6060	238.202	-0.000124	27.94	67.663	18.301	473645828.233302	2	305.9198	1.93897e-03	6.72032e-16
2018/04/09	20:04:19	--	ok	306.4120	238.784	-0.000078	27.89	67.927	18.322	571430353.802547	4	304.3791	3.66604e-03	1.02431e-03
2018/04/09	20:04:29	ok	ok	305.8640	238.212	-0.000126	27.83	68.067	18.299	474070222.823828	4	303.5645	4.09727e-03	7.70136e-04
2018/04/09	20:09:28	ok	ok	305.8700	238.199	-0.000126	27.84	67.402	18.130	483944537.336174	2	305.9467	5.22749e-04	2.13924e-16
2018/04/09	20:14:28	ok	ok	305.9620	238.323	-0.000126	27.48	67.642	17.837	476269220.213006	7	305.7955	2.18043e-03	1.16747e-03
2018/04/09	20:19:28	ok	ok	306.0180	238.410	-0.000126	27.26	67.785	17.659	487232547.591399	3	305.0092	2.84258e-03	6.79711e-04
2018/04/09	20:24:28	ok	ok	306.0800	238.480	-0.000126	26.98	67.857	17.406	468840352.690695	7	305.8994	2.23126e-03	1.22107e-03
2018/04/09	20:29:28	ok	ok	306.1160	238.500	-0.000126	26.90	67.812	17.318	468962694.548968	2	306.2238	1.86763e-04	2.26060e-16
2018/04/09	20:34:28	ok	ok	306.1460	238.539	-0.000126	26.68	67.834	17.113	453883601.989140	7	305.8480	2.30663e-03	1.43057e-03
2018/04/09	20:39:28	ok	ok	306.1620	238.558	-0.000126	26.50	67.772	16.927	455231760.467744	6	305.7874	2.71308e-03	1.41376e-03
2018/04/09	20:44:28	ok	ok	306.1880	238.574	-0.000126	26.40	67.724	16.822	452849838.596731	6	305.9494	2.51652e-03	1.27772e-03
2018/04/09	20:49:28	--	ok	306.2020	238.591	-0.000126	26.26	67.669	16.678	459517062.002984	6	305.8649	2.62265e-03	1.36550e-03
2018/04/09	20:49:38	ok	ok	305.9180	238.282	-0.000150	26.34	67.623	16.741	452307602.499950	4	304.0488	3.60205e-03	9.07635e-04
2018/04/09	20:54:37	ok	ok	305.9580	238.324	-0.000150	26.18	67.715	16.615	436008678.613541	7	305.7131	2.22586e-03	1.69544e-03
2018/04/09	20:59:37	ok	ok	305.9800	238.317	-0.000150	26.04	67.690	16.480	432779647.938303	6	305.7969	2.50921e-03	1.29593e-03
2018/04/09	21:04:37	ok	ok	306.0140	238.354	-0.000150	25.91	67.818	16.391	433095744.038685	6	305.6435	2.73860e-03	1.45801e-03
2018/04/09	21:09:37	--	ok	305.7600	238.359	-0.000150	25.81	67.710	16.274	418400046.030057	6	305.5326	2.87854e-03	1.38897e-03
2018/04/09	21:09:47	--	ok	306.3180	238.703	-0.000122	25.78	67.644	16.231	515579726.177491	6	305.8813	2.64143e-03	2.07874e-03
2018/04/09	21:09:57	ok	ok	305.9340	238.261	-0.000159	25.68	67.868	16.194	431869302.787371	4	303.7545	3.86304e-03	9.78254e-04
2018/04/09	21:14:56	ok	ok	305.9220	238.233	-0.000159	25.74	67.668	16.200	434206221.745119	2	306.2133	-5.22370e-04	9.42517e-17
2018/04/09	21:19:56	ok	ok	305.9360	238.244	-0.000159	25.67	67.655	16.134	413510009.805542	6	305.7135	2.43579e-03	1.31563e-03
2018/04/09	21:24:56	ok	ok	305.9540	238.247	-0.000159	25.58	67.639	16.049	425180466.173771	6	305.7389	2.42366e-03	1.34079e-03
2018/04/09	21:29:56	ok	ok	305.9540	238.252	-0.000159	25.54	67.572	15.997	422491474.801333	6	305.7327	2.50596e-03	1.44742e-03
2018/04/09	21:34:56	ok	ok	306.1240	238.448	-0.000159	24.88	68.714	15.676	434457113.642323	2	306.1100	2.05937e-03	1.08322e-16
2018/04/09	21:39:56	ok	ok	306.2000	238.539	-0.000159	24.52	69.038	15.433	405895721.471746	6	305.8412	2.65256e-03	1.56088e-03
2018/04/09	21:44:56	--	ok	306.2620	238.632	-0.000159	24.22	69.073	15.182	422532340.322023	6	306.0269	2.52022e-03	1.47481e-03
2018/04/09	21:45:06	ok	ok	305.8880	238.191	-0.000189	24.28	68.965	15.209	413276215.890308	3	302.2294	6.03306e-03	1.63502e-04
2018/04/09	21:50:05	ok	ok	305.9700	238.285	-0.000189	24.01	69.065	15.000	408009189.388688	6	305.5692	2.73375e-03	1.48715e-03
2018/04/09	21:55:05	ok	ok	306.0120	238.333	-0.000189	23.81	69.028	14.823	414712897.915943	7	305.6762	2.65621e-03	1.36088e-03
2018/04/09	22:00:05	ok	ok	306.0280	238.362	-0.000189	23.71	68.951	14.723	412126607.332587	4	303.9017	4.13940e-03	6.54396e-04
2018/04/09	22:05:05	ok	ok	306.0720	238.398	-0.000189	23.47	68.907	14.514	420742020.741490	7	305.7384	2.63751e-03	1.85033e-03
2018/04/09	22:10:05	ok	ok	306.0960	238.418	-0.000189	23.36	68.887	14.420	399259726.936798	7	305.8573	2.55763e-03	1.38624e-03
2018/04/09	22:15:05	ok	ok	306.1220	238.437	-0.000189	23.26	68.780	14.315	411117353.710253	7	305.9678	2.48940e-03	1.30246e-03
2018/04/09	22:20:05	ok	ok	306.1440	238.473	-0.000189	23.14	68.729	14.207	406709061.073435	6	305.9259	2.66012e-03	1.50782e-03
2018/04/09	22:25:05	ok	ok	306.1620	238.481	-0.000189	23.00	68.644	14.077	419433199.904363	7	305.7167	2.71030e-03	1.81930e-03
2018/04/09	22:30:05	ok	ok	306.1740	238.501	-0.000189	22.92	68.510	13.985	402856792.336711	7	305.9238	2.59132e-03	1.41782e-03
2018/04/09	22:35:05	ok	ok	306.2000	238.498	-0.000189	22.84	68.407	13.900	438918926.008870	7	305.8899	2.64342e-03	1.27646e-03
2018/04/09	22:40:05	ok	ok	306.2000	238.519	-0.000189	22.73	68.327	13.797	421478196.298208	7	305.9836	2.52767e-03	1.37805e-03
2018/04/09	22:45:05	--	ok	306.2240	238.523	-0.000189	22.71	68.235	13.763	427498371.909245	7	305.9065	2.55030e-03	1.77645e-03
2018/04/09	22:45:15	ok	ok	305.8980	238.169	-0.000215	22.76	68.154	13.786	434403561.420555	8	305.7536	2.15577e-03	1.76058e-03
2018/04/09	22:50:14	ok	ok	305.9500	238.214	-0.000215	22.60	68.126	13.654	430521069.363146	7	305.7773	2.48785e-03	1.35444e-03
2018/04/09	22:55:14	ok	ok	305.9660	238.226	-0.000215	22.50	68.137	13.579	420723003.201602	6	305.8337	2.35570e-03	5.51028e-04
2018/04/09	23:00:14	ok	ok	305.9860	238.236	-0.000215	22.44	68.008	13.506	441315565.287910	7	305.8116	2.47130e-03	1.30855e-03
2018/04/09	23:05:14	--	ok	306.4660	238.858	-0.000215	20.68	71.484	12.824	430231365.708623	2	306.3460	2.49291e-03	2.39096e-16
2018/04/09	23:05:24	ok	ok	306.1420	238.505	-0.000267	20.72	71.404	12.840	453115957.528400	6	305.5688	2.85132e-03	6.20213e-04
2018/04/09	23:10:23	--	ok	306.3840	238.807	-0.000267	19.80	72.451	12.347	471563270.864501	5	305.7585	2.88539e-03	6.62644e-04
2018/04/09	23:10:33	ok	ok	305.8480	238.211	-0.000310	19.86	72.404	12.383	468543064.300606	6	305.1286	2.96279e-03	1.02568e-03
>>>>>_No_Adjustment_mode_<<<<<
2018/04/09	23:10:42	ok	ok	305.8480	238.213	0.000000	19.87	72.290	12.370	474368005.894205	6	305.3064	2.83240e-03	6.43747e-04
2018/04/09	23:15:41	ok	ok	306.0380	238.435	0.000000	19.18	72.823	11.967	494416624.861796	6	305.3801	2.95508e-03	1.01579e-03
2018/04/09	23:20:41	ok	ok	306.1580	238.563	0.000000	18.70	72.932	11.651	484839027.390228	6	306.0078	2.43538e-03	5.49660e-04
2018/04/09	23:25:41	ok	ok	306.2480	238.666	0.000000	18.30	72.998	11.388	513597012.108738	6	306.0907	2.48563e-03	6.57991e-04
2018/04/09	23:30:41	ok	ok	306.3240	238.743	0.000000	17.95	72.929	11.144	484951764.476111	7	306.0060	2.52638e-03	1.20003e-03
2018/04/09	23:35:41	ok	ok	306.3900	238.803	0.000000	17.62	72.894	10.922	493119741.754550	3	306.8184	1.90776e-03	7.01556e-04
2018/04/09	23:40:41	ok	ok	306.4420	238.849	0.000000	17.35	72.812	10.735	493209324.255368	5	305.7295	2.96144e-03	1.11524e-03
2018/04/09	23:45:41	ok	ok	306.4920	238.894	0.000000	17.08	72.702	10.548	489626957.382160	3	306.9371	1.89999e-03	7.27948e-04
2018/04/09	23:50:41	ok	ok	306.5360	238.917	0.000000	16.86	72.631	10.399	478218413.467733	7	306.2654	2.53866e-03	1.11452e-03
2018/04/09	23:55:41	ok	ok	306.5720	238.963	0.000000	16.66	72.506	10.258	481046184.930219	7	306.2823	2.48919e-03	1.20638e-03
2018/04/10	00:00:41	ok	ok	306.6080	238.980	0.000000	16.44	72.406	10.109	494505593.421306	7	306.3196	2.56987e-03	1.27045e-03
2018/04/10	00:05:41	ok	ok	306.6440	238.989	0.000000	16.24	72.281	9.971	494712045.556167	3	307.3036	1.72706e-03	8.24486e-04
2018/04/10	00:10:41	ok	ok	306.3880	239.007	0.000000	16.08	72.193	9.863	479011726.199048	7	306.2845	2.66698e-03	1.19151e-03
2018/04/10	00:15:41	ok	ok	306.4160	239.016	0.000000	15.92	72.104	9.756	475247170.095300	7	306.3456	2.65043e-03	1.19197e-03
2018/04/10	00:20:41	ok	ok	306.4440	239.047	0.000000	15.77	71.989	9.653	473036536.048013	7	306.3419	2.68055e-03	1.20333e-03
2018/04/10	00:25:41	ok	ok	306.4560	239.062	0.000000	15.64	71.850	9.559	482252094.935363	7	306.3468	2.71360e-03	1.21327e-03
2018/04/10	00:30:41	ok	ok	306.4880	239.063	0.000000	15.46	71.757	9.443	488032748.128383	7	306.4552	2.70651e-03	9.85898e-04
2018/04/10	00:35:41	ok	ok	306.5080	239.084	0.000000	15.34	71.620	9.357	494126894.476983	7	306.3543	2.68532e-03	1.75963e-03
2018/04/10	00:40:41	ok	ok	306.5360	239.082	0.000000	15.22	71.539	9.278	473536513.466475	7	306.4475	2.70445e-03	1.13177e-03
2018/04/10	00:45:41	ok	ok	306.5460	239.072	0.000000	15.10	71.459	9.201	475244563.809383	7	306.4903	2.68901e-03	1.24119e-03
2018/04/10	00:50:41	ok	ok	306.5640	239.089	0.000000	14.98	71.350	9.120	466873720.332087	7	306.5165	2.72548e-03	1.18028e-03
2018/04/10	00:55:41	ok	ok	306.5920	239.083	0.000000	14.88	71.245	9.051	473900786.100279	7	306.5050	2.68386e-03	1.23462e-03
2018/04/10	01:00:41	ok	ok	306.6040	239.109	0.000000	14.76	71.136	8.971	477451443.909389	7	306.5605	2.69406e-03	1.16096e-03
2018/04/10	01:05:41	ok	ok	306.6240	239.111	0.000000	14.64	71.056	8.896	486429443.244037	7	306.7331	2.30358e-03	1.34283e-03
2018/04/10	01:10:41	ok	ok	306.6360	239.102	0.000000	14.56	70.955	8.840	486132949.374027	7	306.6272	2.69920e-03	1.18588e-03
2018/04/10	01:15:41	ok	ok	306.6540	239.120	0.000000	14.47	70.880	8.782	480840472.831416	7	306.6555	2.65931e-03	1.17193e-03
2018/04/10	01:20:41	ok	ok	306.6680	239.122	0.000000	14.36	70.802	8.714	478177759.624417	6	306.7488	2.25072e-03	1.45882e-03
2018/04/10	01:25:41	ok	ok	306.6800	239.109	0.000000	14.28	70.758	8.666	482469134.599130	7	306.7950	2.25593e-03	1.28883e-03
2018/04/10	01:30:41	ok	ok	306.6940	239.119	0.000000	14.18	70.624	8.597	494629032.088329	6	306.7595	2.29377e-03	1.42109e-03
2018/04/10	01:35:41	ok	ok	306.7080	239.106	0.000000	14.08	70.548	8.535	483190479.576794	2	306.2242	4.55455e-03	7.11046e-17
2018/04/10	01:40:41	ok	ok	306.7180	239.092	0.000000	14.02	70.451	8.492	474911127.842309	2	306.8419	3.51278e-03	9.77755e-17
2018/04/10	01:45:41	ok	ok	306.7320	239.092	0.000000	13.95	70.380	8.447	473152517.877326	2	306.8419	3.51277e-03	9.77755e-17
2018/04/10	01:50:41	ok	ok	306.7520	239.102	0.000000	13.86	70.277	8.388	487670641.785485	2	306.2214	2.52768e-03	4.57701e-16
2018/04/10	01:55:41	ok	ok	306.7600	239.095	0.000000	13.79	70.207	8.344	482836268.894767	7	306.8296	2.33809e-03	1.28975e-03
2018/04/10	02:00:41	ok	ok	306.7660	239.091	0.000000	13.72	70.165	8.303	489304363.434715	6	306.7930	2.33024e-03	1.48373e-03
2018/04/10	02:05:41	ok	ok	306.7860	239.087	0.000000	13.66	70.096	8.265	481065835.786905	6	306.7977	2.67364e-03	1.29622e-03
2018/04/10	02:10:41	ok	ok	306.7940	239.074	0.000000	13.58	70.024	8.216	481681289.829870	6	306.8447	2.33717e-03	1.43344e-03
2018/04/10	02:15:41	ok	ok	306.8040	239.095	0.000000	13.53	69.957	8.182	486599062.489426	6	306.8855	2.21596e-03	1.54299e-03
2018/04/10	02:20:41	ok	ok	306.8160	239.080	0.000000	13.46	69.858	8.136	473161565.469661	2	307.1357	2.79992e-04	6.35631e-16
2018/04/10	02:25:41	ok	ok	306.8140	239.093	0.000000	13.41	69.791	8.103	471079366.497640	6	306.7184	2.95340e-03	1.35480e-03
2018/04/10	02:30:41	ok	ok	306.8440	239.071	0.000000	13.34	69.720	8.060	487145957.869859	2	306.5273	2.14228e-03	2.19706e-17
2018/04/10	02:35:41	ok	ok	306.8460	239.059	0.000000	13.29	69.654	8.027	485285186.821709	2	306.9305	3.62333e-03	2.07606e-16
2018/04/10	02:40:41	ok	ok	306.8540	239.063	0.000000	13.24	69.616	7.998	495257536.919682	7	306.8866	2.35337e-03	1.41989e-03
2018/04/10	02:45:41	ok	ok	306.8620	239.045	0.000000	13.14	69.540	7.940	470557997.381003	2	307.2238	1.86581e-04	2.25325e-16
2018/04/10	02:50:41	ok	ok	306.8740	239.053	0.000000	13.11	69.505	7.922	481675667.601423	6	306.8219	2.73315e-03	1.41230e-03
2018/04/10	02:55:41	ok	ok	306.8860	239.037	0.000000	13.05	69.437	7.885	490003910.223960	2	306.9076	3.84739e-03	9.31154e-17
2018/04/10	03:00:41	ok	ok	306.8980	239.047	0.000000	13.00	69.370	7.853	473597317.100713	6	306.8594	2.67785e-03	1.38597e-03
2018/04/10	03:05:41	ok	ok	306.9000	239.038	0.000000	12.96	69.305	7.826	478136379.614677	6	306.8644	2.65256e-03	1.33253e-03
2018/04/10	03:10:41	ok	ok	306.9160	239.047	0.000000	12.90	69.265	7.793	459948475.650996	6	306.9252	2.62263e-03	1.31432e-03
2018/04/10	03:15:41	ok	ok	306.9260	239.035	0.000000	12.85	69.199	7.761	470061880.756239	7	307.0178	2.26578e-03	1.24753e-03
2018/04/10	03:20:41	ok	ok	306.9280	239.044	0.000000	12.82	69.164	7.743	466727800.804186	6	306.8710	2.73238e-03	1.34485e-03
2018/04/10	03:25:41	ok	ok	306.9360	239.029	0.000000	12.78	69.100	7.717	472774451.647323	6	306.9161	2.78537e-03	1.34913e-03
2018/04/10	03:30:41	ok	ok	306.9360	239.015	0.000000	12.71	69.086	7.682	470358189.423357	6	306.8485	2.77796e-03	1.47169e-03
2018/04/10	03:35:41	ok	ok	306.9500	239.026	0.000000	12.66	69.020	7.651	465652323.106105	6	306.9246	2.75490e-03	1.40278e-03
2018/04/10	03:40:41	ok	ok	306.9520	239.005	0.000000	12.64	68.987	7.637	454348904.895236	7	307.1085	2.01278e-03	1.54397e-03
2018/04/10	03:45:41	ok	ok	306.9700	238.990	0.000000	12.60	68.951	7.615	456206183.418603	6	306.9570	2.65887e-03	1.32459e-03
2018/04/10	03:50:41	ok	ok	306.9680	238.997	0.000000	12.54	68.883	7.579	455869496.040879	6	306.9305	2.67661e-03	1.37534e-03
2018/04/10	03:55:41	ok	ok	306.9720	238.985	0.000000	12.52	68.822	7.563	460050420.933131	6	306.8751	2.75020e-03	1.41606e-03
2018/04/10	04:30:11	ok	ok	305.9560	237.786	0.000000	16.48	63.967	8.952	559268790.215996	7	305.8815	2.66180e-03	1.66127e-03
2018/04/10	04:35:11	ok	ok	305.9060	237.754	0.000000	16.66	64.027	9.058	562899620.197784	7	305.9410	2.60246e-03	1.24912e-03
2018/04/10	04:40:11	ok	ok	305.8660	237.721	0.000000	16.91	64.070	9.201	563063737.236071	7	305.7705	2.62398e-03	1.84363e-03
2018/04/10	04:45:11	ok	ok	305.8340	237.686	0.000000	17.07	64.068	9.289	577358872.382536	7	305.7446	2.65718e-03	1.29746e-03
2018/04/10	04:50:11	ok	ok	305.8080	237.644	0.000000	17.20	64.179	9.378	566475819.837321	7	305.6709	2.65474e-03	1.77199e-03
2018/04/10	04:55:11	ok	ok	305.7820	237.621	0.000000	17.36	64.177	9.468	577551621.298019	7	305.6655	2.67238e-03	1.88023e-03
2018/04/10	05:00:11	ok	ok	305.7580	237.608	0.000000	17.45	64.222	9.526	580135636.087667	7	305.6453	2.62728e-03	1.64199e-03
2018/04/10	05:05:11	ok	ok	305.7400	237.605	0.000000	17.61	64.249	9.621	573432876.452390	7	305.6352	2.62055e-03	1.72364e-03
2018/04/10	05:10:11	ok	ok	305.7300	237.582	0.000000	17.66	64.317	9.660	580621063.385222	7	305.6026	2.66550e-03	1.51100e-03
2018/04/10	05:15:11	ok	ok	305.7160	237.583	0.000000	17.77	64.396	9.735	588761333.702209	7	305.6046	2.62115e-03	1.48594e-03
2018/04/10	05:20:11	ok	ok	305.7120	237.580	0.000000	17.84	64.408	9.778	573406430.499879	6	305.6950	2.65418e-03	1.08973e-03
2018/04/10	05:25:11	ok	ok	305.6980	237.571	0.000000	17.92	64.451	9.831	584112833.004014	7	305.7045	2.51962e-03	1.02475e-03
2018/04/10	06:00:11	ok	ok	305.2640	237.026	0.000000	19.80	63.668	10.850	621740835.892837	2	306.0240	1.95945e-03	1.34184e-16
2018/04/10	06:05:11	ok	ok	305.2360	237.005	0.000000	19.96	63.815	10.978	622934967.601864	5	305.3840	2.42297e-03	5.21015e-04
2018/04/10	06:10:11	ok	ok	305.2120	236.966	0.000000	20.07	63.894	11.062	616084374.604372	6	305.2635	2.51822e-03	6.63850e-04
2018/04/10	06:15:11	ok	ok	305.1880	236.955	0.000000	20.20	64.065	11.177	600593372.143116	6	305.2359	2.52360e-03	6.06524e-04
2018/04/10	06:20:11	ok	ok	305.1640	236.944	0.000000	20.31	64.174	11.268	623580966.926575	6	304.8968	2.81461e-03	1.00748e-03
2018/04/10	06:25:11	ok	ok	305.1580	236.933	0.000000	20.40	64.219	11.335	594007901.364291	5	305.3501	2.39036e-03	5.35759e-04
2018/04/10	06:30:11	ok	ok	305.1400	236.923	0.000000	20.46	64.319	11.392	580195340.103874	2	305.5417	2.27779e-03	5.39202e-17
2018/04/10	06:35:11	ok	ok	305.1320	236.912	0.000000	20.54	64.453	11.469	588874286.730279	6	304.8232	2.91475e-03	1.01725e-03
2018/04/10	06:40:11	ok	ok	305.1140	236.893	0.000000	20.62	64.496	11.530	570752043.370000	2	305.0208	3.09618e-03	6.19070e-17
2018/04/10	06:45:11	ok	ok	305.1080	236.861	0.000000	20.69	64.658	11.607	539717122.987264	2	305.5714	2.23051e-03	6.69264e-16
2018/04/10	06:50:11	ok	ok	305.1020	236.841	0.000000	20.81	64.708	11.697	537518161.834439	2	305.6012	2.18364e-03	3.21994e-16
2018/04/10	06:55:11	ok	ok	305.0800	236.819	0.000000	20.87	64.748	11.745	531151917.229206	2	305.4081	2.36147e-03	4.21926e-16
2018/04/10	07:30:11	ok	ok	304.8240	236.176	0.000000	23.36	62.997	13.187	504559404.566914	2	304.8333	6.50255e-04	1.49436e-16
2018/04/10	07:35:11	ok	ok	304.7960	236.176	0.000000	23.52	63.054	13.319	510113708.549127	2	304.7595	4.64580e-04	4.02324e-16
2018/04/10	07:40:11	ok	ok	304.7760	236.153	0.000000	23.70	63.084	13.463	528712162.369466	2	305.3589	-9.95244e-04	3.87090e-16
2018/04/10	07:45:11	ok	ok	304.7380	236.114	0.000000	23.82	63.164	13.572	511522187.059268	6	304.3601	2.45160e-03	2.02180e-03
2018/04/10	07:50:11	ok	ok	304.7220	236.098	0.000000	23.94	63.245	13.682	523672704.689376	6	304.4589	2.45386e-03	1.41775e-03
2018/04/10	07:55:11	ok	ok	304.6980	236.086	0.000000	24.14	63.248	13.839	529271893.134484	2	305.0811	-5.62881e-04	4.14447e-16
2018/04/10	08:00:11	ok	ok	304.3300	236.062	0.000000	24.21	63.320	13.909	542449176.945869	2	304.3695	2.97568e-04	1.62321e-16
2018/04/10	08:05:11	ok	ok	304.6440	236.052	0.000000	24.34	63.311	14.010	512650410.475512	7	304.5685	1.94287e-03	1.38731e-03
2018/04/10	08:10:11	ok	ok	304.6360	236.036	0.000000	24.41	63.384	14.082	525972100.600475	2	305.2233	-9.08654e-04	1.24904e-16
2018/04/10	08:15:11	ok	ok	304.2640	236.026	0.000000	24.52	63.372	14.167	533997991.936518	2	303.6733	3.00069e-03	2.81252e-16
2018/04/10	08:20:11	ok	ok	304.6060	236.023	0.000000	24.59	63.444	14.239	521809318.902531	2	304.6167	8.12867e-04	6.55796e-17
2018/04/10	08:25:11	ok	ok	304.2380	236.030	0.000000	24.71	63.525	14.354	527663316.147987	6	304.1861	2.69147e-03	1.40052e-03
2018/04/10	09:00:11	ok	ok	303.7620	235.460	0.000000	26.78	62.550	15.868	453886131.796024	2	302.8178	1.91428e-03	5.27873e-17
2018/04/10	09:05:11	ok	ok	303.7300	235.424	0.000000	26.92	62.511	15.982	441243425.827263	4	301.6782	4.23660e-03	6.01892e-04
2018/04/10	09:10:11	ok	ok	303.7040	235.396	0.000000	27.11	62.512	16.151	430158226.679082	2	303.6150	2.53775e-03	4.79712e-17
2018/04/10	09:15:11	ok	ok	303.6800	235.381	0.000000	27.14	62.609	16.203	422959727.514454	2	303.0773	2.99407e-03	5.06271e-16
2018/04/10	09:20:11	ok	ok	303.6520	235.355	0.000000	27.32	62.607	16.365	414481223.332963	2	302.9051	3.11010e-03	4.29942e-16
2018/04/10	09:25:11	ok	ok	303.6420	235.350	0.000000	27.48	62.695	16.533	391495343.362183	3	304.4289	1.74765e-03	7.24739e-04
2018/04/10	09:30:11	ok	ok	304.0020	235.346	0.000000	27.55	62.799	16.624	385802352.296257	6	303.8336	2.33536e-03	6.24173e-04
2018/04/10	09:35:11	ok	ok	303.9840	235.334	0.000000	27.64	62.813	16.711	378013397.296084	4	301.7091	4.12910e-03	8.70935e-04
2018/04/10	09:40:11	ok	ok	303.5960	235.324	0.000000	27.79	62.869	16.864	384378692.288315	7	303.5117	2.56307e-03	1.66819e-03
2018/04/10	09:45:11	ok	ok	303.9460	235.319	0.000000	27.92	62.921	16.999	377240703.348185	6	303.8010	2.31934e-03	6.90719e-04
2018/04/10	09:50:11	ok	ok	303.9280	235.304	0.000000	28.01	62.936	17.088	371847651.338062	7	303.5477	2.50481e-03	1.94242e-03
2018/04/10	09:55:11	ok	ok	303.5480	235.294	0.000000	28.06	62.975	17.145	365019205.798802	7	303.4324	2.65238e-03	1.68585e-03
2018/04/10	10:30:11	ok	ok	302.8580	234.470	0.000000	31.13	60.730	19.533	385579933.071321	2	302.7889	2.35895e-03	6.56143e-17
2018/04/10	10:35:11	ok	ok	302.8060	234.404	0.000000	31.44	60.653	19.835	375864247.962441	6	302.6988	2.52688e-03	1.95502e-03
2018/04/10	10:40:11	ok	ok	302.7720	234.380	0.000000	31.66	60.656	20.071	350712991.986204	7	302.5485	2.68963e-03	1.71479e-03
2018/04/10	10:45:11	ok	ok	302.7340	234.335	0.000000	31.80	60.677	20.229	340035163.647300	6	302.7248	2.49088e-03	1.49323e-03
2018/04/10	10:50:11	ok	ok	302.7140	234.316	0.000000	31.98	60.800	20.466	344797832.831623	6	302.6825	2.56694e-03	1.36898e-03
2018/04/10	10:55:11	ok	ok	302.6840	234.293	0.000000	32.25	60.842	20.777	349184098.799855	7	302.5156	2.63478e-03	1.48549e-03
2018/04/10	11:00:11	ok	ok	302.6660	234.269	0.000000	32.33	60.855	20.869	324188055.722593	6	302.6810	2.54195e-03	1.28396e-03
2018/04/10	11:05:11	ok	ok	302.6500	234.254	0.000000	32.45	60.936	21.031	320122283.758744	6	302.5299	2.56107e-03	1.92986e-03
2018/04/10	11:10:11	ok	ok	302.6340	234.242	0.000000	32.61	61.024	21.241	316387397.620753	6	302.5477	2.47108e-03	1.84091e-03
2018/04/10	11:15:11	ok	ok	302.6140	234.224	0.000000	32.74	61.076	21.406	315062287.333513	6	302.4390	2.61701e-03	1.81958e-03
2018/04/10	11:20:11	ok	ok	302.5880	234.195	0.000000	32.89	61.005	21.552	316786288.886583	2	302.3533	3.38046e-03	3.68892e-16
2018/04/10	11:25:11	ok	ok	302.5820	234.185	0.000000	32.98	61.082	21.683	314116717.286017	6	302.4986	2.63912e-03	1.30559e-03
2018/04/10	11:30:12	ok	ok	302.5620	234.167	0.000000	33.19	61.115	21.936	309895916.364966	7	302.4068	2.48017e-03	1.63447e-03
2018/04/10	11:35:11	ok	ok	302.5460	234.148	0.000000	33.28	61.098	22.035	299550741.864756	6	302.4848	2.50894e-03	1.94457e-03
2018/04/10	11:40:11	ok	ok	302.5340	234.148	0.000000	33.38	61.176	22.180	291487563.001114	6	302.5282	2.53319e-03	1.27301e-03
2018/04/10	11:45:11	ok	ok	302.5260	234.140	0.000000	33.46	61.220	22.290	302475064.224149	2	302.0917	4.22824e-03	2.37038e-17
2018/04/10	11:50:11	ok	ok	302.5160	234.114	0.000000	33.64	61.280	22.524	290633813.707148	6	302.4432	2.47729e-03	1.79524e-03
2018/04/10	11:55:11	ok	ok	302.4980	234.108	0.000000	33.69	61.319	22.598	284366903.163707	6	302.4199	2.48915e-03	1.84081e-03
2018/04/10	12:00:11	ok	ok	302.4820	234.076	0.000000	33.82	61.277	22.737	293563375.766281	2	302.3381	2.41351e-03	2.75326e-16
2018/04/10	12:05:11	ok	ok	302.4500	234.045	0.000000	34.03	61.183	22.955	293196662.033193	4	304.5933	3.73912e-04	8.17401e-04
2018/04/10	12:10:11	ok	ok	302.4480	234.045	0.000000	34.05	61.281	23.015	273487041.329261	7	302.3795	2.49166e-03	1.22081e-03
2018/04/10	12:15:11	ok	ok	302.4320	234.028	0.000000	34.22	61.308	23.232	278730011.081316	7	302.3540	2.49800e-03	1.17847e-03
2018/04/10	12:20:11	ok	ok	302.4040	233.996	0.000000	34.36	61.235	23.375	278141299.398761	7	302.3531	2.40010e-03	1.68121e-03
2018/04/10	12:25:11	ok	ok	302.3940	233.987	0.000000	34.44	61.311	23.502	273563823.450532	7	302.3197	2.40917e-03	1.66734e-03
2018/04/10	12:30:11	ok	ok	302.3860	233.977	0.000000	34.55	61.360	23.657	276618777.487855	7	302.2136	2.51362e-03	1.60847e-03
2018/04/10	12:35:11	ok	ok	302.3820	233.978	0.000000	34.57	61.394	23.695	272089401.054199	7	302.3108	2.43110e-03	1.66649e-03
2018/04/10	12:40:11	ok	ok	302.3580	233.973	0.000000	34.70	61.351	23.840	278365077.088038	7	302.1918	2.54401e-03	1.57403e-03
2018/04/10	12:45:11	ok	ok	302.3380	233.955	0.000000	34.85	61.343	24.024	284769092.843517	7	302.1628	2.56443e-03	1.64043e-03
2018/04/10	12:50:11	ok	ok	302.3280	233.948	0.000000	34.92	61.291	24.091	283268235.078576	6	302.2879	2.42811e-03	1.82676e-03
2018/04/10	12:55:11	ok	ok	302.3080	233.921	0.000000	35.11	61.289	24.330	266904558.976450	7	302.3619	2.36317e-03	1.17628e-03
2018/04/10	13:30:11	ok	ok	302.8140	234.712	0.000000	33.29	64.173	23.156	299370443.974903	6	302.7173	2.54609e-03	1.91015e-03
2018/04/10	13:35:11	ok	ok	302.8160	234.731	0.000000	33.31	64.082	23.148	302020687.845728	7	302.8375	2.46385e-03	1.21452e-03
2018/04/10	13:40:11	ok	ok	302.8300	234.769	0.000000	33.28	64.109	23.121	296280915.367160	2	302.7410	2.52900e-03	9.43058e-17
2018/04/10	13:45:11	ok	ok	302.8240	234.773	0.000000	33.28	64.015	23.087	298833417.923783	2	302.7526	2.51965e-03	2.05221e-16
2018/04/10	13:50:11	ok	ok	302.8320	234.799	0.000000	33.27	64.013	23.074	296814444.008441	7	302.7217	2.49586e-03	1.67596e-03
2018/04/10	13:55:11	ok	ok	302.8320	234.808	0.000000	33.21	64.035	23.009	308676774.342696	7	302.6891	2.57276e-03	1.67143e-03
2018/04/10	14:00:12	ok	ok	302.8400	234.838	0.000000	33.22	64.068	23.033	297747328.445156	7	302.7167	2.55403e-03	1.69712e-03
2018/04/10	14:05:11	ok	ok	302.8400	234.849	0.000000	33.19	63.969	22.961	296034063.499972	6	302.7526	2.52136e-03	1.86073e-03
2018/04/10	14:10:11	ok	ok	302.8480	234.854	0.000000	33.16	63.964	22.923	316404744.094900	7	302.7167	2.58257e-03	1.53033e-03
2018/04/10	14:15:11	ok	ok	302.8620	234.896	0.000000	33.07	64.043	22.842	300176047.361650	7	302.7490	2.52843e-03	1.72539e-03
2018/04/10	14:20:11	ok	ok	302.8520	234.883	0.000000	33.15	64.025	22.932	296821724.485999	2	304.1293	1.41676e-03	4.46535e-16
2018/04/10	14:25:11	ok	ok	302.8460	234.885	0.000000	33.20	63.940	22.962	296298781.259012	7	302.9208	2.41604e-03	1.08300e-03
2018/04/10	14:30:11	ok	ok	302.8460	234.886	0.000000	33.10	63.892	22.824	315771322.639078	2	302.8343	2.45509e-03	1.73183e-16
2018/04/10	14:35:11	ok	ok	302.8500	234.894	0.000000	33.18	63.905	22.926	306923358.144248	7	302.6277	2.63120e-03	1.67697e-03
2018/04/10	14:40:11	ok	ok	302.8500	234.908	0.000000	33.12	63.926	22.861	297799514.110262	7	302.7275	2.54876e-03	1.72231e-03
2018/04/10	14:45:11	ok	ok	302.8640	234.910	0.000000	33.19	63.938	22.950	295875237.030328	7	302.7321	2.56522e-03	1.66774e-03
2018/04/10	14:50:11	ok	ok	302.8560	234.918	0.000000	33.12	63.895	22.850	293392154.168128	7	302.7517	2.51375e-03	1.72545e-03
2018/04/10	14:55:11	ok	ok	302.8520	234.923	0.000000	33.19	63.875	22.927	300752324.166367	4	304.8787	5.27878e-04	1.12434e-03
2018/04/10	15:00:11	ok	ok	302.8440	234.905	0.000000	33.22	63.818	22.943	302190846.875866	7	302.7133	2.57046e-03	1.69812e-03
2018/04/10	15:05:11	ok	ok	302.8380	234.912	0.000000	33.21	63.723	22.897	303049292.971437	7	302.7164	2.51496e-03	1.71500e-03
2018/04/10	15:10:11	ok	ok	302.8280	234.905	0.000000	33.30	63.737	23.011	311526149.491709	6	302.6479	2.61161e-03	1.74102e-03
2018/04/10	15:15:11	ok	ok	302.8200	234.884	0.000000	33.32	63.647	23.003	308449381.249068	2	302.7526	2.52084e-03	2.05221e-16
2018/04/10	15:20:11	ok	ok	302.8340	234.902	0.000000	33.35	63.714	23.063	303689238.167756	7	302.7628	2.48689e-03	1.75364e-03
2018/04/10	15:25:11	ok	ok	302.8160	234.902	0.000000	33.40	63.691	23.116	307143865.651539	7	302.6991	2.56854e-03	1.74502e-03
2018/04/10	15:30:12	ok	ok	302.8100	234.886	0.000000	33.44	63.635	23.144	312934660.298579	3	302.9219	2.29058e-03	2.36044e-04
2018/04/10	15:35:11	ok	ok	302.8060	234.888	0.000000	33.50	63.645	23.221	316504976.155311	7	302.5978	2.67600e-03	1.64051e-03
2018/04/10	15:40:11	ok	ok	302.7860	234.870	0.000000	33.53	63.587	23.237	307564099.301182	7	302.8437	2.41268e-03	1.01980e-03
2018/04/10	15:45:11	ok	ok	302.7740	234.858	0.000000	33.66	63.483	23.358	311574941.639055	6	302.5683	2.67449e-03	1.73771e-03
2018/04/10	15:50:11	ok	ok	302.7640	234.846	0.000000	33.73	63.526	23.460	309258862.145678	4	303.7795	1.50159e-03	7.32979e-04
2018/04/10	15:55:11	ok	ok	302.7500	234.828	0.000000	33.79	63.410	23.492	322037521.682813	7	302.5753	2.57764e-03	1.56539e-03
2018/04/10	16:00:11	ok	ok	302.7360	234.818	0.000000	33.84	63.418	23.557	302460802.699963	7	302.5678	2.54287e-03	1.64247e-03
2018/04/10	16:05:11	ok	ok	302.7380	234.808	0.000000	33.90	63.428	23.635	301031283.585491	6	302.7841	2.50934e-03	1.10723e-03
2018/04/10	16:10:11	ok	ok	302.7260	234.806	0.000000	33.89	63.458	23.633	321209604.365057	7	302.5156	2.62749e-03	1.82131e-03
2018/04/10	16:15:11	ok	ok	302.7140	234.776	0.000000	33.98	63.441	23.739	302119219.339316	7	302.5011	2.64592e-03	1.61884e-03
2018/04/10	16:20:11	ok	ok	302.7120	234.776	0.000000	34.09	63.459	23.883	300678552.104605	7	302.6168	2.45768e-03	1.68844e-03
2018/04/10	16:25:11	ok	ok	302.7000	234.763	0.000000	34.07	63.456	23.857	304792641.155368	7	302.6370	2.42365e-03	1.73794e-03
2018/04/10	16:30:11	ok	ok	302.6900	234.763	0.000000	34.17	63.409	23.965	323201356.938877	2	302.3147	2.73591e-03	1.93964e-16
2018/04/10	16:35:11	ok	ok	302.6820	234.763	0.000000	34.21	63.415	24.018	312342673.126147	7	302.7440	2.42615e-03	1.04236e-03
2018/04/10	16:40:11	ok	ok	302.6840	234.762	0.000000	34.22	63.480	24.055	301361504.442020	7	302.5906	2.50155e-03	1.78119e-03
2018/04/10	16:45:11	ok	ok	302.6760	234.745	0.000000	34.30	63.430	24.137	298670211.224424	2	302.1890	2.83714e-03	4.12506e-16
2018/04/10	16:50:11	ok	ok	302.6760	234.738	0.000000	34.34	63.437	24.190	310286040.805464	7	302.6886	2.41086e-03	1.18803e-03
2018/04/10	16:55:11	ok	ok	302.6660	234.745	0.000000	34.37	63.441	24.230	304507209.220851	6	302.5428	2.57111e-03	1.82701e-03
2018/04/10	17:30:11	ok	ok	302.6580	234.730	0.000000	34.53	63.530	24.468	295152993.991598	7	302.5681	2.50573e-03	1.18431e-03
2018/04/10	17:35:11	ok	ok	302.6480	234.727	0.000000	34.63	63.484	24.578	293611676.183100	7	302.5325	2.51253e-03	1.72023e-03
2018/04/10	17:40:11	ok	ok	302.6380	234.712	0.000000	34.62	63.545	24.589	307059330.126700	3	302.9614	2.02023e-03	6.01734e-05
2018/04/10	17:45:11	ok	ok	302.6440	234.702	0.000000	34.68	63.492	24.646	298760782.453730	7	302.5499	2.47503e-03	1.67054e-03
2018/04/10	17:50:11	ok	ok	302.6400	234.713	0.000000	34.65	63.487	24.605	302537563.831377	7	302.5326	2.50047e-03	1.79656e-03
2018/04/10	17:55:11	ok	ok	302.6500	234.724	0.000000	34.64	63.579	24.628	295619620.700756	7	302.5299	2.50558e-03	1.66704e-03
2018/04/10	18:00:11	ok	ok	302.6560	234.718	0.000000	34.61	63.606	24.600	302827724.596702	2	302.6343	2.45495e-03	8.47109e-17
2018/04/10	18:05:11	ok	ok	302.6660	234.726	0.000000	34.63	63.578	24.615	293313948.033000	7	302.5878	2.46587e-03	1.22998e-03
2018/04/10	18:10:11	ok	ok	302.6580	234.730	0.000000	34.62	63.670	24.638	309640929.541323	7	302.5102	2.50045e-03	1.48970e-03
2018/04/10	18:15:11	ok	ok	302.6660	234.733	0.000000	34.65	63.675	24.678	305265460.609125	6	302.4291	2.74227e-03	1.80085e-03
2018/04/10	18:20:11	ok	ok	302.6940	234.750	0.000000	34.56	63.755	24.593	294760663.573917	2	302.6556	2.36281e-03	7.44675e-17
2018/04/10	18:25:11	ok	ok	302.6780	234.744	0.000000	34.58	63.727	24.608	297946084.932149	7	302.4892	2.57063e-03	1.61452e-03
2018/04/10	19:00:11	ok	ok	303.1120	235.435	0.000000	33.02	65.435	23.277	365756865.811567	3	302.6367	2.80351e-03	1.09098e-04
2018/04/10	19:05:11	ok	ok	303.1400	235.490	0.000000	32.88	65.505	23.130	361036980.147520	7	303.0306	2.50274e-03	1.76273e-03
2018/04/10	19:10:11	ok	ok	303.1940	235.576	0.000000	32.66	65.747	22.946	369999084.853546	2	303.1472	2.57496e-03	1.76797e-16
2018/04/10	19:15:11	ok	ok	303.2360	235.636	0.000000	32.44	65.803	22.699	366615266.523197	6	303.1104	2.59128e-03	1.94057e-03
2018/04/10	19:20:11	ok	ok	303.2440	235.654	0.000000	32.45	65.650	22.658	367796527.741045	7	303.1157	2.60087e-03	1.75386e-03
2018/04/10	19:25:11	ok	ok	303.2540	235.665	0.000000	32.32	65.566	22.473	360652877.885319	7	303.1370	2.54914e-03	1.78351e-03
2018/04/10	19:30:11	ok	ok	303.2540	235.668	0.000000	32.26	65.494	22.377	371577699.239940	7	303.1146	2.60403e-03	1.72101e-03
2018/04/10	19:35:11	ok	ok	303.2700	235.691	0.000000	32.18	65.542	22.298	379817358.032147	7	303.0203	2.76280e-03	1.58614e-03
2018/04/10	19:40:11	ok	ok	303.2820	235.698	0.000000	32.11	65.500	22.201	375636376.800661	7	303.0137	2.73730e-03	1.84275e-03
2018/04/10	19:45:11	ok	ok	303.3060	235.721	0.000000	32.06	65.553	22.160	354318839.105442	7	303.1637	2.58059e-03	1.70929e-03
2018/04/10	19:50:11	ok	ok	303.3180	235.731	0.000000	32.02	65.484	22.090	349289839.879741	6	303.2065	2.55949e-03	1.96337e-03
2018/04/10	19:55:11	ok	ok	303.3360	235.754	0.000000	31.90	65.526	21.963	367911754.238316	6	303.2014	2.57497e-03	1.89322e-03
2018/04/10	20:30:11	ok	ok	303.9660	236.677	0.000000	29.24	68.074	19.769	367694980.497416	6	303.8302	2.61423e-03	1.76302e-03
2018/04/10	20:35:11	ok	ok	304.0120	236.746	0.000000	29.06	68.133	19.593	360383119.816911	7	303.8507	2.70119e-03	1.85443e-03
2018/04/10	20:40:11	ok	ok	304.3240	236.778	0.000000	28.89	68.073	19.395	371122861.899927	7	304.0262	2.50320e-03	1.69164e-03
2018/04/10	20:45:11	ok	ok	304.0820	236.827	0.000000	28.70	68.130	19.211	365124335.582356	7	303.9382	2.67631e-03	1.74569e-03
2018/04/10	20:50:11	ok	ok	304.3700	236.838	0.000000	28.58	68.018	19.054	363895530.013808	7	303.9322	2.64729e-03	1.59352e-03
2018/04/10	20:55:11	ok	ok	304.1120	236.862	0.000000	28.50	68.004	18.967	364443356.617494	7	303.9496	2.65172e-03	1.26556e-03
2018/04/10	21:00:11	ok	ok	304.1340	236.868	0.000000	28.36	68.009	18.823	368740727.507981	2	303.5238	2.99415e-03	7.21641e-16
2018/04/10	21:05:11	ok	ok	304.4260	236.883	0.000000	28.25	67.990	18.705	355203679.462891	6	304.2989	2.38006e-03	6.40380e-04
2018/04/10	21:10:11	ok	ok	304.4560	236.920	0.000000	28.10	67.994	18.553	345204104.041183	2	303.4121	3.15436e-03	9.01336e-16
2018/04/10	21:15:11	ok	ok	304.4660	236.938	0.000000	27.98	68.003	18.433	345372744.660756	7	304.1891	2.41070e-03	1.11662e-03
2018/04/10	21:20:11	ok	ok	304.1940	236.938	0.000000	27.94	67.935	18.374	338088782.372435	3	304.6850	1.99741e-03	5.14029e-04
2018/04/10	21:25:11	ok	ok	304.2060	236.949	0.000000	27.82	67.884	18.240	337107710.146958	3	304.8442	1.86689e-03	5.29207e-04
2018/04/10	21:30:11	ok	ok	304.5180	236.989	0.000000	27.72	67.927	18.151	348171987.745588	5	303.9169	2.77977e-03	9.04395e-04
2018/04/10	22:00:21	ok	ok	304.9480	237.541	0.000000	25.74	69.408	16.617	358689986.276415	7	304.7719	2.23336e-03	1.25060e-03
2018/04/10	22:05:21	ok	ok	304.9760	237.583	0.000000	25.59	69.321	16.457	362383965.201314	7	304.7942	2.24458e-03	1.15307e-03
2018/04/10	22:10:21	ok	ok	304.9820	237.615	0.000000	25.50	69.275	16.364	366844264.763887	7	304.6622	2.38941e-03	1.44724e-03
2018/04/10	22:15:21	ok	ok	305.0280	237.655	0.000000	25.29	69.207	16.156	378899215.957131	7	304.9059	2.18411e-03	1.20446e-03
2018/04/10	22:20:21	ok	ok	305.0520	237.676	0.000000	25.14	69.150	16.008	361692338.735541	7	304.9159	2.18107e-03	1.32365e-03
2018/04/10	22:25:21	ok	ok	305.0760	237.709	0.000000	24.98	69.061	15.844	368416704.939461	7	304.9175	2.20490e-03	1.09648e-03
2018/04/10	22:30:21	ok	ok	305.0920	237.715	0.000000	24.96	68.968	15.805	381411723.488902	6	304.8662	2.43124e-03	1.18788e-03
2018/04/10	22:35:21	ok	ok	305.1120	237.743	0.000000	24.78	68.876	15.625	366242521.624926	6	304.8667	2.46904e-03	1.34875e-03
2018/04/10	22:40:21	ok	ok	305.1280	237.744	0.000000	24.68	68.828	15.526	381917966.930569	6	304.9040	2.50710e-03	1.38501e-03
2018/04/10	22:45:21	ok	ok	305.1460	237.761	0.000000	24.58	68.720	15.414	379612473.694791	7	305.0007	2.19987e-03	1.28081e-03
2018/04/10	22:50:21	ok	ok	305.1540	237.773	0.000000	24.44	68.665	15.281	382054292.317810	6	304.7689	2.69723e-03	1.45604e-03
2018/04/10	22:55:21	ok	ok	305.1620	237.776	0.000000	24.42	68.512	15.230	397352932.577655	3	302.4508	4.89337e-03	5.17378e-04
2018/04/10	23:00:21	ok	ok	305.1820	237.796	0.000000	24.28	68.487	15.104	384578952.072625	6	304.9393	2.51852e-03	1.32146e-03
2018/04/10	23:30:31	ok	ok	306.2960	239.373	0.000000	19.84	73.414	12.541	493969819.717248	2	307.2836	9.98532e-04	8.60489e-16
2018/04/10	23:35:31	ok	ok	306.3560	239.443	0.000000	19.50	73.376	12.287	519341144.206340	4	305.6739	3.01780e-03	9.18197e-04
2018/04/10	23:40:31	ok	ok	306.4060	239.516	0.000000	19.20	73.289	12.058	500945477.564033	3	306.4875	2.29248e-03	5.80506e-04
2018/04/10	23:45:31	ok	ok	306.4500	239.561	0.000000	18.93	73.207	11.854	520847338.731111	3	306.6306	2.13218e-03	5.73288e-04
2018/04/10	23:50:31	ok	ok	306.4860	239.612	0.000000	18.68	73.072	11.659	491635862.241885	6	305.7765	2.93968e-03	1.30426e-03
2018/04/10	23:55:31	ok	ok	306.5320	239.653	0.000000	18.47	72.973	11.500	500224760.563573	6	306.3559	2.42239e-03	6.32842e-04
2018/04/11	00:00:31	ok	ok	306.5720	239.688	0.000000	18.24	72.871	11.328	503197637.406184	5	306.0656	2.79452e-03	8.13144e-04
2018/04/11	00:05:31	ok	ok	306.6040	239.717	0.000000	18.04	72.746	11.175	506024232.628344	3	307.0376	1.83629e-03	6.58700e-04
2018/04/11	00:10:31	ok	ok	306.6300	239.741	0.000000	17.88	72.657	11.056	510089587.475647	3	306.9224	1.99074e-03	5.63611e-04
2018/04/11	00:15:31	ok	ok	306.6620	239.764	0.000000	17.70	72.536	10.920	504797408.173094	3	307.0484	1.94038e-03	6.72186e-04
2018/04/11	00:20:31	ok	ok	306.6900	239.782	0.000000	17.53	72.416	10.792	484288005.316095	3	307.0132	1.98876e-03	6.92347e-04
2018/04/11	00:25:31	ok	ok	306.7160	239.817	0.000000	17.37	72.299	10.673	493809359.817004	5	306.2709	2.73554e-03	8.26480e-04
2018/04/11	00:30:31	ok	ok	306.7380	239.830	0.000000	17.23	72.186	10.567	497606170.996520	3	307.3028	1.81397e-03	6.09245e-04
2018/04/11	00:35:31	ok	ok	306.4660	239.830	0.000000	17.06	72.066	10.443	495668922.234801	7	306.3709	2.64827e-03	1.15210e-03
2018/04/11	00:40:31	ok	ok	306.4860	239.845	0.000000	16.93	71.984	10.350	483487307.310623	7	306.3679	2.66910e-03	1.50418e-03
2018/04/11	00:45:31	ok	ok	306.5040	239.854	0.000000	16.78	71.869	10.241	485074285.320827	7	306.4139	2.65682e-03	1.26292e-03
2018/04/11	00:50:31	ok	ok	306.5360	239.865	0.000000	16.67	71.790	10.163	483196119.389409	7	306.3533	2.69713e-03	1.75174e-03
2018/04/11	00:55:31	ok	ok	306.5520	239.872	0.000000	16.54	71.679	10.068	478126043.740143	7	306.5288	2.60505e-03	1.14917e-03
2018/04/11	01:00:31	ok	ok	306.5640	239.884	0.000000	16.41	71.596	9.978	496465229.724678	7	306.4791	2.69806e-03	1.20852e-03
2018/04/11	01:05:31	ok	ok	306.5900	239.899	0.000000	16.29	71.516	9.895	479917859.012329	7	306.5023	2.69285e-03	1.23088e-03
2018/04/11	01:10:31	ok	ok	306.6060	239.909	0.000000	16.18	71.408	9.815	484219249.889928	7	306.4565	2.71719e-03	1.80294e-03
2018/04/11	01:15:31	ok	ok	306.6160	239.914	0.000000	16.08	71.303	9.742	479339039.325350	7	306.4498	2.72532e-03	1.76211e-03
2018/04/11	01:20:31	ok	ok	306.6460	239.923	0.000000	15.97	71.224	9.667	479556781.792209	7	306.6387	2.63257e-03	1.12549e-03
2018/04/11	01:25:31	ok	ok	306.6540	239.928	0.000000	15.88	71.121	9.600	487517438.364700	7	306.5506	2.76444e-03	1.26164e-03
2018/04/11	01:30:31	ok	ok	306.6640	239.926	0.000000	15.77	71.071	9.530	484619365.937469	7	306.6034	2.71014e-03	1.32743e-03
2018/04/11	01:35:31	ok	ok	306.6840	239.906	0.000000	15.68	70.968	9.464	471174316.636678	7	306.6327	2.68708e-03	1.23774e-03
2018/04/11	01:40:31	ok	ok	306.7020	239.907	0.000000	15.56	70.887	9.385	486849264.445447	2	306.6111	2.57814e-03	6.48449e-17
2018/04/11	01:45:31	ok	ok	306.7140	239.933	0.000000	15.48	70.786	9.326	489191351.378757	7	306.6675	2.68830e-03	1.21414e-03
2018/04/11	01:50:31	ok	ok	306.7360	239.935	0.000000	15.40	70.742	9.276	491269973.322062	7	306.6778	2.71506e-03	1.16149e-03
2018/04/11	01:55:31	ok	ok	306.7500	239.940	0.000000	15.30	70.665	9.210	477328966.665481	6	306.7604	2.67410e-03	1.16180e-03
2018/04/11	02:00:31	ok	ok	306.7620	239.950	0.000000	15.22	70.564	9.152	487712029.669914	6	306.7556	2.75246e-03	1.21794e-03
2018/04/11	02:05:31	ok	ok	306.7720	239.953	0.000000	15.13	70.489	9.092	464712249.792242	7	306.7154	2.73657e-03	1.18433e-03
2018/04/11	02:10:31	ok	ok	306.7860	239.954	0.000000	15.07	70.421	9.050	487598632.199865	7	306.7543	2.70905e-03	1.16096e-03
2018/04/11	02:15:31	ok	ok	306.8080	239.953	0.000000	14.98	70.346	8.991	486164064.305622	6	306.8077	2.68011e-03	1.24306e-03
2018/04/11	02:20:31	ok	ok	306.8200	239.947	0.000000	14.92	70.277	8.950	490295337.519459	2	306.3238	3.00535e-03	4.87756e-17
2018/04/11	02:25:31	ok	ok	306.8280	239.943	0.000000	14.84	70.233	8.901	484879865.435815	6	306.7864	2.79713e-03	1.24283e-03
2018/04/11	02:30:31	ok	ok	306.8360	239.915	0.000000	14.76	70.161	8.848	483535914.511794	7	306.8105	2.68438e-03	1.22603e-03
2018/04/11	02:35:31	ok	ok	306.8520	239.932	0.000000	14.68	70.117	8.800	491449248.896466	6	306.8496	2.72471e-03	1.21832e-03
2018/04/11	02:40:31	ok	ok	306.8660	239.928	0.000000	14.62	70.048	8.759	484157482.245536	6	306.8289	2.77803e-03	1.30796e-03
2018/04/11	02:45:31	ok	ok	306.8720	239.910	0.000000	14.56	69.979	8.719	489806535.306040	6	306.9317	2.31252e-03	1.42025e-03
2018/04/11	02:50:31	ok	ok	306.8840	239.912	0.000000	14.48	69.907	8.667	496412771.098834	6	306.8253	2.84306e-03	1.44759e-03
2018/04/11	02:55:31	ok	ok	306.9040	239.922	0.000000	14.40	69.834	8.616	495264610.487609	6	306.9600	2.28552e-03	1.40112e-03
2018/04/11	03:00:31	ok	ok	306.9100	239.914	0.000000	14.34	69.794	8.579	505445175.608149	6	306.9271	2.73548e-03	1.19317e-03
2018/04/11	03:05:31	ok	ok	306.9260	239.909	0.000000	14.28	69.725	8.539	504015671.414573	6	306.8606	2.88667e-03	1.24897e-03
2018/04/11	03:10:31	ok	ok	306.9320	239.903	0.000000	14.22	69.685	8.503	498944309.171966	6	306.9754	2.35993e-03	1.56421e-03
2018/04/11	03:15:31	ok	ok	306.9400	239.882	0.000000	14.17	69.647	8.473	505320024.841434	6	306.9872	2.27337e-03	1.50442e-03
2018/04/11	03:20:31	ok	ok	306.9500	239.870	0.000000	14.10	69.605	8.431	487874085.997724	7	307.0885	1.55751e-03	2.51155e-03
2018/04/11	03:25:31	ok	ok	306.9680	239.858	0.000000	14.04	69.565	8.396	493498732.571929	6	307.0952	2.17454e-03	1.50342e-03
2018/04/11	03:30:31	ok	ok	306.9720	239.849	0.000000	13.96	69.522	8.349	504003011.827474	6	307.0179	2.31513e-03	1.45785e-03
2018/04/11	03:35:31	ok	ok	306.9900	239.837	0.000000	13.94	69.460	8.332	494011775.303818	6	306.9223	2.89504e-03	1.33065e-03
2018/04/11	03:40:31	ok	ok	306.9960	239.832	0.000000	13.87	69.390	8.288	487040502.249916	2	306.3937	2.60223e-03	2.33330e-17
2018/04/11	03:45:31	ok	ok	307.0060	239.818	0.000000	13.80	69.377	8.250	482763192.127935	6	306.9181	2.94673e-03	1.24034e-03
2018/04/11	03:50:31	ok	ok	307.0100	239.814	0.000000	13.76	69.340	8.226	481478197.114004	2	307.1457	3.48245e-03	7.03030e-17
2018/04/11	03:55:31	ok	ok	307.0220	239.826	0.000000	13.70	69.272	8.188	481479466.910374	6	307.0784	2.24875e-03	1.50248e-03
2018/04/11	04:00:31	ok	ok	307.0340	239.818	0.000000	13.66	69.236	8.163	471846480.876189	6	306.9485	2.84476e-03	1.25410e-03
2018/04/11	04:30:42	ok	ok	306.0340	238.498	0.000000	17.46	64.372	9.554	564599675.875833	3	306.9241	1.76136e-03	6.41045e-04
2018/04/11	04:35:42	ok	ok	305.9880	238.416	0.000000	17.74	64.331	9.708	577952483.146593	7	306.0024	2.60827e-03	9.38940e-04
2018/04/11	04:40:42	ok	ok	305.9520	238.383	0.000000	17.91	64.390	9.816	576605510.169728	3	306.7423	1.82310e-03	7.37182e-04
2018/04/11	04:45:42	ok	ok	305.9180	238.338	0.000000	18.07	64.417	9.914	586530906.244622	3	306.6484	1.93135e-03	6.73063e-04
2018/04/11	04:50:42	ok	ok	305.8880	238.292	0.000000	18.22	64.413	10.002	591989028.028294	3	306.7263	1.79325e-03	7.14925e-04
2018/04/11	04:55:42	ok	ok	305.8660	238.277	0.000000	18.33	64.492	10.079	590126218.546298	6	305.9659	2.57567e-03	7.96830e-04
2018/04/11	05:00:42	ok	ok	305.8520	238.249	0.000000	18.43	64.509	10.142	599262666.306271	3	306.5884	1.87851e-03	7.30970e-04
2018/04/11	05:05:42	ok	ok	305.8440	238.233	0.000000	18.50	64.580	10.195	597335993.083080	3	306.4145	2.09258e-03	5.51374e-04
2018/04/11	05:10:42	ok	ok	305.8260	238.218	0.000000	18.65	64.636	10.295	585298523.903829	6	305.9188	2.54705e-03	7.41854e-04
2018/04/11	05:15:42	ok	ok	305.8140	238.190	0.000000	18.70	64.674	10.331	597186192.703512	2	306.7355	1.85278e-03	2.09657e-16
2018/04/11	05:20:42	ok	ok	305.8120	238.181	0.000000	18.77	64.716	10.381	604490457.620593	6	305.8992	2.54166e-03	6.32835e-04
2018/04/11	05:25:42	ok	ok	305.7980	238.148	0.000000	18.85	64.670	10.423	592201264.502925	2	306.8469	1.74011e-03	1.14310e-16
2018/04/11	06:00:42	ok	ok	305.3800	237.560	0.000000	20.69	63.819	11.456	638625644.198366	2	305.2581	2.64994e-03	9.31071e-17
2018/04/11	06:05:42	ok	ok	305.3600	237.522	0.000000	20.78	63.954	11.540	628060297.124323	2	305.8676	2.27181e-03	8.57249e-17
2018/04/11	06:10:42	ok	ok	305.3400	237.508	0.000000	20.84	64.114	11.610	623924554.628364	4	305.0792	2.86493e-03	8.56341e-04
2018/04/11	06:15:42	ok	ok	305.3140	237.477	0.000000	20.95	64.193	11.698	611606724.655600	2	305.7714	2.23484e-03	4.35092e-16
2018/04/11	06:20:42	ok	ok	305.2960	237.442	0.000000	21.07	64.243	11.789	599028901.948397	2	305.2581	2.64863e-03	9.31071e-17
2018/04/11	06:25:42	ok	ok	305.2900	237.418	0.000000	21.18	64.382	11.890	597605959.235530	2	305.8310	2.14077e-03	2.89361e-16
2018/04/11	06:30:42	ok	ok	305.2760	237.407	0.000000	21.30	64.492	11.994	596128501.670877	2	305.5783	2.41258e-03	9.54792e-17
2018/04/11	06:35:42	ok	ok	305.2660	237.376	0.000000	21.36	64.593	12.054	573616700.776638	2	303.9978	2.70879e-03	4.17810e-16
2018/04/11	06:40:42	ok	ok	305.2600	237.363	0.000000	21.35	64.681	12.064	558502840.354443	4	304.9239	2.93420e-03	8.03244e-04
2018/04/11	06:45:42	ok	ok	305.2420	237.342	0.000000	21.52	64.710	12.188	552313189.477776	6	305.1234	2.76990e-03	2.04496e-03
2018/04/11	06:50:42	ok	ok	305.2320	237.301	0.000000	21.52	64.860	12.217	552797933.396182	6	305.1130	2.82131e-03	1.98956e-03
2018/04/11	06:55:42	ok	ok	305.2220	237.285	0.000000	21.61	64.905	12.289	539516825.359057	6	305.0605	2.88008e-03	2.05576e-03
2018/04/11	07:30:42	ok	ok	304.6280	236.545	0.000000	24.11	63.060	13.774	492687761.155458	2	304.7229	3.68567e-03	1.77413e-16
2018/04/11	07:35:42	ok	ok	304.5900	236.508	0.000000	24.30	63.061	13.923	504019954.378412	2	303.8200	3.13604e-03	1.35269e-16
2018/04/11	07:40:42	ok	ok	304.9000	236.482	0.000000	24.43	63.144	14.044	511701846.076974	6	304.5432	2.42811e-03	2.03408e-03
2018/04/11	07:45:42	ok	ok	304.5440	236.463	0.000000	24.55	63.224	14.158	511912099.056202	6	304.4871	2.67504e-03	1.30917e-03
2018/04/11	07:50:42	ok	ok	304.8480	236.428	0.000000	24.72	63.253	14.300	513790537.109113	6	304.5255	2.39959e-03	1.83476e-03
2018/04/11	07:55:42	ok	ok	304.4920	236.404	0.000000	24.85	63.305	14.417	512645217.144214	6	304.4352	2.65893e-03	1.26024e-03
2018/04/11	08:00:42	ok	ok	304.4720	236.394	0.000000	24.95	63.382	14.517	509115466.261634	2	303.8100	3.03667e-03	2.08698e-16
2018/04/11	08:05:42	ok	ok	304.4620	236.382	0.000000	25.02	63.455	14.591	529809816.218146	7	304.3671	2.33076e-03	1.76404e-03
2018/04/11	08:10:42	ok	ok	304.4540	236.375	0.000000	25.08	63.465	14.642	520543979.852982	2	303.8633	2.90531e-03	2.01134e-16
2018/04/11	08:15:42	ok	ok	304.4220	236.353	0.000000	25.20	63.515	14.753	515522039.869603	3	303.9887	2.61222e-03	3.34499e-04
2018/04/11	08:20:42	ok	ok	304.4200	236.351	0.000000	25.24	63.583	14.802	518420593.342144	7	304.4596	2.34320e-03	1.25074e-03
2018/04/11	08:25:42	ok	ok	304.4000	236.333	0.000000	25.30	63.562	14.847	524786656.060424	2	304.4033	2.27703e-03	4.88982e-16
2018/04/11	09:00:42	ok	ok	303.9360	235.712	0.000000	27.28	62.539	16.311	436209555.396086	4	302.1021	4.03325e-03	9.06976e-04
2018/04/11	09:05:42	ok	ok	303.9220	235.703	0.000000	27.33	62.578	16.366	413195697.011406	2	303.8086	2.56736e-03	2.54066e-16
2018/04/11	09:10:42	ok	ok	303.9240	235.713	0.000000	27.40	62.805	16.489	411978984.057203	4	302.1490	3.99910e-03	8.04112e-04
2018/04/11	09:15:42	ok	ok	303.8900	235.667	0.000000	27.56	62.739	16.618	380731363.753756	4	302.1878	3.90269e-03	1.11003e-03
2018/04/11	09:20:42	ok	ok	303.8740	235.643	0.000000	27.66	62.817	16.730	376609734.348275	4	302.0237	4.01827e-03	9.12299e-04
2018/04/11	09:25:42	ok	ok	303.8620	235.633	0.000000	27.82	62.812	16.877	371826305.130202	7	303.7285	2.54047e-03	1.40812e-03
2018/04/11	09:30:42	ok	ok	303.8440	235.635	0.000000	27.88	62.945	16.969	379595320.388664	7	303.6625	2.66660e-03	9.90743e-04
2018/04/11	09:35:42	ok	ok	303.8280	235.609	0.000000	27.92	62.859	16.983	361013376.591466	3	304.4111	1.93870e-03	6.24240e-04
2018/04/11	09:40:42	ok	ok	303.8180	235.609	0.000000	28.06	62.975	17.145	358538341.335503	3	303.4304	2.79273e-03	1.60214e-04
2018/04/11	09:45:42	ok	ok	303.8080	235.594	0.000000	28.14	62.988	17.224	357107738.564362	3	304.3011	2.01774e-03	5.37151e-04
2018/04/11	09:50:42	ok	ok	303.7860	235.587	0.000000	28.21	62.999	17.294	358879239.153001	7	303.6579	2.67100e-03	1.64262e-03
2018/04/11	09:55:42	ok	ok	303.7740	235.573	0.000000	28.30	63.106	17.409	363223112.347608	7	303.6552	2.63040e-03	1.21158e-03
2018/04/11	10:30:42	ok	ok	303.0580	234.685	0.000000	31.41	60.585	19.782	359310291.282421	6	302.9499	2.57586e-03	1.73780e-03
2018/04/11	10:35:42	ok	ok	303.0000	234.612	0.000000	31.67	60.563	20.051	344155783.215141	7	302.9142	2.53739e-03	1.63986e-03
2018/04/11	10:40:42	ok	ok	302.9700	234.571	0.000000	31.87	60.626	20.288	329694237.450244	6	302.8994	2.51857e-03	1.78688e-03
2018/04/11	10:45:42	ok	ok	302.9340	234.525	0.000000	32.06	60.655	20.504	335464147.122512	6	302.7305	2.68981e-03	1.62934e-03
2018/04/11	10:50:42	ok	ok	302.9040	234.489	0.000000	32.27	60.656	20.735	334460402.816056	6	302.6951	2.67922e-03	1.59670e-03
2018/04/11	10:55:42	ok	ok	302.8820	234.470	0.000000	32.40	60.771	20.919	316586451.046533	6	302.7738	2.53815e-03	1.86987e-03
2018/04/11	11:00:42	ok	ok	302.8600	234.446	0.000000	32.52	60.821	21.070	300497172.446657	2	302.3875	4.39230e-03	3.84854e-16
2018/04/11	11:05:42	ok	ok	302.8480	234.423	0.000000	32.66	60.906	21.257	301508455.879105	2	302.3283	4.36019e-03	1.91295e-16
2018/04/11	11:10:42	ok	ok	302.8320	234.410	0.000000	32.76	60.922	21.375	296554485.221433	7	302.7365	2.48764e-03	1.72636e-03
2018/04/11	11:15:42	ok	ok	302.8160	234.387	0.000000	32.88	61.035	21.551	298010011.717039	7	302.7876	2.50556e-03	1.33096e-03
2018/04/11	11:20:42	ok	ok	302.7960	234.355	0.000000	33.03	61.027	21.720	297960783.509518	7	302.7759	1.83192e-03	2.81937e-03
2018/04/11	11:25:42	ok	ok	302.7880	234.350	0.000000	33.06	61.095	21.779	294683496.508821	7	302.7067	2.47830e-03	1.72228e-03
2018/04/11	11:30:43	ok	ok	302.7640	234.326	0.000000	33.22	61.057	21.950	299637384.485906	3	305.3217	2.85541e-04	1.02094e-03
2018/04/11	11:35:42	ok	ok	302.7540	234.312	0.000000	33.33	61.137	22.107	287435624.337114	2	302.2917	4.22855e-03	6.24659e-17
2018/04/11	11:40:42	ok	ok	302.7460	234.299	0.000000	33.46	61.189	22.278	282392450.047411	6	302.6419	2.52820e-03	1.84325e-03
2018/04/11	11:45:42	ok	ok	302.7320	234.271	0.000000	33.52	61.230	22.364	285217893.604390	7	302.5263	2.58737e-03	1.59009e-03
2018/04/11	11:50:42	ok	ok	302.7220	234.267	0.000000	33.65	61.219	22.513	282734001.271320	7	302.6277	2.46633e-03	1.63108e-03
2018/04/11	11:55:42	ok	ok	302.7200	234.250	0.000000	33.65	61.250	22.525	296581760.544473	2	302.5472	2.56554e-03	1.79548e-16
2018/04/11	12:00:42	ok	ok	302.6980	234.226	0.000000	33.79	61.272	22.700	280005088.731561	3	303.5485	1.59906e-03	6.14195e-04
2018/04/11	12:05:42	ok	ok	302.6940	234.218	0.000000	33.89	61.319	22.837	268971493.224233	7	302.7359	2.36679e-03	8.60338e-04
2018/04/11	12:10:42	ok	ok	302.6820	234.199	0.000000	33.92	61.324	22.875	269339981.636670	2	302.7224	2.35606e-03	1.22939e-16
2018/04/11	12:15:42	ok	ok	302.6640	234.178	0.000000	34.05	61.313	23.027	270638656.334972	2	302.7429	2.22584e-03	2.51754e-16
2018/04/11	12:20:42	ok	ok	302.6500	234.163	0.000000	34.14	61.295	23.130	283471715.207456	7	302.5173	2.54936e-03	1.45798e-03
2018/04/11	12:25:42	ok	ok	302.6580	234.149	0.000000	34.20	61.368	23.230	260911606.324443	7	302.6893	2.36227e-03	1.16524e-03
2018/04/11	12:30:42	ok	ok	302.6380	234.142	0.000000	34.26	61.346	23.295	289373764.325212	2	302.3333	2.59993e-03	3.19630e-16
2018/04/11	12:35:42	ok	ok	302.6320	234.118	0.000000	34.44	61.405	23.539	258644321.996038	4	303.5285	1.52560e-03	5.56231e-04
2018/04/11	12:40:42	ok	ok	302.6200	234.108	0.000000	34.49	61.413	23.603	271702702.731132	7	302.4712	2.42427e-03	1.51766e-03
2018/04/11	12:45:42	ok	ok	302.6140	234.108	0.000000	34.56	61.393	23.682	273183407.585290	7	302.5434	2.45949e-03	1.10200e-03
2018/04/11	12:50:42	ok	ok	302.6120	234.096	0.000000	34.56	61.488	23.719	270877850.637141	7	302.4299	2.49432e-03	1.48913e-03
2018/04/11	12:55:42	ok	ok	302.5980	234.075	0.000000	34.65	61.407	23.799	273427974.297806	2	302.6824	2.18251e-03	2.86333e-16
2018/04/11	13:00:43	ok	ok	302.5880	234.067	0.000000	34.74	61.453	23.929	279347991.388591	7	302.5143	2.39637e-03	1.61317e-03
2018/04/11	13:05:42	ok	ok	302.5780	234.042	0.000000	34.87	61.441	24.088	270182740.774568	7	302.4132	2.47308e-03	1.55258e-03
2018/04/11	13:10:42	ok	ok	302.5700	234.039	0.000000	34.90	61.541	24.165	279006669.260941	2	302.6033	2.26835e-03	2.52808e-16
2018/04/11	13:15:42	ok	ok	302.5600	234.035	0.000000	34.97	61.552	24.257	285389580.880626	7	302.3799	2.56032e-03	1.47975e-03
2018/04/11	13:20:42	ok	ok	302.5560	234.024	0.000000	35.00	61.525	24.285	262588757.760583	7	302.6171	2.39488e-03	8.71752e-04
2018/04/11	13:25:42	ok	ok	302.5460	234.001	0.000000	35.08	61.537	24.391	264409463.702837	2	302.3194	2.54138e-03	8.51317e-16
2018/04/11	13:30:42	ok	ok	302.5420	233.997	0.000000	35.19	61.523	24.525	286973564.063618	7	302.3941	2.55640e-03	1.30330e-03
2018/04/11	13:35:42	ok	ok	302.5380	233.994	0.000000	35.16	61.582	24.510	275374169.091237	7	302.3575	2.55272e-03	1.50526e-03
2018/04/11	13:40:42	ok	ok	302.5340	233.992	0.000000	35.20	61.620	24.577	280300669.034546	2	302.3194	2.54129e-03	8.51317e-16
2018/04/11	13:45:42	ok	ok	302.5240	233.981	0.000000	35.32	61.575	24.713	257853765.941137	7	302.5188	2.41635e-03	1.02142e-03
2018/04/11	13:50:42	ok	ok	302.5200	233.968	0.000000	35.38	61.553	24.781	262416721.523115	2	302.0355	2.81490e-03	1.11254e-16
2018/04/11	13:55:42	ok	ok	302.5280	233.971	0.000000	35.39	61.618	24.820	257950887.901561	7	302.4649	2.45623e-03	1.05487e-03
2018/04/11	14:30:42	ok	ok	303.0720	234.758	0.000000	33.36	64.372	23.314	306657412.454123	7	302.9198	2.62815e-03	1.51732e-03
2018/04/11	14:35:42	ok	ok	303.1140	234.820	0.000000	33.28	64.421	23.233	291695690.095057	7	303.1527	2.47360e-03	1.02871e-03
2018/04/11	14:40:42	ok	ok	303.1220	234.840	0.000000	33.12	64.425	23.039	293514366.185720	2	302.4447	3.06505e-03	4.89627e-16
2018/04/11	14:45:42	ok	ok	303.1400	234.881	0.000000	33.05	64.476	22.972	298253628.340396	7	302.9409	2.64031e-03	1.61222e-03
2018/04/11	14:50:42	ok	ok	303.1520	234.894	0.000000	32.93	64.425	22.809	281367486.791082	2	303.0967	2.47163e-03	5.00396e-17
2018/04/11	14:55:42	ok	ok	303.1560	234.914	0.000000	32.89	64.388	22.747	297063843.962289	7	302.9425	2.68906e-03	1.63088e-03
2018/04/11	15:00:42	ok	ok	303.1640	234.916	0.000000	32.88	64.292	22.702	289215250.263913	7	303.0894	2.49281e-03	1.74728e-03
2018/04/11	15:05:42	ok	ok	303.1640	234.933	0.000000	32.85	64.319	22.675	298337308.004908	2	303.0710	2.58379e-03	2.28032e-16
2018/04/11	15:10:42	ok	ok	303.1920	234.970	0.000000	32.72	64.391	22.544	286000600.407193	4	305.1040	7.36149e-04	9.29851e-04
2018/04/11	15:15:42	ok	ok	303.1900	234.972	0.000000	32.78	64.307	22.587	283894360.838507	3	306.1273	-8.87759e-04	1.69107e-04
2018/04/11	15:20:42	ok	ok	303.2020	234.996	0.000000	32.71	64.327	22.510	294234695.776002	7	303.0778	2.57606e-03	1.74527e-03
2018/04/11	15:25:42	ok	ok	303.2200	235.013	0.000000	32.63	64.345	22.421	296652331.951871	7	303.1309	2.54727e-03	1.70498e-03
2018/04/11	15:30:43	ok	ok	303.2160	235.023	0.000000	32.64	64.346	22.433	299119056.399842	7	303.0934	2.60319e-03	1.75222e-03
2018/04/11	15:35:42	ok	ok	303.2120	235.031	0.000000	32.63	64.282	22.399	325884175.169516	6	303.0121	2.74056e-03	1.62586e-03
2018/04/11	15:40:42	ok	ok	303.2240	235.033	0.000000	32.53	64.266	22.275	293988891.322015	7	303.1147	2.54326e-03	1.80416e-03
2018/04/11	15:45:42	ok	ok	303.2280	235.045	0.000000	32.60	64.215	22.340	289663588.302692	6	303.1134	2.55939e-03	1.94429e-03
2018/04/11	15:50:42	ok	ok	303.2340	235.043	0.000000	32.52	64.233	22.252	296320476.834703	7	303.0427	2.65166e-03	1.57199e-03
2018/04/11	15:55:42	ok	ok	303.2300	235.051	0.000000	32.56	64.209	22.290	294749664.744993	6	303.1094	2.60352e-03	1.85303e-03
2018/04/11	16:00:42	ok	ok	303.2400	235.057	0.000000	32.53	64.172	22.242	294775512.672883	2	302.8100	4.29987e-03	1.18238e-16
2018/04/11	16:05:42	ok	ok	303.2320	235.060	0.000000	32.53	64.172	22.242	293905860.668249	7	303.1116	2.59910e-03	1.75327e-03
2018/04/11	16:10:42	ok	ok	303.2360	235.063	0.000000	32.54	64.143	22.244	300337135.183135	7	303.1074	2.65250e-03	1.17990e-03
2018/04/11	16:15:42	ok	ok	303.2560	235.079	0.000000	32.47	64.194	22.179	296023270.747219	7	303.1476	2.55204e-03	1.75728e-03
2018/04/11	16:20:42	ok	ok	303.2520	235.078	0.000000	32.49	64.135	22.182	299696728.704789	4	305.2489	6.96657e-04	1.17684e-03
2018/04/11	16:25:42	ok	ok	303.2600	235.085	0.000000	32.42	64.123	22.096	288649887.124419	6	303.2597	2.48161e-03	1.42093e-03
2018/04/11	16:30:42	ok	ok	303.2620	235.095	0.000000	32.48	64.164	22.181	286101757.725709	7	303.1726	2.58294e-03	1.70625e-03
2018/04/11	16:35:42	ok	ok	303.2640	235.104	0.000000	32.39	64.149	22.070	287028362.046366	7	303.1530	2.56437e-03	1.78075e-03
2018/04/11	16:40:42	ok	ok	303.2660	235.098	0.000000	32.42	64.123	22.096	294244121.186406	7	303.1404	2.62091e-03	1.63014e-03
2018/04/11	16:45:42	ok	ok	303.2940	235.145	0.000000	32.27	64.347	21.997	304617397.285928	7	303.1387	2.64706e-03	1.70462e-03
2018/04/11	16:50:42	ok	ok	303.3440	235.200	0.000000	32.10	64.537	21.863	304044948.623871	6	303.1108	2.78347e-03	1.69301e-03
2018/04/11	16:55:42	ok	ok	303.3480	235.205	0.000000	32.10	64.475	21.842	296790027.018245	6	303.2675	2.49614e-03	1.87579e-03
2018/04/11	17:30:42	ok	ok	303.3600	235.233	0.000000	31.98	64.362	21.665	286988164.584570	6	303.2445	2.59128e-03	1.88683e-03
2018/04/11	17:35:42	ok	ok	303.3700	235.235	0.000000	31.98	64.331	21.654	297550368.276784	6	303.2779	2.54923e-03	1.88152e-03
2018/04/11	17:40:42	ok	ok	303.3800	235.254	0.000000	31.98	64.393	21.675	290504388.736192	6	303.2944	2.49966e-03	1.92286e-03
2018/04/11	17:45:42	ok	ok	303.3860	235.245	0.000000	31.98	64.331	21.654	285105778.819356	6	303.2906	2.50903e-03	1.88612e-03
2018/04/11	17:50:42	ok	ok	303.4020	235.278	0.000000	31.85	64.402	21.528	294411944.871348	6	303.3319	2.53414e-03	1.76218e-03
2018/04/11	17:55:42	ok	ok	303.4040	235.274	0.000000	31.80	64.332	21.448	303323567.825870	6	303.1841	2.77665e-03	1.72008e-03
2018/04/11	18:00:42	ok	ok	303.4160	235.295	0.000000	31.83	64.337	21.484	295582194.688915	6	303.3223	2.55644e-03	1.92882e-03
2018/04/11	18:05:42	ok	ok	303.4100	235.286	0.000000	31.85	64.278	21.487	294154036.701016	3	306.5968	-1.12103e-03	7.29117e-05
2018/04/11	18:10:42	ok	ok	303.4020	235.244	0.000000	31.96	64.141	21.567	289088541.201984	6	303.3257	2.56412e-03	1.75666e-03
2018/04/11	18:15:42	ok	ok	303.4000	235.262	0.000000	31.88	64.190	21.492	288757295.172131	6	303.3373	2.50485e-03	1.76808e-03
2018/04/11	18:20:42	ok	ok	303.4080	235.261	0.000000	31.82	64.180	21.420	309166000.627656	2	303.3111	2.41106e-03	3.21607e-16
2018/04/11	18:25:42	ok	ok	303.4020	235.243	0.000000	31.89	64.036	21.452	294376487.182217	6	303.1590	2.79168e-03	1.63712e-03
2018/04/11	18:30:42	ok	ok	303.4180	235.250	0.000000	31.87	64.157	21.469	291785101.247783	6	303.3664	2.47311e-03	1.84667e-03
2018/04/11	19:00:52	ok	ok	303.7920	235.826	0.000000	30.43	65.587	20.316	375173047.505226	6	303.6756	2.64229e-03	1.67490e-03
2018/04/11	19:05:52	ok	ok	303.8160	235.854	0.000000	30.32	65.568	20.190	377788460.489510	6	303.7181	2.51424e-03	1.81594e-03
2018/04/11	19:10:52	ok	ok	303.8180	235.867	0.000000	30.19	65.546	20.042	380167237.734839	6	303.7265	2.54927e-03	1.83532e-03
2018/04/11	19:15:52	ok	ok	303.8420	235.886	0.000000	30.09	65.560	19.938	391399632.418484	6	303.7496	2.56178e-03	1.73846e-03
2018/04/11	19:20:52	ok	ok	303.8540	235.897	0.000000	30.02	65.486	19.840	381654071.118580	7	303.9542	1.84264e-03	1.89313e-03
2018/04/11	19:25:52	ok	ok	303.8600	235.909	0.000000	29.95	65.475	19.762	390100864.760495	7	303.9599	1.84449e-03	1.92747e-03
2018/04/11	19:30:52	ok	ok	303.8740	235.912	0.000000	29.92	65.408	19.709	388974062.637659	6	303.7920	2.54064e-03	1.79909e-03
2018/04/11	19:35:52	ok	ok	303.8820	235.921	0.000000	29.83	65.424	19.618	394340323.519069	6	303.7828	2.57937e-03	1.75725e-03
2018/04/11	19:40:52	ok	ok	303.8940	235.925	0.000000	29.80	65.357	19.566	415718176.623136	7	303.8956	1.95559e-03	1.77745e-03
2018/04/11	19:45:52	ok	ok	303.8940	235.923	0.000000	29.78	65.323	19.535	407758317.608678	6	303.7106	2.84455e-03	1.44949e-03
2018/04/11	19:50:52	ok	ok	303.9040	235.929	0.000000	29.70	65.279	19.437	392198545.405443	4	305.6172	2.87250e-04	9.20767e-04
2018/04/11	19:55:52	ok	ok	303.9040	235.926	0.000000	29.68	65.214	19.397	403150325.386780	7	303.9902	1.88119e-03	1.65829e-03
2018/04/11	20:30:52	ok	ok	304.8020	236.753	0.000000	27.22	67.808	17.626	409697217.972148	4	302.5999	4.08807e-03	8.10755e-04
2018/04/11	20:35:52	ok	ok	304.8180	236.775	0.000000	27.09	67.755	17.486	404195933.805034	3	303.9257	2.91285e-03	8.13095e-05
2018/04/11	20:40:52	ok	ok	304.5540	236.820	0.000000	26.89	67.750	17.292	411382801.799100	3	304.0025	2.85550e-03	1.02278e-04
2018/04/11	20:45:52	ok	ok	304.5620	236.817	0.000000	26.87	67.686	17.257	410321786.521572	4	303.1257	3.53847e-03	1.19687e-03
2018/04/11	20:50:52	ok	ok	304.8940	236.848	0.000000	26.66	67.679	17.055	400699631.512540	3	304.1201	2.74091e-03	2.27788e-04
2018/04/11	20:55:52	ok	ok	304.9120	236.857	0.000000	26.57	67.724	16.981	420858353.440687	4	302.8490	3.89217e-03	8.85486e-04
2018/04/11	21:00:52	ok	ok	304.9200	236.865	0.000000	26.47	67.676	16.875	403128920.140696	3	304.1500	2.72079e-03	3.56965e-04
2018/04/11	21:05:52	ok	ok	304.6320	236.868	0.000000	26.36	67.566	16.745	389021854.738167	2	305.0454	1.83337e-03	8.03292e-16
2018/04/11	21:10:52	ok	ok	304.9480	236.880	0.000000	26.25	67.637	16.660	387573996.441806	3	304.2268	2.66313e-03	3.77848e-04
2018/04/11	21:15:52	ok	ok	304.9680	236.898	0.000000	26.20	67.628	16.612	396296521.613739	5	304.5174	2.33710e-03	4.41862e-04
2018/04/11	21:20:52	ok	ok	304.9700	236.903	0.000000	26.11	67.673	16.540	381724971.671172	7	304.8295	2.19319e-03	1.05959e-03
2018/04/11	21:25:52	ok	ok	304.9880	236.905	0.000000	26.04	67.570	16.450	389534538.692333	7	304.8117	2.19256e-03	1.16905e-03
2018/04/11	22:00:52	ok	ok	305.4240	237.443	0.000000	24.08	69.048	15.056	398429167.603275	2	305.9522	-7.38198e-04	1.65545e-16
2018/04/11	22:05:52	ok	ok	305.4460	237.459	0.000000	23.90	68.955	14.884	388754265.762524	6	305.2405	2.44802e-03	1.41776e-03
2018/04/11	22:10:52	ok	ok	305.4600	237.480	0.000000	23.76	68.841	14.741	394596339.074018	6	305.2462	2.43950e-03	1.42034e-03
2018/04/11	22:15:52	ok	ok	305.4860	237.516	0.000000	23.67	68.735	14.644	402989270.021242	2	305.7492	-3.58591e-04	1.93128e-16
2018/04/11	22:20:52	ok	ok	305.4980	237.534	0.000000	23.55	68.654	14.527	389199578.657458	6	305.2472	2.53551e-03	1.45328e-03
2018/04/11	22:25:52	ok	ok	305.5140	237.545	0.000000	23.48	68.611	14.460	407000877.633273	6	305.1498	2.68608e-03	1.61532e-03
2018/04/11	22:30:52	ok	ok	305.5340	237.566	0.000000	23.32	68.583	14.323	410075385.524347	6	305.0054	2.74209e-03	2.41707e-03
2018/04/11	22:35:52	ok	ok	305.5420	237.558	0.000000	23.23	68.477	14.228	399786948.103601	6	305.0994	2.78419e-03	1.86409e-03
2018/04/11	22:40:52	ok	ok	305.5640	237.572	0.000000	23.16	68.405	14.156	415006769.446440	7	305.2183	2.65723e-03	1.80435e-03
2018/04/11	22:45:52	ok	ok	305.5860	237.587	0.000000	23.01	68.348	14.024	414812784.032557	7	305.3783	2.49870e-03	1.35313e-03
2018/04/11	22:50:52	ok	ok	305.5860	237.578	0.000000	23.00	68.257	13.997	424145609.239631	7	305.2539	2.57682e-03	1.77089e-03
2018/04/11	22:55:52	ok	ok	305.6080	237.590	0.000000	22.87	68.204	13.883	430751622.420883	3	304.6119	3.13977e-03	5.38626e-05
2018/04/11	23:00:52	ok	ok	305.6260	237.591	0.000000	22.84	68.169	13.852	436269011.072923	4	303.9812	3.62439e-03	1.20867e-03
2018/04/11	23:31:02	ok	ok	306.7340	239.031	0.000000	18.30	73.113	11.406	506592223.525517	3	307.2076	1.80374e-03	6.87165e-04
2018/04/11	23:36:02	ok	ok	306.7980	239.081	0.000000	17.96	73.075	11.173	503431257.534573	3	307.3189	1.83750e-03	6.31466e-04
2018/04/11	23:41:02	ok	ok	306.8420	239.134	0.000000	17.68	72.963	10.971	511989942.055919	7	306.6731	2.42526e-03	7.82082e-04
2018/04/11	23:46:02	ok	ok	306.8820	239.176	0.000000	17.44	72.859	10.800	493292508.667015	3	307.2763	1.92815e-03	5.69529e-04
2018/04/11	23:51:02	ok	ok	306.9260	239.200	0.000000	17.18	72.779	10.622	482771745.003578	7	306.6712	2.51796e-03	1.14377e-03
2018/04/11	23:56:02	ok	ok	306.9620	239.216	0.000000	16.96	72.622	10.461	496453471.989708	7	306.7428	2.47730e-03	9.80194e-04
2018/04/12	00:01:02	ok	ok	306.9980	239.251	0.000000	16.76	72.525	10.322	486775679.807476	7	306.7248	2.52112e-03	1.17678e-03
2018/04/12	00:06:02	ok	ok	307.0300	239.280	0.000000	16.55	72.427	10.179	498751554.074802	7	306.8458	2.52285e-03	1.07499e-03
2018/04/12	00:11:02	ok	ok	307.0620	239.297	0.000000	16.37	72.306	10.053	483876617.198732	7	306.8602	2.54488e-03	1.08164e-03
2018/04/12	00:16:02	ok	ok	306.7880	239.297	0.000000	16.19	72.243	9.936	468832294.681211	7	306.7138	2.66569e-03	1.24920e-03
2018/04/12	00:21:02	ok	ok	306.8060	239.323	0.000000	16.04	72.127	9.831	458345962.705422	7	306.7167	2.71305e-03	1.30386e-03
2018/04/12	00:26:02	ok	ok	306.8360	239.325	0.000000	15.90	72.014	9.733	460983300.892908	7	306.7618	2.72706e-03	1.19887e-03
2018/04/12	00:31:02	ok	ok	306.8560	239.330	0.000000	15.72	71.922	9.615	476609851.396868	7	306.5704	2.88371e-03	1.32767e-03
2018/04/12	00:36:02	ok	ok	306.8820	239.354	0.000000	15.62	71.788	9.539	461971266.565840	7	306.7818	2.75279e-03	1.24502e-03
2018/04/12	00:41:02	ok	ok	306.9040	239.352	0.000000	15.48	71.675	9.444	466982893.963923	7	306.8997	2.61835e-03	1.13912e-03
2018/04/12	00:46:02	ok	ok	306.9260	239.366	0.000000	15.35	71.593	9.359	473332086.892595	6	306.9034	2.67689e-03	1.33852e-03
2018/04/12	00:51:02	ok	ok	306.9500	239.364	0.000000	15.24	71.486	9.283	462226980.854891	7	306.9346	2.62620e-03	1.08986e-03
2018/04/12	00:56:02	ok	ok	306.9620	239.384	0.000000	15.10	71.402	9.193	482135827.954079	7	307.1571	1.90329e-03	1.47396e-03
2018/04/12	01:01:02	ok	ok	306.9700	239.381	0.000000	15.00	71.268	9.120	461714140.174942	7	306.9162	2.67701e-03	1.19445e-03
2018/04/12	01:06:02	ok	ok	306.9900	239.371	0.000000	14.90	71.163	9.052	468861783.825460	6	306.9697	2.71942e-03	1.25409e-03
2018/04/12	01:11:02	ok	ok	307.0040	239.389	0.000000	14.80	71.086	8.987	474123550.751039	6	307.0476	2.32142e-03	1.51692e-03
2018/04/12	01:16:02	ok	ok	307.0160	239.384	0.000000	14.68	71.006	8.911	462084148.582126	2	307.1381	3.55105e-03	9.78935e-17
2018/04/12	01:21:02	ok	ok	307.0300	239.386	0.000000	14.59	70.903	8.850	459901571.365437	2	307.2952	7.47214e-04	3.57377e-16
2018/04/12	01:26:02	ok	ok	307.0440	239.379	0.000000	14.50	70.800	8.788	464969104.062902	2	307.0555	2.08442e-03	2.38233e-16
2018/04/12	01:31:02	ok	ok	307.0580	239.397	0.000000	14.43	70.729	8.742	455535837.271481	2	307.4238	1.86734e-04	3.30503e-16
2018/04/12	01:36:02	ok	ok	307.0720	239.396	0.000000	14.34	70.626	8.682	467115347.490831	6	307.1040	2.29319e-03	1.54661e-03
2018/04/12	01:41:02	ok	ok	307.0900	239.392	0.000000	14.24	70.550	8.619	466834865.005769	2	306.5425	4.62081e-03	2.27128e-16
2018/04/12	01:46:02	ok	ok	307.1040	239.388	0.000000	14.16	70.449	8.565	470910545.676313	2	307.2419	3.51254e-03	1.45816e-16
2018/04/12	01:51:02	ok	ok	307.1140	239.398	0.000000	14.10	70.380	8.525	481746199.428591	7	307.2184	2.23844e-03	1.38731e-03
2018/04/12	01:56:02	ok	ok	307.1260	239.386	0.000000	14.02	70.307	8.475	477663358.682555	7	307.2480	2.25545e-03	1.29790e-03
2018/04/12	02:01:02	ok	ok	307.1360	239.375	0.000000	13.95	70.208	8.427	466458682.239914	6	307.1189	2.71412e-03	1.29002e-03
2018/04/12	02:06:02	ok	ok	307.1480	239.386	0.000000	13.88	70.138	8.382	473271046.264425	2	306.4975	4.81801e-03	3.50865e-16
2018/04/12	02:11:02	ok	ok	307.1560	239.369	0.000000	13.80	70.094	8.336	487019635.072711	2	307.2267	3.66190e-03	2.17449e-16
2018/04/12	02:16:02	ok	ok	307.1640	239.357	0.000000	13.74	69.997	8.294	483299176.213646	2	307.2267	3.66172e-03	2.17449e-16
2018/04/12	02:21:02	ok	ok	307.1860	239.347	0.000000	13.69	69.958	8.264	473385046.163439	2	306.6017	4.65179e-03	7.88028e-17
2018/04/12	02:26:02	ok	ok	307.1900	239.359	0.000000	13.62	69.859	8.216	475267348.453040	2	307.5357	2.79955e-04	2.70837e-16
2018/04/12	02:31:02	ok	ok	307.1960	239.350	0.000000	13.55	69.789	8.173	482905930.093636	6	307.1475	2.75590e-03	1.45577e-03
2018/04/12	02:36:02	ok	ok	307.2080	239.354	0.000000	13.48	69.747	8.133	468595577.790071	6	307.1357	2.78166e-03	1.38013e-03
2018/04/12	02:41:02	ok	ok	307.2180	239.327	0.000000	13.44	69.682	8.105	467751775.607683	2	307.7778	-4.83426e-04	6.49061e-17
2018/04/12	02:46:02	ok	ok	307.2280	239.325	0.000000	13.36	69.638	8.060	466553914.475481	6	307.2266	2.65891e-03	1.26148e-03
2018/04/12	02:51:02	ok	ok	307.2440	239.336	0.000000	13.31	69.572	8.028	478382091.273769	6	307.2131	2.74276e-03	1.35201e-03
2018/04/12	02:56:02	ok	ok	307.2480	239.323	0.000000	13.26	69.505	7.995	473095532.248109	6	307.2252	2.72017e-03	1.37849e-03
2018/04/12	03:01:02	ok	ok	307.2540	239.309	0.000000	13.20	69.465	7.961	467115793.505191	2	306.6383	4.78150e-03	1.94217e-16
2018/04/12	03:06:02	ok	ok	307.2600	239.284	0.000000	13.15	69.398	7.929	463022932.922340	6	307.2363	2.68174e-03	1.38738e-03
2018/04/12	03:11:02	ok	ok	307.2780	239.270	0.000000	13.09	69.358	7.895	468936459.472966	6	307.2464	2.75208e-03	1.32571e-03
2018/04/12	03:16:02	ok	ok	307.2800	239.277	0.000000	13.04	69.320	7.867	452072349.730216	6	307.2396	2.71467e-03	1.29000e-03
2018/04/12	03:21:02	ok	ok	307.2900	239.259	0.000000	13.00	69.255	7.840	476144006.474677	6	307.2352	2.82502e-03	1.27471e-03
2018/04/12	03:26:02	ok	ok	307.2940	239.262	0.000000	12.94	69.187	7.803	483295614.925872	6	307.2572	2.78702e-03	1.41951e-03
2018/04/12	03:31:02	ok	ok	307.3020	239.246	0.000000	12.90	69.151	7.780	477296686.830089	6	307.2590	2.73236e-03	1.43223e-03
2018/04/12	03:36:02	ok	ok	307.3100	239.228	0.000000	12.85	69.084	7.748	456249790.600868	6	307.2594	2.71438e-03	1.28632e-03
2018/04/12	03:41:02	ok	ok	307.3140	239.229	0.000000	12.80	69.046	7.720	464183201.301655	6	307.2653	2.73968e-03	1.34344e-03
2018/04/12	03:46:02	ok	ok	307.3200	239.223	0.000000	12.76	69.010	7.697	475391352.471487	6	307.1358	2.93022e-03	1.36470e-03
2018/04/12	03:51:02	ok	ok	307.3220	239.220	0.000000	12.72	68.974	7.674	454318845.215852	6	307.2629	2.72626e-03	1.45020e-03
2018/04/12	03:56:02	ok	ok	307.3260	239.205	0.000000	12.69	68.911	7.653	475895559.538359	6	307.2383	2.79604e-03	1.42364e-03
2018/04/12	04:01:02	ok	ok	307.3400	239.214	0.000000	12.65	68.875	7.630	456243433.866644	6	307.2773	2.80721e-03	1.40654e-03
2018/04/12	04:31:13	ok	ok	306.3060	238.020	0.000000	16.58	64.043	9.017	549950555.744347	7	306.2176	2.71748e-03	1.52127e-03
2018/04/12	04:36:13	ok	ok	306.2620	237.970	0.000000	16.82	64.055	9.150	564183020.019858	7	306.2883	2.66161e-03	1.12962e-03
2018/04/12	04:41:13	ok	ok	306.2240	237.932	0.000000	17.00	64.115	9.257	568439185.693419	7	306.1306	2.67464e-03	1.62280e-03
2018/04/12	04:46:13	ok	ok	306.1840	237.882	0.000000	17.22	64.094	9.377	571648260.717767	7	306.0866	2.65197e-03	1.70698e-03
2018/04/12	04:51:13	ok	ok	306.1600	237.876	0.000000	17.37	64.208	9.478	581443448.556178	7	306.0660	2.63419e-03	1.67121e-03
2018/04/12	04:56:13	ok	ok	306.1340	237.865	0.000000	17.50	64.260	9.560	582817761.166018	7	305.9219	2.80899e-03	1.32731e-03
2018/04/12	05:01:13	ok	ok	306.1100	237.854	0.000000	17.61	64.279	9.625	591777442.258039	7	306.0069	2.66480e-03	1.52579e-03
2018/04/12	05:06:13	ok	ok	306.0960	237.836	0.000000	17.72	64.357	9.700	576396651.710133	7	305.9958	2.61401e-03	1.71533e-03
2018/04/12	05:11:13	ok	ok	306.0720	237.809	0.000000	17.81	64.343	9.750	589283515.313195	7	305.9466	2.64809e-03	1.41841e-03
2018/04/12	05:16:13	ok	ok	306.0580	237.772	0.000000	17.90	64.359	9.805	593674881.347742	7	305.9287	2.66371e-03	1.47224e-03
2018/04/12	05:21:13	ok	ok	306.0420	237.767	0.000000	18.03	64.411	9.889	576826526.324450	7	305.8902	2.63019e-03	1.62731e-03
2018/04/12	05:26:13	ok	ok	306.0320	237.754	0.000000	18.09	64.451	9.931	581498856.444231	7	306.0566	2.55752e-03	8.75578e-04
2018/04/12	05:31:13	ok	ok	306.0200	237.752	0.000000	18.16	64.522	9.983	587565415.168718	7	305.9095	2.62051e-03	1.63837e-03
2018/04/12	06:01:23	ok	ok	305.6000	237.278	0.000000	19.92	63.718	10.936	638276874.058586	2	306.3500	1.95016e-03	3.41101e-16
2018/04/12	06:06:23	ok	ok	305.5700	237.249	0.000000	20.14	63.876	11.104	654611690.406438	3	306.0445	2.11265e-03	5.23101e-04
2018/04/12	06:11:23	ok	ok	305.5460	237.219	0.000000	20.22	63.949	11.169	644652258.315049	2	306.0752	2.19303e-03	2.30901e-16
2018/04/12	06:16:23	ok	ok	305.5280	237.198	0.000000	20.35	64.061	11.274	645798807.442124	3	306.2442	1.86032e-03	5.26787e-04
2018/04/12	06:21:23	ok	ok	305.5080	237.159	0.000000	20.45	64.198	11.364	614645861.380575	2	306.0829	2.11810e-03	5.63558e-16
2018/04/12	06:26:23	ok	ok	305.4860	237.131	0.000000	20.61	64.315	11.491	612876783.140058	2	306.0310	2.13679e-03	3.44972e-16
2018/04/12	06:31:23	ok	ok	305.4680	237.118	0.000000	20.70	64.360	11.560	598579147.972619	2	306.1126	2.07109e-03	6.28401e-17
2018/04/12	06:36:23	ok	ok	305.4600	237.111	0.000000	20.74	64.457	11.604	607639123.746451	7	305.1564	2.80129e-03	9.49730e-04
2018/04/12	06:41:23	ok	ok	305.4440	237.095	0.000000	20.82	64.560	11.677	584259864.419379	4	305.1002	2.94493e-03	8.24934e-04
2018/04/12	06:46:23	ok	ok	305.4360	237.092	0.000000	20.85	64.655	11.714	563247100.524063	2	306.0905	2.04315e-03	2.45942e-16
2018/04/12	06:51:23	ok	ok	305.4280	237.086	0.000000	20.91	64.785	11.779	560105552.107227	3	305.7880	2.20528e-03	5.12542e-04
2018/04/12	06:56:23	ok	ok	305.3980	237.055	0.000000	21.06	64.871	11.898	546486626.542737	2	305.9271	2.17399e-03	1.00343e-16
2018/04/12	07:01:23	ok	ok	305.4000	237.057	0.000000	21.10	64.878	11.927	560376355.128609	2	305.9867	2.08070e-03	2.22760e-16
2018/04/12	07:31:34	ok	ok	305.2580	236.943	0.000000	21.70	59.744	11.371	549106099.173320	7	305.4053	2.54593e-03	1.17498e-03
2018/04/12	07:36:34	ok	ok	305.1260	236.782	0.000000	22.23	60.225	11.817	545769883.666999	7	305.0930	1.95165e-03	3.04543e-03
2018/04/12	07:41:34	ok	ok	305.0220	236.676	0.000000	22.60	60.620	12.150	562575951.151778	6	304.7973	2.80779e-03	1.80184e-03
2018/04/12	07:46:34	ok	ok	304.9400	236.565	0.000000	22.98	60.956	12.486	552068397.311063	6	304.6613	2.85244e-03	1.97700e-03
2018/04/12	07:51:34	ok	ok	304.8840	236.518	0.000000	23.27	61.246	12.755	560070499.323997	2	305.0419	3.49546e-03	1.07138e-16
2018/04/12	07:56:34	ok	ok	304.8300	236.473	0.000000	23.50	61.406	12.956	568692022.634470	2	305.1595	4.64554e-04	1.15822e-16
2018/04/12	08:01:34	ok	ok	304.7720	236.396	0.000000	23.78	61.634	13.213	555031470.054692	2	304.6067	2.86591e-03	1.58269e-16
2018/04/12	08:06:34	ok	ok	304.7340	236.351	0.000000	23.98	61.789	13.397	575648785.570120	2	304.4800	3.12716e-03	7.05181e-17
2018/04/12	08:11:34	ok	ok	304.7020	236.326	0.000000	24.12	61.964	13.542	562338666.140104	6	304.5938	2.61165e-03	1.98121e-03
2018/04/12	08:16:34	ok	ok	304.6720	236.316	0.000000	24.31	62.117	13.723	579237185.746663	2	304.6276	7.06886e-04	8.45275e-17
2018/04/12	08:21:34	ok	ok	304.6420	236.289	0.000000	24.43	62.229	13.841	558247454.215867	2	305.1942	-5.52326e-04	1.64240e-16
2018/04/12	08:26:34	ok	ok	304.6260	236.269	0.000000	24.56	62.402	13.982	562898242.931899	2	304.0000	2.93531e-03	2.74213e-16
2018/04/12	09:00:25	ok	ok	304.1060	235.653	0.000000	26.80	61.784	15.691	496340514.553235	4	302.6539	3.59900e-03	1.13795e-03
2018/04/12	09:05:25	ok	ok	304.0720	235.611	0.000000	26.96	61.810	15.837	490883013.479173	2	303.6355	2.81973e-03	5.21085e-16
2018/04/12	09:10:25	ok	ok	304.0400	235.601	0.000000	27.13	61.837	15.994	462198868.937131	4	302.2600	3.93064e-03	8.64014e-04
2018/04/12	09:15:25	ok	ok	304.0140	235.570	0.000000	27.26	61.950	16.139	445667322.390149	4	301.9449	4.19259e-03	8.55240e-04
2018/04/12	09:20:25	ok	ok	303.9900	235.555	0.000000	27.42	62.038	16.305	442887273.927795	2	303.3377	3.03668e-03	1.37746e-16
2018/04/12	09:25:25	ok	ok	303.9680	235.528	0.000000	27.52	62.054	16.400	438271615.581205	4	301.9870	4.14224e-03	8.16846e-04
2018/04/12	09:30:25	ok	ok	303.9500	235.517	0.000000	27.67	62.171	16.567	437141846.536326	4	302.2827	3.85130e-03	9.30611e-04
2018/04/12	09:35:25	ok	ok	303.9340	235.489	0.000000	27.72	62.272	16.640	433403433.233555	2	303.8333	2.45743e-03	8.62351e-17
2018/04/12	09:40:25	ok	ok	303.9180	235.482	0.000000	27.85	62.323	16.773	422022729.013039	4	302.5500	3.65490e-03	8.85835e-04
2018/04/12	09:45:25	ok	ok	303.9100	235.484	0.000000	27.94	62.431	16.886	391283280.390534	2	303.1982	3.08015e-03	5.04758e-16
2018/04/12	09:50:25	ok	ok	303.8940	235.456	0.000000	28.04	62.447	16.983	393735849.070306	4	302.3591	3.74117e-03	1.09460e-03
2018/04/12	09:55:25	ok	ok	303.8880	235.472	0.000000	28.12	62.552	17.087	382148211.460061	2	302.8352	3.44225e-03	3.44826e-16
2018/04/12	10:30:25	ok	ok	303.1980	234.609	0.000000	31.10	60.474	19.420	410358694.643929	6	302.9698	2.74498e-03	1.68591e-03
2018/04/12	10:35:25	ok	ok	303.1560	234.549	0.000000	31.37	60.453	19.696	376005799.792535	3	305.0985	2.38579e-04	6.20865e-04
2018/04/12	10:40:25	ok	ok	303.1280	234.528	0.000000	31.52	60.540	19.883	384754550.356753	2	303.1556	2.21240e-03	1.14914e-16
2018/04/12	10:45:25	ok	ok	303.0940	234.480	0.000000	31.74	60.542	20.120	357928850.701967	6	302.9967	2.54534e-03	1.93163e-03
2018/04/12	10:50:25	ok	ok	303.0680	234.453	0.000000	31.90	60.599	20.311	360337259.984377	7	302.9601	2.67067e-03	1.18549e-03
2018/04/12	10:55:25	ok	ok	303.0460	234.438	0.000000	32.00	60.740	20.467	339909758.199003	7	302.9164	2.58837e-03	1.75513e-03
2018/04/12	11:00:25	ok	ok	303.0240	234.408	0.000000	32.19	60.770	20.686	335535618.286796	7	302.8969	2.60579e-03	1.69830e-03
2018/04/12	11:05:25	ok	ok	303.0200	234.398	0.000000	32.24	60.840	20.765	333769620.164573	6	302.9316	2.53220e-03	1.84800e-03
2018/04/12	11:10:25	ok	ok	303.0060	234.387	0.000000	32.31	60.914	20.868	329182945.259962	7	302.9384	2.49995e-03	1.63909e-03
2018/04/12	11:15:25	ok	ok	302.9940	234.382	0.000000	32.45	60.968	21.042	321844475.892668	7	302.9090	2.58597e-03	1.17662e-03
2018/04/12	11:20:25	ok	ok	302.9740	234.355	0.000000	32.57	61.018	21.194	323263826.663413	6	302.7372	2.73634e-03	1.79774e-03
2018/04/12	11:25:25	ok	ok	302.9680	234.346	0.000000	32.67	61.065	21.323	314731018.213613	7	302.8908	2.48681e-03	1.74847e-03
2018/04/12	11:30:26	ok	ok	302.9580	234.336	0.000000	32.70	61.164	21.392	331104489.850360	7	302.8823	2.57162e-03	1.14874e-03
2018/04/12	11:35:25	ok	ok	302.9400	234.309	0.000000	32.83	61.153	21.536	317405875.592797	6	302.8470	2.55730e-03	1.81778e-03
2018/04/12	11:40:25	ok	ok	302.9340	234.306	0.000000	32.90	61.258	21.653	313928140.231750	2	302.8600	2.33751e-03	8.75121e-17
2018/04/12	11:45:25	ok	ok	302.9200	234.289	0.000000	33.05	61.251	21.823	309625670.821991	6	302.8123	2.54332e-03	1.80927e-03
2018/04/12	11:50:25	ok	ok	302.9040	234.273	0.000000	33.16	61.236	21.945	300840460.257992	2	304.0552	1.40419e-03	3.96675e-16
2018/04/12	11:55:25	ok	ok	302.9020	234.249	0.000000	33.21	61.339	22.040	294672936.191515	6	302.8389	2.46917e-03	1.81735e-03
2018/04/12	12:00:25	ok	ok	302.8800	234.231	0.000000	33.32	61.293	22.152	283229668.016021	2	302.9160	2.38268e-03	1.73741e-16
2018/04/12	12:05:25	ok	ok	302.8780	234.227	0.000000	33.35	61.361	22.212	306030127.237494	2	302.2634	2.93024e-03	5.06636e-16
2018/04/12	12:10:25	ok	ok	302.8660	234.211	0.000000	33.47	61.348	22.348	284657782.846574	2	303.4778	-4.31815e-04	2.32274e-16
2018/04/12	12:15:25	ok	ok	302.8620	234.191	0.000000	33.55	61.392	22.459	281794814.451900	2	303.8324	1.62652e-03	4.30696e-16
2018/04/12	12:20:25	ok	ok	302.8480	234.185	0.000000	33.64	61.438	22.582	276226811.334459	2	303.8102	1.59887e-03	2.33585e-16
2018/04/12	12:25:25	ok	ok	302.8360	234.177	0.000000	33.68	61.475	22.644	275092597.179764	2	302.7511	2.42362e-03	2.08299e-16
2018/04/12	12:30:25	ok	ok	302.8320	234.159	0.000000	33.80	61.526	22.806	292315724.902062	2	302.2989	1.34355e-03	8.70995e-16
2018/04/12	12:35:25	ok	ok	302.8280	234.138	0.000000	33.87	61.474	22.871	282027502.495536	3	303.3048	1.99424e-03	4.16244e-04
2018/04/12	12:40:25	ok	ok	302.8300	234.138	0.000000	33.86	61.504	22.870	287371494.114613	2	302.5659	2.52652e-03	1.48283e-16
2018/04/12	12:45:25	ok	ok	302.8360	234.149	0.000000	33.92	61.639	22.992	277183885.820054	2	302.8536	2.36380e-03	1.13597e-16
2018/04/12	12:50:25	ok	ok	302.8200	234.135	0.000000	33.99	61.587	23.058	280187468.221951	2	303.7660	1.54331e-03	3.34974e-16
2018/04/12	12:55:25	ok	ok	302.8180	234.120	0.000000	34.08	61.633	23.184	297276233.918413	7	302.6553	2.46484e-03	1.39105e-03
2018/04/12	13:00:26	ok	ok	302.8140	234.109	0.000000	34.13	61.609	23.236	273026770.777012	2	302.7242	2.35371e-03	1.34145e-16
2018/04/12	13:05:25	ok	ok	302.8100	234.110	0.000000	34.14	61.674	23.273	286118798.742861	2	303.1198	1.92326e-03	8.01189e-16
2018/04/12	13:10:25	ok	ok	302.8080	234.108	0.000000	34.19	61.745	23.361	301929941.121260	7	302.6361	2.60883e-03	1.46791e-03
2018/04/12	13:15:25	ok	ok	302.8040	234.102	0.000000	34.20	61.747	23.374	282497083.437193	6	302.6389	2.58329e-03	1.55023e-03
2018/04/12	13:20:25	ok	ok	302.8040	234.104	0.000000	34.22	61.844	23.435	292833279.487212	7	302.6274	2.45402e-03	1.61648e-03
2018/04/12	13:25:25	ok	ok	302.8040	234.097	0.000000	34.25	61.818	23.462	272070069.889588	6	302.8634	2.34012e-03	1.20991e-03
2018/04/12	13:30:25	ok	ok	302.8060	234.098	0.000000	34.33	61.830	23.565	274008357.674129	4	304.7198	5.70450e-04	7.15188e-04
2018/04/12	13:35:25	ok	ok	302.7820	234.061	0.000000	34.44	61.753	23.672	268545062.982235	6	302.5749	2.60229e-03	1.68112e-03
2018/04/12	13:40:25	ok	ok	302.7700	234.043	0.000000	34.55	61.770	23.815	272497649.472120	6	302.6840	2.46572e-03	1.76418e-03
2018/04/12	13:45:25	ok	ok	302.7660	234.032	0.000000	34.59	61.713	23.843	267753606.394365	7	302.6757	2.44946e-03	1.71583e-03
2018/04/12	13:50:25	ok	ok	302.7600	234.022	0.000000	34.64	61.753	23.921	268454591.567302	7	302.6954	2.36125e-03	1.64175e-03
2018/04/12	13:55:25	ok	ok	302.7480	234.010	0.000000	34.68	61.791	23.985	271390914.634542	7	302.6004	2.42590e-03	1.65566e-03
2018/04/12	14:00:26	ok	ok	302.7520	234.008	0.000000	34.74	61.800	24.064	265350889.922600	7	302.5759	2.47472e-03	1.55710e-03
2018/04/12	14:05:25	ok	ok	302.7360	233.991	0.000000	34.83	61.783	24.171	264687194.931290	6	302.7438	2.42029e-03	1.20626e-03
2018/04/12	14:10:25	ok	ok	302.7420	233.996	0.000000	34.82	61.908	24.207	270703995.642007	7	302.5700	2.45309e-03	1.50177e-03
2018/04/12	14:15:25	ok	ok	302.7440	233.989	0.000000	34.84	61.879	24.221	262051945.990722	6	302.7005	2.36655e-03	1.79860e-03
2018/04/12	14:20:25	ok	ok	302.7420	233.990	0.000000	34.85	61.944	24.259	266268619.800273	6	302.6720	2.32488e-03	1.76887e-03
2018/04/12	14:25:25	ok	ok	302.7420	233.995	0.000000	34.92	61.987	24.365	268663389.336051	7	302.6572	2.39071e-03	1.66067e-03
2018/04/12	14:30:25	ok	ok	302.7420	233.975	0.000000	35.02	61.908	24.461	268545873.563223	2	302.3007	2.66975e-03	8.11031e-16
2018/04/12	14:35:25	ok	ok	302.7300	233.971	0.000000	35.03	61.941	24.487	270726705.214463	7	302.7053	2.35055e-03	1.72339e-03
2018/04/12	14:40:25	ok	ok	302.7360	233.972	0.000000	35.03	62.004	24.512	274094879.767985	7	302.5277	2.57912e-03	1.54639e-03
2018/04/12	14:45:25	ok	ok	302.7320	233.965	0.000000	35.04	62.006	24.525	268438258.677317	7	302.6787	2.28686e-03	1.64254e-03
2018/04/12	14:50:25	ok	ok	302.7300	233.967	0.000000	35.09	61.950	24.567	262193033.126890	6	302.6388	2.60416e-03	1.22049e-03
2018/04/12	14:55:25	ok	ok	302.7520	233.986	0.000000	35.09	62.013	24.592	264825490.291567	7	302.5771	2.52133e-03	1.64255e-03
2018/04/12	15:00:25	ok	ok	302.7420	233.972	0.000000	35.11	61.985	24.607	269154405.375130	7	302.5677	2.56376e-03	1.66921e-03
2018/04/12	15:05:25	ok	ok	302.7460	233.956	0.000000	35.10	61.920	24.568	266370018.905169	7	302.5831	2.53222e-03	1.62135e-03
2018/04/12	15:10:25	ok	ok	302.7500	233.972	0.000000	35.09	61.982	24.580	269309682.649761	7	302.5455	2.59993e-03	1.58038e-03
2018/04/12	15:15:25	ok	ok	302.7740	233.976	0.000000	35.11	61.953	24.594	257770419.048257	7	302.7979	2.34222e-03	1.18491e-03
2018/04/12	15:20:25	ok	ok	302.7720	233.982	0.000000	35.11	61.953	24.594	263539981.839710	7	302.7103	2.38840e-03	1.64182e-03
2018/04/12	15:25:25	ok	ok	302.7680	233.959	0.000000	35.12	61.923	24.595	283275427.758052	7	302.6025	2.58963e-03	1.44519e-03
2018/04/12	16:00:25	ok	ok	303.3980	234.821	0.000000	32.65	64.846	22.619	276906704.353356	2	302.7377	3.03323e-03	4.76580e-16
2018/04/12	16:05:25	ok	ok	303.4260	234.873	0.000000	32.46	64.876	22.403	276559761.009349	4	305.5518	5.16435e-04	1.20465e-03
2018/04/12	16:10:25	ok	ok	303.4580	234.901	0.000000	32.35	64.858	22.266	272263122.503250	7	303.4509	2.54875e-03	1.32279e-03
2018/04/12	16:15:25	ok	ok	303.4700	234.920	0.000000	32.22	64.805	22.095	296183383.537849	7	303.2517	2.71502e-03	1.54856e-03
2018/04/12	16:20:25	ok	ok	303.4980	234.945	0.000000	32.18	64.829	22.056	278244075.537839	2	303.4667	2.31032e-03	6.42392e-17
2018/04/12	16:25:25	ok	ok	303.5060	234.957	0.000000	32.14	64.730	21.975	282978714.081211	6	303.4016	2.53971e-03	1.92945e-03
2018/04/12	16:30:25	ok	ok	303.5280	234.979	0.000000	32.00	64.737	21.814	276773844.581977	2	303.9911	2.94100e-03	8.08315e-16
2018/04/12	16:35:25	ok	ok	303.5520	235.000	0.000000	31.86	64.869	21.696	284209256.798719	6	303.4904	2.57659e-03	1.48245e-03
2018/04/12	16:40:25	ok	ok	303.5760	235.037	0.000000	31.74	64.911	21.571	286186980.523039	2	303.5222	2.35894e-03	3.50368e-17
2018/04/12	16:45:25	ok	ok	303.5820	235.037	0.000000	31.69	64.779	21.470	288974556.470052	6	303.4410	2.61726e-03	1.84538e-03
2018/04/12	16:50:25	ok	ok	303.6000	235.046	0.000000	31.62	64.736	21.376	286902214.675179	6	303.3596	2.75223e-03	1.83405e-03
2018/04/12	16:55:25	ok	ok	303.5980	235.049	0.000000	31.56	64.633	21.273	304123568.625606	6	303.3817	2.75875e-03	1.68289e-03
2018/04/12	17:30:25	ok	ok	303.6780	235.094	0.000000	31.17	64.661	20.843	281755096.376687	2	303.9100	2.04511e-03	3.65670e-16
2018/04/12	17:35:25	ok	ok	303.6820	235.099	0.000000	31.16	64.691	20.841	281916534.935691	6	303.5715	2.58979e-03	1.76369e-03
2018/04/12	17:40:25	ok	ok	303.6880	235.088	0.000000	31.11	64.558	20.743	291325715.458496	6	303.4686	2.76498e-03	1.65961e-03
2018/04/12	17:45:25	ok	ok	303.6760	235.092	0.000000	31.12	64.436	20.714	293479099.881242	6	303.4699	2.77644e-03	1.73644e-03
2018/04/12	17:50:25	ok	ok	303.6940	235.098	0.000000	31.08	64.399	20.658	287764877.356806	6	303.4577	2.71704e-03	1.71823e-03
2018/04/12	17:55:25	ok	ok	303.6960	235.078	0.000000	30.99	64.415	20.563	292930524.549570	2	304.0633	1.91417e-03	1.35087e-16
2018/04/12	18:00:25	ok	ok	303.7100	235.081	0.000000	31.06	64.364	20.625	288882121.797279	6	303.6323	2.51184e-03	1.78318e-03
2018/04/12	18:05:25	ok	ok	303.7060	235.087	0.000000	31.01	64.325	20.557	291388698.985591	6	303.5798	2.55984e-03	1.85422e-03
2018/04/12	18:10:25	ok	ok	303.7120	235.099	0.000000	30.95	64.377	20.507	293965379.998213	6	303.6207	2.57141e-03	1.77154e-03
2018/04/12	18:15:25	ok	ok	303.7200	235.084	0.000000	30.99	64.291	20.524	289921270.295301	2	304.1167	1.78412e-03	1.51209e-16
2018/04/12	18:20:25	ok	ok	303.7220	235.072	0.000000	30.93	64.281	20.455	289937391.640066	2	303.6778	2.26183e-03	3.61659e-16
2018/04/12	18:25:25	ok	ok	303.7300	235.095	0.000000	30.91	64.278	20.432	286501865.738000	6	303.6574	2.54155e-03	1.80186e-03
2018/04/12	19:00:25	ok	ok	304.1460	235.639	0.000000	29.30	65.733	19.152	385319925.278111	6	304.1783	2.53516e-03	6.68439e-04
2018/04/12	19:05:25	ok	ok	304.1560	235.669	0.000000	29.23	65.660	19.058	392112347.587922	7	304.2265	1.83733e-03	1.82749e-03
2018/04/12	19:10:25	ok	ok	304.1760	235.675	0.000000	29.11	65.639	18.928	409085113.202801	7	303.9639	2.72896e-03	1.40958e-03
2018/04/12	19:15:25	ok	ok	304.1920	235.693	0.000000	29.08	65.542	18.869	402189599.878704	7	304.0309	2.63543e-03	1.77104e-03
2018/04/12	19:20:25	ok	ok	304.2000	235.690	0.000000	28.98	65.495	18.752	387435490.852134	7	304.0515	2.66456e-03	1.81555e-03
2018/04/12	19:25:25	ok	ok	304.2080	235.691	0.000000	28.83	65.438	18.584	404822210.862438	4	302.6971	3.80252e-03	1.12519e-03
2018/04/12	19:30:25	ok	ok	304.2280	235.712	0.000000	28.87	65.476	18.635	401583100.537358	7	304.0398	2.67385e-03	1.42918e-03
2018/04/12	19:35:25	ok	ok	304.2200	235.708	0.000000	28.80	65.372	18.534	385036671.967181	4	302.3940	4.03799e-03	8.03153e-04
2018/04/12	19:40:25	ok	ok	304.2340	235.715	0.000000	28.71	65.326	18.431	408791660.807311	4	302.8476	3.64719e-03	9.11163e-04
2018/04/12	19:45:25	ok	ok	304.2480	235.722	0.000000	28.66	65.318	18.378	403847265.377945	4	302.3571	4.11286e-03	8.21532e-04
2018/04/12	19:50:25	ok	ok	304.2540	235.734	0.000000	28.65	65.347	18.376	400481670.653952	7	304.1141	2.58847e-03	1.51015e-03
2018/04/12	19:55:25	ok	ok	304.2700	235.754	0.000000	28.53	65.326	18.250	422925624.482420	4	302.5191	3.96719e-03	8.33506e-04
2018/04/12	20:30:25	ok	ok	305.2120	236.569	0.000000	25.77	68.034	16.315	427501014.732111	6	304.9639	2.42615e-03	1.34578e-03
2018/04/12	20:35:25	ok	ok	305.2240	236.584	0.000000	25.69	67.960	16.225	419619058.668672	7	305.0558	2.21841e-03	1.20600e-03
2018/04/12	20:40:25	ok	ok	305.2520	236.597	0.000000	25.49	67.954	16.043	428563513.912747	7	305.1073	2.19320e-03	1.31158e-03
2018/04/12	20:45:25	ok	ok	305.2660	236.607	0.000000	25.35	67.929	15.912	418865277.250525	2	305.2431	1.96860e-03	1.30584e-16
2018/04/12	20:50:25	ok	ok	305.2740	236.623	0.000000	25.26	67.823	15.807	416092459.851864	7	305.1658	2.23170e-03	1.17685e-03
2018/04/12	20:55:25	ok	ok	305.3000	236.620	0.000000	25.18	67.749	15.719	424709108.039876	6	305.0633	2.47818e-03	1.25672e-03
2018/04/12	21:00:25	ok	ok	305.3180	236.629	0.000000	25.03	67.782	15.594	417035002.524402	6	305.1138	2.45415e-03	1.31289e-03
2018/04/12	21:05:25	ok	ok	305.3240	236.627	0.000000	24.99	67.775	15.558	414285245.386360	6	305.1086	2.46581e-03	1.39226e-03
2018/04/12	21:10:25	ok	ok	305.3300	236.630	0.000000	24.89	67.667	15.446	416786505.073332	3	307.2963	1.39562e-05	2.18237e-04
2018/04/12	21:15:25	ok	ok	305.3540	236.636	0.000000	24.76	67.734	15.348	428349620.214309	2	305.0400	2.34388e-03	3.57348e-16
2018/04/12	21:20:25	ok	ok	305.3580	236.627	0.000000	24.70	67.604	15.267	410318244.809045	6	305.1357	2.48906e-03	1.32367e-03
2018/04/12	21:25:25	ok	ok	305.3720	236.617	0.000000	24.67	67.568	15.233	415541945.394292	6	305.1352	2.52778e-03	1.35635e-03
2018/04/12	22:00:25	ok	ok	305.7880	237.083	0.000000	22.72	68.979	13.921	404218859.946100	7	305.4494	2.56504e-03	1.79673e-03
2018/04/12	22:05:25	ok	ok	305.8000	237.092	0.000000	22.59	68.866	13.795	400549913.485754	7	305.4210	2.61044e-03	1.86504e-03
2018/04/12	22:10:25	ok	ok	305.8280	237.124	0.000000	22.43	68.748	13.645	419239654.052621	7	305.4630	2.62336e-03	2.01103e-03
2018/04/12	22:15:25	ok	ok	305.8500	237.129	0.000000	22.29	68.693	13.525	423991129.251138	7	305.5217	2.52274e-03	1.97291e-03
2018/04/12	22:20:25	ok	ok	305.8660	237.149	0.000000	22.20	68.618	13.441	425262913.448876	7	305.6628	2.51724e-03	1.43255e-03
2018/04/12	22:25:25	ok	ok	305.8860	237.156	0.000000	22.06	68.504	13.311	415522115.625933	7	305.5315	2.65553e-03	1.87177e-03
2018/04/12	22:30:25	ok	ok	305.9060	237.177	0.000000	21.96	68.485	13.231	445403333.479007	6	305.5554	2.67075e-03	2.06553e-03
2018/04/12	22:35:25	ok	ok	305.9140	237.172	0.000000	21.90	68.356	13.160	442310668.912907	7	305.5767	2.54245e-03	1.77276e-03
2018/04/12	22:40:25	ok	ok	305.9340	237.195	0.000000	21.75	68.270	13.031	437262502.805192	7	305.5899	2.60928e-03	1.97986e-03
2018/04/12	22:45:25	ok	ok	305.9380	237.183	0.000000	21.74	68.179	13.006	448762656.262606	7	305.5387	2.75981e-03	1.59302e-03
2018/04/12	22:50:25	ok	ok	305.9540	237.202	0.000000	21.66	68.076	12.926	434938125.011929	7	305.7804	2.50205e-03	1.37251e-03
2018/04/12	22:55:25	ok	ok	305.9660	237.200	0.000000	21.56	67.998	12.837	447286544.182862	4	305.5914	2.65814e-03	5.22391e-04
2018/04/12	23:30:25	ok	ok	307.0760	238.490	0.000000	17.02	72.949	10.545	476354887.545412	3	307.7689	1.69940e-03	7.74428e-04
2018/04/12	23:35:25	ok	ok	307.1320	238.544	0.000000	16.70	72.886	10.336	458327637.032414	7	306.7613	2.60734e-03	1.86517e-03
2018/04/12	23:40:25	ok	ok	307.1760	238.577	0.000000	16.45	72.780	10.167	455973565.998325	7	306.9378	2.54881e-03	1.30327e-03
2018/04/12	23:45:25	ok	ok	307.2200	238.587	0.000000	16.19	72.701	9.999	466811145.817589	3	307.9036	1.72080e-03	8.22879e-04
2018/04/12	23:50:25	ok	ok	307.2700	238.612	0.000000	15.95	72.568	9.837	435546820.779822	6	306.9875	2.70243e-03	1.41803e-03
2018/04/12	23:55:25	ok	ok	307.3040	238.620	0.000000	15.72	72.437	9.684	469706103.348761	7	307.0660	2.54297e-03	1.20047e-03
2018/04/13	00:00:25	ok	ok	307.3300	238.654	0.000000	15.52	72.341	9.555	462996902.581458	7	307.0710	2.56776e-03	1.29951e-03
2018/04/13	00:05:25	ok	ok	307.3700	238.656	0.000000	15.34	72.220	9.435	454105737.083721	7	307.1625	2.44847e-03	1.23584e-03
2018/04/13	00:10:25	ok	ok	307.3940	238.679	0.000000	15.17	72.102	9.323	432916691.186129	6	307.1515	2.62610e-03	1.29291e-03
2018/04/13	00:15:25	ok	ok	307.4140	238.670	0.000000	15.00	71.983	9.212	431852641.421151	6	307.1666	2.60564e-03	1.32764e-03
2018/04/13	00:20:25	ok	ok	307.4420	238.688	0.000000	14.86	71.870	9.119	436394080.088977	6	307.2745	2.25085e-03	1.41316e-03
2018/04/13	00:25:25	ok	ok	307.4720	238.676	0.000000	14.70	71.754	9.016	435323213.950696	6	307.3153	2.24573e-03	1.39719e-03
2018/04/13	00:30:25	ok	ok	307.4940	238.673	0.000000	14.55	71.667	8.923	418041999.459279	2	307.5357	2.79151e-04	2.70837e-16
2018/04/13	00:35:25	ok	ok	307.5100	238.693	0.000000	14.44	71.503	8.843	421614498.355194	2	307.6881	-9.30121e-05	2.72796e-16
2018/04/13	00:40:25	ok	ok	307.5300	238.687	0.000000	14.30	71.419	8.758	432661632.194720	7	307.4837	1.55000e-03	2.13931e-03
2018/04/13	00:45:25	ok	ok	307.5420	238.716	0.000000	14.20	71.314	8.691	397197378.459589	6	307.2344	2.79403e-03	1.29736e-03
2018/04/13	00:50:25	ok	ok	307.5640	238.700	0.000000	14.08	71.206	8.615	401787860.516162	2	307.5595	4.65269e-04	4.09611e-16
2018/04/13	00:55:25	ok	ok	307.5800	238.687	0.000000	13.96	71.068	8.535	400320649.482410	2	307.7762	-1.85966e-04	2.24920e-16
2018/04/13	01:00:25	ok	ok	307.5980	238.693	0.000000	13.86	70.992	8.474	392146552.870543	6	307.3794	2.50735e-03	1.38233e-03
2018/04/13	01:05:25	ok	ok	307.6060	238.674	0.000000	13.74	70.883	8.399	385751208.580792	2	307.8000	1.24299e-15	2.66934e-16
2018/04/13	01:10:25	ok	ok	307.6260	238.687	0.000000	13.64	70.807	8.338	398791061.431795	6	307.4882	2.19338e-03	1.48737e-03
2018/04/13	01:15:25	ok	ok	307.6360	238.670	0.000000	13.58	70.710	8.296	392939714.179942	7	307.5160	2.21828e-03	1.28422e-03
2018/04/13	01:20:25	ok	ok	307.6520	238.658	0.000000	13.49	70.607	8.238	389869597.317638	7	307.5105	2.16962e-03	1.35248e-03
2018/04/13	01:25:25	ok	ok	307.6660	238.669	0.000000	13.37	70.498	8.165	391798392.403916	6	307.4650	2.54559e-03	1.35752e-03
2018/04/13	01:30:25	ok	ok	307.6700	238.660	0.000000	13.32	70.375	8.126	390592371.780812	6	307.4158	2.60575e-03	1.46374e-03
2018/04/13	01:35:25	ok	ok	307.6900	238.673	0.000000	13.22	70.299	8.067	387066798.781856	7	307.5681	2.19081e-03	1.33548e-03
2018/04/13	01:40:25	ok	ok	307.7020	238.664	0.000000	13.14	70.226	8.019	377314971.427477	6	307.4658	2.55177e-03	1.40134e-03
2018/04/13	01:45:25	ok	ok	307.7160	238.644	0.000000	13.09	70.160	7.987	381200542.052089	6	307.4867	2.56354e-03	1.35432e-03
2018/04/13	01:50:25	ok	ok	307.7220	238.651	0.000000	13.02	70.032	7.938	376807943.635414	6	307.4878	2.54492e-03	1.44229e-03
2018/04/13	01:55:25	ok	ok	307.7320	238.632	0.000000	12.93	69.986	7.888	383672659.542573	6	307.4975	2.59833e-03	1.45062e-03
2018/04/13	02:00:25	ok	ok	307.7500	238.611	0.000000	12.88	69.891	7.853	381223811.857324	6	307.5695	2.47840e-03	1.28204e-03
2018/04/13	02:05:25	ok	ok	307.7560	238.614	0.000000	12.81	69.792	7.808	375576770.676831	6	307.5400	2.55576e-03	1.41016e-03
2018/04/13	02:10:25	ok	ok	307.4640	238.595	0.000000	12.74	69.722	7.767	370752002.819638	6	307.4255	2.74774e-03	1.40438e-03
2018/04/13	02:15:25	ok	ok	307.7760	238.592	0.000000	12.68	69.682	7.734	372639683.658275	6	307.5600	2.53819e-03	1.34930e-03
2018/04/13	02:20:25	ok	ok	307.7860	238.575	0.000000	12.62	69.585	7.694	372170774.670134	6	307.5579	2.57932e-03	1.38047e-03
2018/04/13	02:25:25	ok	ok	307.4880	238.578	0.000000	12.55	69.486	7.650	379825784.445570	6	307.3799	2.69253e-03	2.00287e-03
2018/04/13	02:30:25	ok	ok	307.8060	238.570	0.000000	12.52	69.452	7.632	373504088.055217	6	307.5841	2.54874e-03	1.36777e-03
2018/04/13	02:35:25	ok	ok	307.8160	238.554	0.000000	12.46	69.383	7.596	381848138.035673	6	307.6390	2.51401e-03	1.34509e-03
2018/04/13	02:40:25	ok	ok	307.5140	238.560	0.000000	12.40	69.343	7.563	368993306.193178	6	307.4961	2.76084e-03	1.35729e-03
2018/04/13	02:45:25	ok	ok	307.5180	238.550	0.000000	12.35	69.248	7.530	377957432.759102	6	307.4746	2.74656e-03	1.33963e-03
2018/04/13	02:50:25	ok	ok	307.5260	238.558	0.000000	12.26	69.203	7.483	369793930.711943	6	307.4716	2.77205e-03	1.32919e-03
2018/04/13	02:55:25	ok	ok	307.5400	238.569	0.000000	12.24	69.142	7.467	374574662.083085	6	307.5262	2.77596e-03	1.33185e-03
2018/04/13	03:00:25	ok	ok	307.5440	238.554	0.000000	12.20	69.048	7.438	379887242.780198	6	307.5478	2.73147e-03	1.35167e-03
2018/04/13	03:05:25	ok	ok	307.5440	238.529	0.000000	12.16	68.984	7.413	382123089.480622	6	307.4846	2.85466e-03	1.41485e-03
2018/04/13	03:10:25	ok	ok	307.5560	238.534	0.000000	12.10	68.944	7.381	364471983.837310	6	307.5208	2.77050e-03	1.38934e-03
2018/04/13	03:15:25	ok	ok	307.5660	238.541	0.000000	12.04	68.875	7.346	369768803.026537	6	307.5444	2.76120e-03	1.28997e-03
2018/04/13	03:20:25	ok	ok	307.5660	238.543	0.000000	12.03	68.845	7.338	370234045.064678	6	307.5333	2.78541e-03	1.43670e-03
2018/04/13	03:25:25	ok	ok	307.5700	238.517	0.000000	11.98	68.778	7.308	375477059.703484	6	307.5107	2.84827e-03	1.46993e-03
2018/04/13	03:30:25	ok	ok	307.5800	238.520	0.000000	11.91	68.708	7.269	374493356.533430	6	307.5049	2.84044e-03	1.31665e-03
2018/04/13	03:35:25	ok	ok	307.5780	238.491	0.000000	11.90	68.677	7.261	363102019.619234	6	307.5201	2.77828e-03	1.40664e-03
2018/04/13	03:40:25	ok	ok	307.5920	238.494	0.000000	11.86	68.613	7.236	359767300.542065	6	307.5273	2.81889e-03	1.39029e-03
2018/04/13	03:45:25	ok	ok	307.5940	238.491	0.000000	11.82	68.548	7.212	360293694.028362	6	307.5495	2.77358e-03	1.27868e-03
2018/04/13	03:50:25	ok	ok	307.5980	238.466	0.000000	11.79	68.514	7.194	366573415.355130	6	307.5359	2.76730e-03	1.36243e-03
2018/04/13	03:55:25	ok	ok	307.6000	238.467	0.000000	11.74	68.476	7.168	368283871.947035	6	307.6071	2.75170e-03	1.29427e-03
2018/04/13	04:30:25	ok	ok	306.5740	237.424	0.000000	15.68	63.594	8.481	462191793.290466	7	306.4607	2.71552e-03	1.73764e-03
2018/04/13	04:35:25	ok	ok	306.5280	237.367	0.000000	15.92	63.605	8.606	478953935.960781	4	306.3955	2.72038e-03	2.22613e-04
2018/04/13	04:40:25	ok	ok	306.4800	237.344	0.000000	16.17	63.589	8.735	490705613.082749	7	306.4513	2.70153e-03	1.43713e-03
2018/04/13	04:45:25	ok	ok	306.4460	237.331	0.000000	16.34	63.677	8.837	469251400.604443	7	306.3391	2.70966e-03	1.80506e-03
2018/04/13	04:50:25	ok	ok	306.4180	237.331	0.000000	16.44	63.723	8.897	481232802.154680	7	306.2781	2.75455e-03	1.74830e-03
2018/04/13	04:55:25	ok	ok	306.3980	237.283	0.000000	16.60	63.751	8.987	492808272.451889	7	306.3008	2.69871e-03	1.68339e-03
2018/04/13	05:00:25	ok	ok	306.3760	237.264	0.000000	16.76	63.837	9.086	478345198.474702	7	306.2300	2.73158e-03	1.86555e-03
2018/04/13	05:05:25	ok	ok	306.3560	237.252	0.000000	16.87	63.856	9.148	473230546.763703	7	306.2211	2.74339e-03	1.79987e-03
2018/04/13	05:10:25	ok	ok	306.3380	237.236	0.000000	16.98	63.934	9.220	498272297.282624	7	306.2732	2.67678e-03	1.36588e-03
2018/04/13	05:15:25	ok	ok	306.3220	237.242	0.000000	17.03	63.943	9.249	474788025.436097	7	306.2141	2.67616e-03	1.61427e-03
2018/04/13	05:20:25	ok	ok	306.3200	237.214	0.000000	17.10	63.984	9.294	492176569.695775	7	306.2339	2.66418e-03	1.58858e-03
2018/04/13	05:25:25	ok	ok	306.3020	237.209	0.000000	17.16	63.994	9.329	476108244.883176	7	306.1549	2.68361e-03	1.78223e-03
2018/04/13	06:00:25	ok	ok	305.8740	236.759	0.000000	19.03	63.179	10.291	522032292.832053	6	305.9488	2.54108e-03	8.03466e-04
2018/04/13	06:05:25	ok	ok	305.8360	236.726	0.000000	19.22	63.271	10.422	527775758.408492	6	305.8889	2.57470e-03	6.37971e-04
2018/04/13	06:10:25	ok	ok	305.8180	236.701	0.000000	19.40	63.391	10.553	535211385.625448	2	305.6948	2.76655e-03	2.98350e-16
2018/04/13	06:15:25	ok	ok	305.7840	236.674	0.000000	19.52	63.501	10.646	550925891.695270	7	305.5691	2.72020e-03	1.17586e-03
2018/04/13	06:20:25	ok	ok	306.0880	236.672	0.000000	19.62	63.698	10.742	525859146.377589	6	305.9614	2.34840e-03	7.32055e-04
2018/04/13	06:25:25	ok	ok	306.0540	236.639	0.000000	19.78	63.695	10.842	517974874.978233	6	305.9218	2.42304e-03	6.68196e-04
2018/04/13	06:30:25	ok	ok	306.0440	236.634	0.000000	19.85	63.856	10.914	522347658.393256	5	305.5060	2.72325e-03	9.01212e-04
2018/04/13	06:35:25	ok	ok	306.0280	236.629	0.000000	19.94	63.931	10.985	499049895.681239	6	305.9001	2.39557e-03	6.53994e-04
2018/04/13	06:40:25	ok	ok	306.0120	236.585	0.000000	20.03	64.066	11.066	513070704.479100	3	306.1280	2.14596e-03	5.69835e-04
2018/04/13	06:45:25	ok	ok	305.9900	236.560	0.000000	20.14	64.085	11.141	500195645.989064	6	305.8516	2.40561e-03	6.23443e-04
2018/04/13	06:50:25	ok	ok	305.9900	236.561	0.000000	20.15	64.177	11.163	487079494.210623	3	306.1845	2.05335e-03	5.80714e-04
2018/04/13	06:55:25	ok	ok	306.0120	236.607	0.000000	20.11	64.559	11.204	490628714.048583	6	305.8734	2.35580e-03	6.67034e-04
2018/04/13	07:30:25	ok	ok	305.5740	236.161	0.000000	22.06	63.084	12.258	493518431.324207	6	305.1894	2.67092e-03	2.08903e-03
2018/04/13	07:35:25	ok	ok	305.5460	236.146	0.000000	22.18	63.074	12.341	509324274.222424	7	305.2105	2.51197e-03	1.80818e-03
2018/04/13	07:40:25	ok	ok	305.5260	236.157	0.000000	22.32	63.188	12.463	502000073.764137	6	305.1503	2.64610e-03	2.08145e-03
2018/04/13	07:45:25	ok	ok	305.4980	236.135	0.000000	22.42	63.174	12.532	518320102.021677	6	305.1464	2.64796e-03	1.99243e-03
2018/04/13	07:50:25	ok	ok	305.4740	236.130	0.000000	22.58	63.171	12.647	514860627.258633	7	305.3466	2.03053e-03	1.95628e-03
2018/04/13	07:55:25	ok	ok	305.4600	236.124	0.000000	22.68	63.278	12.741	520199718.266576	7	305.3960	2.03430e-03	1.59485e-03
2018/04/13	08:00:25	ok	ok	305.4280	236.099	0.000000	22.78	63.234	12.805	523810131.102654	6	305.0509	2.61219e-03	2.20076e-03
2018/04/13	08:05:25	ok	ok	305.4200	236.105	0.000000	22.81	63.330	12.847	549453565.458072	7	305.2238	2.39996e-03	1.29891e-03
2018/04/13	08:10:25	ok	ok	305.3980	236.093	0.000000	22.93	63.350	12.939	527156271.483216	2	304.9076	2.71087e-03	1.44071e-16
2018/04/13	08:15:25	ok	ok	305.3940	236.101	0.000000	22.98	63.419	12.990	535008119.035676	2	305.7067	-1.03711e-03	2.93999e-16
2018/04/13	08:20:25	ok	ok	305.3700	236.091	0.000000	23.10	63.439	13.084	527531072.150108	6	304.9724	2.66014e-03	2.08612e-03
2018/04/13	08:25:25	ok	ok	305.3460	236.070	0.000000	23.18	63.392	13.134	527112532.691088	7	305.0174	2.46309e-03	1.78253e-03
2018/04/13	09:00:25	ok	ok	304.9600	235.654	0.000000	24.89	62.518	14.270	489368082.670226	6	304.6100	2.41879e-03	1.86551e-03
2018/04/13	09:05:25	ok	ok	304.9340	235.620	0.000000	25.05	62.635	14.426	485726700.858260	7	304.4648	2.39578e-03	2.20215e-03
2018/04/13	09:10:25	ok	ok	304.9080	235.608	0.000000	25.21	62.600	14.549	473799731.851669	6	304.6699	2.49137e-03	1.29300e-03
2018/04/13	09:15:25	ok	ok	304.8700	235.584	0.000000	25.32	62.496	14.614	460679019.728828	7	304.6244	2.20588e-03	1.82293e-03
2018/04/13	09:20:25	ok	ok	304.8520	235.590	0.000000	25.44	62.546	14.725	450017884.122797	7	304.6795	2.15945e-03	1.26052e-03
2018/04/13	09:25:25	ok	ok	304.8340	235.578	0.000000	25.62	62.668	14.903	456808022.551216	3	304.1316	2.52513e-03	4.00944e-04
2018/04/13	09:30:25	ok	ok	304.8180	235.583	0.000000	25.66	62.735	14.952	471134084.258934	4	303.3233	3.18378e-03	8.66433e-04
2018/04/13	09:35:25	ok	ok	304.8060	235.573	0.000000	25.76	62.752	15.040	450304146.453470	7	304.6146	1.44383e-03	1.35782e-03
2018/04/13	09:40:25	ok	ok	304.7820	235.554	0.000000	25.93	62.749	15.183	434253597.732334	7	304.6048	2.16947e-03	1.38399e-03
2018/04/13	09:45:25	ok	ok	304.7700	235.546	0.000000	25.99	62.789	15.244	433888507.120211	7	304.5137	2.23628e-03	1.99000e-03
2018/04/13	09:50:25	ok	ok	304.7480	235.544	0.000000	26.08	62.835	15.332	443081147.117259	7	304.3614	2.40987e-03	1.78893e-03
2018/04/13	09:55:25	ok	ok	304.7480	235.550	0.000000	26.09	62.867	15.348	442742582.999682	4	302.5742	3.81273e-03	9.34022e-04
2018/04/13	10:30:25	ok	ok	304.0740	234.797	0.000000	29.08	60.627	17.454	448791790.959497	7	303.7282	2.45361e-03	1.63816e-03
2018/04/13	10:35:25	ok	ok	304.0380	234.752	0.000000	29.25	60.685	17.633	428816719.798163	6	303.7124	2.32708e-03	1.88481e-03
2018/04/13	10:40:25	ok	ok	304.0020	234.712	0.000000	29.45	60.717	17.835	414958511.916052	6	303.6946	2.27856e-03	1.81150e-03
2018/04/13	10:45:25	ok	ok	303.9980	234.727	0.000000	29.50	60.912	17.941	411400481.673602	6	303.6269	2.51124e-03	1.40153e-03
2018/04/13	10:50:25	ok	ok	303.9880	234.727	0.000000	29.65	61.029	18.123	409414958.604475	6	303.5556	2.53371e-03	1.72662e-03
2018/04/13	10:55:25	ok	ok	303.9660	234.724	0.000000	29.71	61.069	18.194	387767540.324511	6	303.6619	2.31899e-03	1.81013e-03
2018/04/13	11:00:25	ok	ok	303.9400	234.703	0.000000	29.88	61.034	18.352	381805398.194988	6	303.6499	2.30288e-03	1.85851e-03
2018/04/13	11:05:25	ok	ok	303.9180	234.682	0.000000	30.00	61.084	18.486	366960588.018683	6	303.5935	2.33580e-03	1.81416e-03
2018/04/13	11:10:25	ok	ok	303.9140	234.671	0.000000	30.08	61.159	18.589	358127259.773850	6	303.4789	2.53215e-03	1.82348e-03
2018/04/13	11:15:25	ok	ok	303.8900	234.658	0.000000	30.16	61.172	18.674	351485141.441301	6	303.5883	2.32265e-03	1.81138e-03
2018/04/13	11:20:25	ok	ok	303.8760	234.648	0.000000	30.37	61.236	18.907	350906516.541628	6	303.4326	2.50782e-03	1.80676e-03
2018/04/13	11:25:25	ok	ok	303.8800	234.653	0.000000	30.38	61.300	18.937	349352089.391982	6	303.5704	2.32307e-03	1.79101e-03
2018/04/13	12:00:25	ok	ok	303.4780	234.115	0.000000	32.23	60.398	20.603	336987449.749163	7	303.0167	2.46566e-03	1.75130e-03
2018/04/13	12:05:25	ok	ok	303.4380	234.051	0.000000	32.45	60.338	20.825	323112002.672665	2	304.4850	1.35480e-03	2.70669e-16
2018/04/13	12:10:25	ok	ok	303.3500	233.927	0.000000	32.91	59.904	21.186	323483483.637145	6	302.9116	2.48881e-03	1.83737e-03
2018/04/13	12:15:25	ok	ok	303.2560	233.797	0.000000	33.35	59.623	21.583	333342365.678827	7	302.8146	2.40472e-03	1.72254e-03
2018/04/13	12:20:25	ok	ok	303.1780	233.686	0.000000	33.64	59.541	21.885	320968035.613288	6	302.7502	2.41679e-03	1.82505e-03
2018/04/13	12:25:25	ok	ok	303.2800	233.887	0.000000	33.44	60.365	21.955	320607613.083589	6	303.1521	2.31021e-03	8.57117e-04
2018/04/13	12:30:25	ok	ok	303.3300	233.960	0.000000	33.32	60.725	21.947	305973010.496552	7	303.0054	2.26817e-03	1.66893e-03
2018/04/13	13:01:16	ok	ok	303.3080	233.981	0.000000	33.70	61.037	22.506	297253613.869729	3	303.7764	1.59022e-03	5.10400e-04
2018/04/13	13:06:16	ok	ok	303.3180	233.973	0.000000	33.70	61.100	22.529	286828614.060137	6	303.1656	2.18227e-03	5.07852e-04
2018/04/13	13:11:16	ok	ok	303.2840	233.955	0.000000	33.81	61.086	22.655	283924372.690387	3	303.7838	1.54863e-03	5.93422e-04
2018/04/13	13:16:16	ok	ok	303.2800	233.950	0.000000	33.85	61.092	22.705	288664552.339566	3	303.8469	1.49498e-03	4.69695e-04
2018/04/13	13:21:16	ok	ok	303.2740	233.952	0.000000	33.93	61.168	22.829	283823925.253905	6	302.5817	2.68463e-03	1.52473e-03
2018/04/13	13:26:16	ok	ok	303.2720	233.945	0.000000	33.98	61.239	22.915	300257437.795234	7	302.8346	2.39129e-03	1.65813e-03
2018/04/13	13:31:16	ok	ok	303.2600	233.937	0.000000	34.07	61.190	23.005	290200440.531480	3	303.6833	1.61771e-03	6.63391e-04
2018/04/13	13:36:16	ok	ok	303.2640	233.927	0.000000	34.15	61.265	23.131	296344388.058075	3	303.6525	1.67155e-03	4.74795e-04
2018/04/13	13:41:16	ok	ok	303.2440	233.919	0.000000	34.22	61.213	23.196	286827881.703261	7	302.9222	2.17335e-03	1.71930e-03
2018/04/13	13:46:16	ok	ok	303.2380	233.899	0.000000	34.28	61.222	23.273	270857333.337911	5	302.7273	2.47668e-03	1.04301e-03
2018/04/13	13:51:16	ok	ok	303.2240	233.887	0.000000	34.38	61.175	23.377	286307748.123217	3	303.6577	1.59787e-03	4.83648e-04
2018/04/13	13:56:16	ok	ok	303.2140	233.885	0.000000	34.37	61.268	23.400	278462851.237999	3	303.5712	1.66403e-03	5.01882e-04
2018/04/13	14:01:16	ok	ok	303.2300	233.893	0.000000	34.44	61.342	23.514	288067445.802603	3	303.8382	1.42431e-03	5.30221e-04
2018/04/13	14:06:16	ok	ok	303.2480	233.957	0.000000	34.30	61.541	23.418	298024652.333555	7	302.9265	2.25186e-03	1.75961e-03
2018/04/13	14:11:16	ok	ok	303.2100	233.896	0.000000	34.49	61.318	23.567	283706381.942475	6	302.5454	2.64466e-03	1.59466e-03
2018/04/13	14:16:16	ok	ok	303.1980	233.882	0.000000	34.60	61.241	23.673	280060436.568650	2	303.9888	1.31913e-03	1.69940e-16
2018/04/13	14:21:16	ok	ok	303.2020	233.870	0.000000	34.58	61.301	23.671	283497434.893862	2	302.3938	2.63919e-03	9.95367e-17
2018/04/13	14:26:16	ok	ok	303.1820	233.850	0.000000	34.72	61.291	23.841	284148940.305068	3	303.6225	1.64515e-03	5.04012e-04
2018/04/13	14:31:16	ok	ok	303.1760	233.845	0.000000	34.70	61.351	23.840	282755200.484383	4	303.3131	1.94501e-03	7.99602e-04
2018/04/13	14:36:16	ok	ok	303.1720	233.840	0.000000	34.77	61.362	23.931	278540652.012583	7	302.9389	2.30207e-03	7.92533e-04
2018/04/13	14:41:16	ok	ok	303.1780	233.848	0.000000	34.76	61.392	23.931	279784390.334739	3	303.6842	1.47977e-03	5.23845e-04
2018/04/13	14:46:16	ok	ok	303.1720	233.850	0.000000	34.83	61.403	24.023	276328827.830830	3	303.9555	1.30420e-03	7.00418e-04
2018/04/13	14:51:16	ok	ok	303.1780	233.841	0.000000	34.82	61.465	24.034	279140653.441881	7	302.9240	2.29964e-03	8.84251e-04
2018/04/13	14:56:16	ok	ok	303.1600	233.827	0.000000	34.85	61.438	24.061	273522793.858656	7	302.8613	2.34121e-03	1.16391e-03
2018/04/13	15:29:37	ok	ok	303.7460	234.664	0.000000	32.62	64.312	22.398	281788575.614145	2	302.9433	2.69801e-03	1.91217e-16
2018/04/13	15:34:37	ok	ok	303.7700	234.718	0.000000	32.51	64.387	22.293	280506283.630487	7	303.4057	2.50414e-03	1.86289e-03
2018/04/13	15:39:37	ok	ok	303.7880	234.736	0.000000	32.49	64.353	22.258	286193707.948168	2	303.8733	2.59333e-04	2.86144e-16
2018/04/13	15:44:37	ok	ok	303.8160	234.785	0.000000	32.27	64.410	22.018	304586215.127499	6	303.4325	2.46391e-03	1.72549e-03
2018/04/13	15:49:37	ok	ok	303.8440	234.830	0.000000	32.15	64.483	21.903	288435991.605254	2	303.3767	2.37123e-03	2.86577e-16
2018/04/13	15:54:37	ok	ok	303.8560	234.850	0.000000	32.02	64.492	21.755	286392733.849904	6	303.4183	2.55269e-03	1.79437e-03
2018/04/13	15:59:37	ok	ok	303.8580	234.845	0.000000	32.02	64.306	21.692	280718848.562777	6	303.4038	2.54790e-03	1.89415e-03
2018/04/13	16:04:37	ok	ok	303.8600	234.849	0.000000	31.99	64.363	21.677	288157741.015770	6	303.4456	2.53389e-03	1.74805e-03
2018/04/13	16:09:37	ok	ok	303.8540	234.865	0.000000	31.96	64.234	21.599	294177801.293391	6	303.4508	2.57380e-03	1.76713e-03
2018/04/13	16:14:37	ok	ok	303.8800	234.862	0.000000	31.92	64.321	21.582	280278951.677158	6	303.7142	2.34998e-03	1.17422e-03
2018/04/13	16:19:37	ok	ok	303.8880	234.879	0.000000	31.84	64.214	21.454	277507021.481872	2	303.8310	1.01957e-03	5.34020e-16
2018/04/13	16:24:37	ok	ok	303.9040	234.884	0.000000	31.85	64.247	21.476	285920549.976171	6	303.6138	2.33661e-03	1.92029e-03
2018/04/13	16:29:37	ok	ok	303.9060	234.894	0.000000	31.74	64.260	21.355	283181803.072763	6	303.5714	2.38261e-03	1.95400e-03
2018/04/13	16:34:37	ok	ok	303.9080	234.899	0.000000	31.77	64.109	21.339	300414348.191534	6	303.4945	2.52027e-03	1.81879e-03
2018/04/13	16:39:37	ok	ok	303.9060	234.903	0.000000	31.74	64.167	21.324	293154013.637889	6	303.4937	2.52156e-03	1.81810e-03
2018/04/13	16:44:37	ok	ok	303.9100	234.904	0.000000	31.75	64.044	21.295	292532695.054882	6	303.5730	2.38023e-03	1.95500e-03
2018/04/13	16:49:37	ok	ok	303.9100	234.911	0.000000	31.64	64.088	21.184	292109133.074806	6	303.4724	2.49677e-03	1.93702e-03
2018/04/13	16:54:37	ok	ok	303.9200	234.901	0.000000	31.63	64.086	21.173	286068639.066379	2	303.9633	1.91335e-03	1.51285e-16
2018/04/13	17:29:37	ok	ok	304.3080	235.523	0.000000	30.08	65.527	19.917	361571167.771777	3	304.4368	1.66781e-03	2.18717e-04
2018/04/13	17:34:37	ok	ok	304.3160	235.540	0.000000	29.97	65.447	19.775	378795907.967645	6	303.8992	2.51664e-03	1.69906e-03
2018/04/13	17:39:37	ok	ok	304.3400	235.568	0.000000	29.90	65.466	19.706	390512270.815367	6	304.0437	2.35579e-03	1.88474e-03
2018/04/13	17:44:37	ok	ok	304.3400	235.580	0.000000	29.86	65.429	19.652	386782490.786483	7	304.1839	1.79313e-03	1.59830e-03
2018/04/13	17:49:37	ok	ok	304.3580	235.591	0.000000	29.80	65.357	19.566	391046760.109717	6	304.0524	2.34263e-03	1.77095e-03
2018/04/13	17:54:37	ok	ok	304.3700	235.619	0.000000	29.72	65.344	19.478	383177209.903317	6	304.0790	2.36652e-03	1.93956e-03
2018/04/13	17:59:37	ok	ok	304.3720	235.638	0.000000	29.65	65.332	19.400	396127603.057772	7	304.4142	1.59871e-03	1.43973e-03
2018/04/13	18:04:37	ok	ok	304.3820	235.645	0.000000	29.57	65.287	19.303	399794998.364550	6	304.0817	2.34230e-03	1.71487e-03
2018/04/13	18:09:37	ok	ok	304.3820	235.654	0.000000	29.58	65.197	19.287	397006118.343667	6	304.0588	2.35426e-03	1.90363e-03
2018/04/13	18:14:37	ok	ok	304.3880	235.660	0.000000	29.50	65.245	19.217	405992408.371704	7	304.2750	1.68890e-03	1.89800e-03
2018/04/13	18:19:37	ok	ok	304.4020	235.671	0.000000	29.41	65.230	19.119	384109624.131598	7	304.0398	2.52119e-03	1.64662e-03
2018/04/13	18:24:37	ok	ok	304.4080	235.674	0.000000	29.45	65.206	19.154	409238519.916488	7	304.0454	2.57150e-03	1.67859e-03
2018/04/13	18:29:37	ok	ok	304.4140	235.689	0.000000	29.36	65.160	19.047	406352379.608154	7	304.0887	2.52237e-03	1.67590e-03
2018/04/13	18:34:37	ok	ok	304.4180	235.702	0.000000	29.35	65.097	19.018	404323075.020360	7	304.0664	2.60731e-03	1.69608e-03
2018/04/13	18:39:37	ok	ok	304.4260	235.719	0.000000	29.26	65.143	18.939	387242308.638900	7	304.0384	2.55027e-03	1.88416e-03
2018/04/13	18:44:37	ok	ok	304.4300	235.724	0.000000	29.28	65.054	18.933	411956243.573905	7	304.1223	2.45333e-03	1.65525e-03
2018/04/13	18:49:37	ok	ok	304.4400	235.741	0.000000	29.20	65.102	18.865	403272747.984906	7	304.1011	2.54702e-03	1.66577e-03
2018/04/13	18:54:37	ok	ok	304.4420	235.747	0.000000	29.20	65.102	18.865	405579906.861137	7	304.0993	2.52075e-03	1.61164e-03
2018/04/13	18:59:37	ok	ok	304.4520	235.767	0.000000	29.08	65.051	18.727	395459086.832434	7	304.1138	2.51906e-03	1.65675e-03
2018/04/13	19:29:47	ok	ok	305.0160	236.544	0.000000	26.76	67.576	17.124	446783861.130388	4	303.0397	3.70580e-03	9.30883e-04
2018/04/13	19:34:47	ok	ok	305.0340	236.582	0.000000	26.60	67.518	16.958	428758140.342482	2	304.9150	2.11818e-03	3.27532e-16
2018/04/13	19:39:47	ok	ok	305.0700	236.594	0.000000	26.45	67.582	16.833	432444341.528737	7	304.9007	1.41209e-03	1.42642e-03
2018/04/13	19:44:47	ok	ok	305.0820	236.628	0.000000	26.31	67.557	16.696	422494132.084052	2	305.0872	2.00294e-03	2.95168e-16
2018/04/13	19:49:47	ok	ok	305.1120	236.649	0.000000	26.16	67.561	16.558	434416266.366661	3	304.3183	2.67525e-03	3.64422e-04
2018/04/13	19:54:47	ok	ok	305.1220	236.658	0.000000	26.10	67.520	16.493	423091145.900147	2	305.1663	1.91684e-03	4.11722e-16
2018/04/13	19:59:47	ok	ok	305.1380	236.685	0.000000	25.95	67.554	16.364	414525577.121347	7	304.9791	2.17181e-03	1.22619e-03
2018/04/13	20:04:47	ok	ok	305.1620	236.712	0.000000	25.78	67.524	16.202	433748299.075695	7	305.0027	2.17965e-03	1.24470e-03
2018/04/13	20:09:47	ok	ok	305.1640	236.699	0.000000	25.79	67.526	16.212	410863965.751063	7	305.1633	1.65311e-03	1.60395e-03
2018/04/13	20:14:47	ok	ok	305.1740	236.716	0.000000	25.72	67.453	16.131	418914933.647173	2	305.1802	1.97446e-03	5.73493e-16
2018/04/13	20:19:47	ok	ok	305.1880	236.708	0.000000	25.62	67.466	16.044	414586131.550758	7	305.0141	2.19483e-03	1.31841e-03
2018/04/13	20:24:47	ok	ok	305.1940	236.720	0.000000	25.54	67.421	15.962	419422329.962467	3	305.4287	1.69917e-03	1.46234e-04
2018/04/13	20:29:47	ok	ok	305.2080	236.735	0.000000	25.46	67.468	15.901	418297518.704136	7	305.0267	2.17875e-03	1.24759e-03
2018/04/13	20:34:47	ok	ok	305.2260	236.741	0.000000	25.40	67.457	15.845	428927738.867761	6	304.9691	2.50944e-03	1.34714e-03
2018/04/13	20:39:47	ok	ok	305.2380	236.758	0.000000	25.36	67.510	15.822	415452685.626434	6	305.0680	2.42648e-03	1.29951e-03
2018/04/13	20:44:47	ok	ok	305.2540	236.759	0.000000	25.21	67.484	15.683	422866890.948280	2	305.5350	-5.85324e-04	2.13459e-16
2018/04/13	20:49:47	ok	ok	305.2600	236.775	0.000000	25.11	67.436	15.585	415063842.408292	3	305.2212	1.98295e-03	1.97766e-04
2018/04/13	20:54:47	ok	ok	305.2600	236.756	0.000000	25.09	67.462	15.573	429426686.921388	2	305.1968	1.98422e-03	1.12411e-16
2018/04/13	20:59:47	ok	ok	305.2600	236.771	0.000000	25.07	67.399	15.541	404342270.176433	6	305.0275	2.45625e-03	1.23868e-03
2018/04/13	21:29:58	ok	ok	305.6660	237.262	0.000000	23.30	68.817	14.356	402935814.810534	4	304.1191	3.48064e-03	1.30537e-03
2018/04/13	21:34:58	ok	ok	305.6800	237.289	0.000000	23.16	68.673	14.212	397879205.575904	7	305.3248	2.53941e-03	1.95763e-03
2018/04/13	21:39:58	ok	ok	305.6980	237.301	0.000000	23.05	68.593	14.106	401245118.549146	7	305.3643	2.60180e-03	1.79703e-03
2018/04/13	21:44:58	ok	ok	305.7200	237.327	0.000000	22.90	68.536	13.974	404235884.230471	6	305.3638	2.59243e-03	2.08059e-03
2018/04/13	21:49:58	ok	ok	305.7320	237.338	0.000000	22.80	68.489	13.885	410529456.014794	7	305.3575	2.71436e-03	1.44540e-03
2018/04/13	21:54:58	ok	ok	305.7640	237.367	0.000000	22.71	68.383	13.793	427408316.140147	7	305.4349	2.53822e-03	1.81716e-03
2018/04/13	21:59:58	ok	ok	305.7600	237.362	0.000000	22.63	68.339	13.721	424030167.671936	7	305.3883	2.67008e-03	1.57161e-03
2018/04/13	22:04:58	ok	ok	305.7820	237.370	0.000000	22.55	68.236	13.637	431840159.999833	7	305.5657	2.50461e-03	1.33982e-03
2018/04/13	22:09:58	ok	ok	305.7960	237.398	0.000000	22.45	68.158	13.544	428702718.393961	7	305.5905	2.49916e-03	1.35131e-03
2018/04/13	22:14:58	ok	ok	305.8020	237.401	0.000000	22.39	68.088	13.483	423283404.466436	7	305.4564	2.59388e-03	1.94554e-03
2018/04/13	22:19:58	ok	ok	305.8260	237.422	0.000000	22.34	68.079	13.443	427562340.891093	7	305.6038	2.50072e-03	1.39603e-03
2018/04/13	22:24:58	ok	ok	305.8380	237.440	0.000000	22.20	68.024	13.325	430874709.343047	6	305.5781	2.66858e-03	1.48198e-03
2018/04/13	22:29:58	ok	ok	305.8440	237.440	0.000000	22.15	67.985	13.279	433326897.799893	7	305.5620	2.52193e-03	1.90946e-03
2018/04/13	22:34:58	ok	ok	305.8560	237.452	0.000000	22.07	67.882	13.198	440747173.462120	7	305.3952	2.75760e-03	1.79209e-03
2018/04/13	22:39:58	ok	ok	305.8560	237.444	0.000000	22.05	67.730	13.153	432021809.071640	7	305.5181	2.57719e-03	1.83398e-03
2018/04/13	22:44:58	ok	ok	305.8680	237.458	0.000000	21.97	67.745	13.096	440651185.290113	7	305.4409	2.68035e-03	1.79658e-03
2018/04/13	22:49:58	ok	ok	305.8800	237.472	0.000000	21.94	67.680	13.060	449115224.878192	6	305.5225	2.66277e-03	1.99504e-03
2018/04/13	22:54:58	ok	ok	305.8860	237.461	0.000000	21.85	67.575	12.973	454042101.243093	7	305.5679	2.54896e-03	1.84494e-03
2018/04/13	23:29:58	ok	ok	306.9520	238.825	0.000000	17.47	72.433	10.756	469133833.394301	7	306.5824	2.57391e-03	1.65700e-03
2018/04/13	23:34:58	ok	ok	307.0080	238.873	0.000000	17.20	72.352	10.572	462515451.532536	7	306.6630	2.58198e-03	1.62840e-03
2018/04/13	23:39:58	ok	ok	307.0500	238.925	0.000000	16.92	72.269	10.385	444278134.259714	7	306.8841	2.47403e-03	1.02027e-03
2018/04/13	23:44:58	ok	ok	307.0960	238.941	0.000000	16.66	72.162	10.209	416382808.191058	7	306.8247	2.58004e-03	1.19968e-03
2018/04/13	23:49:58	ok	ok	307.1320	238.978	0.000000	16.44	72.062	10.061	425969714.096629	7	306.7853	2.58539e-03	1.80010e-03
2018/04/13	23:54:58	ok	ok	307.1640	238.991	0.000000	16.23	71.964	9.921	425504270.030420	7	306.8882	2.55304e-03	1.23382e-03
2018/04/13	23:59:58	ok	ok	307.1960	239.030	0.000000	16.06	71.873	9.808	423032964.477645	7	306.9653	2.53293e-03	1.15834e-03
2018/04/14	00:04:58	ok	ok	307.2200	239.051	0.000000	15.88	71.753	9.685	427676010.850703	7	307.0390	2.49655e-03	1.13665e-03
2018/04/14	00:09:58	ok	ok	307.2520	239.048	0.000000	15.73	71.638	9.583	411342264.905784	7	307.0589	2.51191e-03	1.05423e-03
2018/04/14	00:14:58	ok	ok	307.2680	239.056	0.000000	15.60	71.555	9.497	401272563.758940	7	306.9746	2.57820e-03	1.33058e-03
2018/04/14	00:19:58	ok	ok	307.2920	239.064	0.000000	15.44	71.467	9.393	403544292.709591	7	307.0490	2.55261e-03	1.20921e-03
2018/04/14	00:24:58	ok	ok	307.3140	239.084	0.000000	15.31	71.356	9.305	400226640.774423	6	307.0771	2.59946e-03	1.22657e-03
2018/04/14	00:29:58	ok	ok	307.3340	239.087	0.000000	15.17	71.243	9.212	395392737.271218	7	307.1334	2.52215e-03	1.13849e-03
2018/04/14	00:34:58	ok	ok	307.3520	239.106	0.000000	15.04	71.161	9.129	387866231.988065	7	307.1413	2.50320e-03	1.20617e-03
2018/04/14	00:39:58	ok	ok	307.3700	239.106	0.000000	14.95	71.029	9.062	385508781.664244	6	307.1060	2.60230e-03	1.33467e-03
2018/04/14	00:44:58	ok	ok	307.3820	239.119	0.000000	14.85	70.924	8.994	390678722.301281	6	307.1435	2.61505e-03	1.33930e-03
2018/04/14	00:49:58	ok	ok	307.3980	239.110	0.000000	14.75	70.848	8.930	389942856.587070	6	307.1231	2.72108e-03	1.33323e-03
2018/04/14	00:54:58	ok	ok	307.4160	239.120	0.000000	14.65	70.743	8.862	368692700.595979	6	307.1333	2.73463e-03	1.28854e-03
2018/04/14	00:59:58	ok	ok	307.4280	239.108	0.000000	14.54	70.664	8.793	378373806.642788	6	307.1631	2.70068e-03	1.30638e-03
2018/04/14	01:04:58	ok	ok	307.4420	239.114	0.000000	14.45	70.561	8.732	368921200.920218	6	307.1803	2.70088e-03	1.29544e-03
2018/04/14	01:09:58	ok	ok	307.4520	239.101	0.000000	14.37	70.460	8.677	373897097.409765	6	307.2909	2.17010e-03	1.43855e-03
2018/04/14	01:14:58	ok	ok	307.4660	239.117	0.000000	14.30	70.389	8.631	378850013.699603	7	307.3401	2.19570e-03	1.28521e-03
2018/04/14	01:19:58	ok	ok	307.4760	239.116	0.000000	14.21	70.315	8.575	387475644.135061	7	307.3444	2.16046e-03	1.36066e-03
2018/04/14	01:24:58	ok	ok	307.1680	239.132	0.000000	14.14	70.216	8.526	367399352.602448	6	307.0979	2.83977e-03	1.24956e-03
2018/04/14	01:29:58	ok	ok	307.5040	239.152	0.000000	14.08	70.147	8.487	393889894.762737	7	307.3165	2.21413e-03	1.31761e-03
2018/04/14	01:34:58	ok	ok	307.5120	239.150	0.000000	14.02	70.078	8.447	380654617.307247	7	307.3935	2.13997e-03	1.39931e-03
2018/04/14	01:39:58	ok	ok	307.5260	239.155	0.000000	13.93	70.004	8.392	371166796.640932	6	307.3876	2.13769e-03	1.45183e-03
2018/04/14	01:44:58	ok	ok	307.5360	239.150	0.000000	13.87	69.935	8.353	360108401.898026	7	307.4938	1.91304e-03	1.49405e-03
2018/04/14	01:49:58	ok	ok	307.2180	239.155	0.000000	13.80	69.865	8.308	367314553.449489	6	307.1899	2.82160e-03	1.31801e-03
2018/04/14	01:54:58	ok	ok	307.5500	239.160	0.000000	13.74	69.796	8.270	384179220.623026	7	307.4626	2.12431e-03	1.31883e-03
2018/04/14	01:59:58	ok	ok	307.2360	239.141	0.000000	13.68	69.727	8.231	366683015.883715	7	307.3096	2.31706e-03	1.32161e-03
2018/04/14	02:04:58	ok	ok	307.2460	239.149	0.000000	13.62	69.687	8.196	390235904.730867	7	307.3029	2.30506e-03	1.37466e-03
2018/04/14	02:09:58	ok	ok	307.5800	239.134	0.000000	13.55	69.617	8.153	383911124.659139	7	307.4706	2.15507e-03	1.37973e-03
2018/04/14	02:14:58	ok	ok	307.2620	239.139	0.000000	13.50	69.521	8.117	375609607.357486	7	307.3049	2.37479e-03	1.33650e-03
2018/04/14	02:19:58	ok	ok	307.2740	239.146	0.000000	13.45	69.483	8.087	381737217.696670	7	307.3485	2.33357e-03	1.42711e-03
2018/04/14	02:24:58	ok	ok	307.2760	239.156	0.000000	13.39	69.415	8.049	367547190.912148	7	307.3584	2.24825e-03	1.39477e-03
2018/04/14	02:29:58	ok	ok	307.2740	239.142	0.000000	13.32	69.344	8.007	375374830.016180	2	307.4343	3.58134e-03	1.65578e-16
2018/04/14	02:34:58	ok	ok	307.2920	239.158	0.000000	13.28	69.308	7.983	382751309.291355	6	307.2521	2.74205e-03	1.32504e-03
2018/04/14	02:39:58	ok	ok	307.3080	239.144	0.000000	13.23	69.241	7.950	368350657.613138	6	307.2552	2.74069e-03	1.38591e-03
2018/04/14	02:44:58	ok	ok	307.3200	239.171	0.000000	13.20	69.178	7.929	370876885.694970	7	307.4376	2.24745e-03	1.32484e-03
2018/04/14	02:49:58	ok	ok	307.3240	239.175	0.000000	13.14	69.167	7.898	373396587.886304	7	307.4808	2.10102e-03	1.42226e-03
2018/04/14	02:54:58	ok	ok	307.3280	239.156	0.000000	13.10	69.131	7.874	373512043.006458	6	307.3295	2.70339e-03	1.29993e-03
2018/04/14	02:59:58	ok	ok	307.3400	239.168	0.000000	13.06	69.037	7.844	376455222.039237	6	307.3205	2.74197e-03	1.36355e-03
2018/04/14	03:04:58	ok	ok	307.3380	239.181	0.000000	13.02	69.001	7.821	372768946.924618	6	307.3335	2.69742e-03	1.29899e-03
2018/04/14	03:09:58	ok	ok	307.3440	239.189	0.000000	12.97	68.963	7.792	369393362.839120	6	307.3221	2.73971e-03	1.36329e-03
2018/04/14	03:14:58	ok	ok	307.3420	239.170	0.000000	12.92	68.925	7.764	374256611.877118	7	307.4446	2.29973e-03	1.36725e-03
2018/04/14	03:19:58	ok	ok	307.3560	239.172	0.000000	12.88	68.889	7.741	363589194.474639	6	307.3208	2.74527e-03	1.31543e-03
2018/04/14	03:24:58	ok	ok	307.3520	239.181	0.000000	12.85	68.855	7.723	361576318.916239	6	307.3115	2.74612e-03	1.35607e-03
2018/04/14	03:29:58	ok	ok	307.3520	239.155	0.000000	12.81	68.790	7.696	370696292.859327	6	307.2745	2.78004e-03	1.40850e-03
2018/04/14	03:34:58	ok	ok	307.3720	239.162	0.000000	12.77	68.754	7.673	372184351.494507	6	307.3976	2.73797e-03	1.29394e-03
2018/04/14	03:39:58	ok	ok	307.3760	239.160	0.000000	12.75	68.750	7.663	363110341.393303	6	307.3289	2.76710e-03	1.38946e-03
2018/04/14	03:44:58	ok	ok	307.3800	239.163	0.000000	12.70	68.683	7.632	367264290.595723	6	307.3376	2.75351e-03	1.48990e-03
2018/04/14	03:49:58	ok	ok	307.3800	239.144	0.000000	12.67	68.649	7.614	382609961.617354	6	307.3159	2.77379e-03	1.42531e-03
2018/04/14	03:54:58	ok	ok	307.3820	239.145	0.000000	12.62	68.611	7.586	360950983.687636	6	307.3328	2.81263e-03	1.37918e-03
2018/04/14	03:59:58	ok	ok	307.3900	239.148	0.000000	12.61	68.580	7.578	367677087.239840	6	307.3728	2.64645e-03	1.28259e-03
2018/04/14	04:04:58	ok	ok	307.3920	239.129	0.000000	12.57	68.544	7.556	361197789.506571	6	307.4030	2.66070e-03	1.38609e-03
2018/04/14	04:09:58	ok	ok	307.4000	239.132	0.000000	12.54	68.510	7.538	371863685.317811	6	307.3458	2.86123e-03	1.38265e-03
2018/04/14	04:14:58	ok	ok	307.4060	239.140	0.000000	12.52	68.478	7.525	372013335.599178	6	307.3683	2.78119e-03	1.32727e-03
2018/04/14	04:19:58	ok	ok	307.3960	239.119	0.000000	12.49	68.472	7.510	375332853.303773	6	307.3656	2.71607e-03	1.41041e-03
2018/04/14	04:24:58	ok	ok	307.4060	239.123	0.000000	12.45	68.407	7.485	363571883.059468	6	307.4087	2.65190e-03	1.38473e-03
2018/04/14	04:29:58	ok	ok	307.4060	239.136	0.000000	12.42	68.402	7.470	360771166.566887	6	307.3976	2.77960e-03	1.39143e-03
2018/04/14	04:34:58	ok	ok	307.4100	239.120	0.000000	12.40	68.369	7.457	369729238.798013	6	307.3589	2.78549e-03	1.42833e-03
2018/04/14	04:39:58	ok	ok	307.4100	239.123	0.000000	12.37	68.364	7.443	363515716.635307	6	307.4145	2.78047e-03	1.32055e-03
2018/04/14	04:44:58	ok	ok	307.4120	239.122	0.000000	12.33	68.328	7.420	361929887.395812	2	307.5229	3.69190e-03	1.23561e-16
2018/04/14	04:49:58	ok	ok	307.4160	239.132	0.000000	12.32	68.297	7.412	357953883.504138	6	307.3828	2.73772e-03	1.31691e-03
2018/04/14	04:54:58	ok	ok	307.4180	239.115	0.000000	12.30	68.265	7.400	354758752.450039	6	307.3836	2.77071e-03	1.39377e-03
2018/04/14	05:29:58	ok	ok	306.3920	237.945	0.000000	16.36	63.591	8.836	470523373.875695	7	306.2852	2.71789e-03	1.67409e-03
2018/04/14	05:34:58	ok	ok	306.3380	237.891	0.000000	16.56	63.655	8.952	494197111.512481	7	306.2468	2.72531e-03	1.53838e-03
2018/04/14	05:39:58	ok	ok	306.3020	237.847	0.000000	16.78	63.692	9.076	473107961.993912	7	306.1844	2.70447e-03	1.65622e-03
2018/04/14	05:44:58	ok	ok	306.2700	237.834	0.000000	16.94	63.779	9.176	510601819.017392	7	306.0917	2.76668e-03	1.47328e-03
2018/04/14	05:49:58	ok	ok	306.2300	237.816	0.000000	17.13	63.841	9.290	506917423.409383	2	305.4864	3.24531e-03	5.87070e-16
2018/04/14	05:54:58	ok	ok	306.2100	237.806	0.000000	17.21	63.944	9.349	513486360.607194	7	306.1535	2.64600e-03	1.56283e-03
2018/04/14	05:59:58	ok	ok	306.1920	237.769	0.000000	17.36	63.969	9.437	487503308.182831	2	306.1205	2.66343e-03	2.20635e-16
2018/04/14	06:04:58	ok	ok	306.1720	237.753	0.000000	17.46	64.075	9.510	483606975.650761	7	306.0606	2.66267e-03	1.67267e-03
2018/04/14	06:09:58	ok	ok	306.1440	237.724	0.000000	17.60	64.070	9.588	501655647.076344	7	306.0824	2.62142e-03	1.30366e-03
2018/04/14	06:14:58	ok	ok	306.1300	237.701	0.000000	17.71	64.088	9.654	491701919.753875	7	306.1657	2.52616e-03	1.14222e-03
2018/04/14	06:19:58	ok	ok	306.1080	237.686	0.000000	17.81	64.135	9.719	490873084.825645	7	305.9767	2.67847e-03	1.57966e-03
2018/04/14	06:24:58	ok	ok	306.1080	237.684	0.000000	17.95	64.189	9.808	499072021.450145	7	305.9650	2.63704e-03	1.65505e-03
2018/04/14	06:29:58	ok	ok	306.0860	237.675	0.000000	17.98	64.253	9.836	497653121.883205	7	306.0615	2.59479e-03	1.07589e-03
2018/04/14	06:34:58	ok	ok	306.0680	237.670	0.000000	18.08	64.271	9.897	494171551.449149	7	305.9273	2.63916e-03	1.71281e-03
2018/04/14	06:39:58	ok	ok	306.0620	237.667	0.000000	18.15	64.342	9.949	497570815.405388	7	305.9576	2.63350e-03	1.51310e-03
2018/04/14	06:44:58	ok	ok	306.0500	237.658	0.000000	18.23	64.385	10.003	493702470.938471	3	306.9476	1.74259e-03	7.45455e-04
2018/04/14	06:49:58	ok	ok	306.0400	237.659	0.000000	18.24	64.417	10.014	502299056.170389	3	306.8589	1.77699e-03	6.90137e-04
2018/04/14	06:54:58	ok	ok	306.0200	237.646	0.000000	18.42	64.478	10.131	509462719.769190	7	305.9024	2.64780e-03	1.34526e-03
2018/04/14	06:59:58	ok	ok	306.0180	237.628	0.000000	18.46	64.455	10.151	477930347.504898	2	305.9333	2.60759e-03	1.06598e-16
2018/04/14	07:30:08	ok	ok	305.8940	237.122	0.000000	20.28	63.569	11.142	568408656.878708	3	306.0445	2.11151e-03	5.23101e-04
2018/04/14	07:35:08	ok	ok	305.8620	237.106	0.000000	20.44	63.746	11.278	554985907.313350	6	305.7494	2.36370e-03	5.04809e-04
2018/04/14	07:40:08	ok	ok	305.8240	237.079	0.000000	20.59	63.802	11.386	560665171.159281	3	305.8906	2.16757e-03	5.16768e-04
2018/04/14	07:45:08	ok	ok	305.7980	237.079	0.000000	20.68	63.937	11.470	553297985.516562	6	305.6633	2.36427e-03	6.33972e-04
2018/04/14	07:50:08	ok	ok	305.7900	237.063	0.000000	20.76	64.100	11.553	537486526.768810	3	305.8254	2.18934e-03	5.66000e-04
2018/04/14	07:55:08	ok	ok	305.7660	237.032	0.000000	20.93	64.189	11.684	546764379.933418	5	305.1837	2.79545e-03	6.75179e-04
2018/04/14	08:00:08	ok	ok	305.7400	237.013	0.000000	21.06	64.211	11.777	554314304.824190	4	305.1966	2.82738e-03	6.77723e-04
2018/04/14	08:05:08	ok	ok	305.7200	236.986	0.000000	21.16	64.318	11.865	535382629.379372	6	305.5927	2.35397e-03	5.65956e-04
2018/04/14	08:10:08	ok	ok	305.7140	236.998	0.000000	21.22	64.479	11.936	527288745.205171	2	305.8676	2.26679e-03	8.57249e-17
2018/04/14	08:15:08	ok	ok	305.7180	237.019	0.000000	21.20	64.655	11.955	522990657.465833	2	305.6005	2.43636e-03	2.04656e-16
2018/04/14	08:20:08	ok	ok	305.6740	236.992	0.000000	21.46	64.550	12.116	519248222.347687	7	305.3177	2.56624e-03	1.99076e-03
2018/04/14	08:25:08	ok	ok	305.6420	236.981	0.000000	21.58	64.570	12.204	520012104.740607	6	305.3444	2.58112e-03	1.95198e-03
2018/04/14	08:30:08	ok	ok	305.6220	236.982	0.000000	21.67	64.645	12.282	524555731.630968	6	305.2941	2.61404e-03	1.93388e-03
2018/04/14	08:35:08	ok	ok	305.5980	236.963	0.000000	21.78	64.724	12.375	516976161.470444	6	305.1671	2.77206e-03	1.95859e-03
2018/04/14	08:40:08	ok	ok	305.5740	236.959	0.000000	21.92	64.688	12.469	521061443.006834	6	305.2616	2.60407e-03	1.98823e-03
2018/04/14	08:45:08	ok	ok	305.5440	236.945	0.000000	22.05	64.710	12.567	529261889.810122	2	305.0452	2.70080e-03	1.07219e-16
2018/04/14	08:50:08	ok	ok	305.5180	236.961	0.000000	22.19	64.764	12.679	520595516.368401	6	305.1728	2.68322e-03	1.95093e-03
2018/04/14	08:55:08	ok	ok	305.4880	236.973	0.000000	22.28	64.810	12.753	511268839.427765	7	305.0444	2.65931e-03	1.77407e-03
2018/04/14	09:00:08	ok	ok	305.4720	236.965	0.000000	22.39	64.859	12.844	516402860.933144	7	305.1466	2.50843e-03	1.99258e-03
2018/04/14	09:30:18	ok	ok	304.7880	236.287	0.000000	25.31	62.739	14.663	478962953.771290	4	304.4100	2.00918e-03	5.56860e-04
2018/04/14	09:35:18	ok	ok	304.7380	236.262	0.000000	25.55	62.779	14.871	498651965.231826	3	304.1043	2.44915e-03	3.32707e-04
2018/04/14	09:40:18	ok	ok	304.6920	236.220	0.000000	25.82	62.823	15.108	494760378.510904	4	302.4736	3.88911e-03	9.20479e-04
2018/04/14	09:45:18	ok	ok	304.6540	236.193	0.000000	25.96	62.815	15.224	504083173.510741	4	302.4912	3.79385e-03	1.01627e-03
2018/04/14	09:50:18	ok	ok	304.6120	236.191	0.000000	26.27	62.897	15.510	522918575.492533	4	302.4600	3.89494e-03	9.78340e-04
2018/04/14	09:55:18	ok	ok	304.5720	236.173	0.000000	26.42	62.921	15.646	520096428.650653	2	304.4879	2.07075e-03	1.88074e-16
2018/04/14	10:00:18	ok	ok	304.5360	236.169	0.000000	26.60	62.920	15.803	499607401.514423	2	303.8077	2.71009e-03	3.37664e-16
2018/04/14	10:05:18	ok	ok	304.5120	236.176	0.000000	26.73	63.033	15.946	526236044.749053	4	302.3137	3.90884e-03	9.50865e-04
2018/04/14	10:10:18	ok	ok	304.4800	236.174	0.000000	26.90	63.092	16.112	497826760.751714	2	303.5890	2.84125e-03	6.72136e-17
2018/04/14	10:15:18	ok	ok	304.4540	236.166	0.000000	27.06	63.180	16.278	524256823.247749	4	301.4714	4.75489e-03	7.94033e-04
2018/04/14	10:20:18	ok	ok	304.4380	236.168	0.000000	27.26	63.243	16.476	496453381.163347	4	302.0654	4.16729e-03	8.01612e-04
2018/04/14	10:25:18	ok	ok	304.4060	236.156	0.000000	27.33	63.224	16.535	500095875.278766	4	302.2549	3.96613e-03	7.68999e-04
2018/04/14	10:30:18	ok	ok	304.3820	236.150	0.000000	27.48	63.249	16.679	512784934.971046	3	304.0875	2.35608e-03	2.88429e-04
2018/04/14	10:35:18	ok	ok	304.3520	236.135	0.000000	27.64	63.306	16.842	502494475.553371	4	301.9683	4.18550e-03	8.07803e-04
2018/04/14	10:40:18	ok	ok	304.3280	236.138	0.000000	27.74	63.384	16.956	508678943.061894	4	301.9865	4.14328e-03	7.82081e-04
2018/04/14	10:45:18	ok	ok	304.3000	236.118	0.000000	27.92	63.413	17.133	494033995.518553	2	303.1982	3.08843e-03	5.04758e-16
2018/04/14	10:50:18	ok	ok	304.2880	236.129	0.000000	27.95	63.449	17.170	510515714.679727	4	302.1714	4.02105e-03	5.73999e-04
2018/04/14	10:55:18	ok	ok	304.2580	236.121	0.000000	28.16	63.484	17.379	499467712.980285	3	303.4557	2.83465e-03	2.19275e-04
2018/04/14	11:00:18	ok	ok	304.2240	236.101	0.000000	28.25	63.406	17.444	493847590.022535	7	303.8343	2.54420e-03	1.41782e-03
2018/04/14	11:30:28	ok	ok	303.7520	235.481	0.000000	30.38	62.391	19.274	428570188.044798	6	303.4624	2.28915e-03	1.77922e-03
2018/04/14	11:35:28	ok	ok	303.7100	235.453	0.000000	30.54	62.417	19.449	417432613.347808	6	303.2834	2.47999e-03	1.76064e-03
2018/04/14	11:40:28	ok	ok	303.6760	235.417	0.000000	30.71	62.475	19.646	407310616.735322	6	303.3874	2.24354e-03	1.80153e-03
2018/04/14	11:45:28	ok	ok	303.6420	235.378	0.000000	30.87	62.501	19.824	393874360.922599	6	303.2069	2.52616e-03	1.80288e-03
2018/04/14	11:50:28	ok	ok	303.6180	235.355	0.000000	31.08	62.535	20.060	386836750.826716	6	303.3319	2.30852e-03	1.81153e-03
2018/04/14	11:55:28	ok	ok	303.5940	235.340	0.000000	31.20	62.616	20.216	389638020.268928	6	303.1628	2.47741e-03	1.78988e-03
2018/04/14	12:00:28	ok	ok	303.5720	235.313	0.000000	31.36	62.611	20.388	382310393.674488	6	303.1539	2.49081e-03	1.78186e-03
2018/04/14	12:05:28	ok	ok	303.5620	235.306	0.000000	31.43	62.747	20.509	371107390.850791	6	303.2665	2.29993e-03	1.81528e-03
2018/04/14	12:10:28	ok	ok	303.5320	235.263	0.000000	31.57	62.707	20.650	375371471.110565	6	303.2591	2.22132e-03	1.80183e-03
2018/04/14	12:15:28	ok	ok	303.5020	235.238	0.000000	31.70	62.728	20.801	366580360.615014	3	304.3180	1.38358e-03	1.00241e-03
2018/04/14	12:20:28	ok	ok	303.4840	235.222	0.000000	31.86	62.785	20.999	381153495.941805	7	303.0429	2.56859e-03	1.57111e-03
2018/04/14	12:25:28	ok	ok	303.4760	235.226	0.000000	31.98	62.867	21.161	349754353.849301	6	303.1750	2.32111e-03	1.82768e-03
2018/04/14	12:30:28	ok	ok	303.4760	235.233	0.000000	31.98	63.054	21.224	359941148.398441	7	303.1403	2.40540e-03	1.64765e-03
2018/04/14	12:35:28	ok	ok	303.4560	235.205	0.000000	32.14	62.986	21.383	347005839.219784	7	303.0367	2.47854e-03	1.66873e-03
2018/04/14	12:40:28	ok	ok	303.4320	235.186	0.000000	32.25	63.004	21.515	355103999.758994	7	303.0304	2.55912e-03	1.37422e-03
2018/04/14	12:45:28	ok	ok	303.4080	235.163	0.000000	32.39	62.996	21.673	362877519.187091	7	303.0492	2.41110e-03	1.71211e-03
2018/04/14	12:50:28	ok	ok	303.3800	235.131	0.000000	32.46	62.976	21.747	359647480.027834	6	303.0639	2.37114e-03	1.90787e-03
2018/04/14	12:55:28	ok	ok	303.3660	235.113	0.000000	32.67	63.010	22.002	362694661.481654	7	303.0776	2.32663e-03	1.69540e-03
2018/04/14	13:00:29	ok	ok	303.3500	235.103	0.000000	32.74	63.084	22.110	359666809.902870	7	302.8899	2.47896e-03	1.73779e-03
2018/04/14	13:05:28	ok	ok	303.3240	235.082	0.000000	32.84	63.037	22.211	353861273.497209	6	302.8619	2.59139e-03	1.82251e-03
2018/04/14	13:10:28	ok	ok	303.3160	235.075	0.000000	32.93	63.146	22.356	360749930.047232	6	302.8575	2.54109e-03	1.82344e-03
2018/04/14	13:15:28	ok	ok	303.3080	235.066	0.000000	33.00	63.188	22.454	359078298.967976	2	302.9848	2.38134e-03	4.44094e-17
2018/04/14	13:20:28	ok	ok	303.2880	235.034	0.000000	33.10	63.204	22.579	363113443.218291	2	304.2331	1.38014e-03	6.22751e-16
2018/04/14	13:25:28	ok	ok	303.2740	235.012	0.000000	33.21	63.160	22.694	355469102.251217	7	302.9606	2.40081e-03	1.22650e-03
2018/04/14	13:30:28	ok	ok	303.2480	235.005	0.000000	33.34	63.243	22.881	363068552.895037	7	303.0397	2.35091e-03	9.61968e-04
2018/04/14	13:35:28	ok	ok	303.2320	234.987	0.000000	33.41	63.192	22.947	359008908.617811	6	302.7777	2.49003e-03	1.81596e-03
2018/04/14	13:40:28	ok	ok	303.2260	234.970	0.000000	33.53	63.180	23.088	370259215.579889	2	302.4216	2.76601e-03	2.46274e-16
2018/04/14	13:45:28	ok	ok	303.2000	234.947	0.000000	33.58	63.251	23.175	361629509.552229	6	302.7767	2.46044e-03	1.83000e-03
2018/04/14	13:50:28	ok	ok	303.1900	234.950	0.000000	33.72	63.305	23.367	362416577.355265	6	303.0784	2.23684e-03	8.36438e-04
2018/04/14	13:55:28	ok	ok	303.1760	234.925	0.000000	33.78	63.314	23.444	353534175.630112	6	302.7651	2.46241e-03	1.79286e-03
2018/04/14	14:00:28	ok	ok	303.1880	234.944	0.000000	33.82	63.446	23.542	372299466.171962	7	302.7913	2.41168e-03	1.57207e-03
2018/04/14	14:05:28	ok	ok	303.1620	234.915	0.000000	33.93	63.433	23.674	372438503.132045	7	302.7390	2.46771e-03	1.54795e-03
2018/04/14	14:10:28	ok	ok	303.1680	234.923	0.000000	33.89	63.458	23.633	355833485.918007	7	302.8545	2.36354e-03	1.24384e-03
2018/04/14	14:15:28	ok	ok	303.1540	234.901	0.000000	33.98	63.504	23.763	365862007.721010	7	302.8381	2.31069e-03	1.73562e-03
2018/04/14	14:20:28	ok	ok	303.1400	234.884	0.000000	34.03	63.512	23.828	349738047.773094	2	302.9905	1.48715e-03	3.02132e-16
2018/04/14	14:25:28	ok	ok	303.1160	234.862	0.000000	34.19	63.475	24.015	354725658.072906	7	302.7121	2.38145e-03	1.67117e-03
2018/04/14	14:30:28	ok	ok	303.1140	234.854	0.000000	34.22	63.511	24.067	352373120.029265	2	302.2692	4.33645e-03	4.56158e-16
2018/04/14	14:35:28	ok	ok	303.1080	234.856	0.000000	34.23	63.576	24.104	351390079.923470	6	302.6778	2.43931e-03	1.88191e-03
2018/04/14	14:40:28	ok	ok	303.1080	234.832	0.000000	34.32	63.590	24.223	350425426.922341	7	302.7908	2.26175e-03	1.76414e-03
2018/04/14	14:45:28	ok	ok	303.0960	234.826	0.000000	34.34	63.593	24.250	343502139.423871	6	302.7758	2.41971e-03	1.30667e-03
2018/04/14	14:50:28	ok	ok	303.0760	234.798	0.000000	34.42	63.544	24.333	354107360.380708	7	302.6678	2.35076e-03	1.55835e-03
2018/04/14	14:55:28	ok	ok	303.0640	234.784	0.000000	34.52	63.560	24.467	344797254.411703	6	302.6427	2.40205e-03	1.78289e-03
2018/04/14	15:30:28	ok	ok	303.0480	234.753	0.000000	34.76	63.850	24.889	341452085.383819	6	302.7195	2.32246e-03	1.23753e-03
2018/04/14	15:35:28	ok	ok	303.0220	234.726	0.000000	34.86	63.803	25.001	341321430.037259	7	302.6234	2.19309e-03	1.65506e-03
2018/04/14	15:40:28	ok	ok	303.0140	234.726	0.000000	34.90	63.779	25.043	347282607.646728	7	302.5959	2.38068e-03	1.62964e-03
2018/04/14	15:45:28	ok	ok	303.0100	234.712	0.000000	34.93	63.752	25.072	346392801.238482	7	302.7186	2.21445e-03	1.70004e-03
2018/04/14	15:50:28	ok	ok	303.0100	234.704	0.000000	34.99	63.856	25.192	328699304.440879	6	302.6028	2.33566e-03	1.81093e-03
2018/04/14	15:55:28	ok	ok	302.9980	234.700	0.000000	35.10	63.874	25.344	335090043.949315	7	302.5874	2.41041e-03	1.72675e-03
2018/04/14	16:00:28	ok	ok	303.0000	234.700	0.000000	35.04	63.896	25.273	331473167.592977	7	302.5797	2.42276e-03	1.69937e-03
2018/04/14	16:05:28	ok	ok	303.0020	234.705	0.000000	35.07	63.932	25.327	339641531.754634	2	303.2000	-1.24086e-15	2.70984e-16
2018/04/14	16:10:28	ok	ok	302.9940	234.693	0.000000	35.17	63.885	25.441	333293101.024644	7	302.8637	2.13535e-03	1.12426e-03
2018/04/14	16:15:28	ok	ok	302.9940	234.707	0.000000	35.17	63.948	25.466	326297329.967112	4	302.7029	2.26765e-03	2.13266e-04
2018/04/14	16:20:28	ok	ok	302.9900	234.692	0.000000	35.23	63.927	25.537	334843477.552931	7	302.5781	2.40445e-03	1.70246e-03
2018/04/14	16:25:28	ok	ok	302.9780	234.682	0.000000	35.26	63.994	25.604	332320323.769672	7	302.5657	2.42228e-03	1.67229e-03
2018/04/14	16:30:28	ok	ok	302.9940	234.709	0.000000	35.23	64.052	25.587	330453771.061871	7	302.5729	2.44254e-03	1.69782e-03
2018/04/14	16:35:28	ok	ok	302.9940	234.709	0.000000	35.23	64.084	25.599	326931792.836462	7	302.7434	2.28202e-03	9.35535e-04
2018/04/14	16:40:28	ok	ok	302.9920	234.714	0.000000	35.27	64.090	25.655	323357651.920297	7	302.5856	2.40263e-03	1.69551e-03
2018/04/14	16:45:28	ok	ok	302.9820	234.706	0.000000	35.24	64.054	25.601	342879778.321651	7	302.6100	2.39878e-03	1.53444e-03
2018/04/14	16:50:28	ok	ok	302.9940	234.706	0.000000	35.23	64.146	25.624	327416328.479606	7	302.5786	2.43413e-03	1.62123e-03
2018/04/14	16:55:28	ok	ok	302.9920	234.710	0.000000	35.24	64.117	25.626	330341369.423834	4	303.5328	1.58602e-03	7.40385e-04
2018/04/14	17:30:28	ok	ok	303.3260	235.302	0.000000	34.08	65.582	24.670	387832780.868940	7	302.8750	2.53021e-03	1.72269e-03
2018/04/14	17:35:28	ok	ok	303.3440	235.328	0.000000	33.95	65.560	24.494	385662133.554365	2	303.7874	1.82970e-03	4.37934e-16
2018/04/14	17:40:28	ok	ok	303.3500	235.352	0.000000	33.95	65.622	24.517	386646027.159879	7	303.0439	2.32348e-03	1.78705e-03
2018/04/14	17:45:28	ok	ok	303.3640	235.383	0.000000	33.80	65.628	24.326	405616489.179672	7	302.9108	2.50261e-03	1.86330e-03
2018/04/14	17:50:28	ok	ok	303.3740	235.392	0.000000	33.78	65.594	24.288	385551278.402482	6	302.9486	2.51807e-03	1.84602e-03
2018/04/14	17:55:28	ok	ok	303.3940	235.414	0.000000	33.69	65.641	24.191	393360388.924472	2	302.9462	2.55287e-03	1.22705e-16
2018/04/14	18:00:28	ok	ok	303.3960	235.426	0.000000	33.60	65.595	24.059	390921304.472313	7	303.2241	2.31792e-03	9.87054e-04
2018/04/14	18:05:28	ok	ok	303.4100	235.445	0.000000	33.57	65.590	24.020	394251717.035479	4	304.1315	1.51776e-03	7.28777e-04
2018/04/14	18:10:28	ok	ok	303.4580	235.504	0.000000	33.38	65.806	23.859	384058168.501264	6	303.1260	2.49960e-03	1.33318e-03
2018/04/14	18:15:28	ok	ok	303.4940	235.573	0.000000	33.21	65.995	23.713	387205318.387867	2	303.0902	2.50678e-03	6.85664e-17
2018/04/14	18:20:28	ok	ok	303.5240	235.632	0.000000	33.06	66.094	23.561	388402919.123345	2	303.7267	-2.60448e-04	9.73304e-17
2018/04/14	18:25:28	ok	ok	303.5340	235.637	0.000000	33.07	65.971	23.530	389212859.302071	6	303.3736	2.41252e-03	1.16442e-03
2018/04/14	18:30:28	ok	ok	303.5300	235.649	0.000000	32.97	65.923	23.389	406731304.928851	6	303.1881	2.58883e-03	1.26184e-03
2018/04/14	18:35:28	ok	ok	303.5520	235.664	0.000000	32.93	65.886	23.326	403422622.495856	4	305.3850	4.48903e-04	1.10358e-03
2018/04/14	18:40:28	ok	ok	303.5420	235.663	0.000000	32.97	65.830	23.356	385884994.186408	6	303.0611	2.64133e-03	1.85583e-03
2018/04/14	18:45:28	ok	ok	303.5460	235.664	0.000000	32.93	65.824	23.304	383945939.826174	7	303.0264	2.61020e-03	2.13138e-03
2018/04/14	18:50:28	ok	ok	303.5680	235.694	0.000000	32.85	65.872	23.222	394855106.702460	6	303.2593	2.33917e-03	1.90748e-03
2018/04/14	18:55:28	ok	ok	303.5980	235.722	0.000000	32.74	65.916	23.103	377487100.763792	7	303.2417	2.51107e-03	1.22278e-03
2018/04/14	19:30:28	ok	ok	304.2240	236.728	0.000000	30.07	68.433	20.789	392127849.751639	6	303.9129	2.35785e-03	1.94139e-03
2018/04/14	19:35:28	ok	ok	304.2560	236.788	0.000000	29.92	68.407	20.613	392875263.695554	2	304.0786	1.40048e-03	2.76737e-16
2018/04/14	19:40:28	ok	ok	304.3140	236.853	0.000000	29.71	68.552	20.423	413009203.579313	6	303.9517	2.57876e-03	1.45076e-03
2018/04/14	19:45:28	ok	ok	304.3260	236.865	0.000000	29.56	68.434	20.223	393270574.585786	4	303.9294	2.70560e-03	1.22124e-03
2018/04/14	19:50:28	ok	ok	304.3540	236.905	0.000000	29.40	68.375	20.030	396885476.752076	6	304.0751	2.30954e-03	1.76612e-03
2018/04/14	19:55:28	ok	ok	304.3660	236.920	0.000000	29.26	68.351	19.871	384188549.344565	6	304.0266	2.39330e-03	1.95843e-03
2018/04/14	20:00:28	ok	ok	304.3900	236.940	0.000000	29.20	68.370	19.812	411421258.097038	7	304.0604	2.52541e-03	1.73338e-03
2018/04/14	20:05:28	ok	ok	304.4060	236.967	0.000000	29.06	68.285	19.637	393587860.927404	6	304.0790	2.45320e-03	1.80949e-03
2018/04/14	20:10:28	ok	ok	304.4160	236.982	0.000000	28.94	68.294	19.511	393936785.720591	7	303.9500	2.70041e-03	1.70276e-03
2018/04/14	20:15:28	ok	ok	304.4380	237.016	0.000000	28.84	68.307	19.409	385995345.993619	7	304.0972	2.47634e-03	1.80361e-03
2018/04/14	20:20:28	ok	ok	304.4660	237.037	0.000000	28.65	68.303	19.207	398388876.683976	6	304.3371	2.34148e-03	7.51238e-04
2018/04/14	20:25:28	ok	ok	304.4800	237.051	0.000000	28.55	68.286	19.098	384201141.278609	5	303.9579	2.72673e-03	7.77670e-04
2018/04/14	20:30:28	ok	ok	304.4860	237.046	0.000000	28.58	68.230	19.113	387196453.608363	3	304.7224	1.98257e-03	5.67680e-04
2018/04/14	20:35:28	ok	ok	304.5180	237.106	0.000000	28.34	68.309	18.886	389619718.208186	3	304.5932	2.13996e-03	5.23386e-04
2018/04/14	20:40:28	ok	ok	304.5380	237.106	0.000000	28.27	68.327	18.818	399579870.728760	3	304.7011	2.02803e-03	5.36446e-04
2018/04/14	20:45:28	ok	ok	304.5480	237.126	0.000000	28.20	68.315	18.743	379675818.153843	6	303.8119	2.86308e-03	1.57594e-03
2018/04/14	20:50:28	ok	ok	304.5680	237.142	0.000000	28.11	68.268	18.638	387760875.747866	2	304.3667	1.30783e-03	2.59395e-16
2018/04/14	20:55:28	ok	ok	304.5820	237.147	0.000000	28.08	68.233	18.597	378956754.675971	4	302.1950	4.23338e-03	9.48589e-04
2018/04/14	21:30:28	ok	ok	305.0180	237.711	0.000000	26.08	69.799	17.031	386122358.836111	7	304.8181	2.36228e-03	1.41255e-03
2018/04/14	21:35:28	ok	ok	305.0380	237.738	0.000000	25.95	69.656	16.873	392940792.001380	4	304.6964	2.24019e-03	1.01968e-04
2018/04/14	21:40:28	ok	ok	305.0640	237.776	0.000000	25.78	69.595	16.699	401500164.035943	4	303.5133	2.84995e-03	1.57377e-03
2018/04/14	21:45:28	ok	ok	305.0880	237.788	0.000000	25.67	69.455	16.563	405652484.293898	7	305.0441	1.70852e-03	1.52617e-03
2018/04/14	21:50:28	ok	ok	305.1060	237.824	0.000000	25.52	69.338	16.397	404260357.005574	3	304.4700	2.52474e-03	2.79085e-04
2018/04/14	21:55:28	ok	ok	305.1280	237.839	0.000000	25.40	69.377	16.296	396167613.070224	7	304.9963	2.14519e-03	1.12560e-03
2018/04/14	22:00:28	ok	ok	305.1440	237.855	0.000000	25.34	69.216	16.204	412487932.169102	6	304.7668	2.61146e-03	1.32335e-03
2018/04/14	22:05:28	ok	ok	305.1600	237.874	0.000000	25.20	69.191	16.071	396043864.484634	6	304.9233	2.42338e-03	1.32450e-03
2018/04/14	22:10:28	ok	ok	305.1760	237.884	0.000000	25.14	69.090	15.994	418915679.216947	3	304.5596	2.47837e-03	4.02376e-04
2018/04/14	22:15:28	ok	ok	305.1940	237.906	0.000000	25.02	68.979	15.861	412792816.641238	6	304.9719	2.47191e-03	1.30415e-03
2018/04/14	22:20:28	ok	ok	305.2060	237.913	0.000000	24.92	68.931	15.761	400710909.419777	6	304.9491	2.48749e-03	1.29006e-03
2018/04/14	22:25:28	ok	ok	305.2380	237.934	0.000000	24.80	68.939	15.657	413972125.036112	2	305.1917	2.04476e-03	1.67888e-16
2018/04/14	22:30:28	ok	ok	305.2420	237.947	0.000000	24.72	68.805	15.556	409980995.351538	6	304.8521	2.62438e-03	1.49829e-03
2018/04/14	22:35:28	ok	ok	305.2620	237.954	0.000000	24.64	68.761	15.476	417737520.690878	6	305.0331	2.45623e-03	1.41107e-03
2018/04/14	22:40:28	ok	ok	305.2820	237.960	0.000000	24.52	68.679	15.353	418931194.392494	2	305.1429	1.12200e-03	2.66210e-16
2018/04/14	22:45:28	ok	ok	305.3040	237.978	0.000000	24.47	68.670	15.308	413316590.080688	2	305.2000	1.96329e-03	1.49256e-16
2018/04/14	22:50:28	ok	ok	305.3140	237.974	0.000000	24.42	68.602	15.250	424648647.758443	2	306.1044	-1.47896e-03	6.56547e-16
2018/04/14	22:55:28	ok	ok	305.3240	237.986	0.000000	24.26	68.513	15.093	408298964.959152	6	304.9663	2.64274e-03	1.31436e-03
2018/04/14	23:30:28	ok	ok	306.4380	239.557	0.000000	19.66	73.494	12.423	502165330.248112	6	306.2572	2.47519e-03	6.38442e-04
2018/04/14	23:35:28	ok	ok	306.4980	239.626	0.000000	19.33	73.458	12.178	517116545.603535	2	307.7661	6.17823e-04	1.91921e-17
2018/04/14	23:40:28	ok	ok	306.5580	239.686	0.000000	19.06	73.377	11.973	490850363.283434	3	306.8784	1.96721e-03	6.43698e-04
2018/04/14	23:45:28	ok	ok	306.5980	239.727	0.000000	18.78	73.264	11.759	492211072.731368	6	306.4724	2.36003e-03	6.79795e-04
2018/04/14	23:50:28	ok	ok	306.6400	239.780	0.000000	18.54	73.188	11.582	486473515.689844	3	306.9832	1.96255e-03	7.21265e-04
2018/04/14	23:55:28	ok	ok	306.6880	239.806	0.000000	18.27	73.107	11.385	478386518.688840	3	307.1210	1.87670e-03	7.05245e-04
2018/04/15	00:00:28	ok	ok	306.7260	239.835	0.000000	18.06	73.037	11.234	494374388.847471	6	306.0686	2.84507e-03	1.23229e-03
2018/04/15	00:05:28	ok	ok	306.7680	239.855	0.000000	17.86	72.912	11.082	495696897.484105	7	306.4330	2.46603e-03	1.56423e-03
2018/04/15	00:10:28	ok	ok	306.7980	239.880	0.000000	17.68	72.819	10.950	474415880.451773	3	307.4481	1.68646e-03	6.75323e-04
2018/04/15	00:15:28	ok	ok	306.8300	239.895	0.000000	17.48	72.694	10.802	486348372.743431	5	306.1014	2.98604e-03	1.25142e-03
2018/04/15	00:20:28	ok	ok	306.8620	239.896	0.000000	17.31	72.632	10.683	468774033.231595	3	307.1898	2.00110e-03	5.87573e-04
2018/04/15	00:25:28	ok	ok	306.8880	239.897	0.000000	17.14	72.542	10.562	473582553.442065	7	306.4450	2.64200e-03	1.51413e-03
2018/04/15	00:30:28	ok	ok	306.9180	239.911	0.000000	16.99	72.455	10.455	480048380.409520	3	307.6533	1.61126e-03	6.83618e-04
2018/04/15	00:35:28	ok	ok	306.9440	239.916	0.000000	16.82	72.336	10.332	464791122.635981	7	306.6068	2.55665e-03	1.54706e-03
2018/04/15	00:40:28	ok	ok	306.9620	239.925	0.000000	16.67	72.221	10.224	461677925.178693	7	306.5888	2.58673e-03	1.65015e-03
2018/04/15	00:45:28	ok	ok	306.9860	239.921	0.000000	16.54	72.138	10.132	450245067.225086	3	307.6289	1.76306e-03	7.17200e-04
2018/04/15	00:50:28	ok	ok	307.0140	239.935	0.000000	16.40	72.054	10.036	447479237.920145	7	306.6086	2.60752e-03	1.85139e-03
2018/04/15	00:55:28	ok	ok	307.0300	239.922	0.000000	16.28	71.973	9.952	467834539.050826	7	306.7010	2.54162e-03	1.73312e-03
2018/04/15	01:00:28	ok	ok	307.0520	239.929	0.000000	16.15	71.862	9.860	465212191.799598	3	307.5584	1.85943e-03	7.57461e-04
2018/04/15	01:05:28	ok	ok	307.0740	239.916	0.000000	16.03	71.782	9.777	458693810.877551	7	306.7605	2.55210e-03	1.36464e-03
2018/04/15	01:10:28	ok	ok	307.0920	239.922	0.000000	15.92	71.674	9.698	428559397.535974	7	306.8107	2.56176e-03	1.25461e-03
2018/04/15	01:15:28	ok	ok	307.1140	239.938	0.000000	15.79	71.592	9.611	437828879.694926	7	306.7659	2.52434e-03	1.81769e-03
2018/04/15	01:20:28	ok	ok	307.1300	239.920	0.000000	15.68	71.513	9.537	417686550.450033	7	306.8426	2.56791e-03	1.30268e-03
2018/04/15	01:25:28	ok	ok	307.1460	239.926	0.000000	15.59	71.410	9.472	429613158.256892	7	306.8506	2.62769e-03	1.21147e-03
2018/04/15	01:30:28	ok	ok	307.1560	239.930	0.000000	15.49	71.333	9.404	420929386.213678	7	306.7805	2.67233e-03	1.32642e-03
2018/04/15	01:35:28	ok	ok	307.1780	239.937	0.000000	15.40	71.259	9.343	416210929.105421	6	306.8809	2.67176e-03	1.34868e-03
2018/04/15	01:40:28	ok	ok	307.1960	239.918	0.000000	15.28	71.150	9.261	425236470.666653	7	306.9886	2.53995e-03	1.09673e-03
2018/04/15	01:45:28	ok	ok	307.2100	239.910	0.000000	15.22	71.081	9.219	432424913.241029	7	306.9207	2.55324e-03	1.52429e-03
2018/04/15	01:50:28	ok	ok	307.2260	239.906	0.000000	15.10	71.001	9.142	414968378.478086	6	306.9682	2.55154e-03	1.43618e-03
2018/04/15	01:55:28	ok	ok	307.2400	239.906	0.000000	15.00	70.895	9.073	416960425.816777	6	306.9739	2.55633e-03	1.35946e-03
2018/04/15	02:00:28	ok	ok	307.2480	239.903	0.000000	14.96	70.830	9.042	418373252.821775	6	306.9623	2.66146e-03	1.41446e-03
2018/04/15	02:05:28	ok	ok	307.2700	239.886	0.000000	14.85	70.752	8.972	420511515.776379	6	307.0698	2.58392e-03	1.12494e-03
2018/04/15	02:10:28	ok	ok	307.2760	239.892	0.000000	14.78	70.681	8.925	417708351.817893	6	306.9895	2.63311e-03	1.40759e-03
2018/04/15	02:15:28	ok	ok	307.2940	239.890	0.000000	14.72	70.613	8.884	432638177.994013	6	306.9338	2.70119e-03	1.26884e-03
2018/04/15	02:20:28	ok	ok	307.3020	239.877	0.000000	14.63	70.538	8.826	413209992.008968	6	306.8784	2.76871e-03	1.61556e-03
2018/04/15	02:25:28	ok	ok	307.3200	239.868	0.000000	14.54	70.492	8.772	390552898.115759	6	307.0173	2.72281e-03	1.41424e-03
2018/04/15	02:30:28	ok	ok	307.0000	239.865	0.000000	14.48	70.395	8.728	394532769.800378	6	306.9393	2.77228e-03	1.36204e-03
2018/04/15	02:35:28	ok	ok	307.3440	239.859	0.000000	14.40	70.322	8.676	411895141.303487	6	307.2044	2.64858e-03	9.13900e-04
2018/04/15	02:40:28	ok	ok	307.3520	239.849	0.000000	14.34	70.282	8.639	402571829.087474	6	307.0637	2.69198e-03	1.30748e-03
2018/04/15	02:45:28	ok	ok	307.3640	239.839	0.000000	14.26	70.238	8.592	387778756.403403	6	307.1186	2.60648e-03	1.29288e-03
2018/04/15	02:50:28	ok	ok	307.3780	239.828	0.000000	14.20	70.170	8.552	403391279.023300	6	307.1340	2.63670e-03	1.31425e-03
2018/04/15	02:55:28	ok	ok	307.4000	239.820	0.000000	14.14	70.130	8.516	401019058.047108	6	307.1751	2.64034e-03	1.23978e-03
2018/04/15	03:00:28	ok	ok	307.4020	239.818	0.000000	14.06	70.057	8.465	396706581.055307	6	307.2794	2.03657e-03	1.55145e-03
2018/04/15	03:05:28	ok	ok	307.4160	239.812	0.000000	14.01	70.019	8.435	392499782.222219	7	307.2313	1.44274e-03	2.71646e-03
2018/04/15	03:10:28	ok	ok	307.4240	239.814	0.000000	13.91	69.914	8.371	381132983.037962	6	307.1464	2.69408e-03	1.29405e-03
2018/04/15	03:15:28	ok	ok	307.4360	239.802	0.000000	13.86	69.905	8.344	400569623.707805	6	307.2091	2.04557e-03	2.01973e-03
2018/04/15	03:20:28	ok	ok	307.4440	239.801	0.000000	13.82	69.868	8.319	385197217.179851	6	307.1657	2.69160e-03	1.28577e-03
2018/04/15	03:25:28	ok	ok	307.1340	239.787	0.000000	13.77	69.773	8.282	378724807.851706	6	307.2192	2.22030e-03	1.44110e-03
2018/04/15	03:30:28	ok	ok	307.4640	239.772	0.000000	13.72	69.735	8.252	378536803.775182	6	307.3354	2.13612e-03	1.41920e-03
2018/04/15	03:35:28	ok	ok	307.1440	239.767	0.000000	13.66	69.695	8.217	397723923.735271	7	307.2236	2.25445e-03	1.49620e-03
2018/04/15	03:40:28	ok	ok	307.4780	239.749	0.000000	13.61	69.628	8.184	384160779.000843	7	307.3755	2.05889e-03	1.32580e-03
2018/04/15	03:45:28	ok	ok	307.1600	239.762	0.000000	13.59	69.596	8.170	384413498.671852	2	307.2343	3.59297e-03	5.31203e-17
2018/04/15	03:50:28	ok	ok	307.1640	239.745	0.000000	13.52	69.525	8.127	375218536.019617	6	307.1455	2.65248e-03	1.45240e-03
2018/04/15	03:55:28	ok	ok	307.5000	239.728	0.000000	13.48	69.460	8.099	376127652.367857	6	307.2422	2.68661e-03	1.35092e-03
2018/04/15	04:00:28	ok	ok	307.1820	239.734	0.000000	13.44	69.395	8.072	371355076.296202	7	307.3012	2.28871e-03	1.45078e-03
2018/04/15	04:05:28	ok	ok	307.1820	239.715	0.000000	13.40	69.359	8.048	382778083.653634	7	307.2586	2.25993e-03	1.41325e-03
2018/04/15	04:10:28	ok	ok	307.1880	239.723	0.000000	13.36	69.323	8.024	370832080.532890	7	307.2469	2.27725e-03	1.45952e-03
2018/04/15	04:15:28	ok	ok	307.2020	239.710	0.000000	13.32	69.287	8.000	374532765.905095	7	307.3470	2.15038e-03	1.44332e-03
2018/04/15	04:20:28	ok	ok	307.1960	239.713	0.000000	13.28	69.251	7.976	389286347.143039	2	307.1674	2.18014e-03	6.37950e-17
2018/04/15	04:25:28	ok	ok	307.2080	239.695	0.000000	13.24	69.214	7.952	376535422.637953	7	307.3650	1.55623e-03	2.49191e-03
2018/04/15	04:30:28	ok	ok	307.2080	239.698	0.000000	13.20	69.149	7.925	382408009.785395	7	307.2836	2.31445e-03	1.35406e-03
2018/04/15	04:35:28	ok	ok	307.2040	239.681	0.000000	13.16	69.113	7.902	364397936.553160	6	307.1245	2.79279e-03	1.36671e-03
2018/04/15	04:40:28	ok	ok	307.2180	239.686	0.000000	13.13	69.079	7.883	370225178.189569	7	307.3126	2.22460e-03	1.37735e-03
2018/04/15	04:45:28	ok	ok	307.2320	239.678	0.000000	13.12	69.048	7.875	376699358.796949	7	307.3259	2.28625e-03	1.41349e-03
2018/04/15	04:50:28	ok	ok	307.2360	239.683	0.000000	13.07	69.010	7.846	363027329.431232	7	307.3386	2.24773e-03	1.35262e-03
2018/04/15	04:55:28	ok	ok	307.2360	239.669	0.000000	13.03	68.974	7.823	370453096.267771	7	307.2911	2.33567e-03	1.38174e-03
2018/04/15	05:30:28	ok	ok	306.2140	238.427	0.000000	17.02	64.178	9.278	474347655.787526	7	306.1301	2.66388e-03	1.60224e-03
2018/04/15	05:35:28	ok	ok	306.1780	238.370	0.000000	17.20	64.209	9.383	481007465.911044	7	306.0767	2.64555e-03	1.62459e-03
2018/04/15	05:40:28	ok	ok	306.1380	238.332	0.000000	17.44	64.280	9.528	496308153.993185	7	306.0537	2.67037e-03	1.27036e-03
2018/04/15	05:45:28	ok	ok	306.0900	238.294	0.000000	17.68	64.261	9.663	485978362.549877	7	305.9868	2.60776e-03	1.55277e-03
2018/04/15	05:50:28	ok	ok	306.0660	238.264	0.000000	17.78	64.338	9.732	487136054.766932	7	305.9819	2.63154e-03	1.61041e-03
2018/04/15	05:55:28	ok	ok	306.0380	238.240	0.000000	17.94	64.395	9.834	500250022.613988	7	305.9122	2.61114e-03	1.52625e-03
2018/04/15	06:00:28	ok	ok	306.0200	238.224	0.000000	18.04	64.442	9.900	486946487.827407	7	305.9152	2.61391e-03	1.47682e-03
2018/04/15	06:05:28	ok	ok	306.0060	238.204	0.000000	18.16	64.433	9.969	484139612.482840	7	306.0390	2.49582e-03	9.64524e-04
2018/04/15	06:10:28	ok	ok	305.9820	238.182	0.000000	18.26	64.480	10.036	494397001.988310	7	305.8659	2.59432e-03	1.49611e-03
2018/04/15	06:15:28	ok	ok	305.9620	238.143	0.000000	18.36	64.527	10.103	483961124.834682	6	306.0180	2.56697e-03	6.74627e-04
2018/04/15	06:20:28	ok	ok	305.9480	238.130	0.000000	18.44	64.570	10.157	484528128.923447	3	306.7563	1.81808e-03	6.85983e-04
2018/04/15	06:25:28	ok	ok	305.9420	238.112	0.000000	18.54	64.587	10.220	482635040.909092	7	305.7911	2.71519e-03	8.84149e-04
2018/04/15	06:30:28	ok	ok	305.9160	238.104	0.000000	18.62	64.661	10.281	493523472.829511	3	306.5245	2.01198e-03	6.37857e-04
2018/04/15	06:35:28	ok	ok	305.9080	238.110	0.000000	18.72	64.678	10.344	483867220.202389	3	306.6184	1.90346e-03	7.02013e-04
2018/04/15	06:40:28	ok	ok	306.2300	238.113	0.000000	18.73	64.769	10.365	477527514.266064	6	306.1051	2.39108e-03	6.49827e-04
2018/04/15	06:45:28	ok	ok	305.8860	238.099	0.000000	18.82	64.725	10.413	487235932.067473	5	305.6647	2.75029e-03	9.28775e-04
2018/04/15	06:50:28	ok	ok	305.8740	238.098	0.000000	18.93	64.773	10.489	475050596.529774	2	306.6760	1.94551e-03	1.67302e-16
2018/04/15	06:55:28	ok	ok	306.1920	238.092	0.000000	18.94	64.745	10.490	477655899.939042	6	306.0662	2.39812e-03	7.00807e-04
2018/04/15	07:00:28	ok	ok	306.1860	238.090	0.000000	19.02	64.848	10.557	470746748.914905	7	305.9527	2.44219e-03	1.00000e-03
2018/04/15	07:05:28	ok	ok	305.8500	238.085	0.000000	19.04	64.882	10.575	463552150.354174	3	306.2414	2.22507e-03	5.87562e-04
2018/04/15	07:10:28	ok	ok	305.8460	238.077	0.000000	19.08	64.918	10.605	466574732.967552	2	306.5943	2.01103e-03	3.98772e-16
2018/04/15	07:15:28	ok	ok	305.8320	238.056	0.000000	19.14	64.929	10.645	463762027.962792	6	305.8998	2.49720e-03	6.40243e-04
2018/04/15	07:20:28	ok	ok	306.1420	238.046	0.000000	19.24	64.857	10.696	468625195.246000	6	305.6402	2.71319e-03	8.70318e-04
2018/04/15	07:25:28	ok	ok	306.1380	238.040	0.000000	19.29	64.895	10.733	465666693.464982	3	306.5584	1.85081e-03	7.59932e-04
2018/04/15	07:30:28	ok	ok	306.1300	238.027	0.000000	19.34	64.874	10.762	458785655.875730	6	305.9851	2.35017e-03	5.74236e-04
2018/04/15	07:35:28	ok	ok	306.1200	238.032	0.000000	19.37	64.879	10.781	468981179.741639	6	305.9771	2.36072e-03	6.02334e-04
2018/04/15	07:40:28	ok	ok	306.1140	238.016	0.000000	19.41	64.945	10.818	459079707.112984	5	305.5579	2.77405e-03	7.04987e-04
2018/04/15	07:45:28	ok	ok	306.1060	238.027	0.000000	19.51	64.992	10.889	442767414.606918	3	306.2306	2.12129e-03	5.74037e-04
2018/04/15	07:50:28	ok	ok	306.0940	238.016	0.000000	19.54	64.968	10.904	458982111.283515	6	305.9521	2.39160e-03	6.76753e-04
2018/04/15	07:55:28	ok	ok	306.0960	238.040	0.000000	19.56	65.031	10.928	438913287.397018	2	306.0676	2.27528e-03	1.54013e-16
2018/04/15	08:00:28	ok	ok	306.0740	238.014	0.000000	19.62	64.982	10.958	434024651.232980	3	306.2498	2.04400e-03	5.31537e-04
2018/04/15	08:30:38	ok	ok	305.6380	237.501	0.000000	21.46	63.949	12.003	522230949.099832	7	305.3545	1.90650e-03	3.10778e-03
2018/04/15	08:35:38	ok	ok	305.6120	237.485	0.000000	21.56	64.146	12.110	522701977.139490	2	305.5537	2.41046e-03	7.63269e-17
2018/04/15	08:40:38	ok	ok	305.5960	237.453	0.000000	21.65	64.221	12.187	517562790.452868	6	305.2607	2.61543e-03	1.96101e-03
2018/04/15	08:45:38	ok	ok	305.5720	237.433	0.000000	21.83	64.312	12.332	508056573.683933	6	305.2416	2.65204e-03	1.95578e-03
2018/04/15	08:50:38	ok	ok	305.5560	237.418	0.000000	21.89	64.443	12.400	514781530.013007	6	305.0935	2.72495e-03	1.92822e-03
2018/04/15	08:55:38	ok	ok	305.5420	237.411	0.000000	21.98	64.518	12.479	484949447.826086	6	305.3047	2.66066e-03	1.48993e-03
2018/04/15	09:00:38	ok	ok	305.5180	237.387	0.000000	22.11	64.600	12.589	496307539.218190	6	305.2142	2.61236e-03	1.99001e-03
2018/04/15	09:05:38	ok	ok	305.4920	237.381	0.000000	22.21	64.677	12.676	505879096.278448	6	305.0933	2.76799e-03	1.75843e-03
2018/04/15	09:10:38	ok	ok	305.4860	237.388	0.000000	22.24	64.803	12.723	496529886.375652	7	305.0188	2.68926e-03	1.74865e-03
2018/04/15	09:15:38	ok	ok	305.4680	237.367	0.000000	22.33	64.788	12.786	488733946.253927	7	305.1303	2.51182e-03	1.80876e-03
2018/04/15	09:20:38	ok	ok	305.4580	237.362	0.000000	22.45	64.899	12.896	482838545.027777	7	305.1077	2.36914e-03	1.98261e-03
2018/04/15	09:25:38	ok	ok	305.4460	237.362	0.000000	22.46	64.991	12.922	491116098.586846	6	305.0991	2.60255e-03	1.91074e-03
2018/04/15	09:30:38	ok	ok	305.4300	237.331	0.000000	22.54	65.035	12.990	489075043.482931	7	305.1055	2.48516e-03	1.86450e-03
2018/04/15	09:35:38	ok	ok	305.4180	237.344	0.000000	22.59	65.103	13.041	472997876.999684	7	305.0720	2.38730e-03	2.02002e-03
2018/04/15	09:40:38	ok	ok	305.4020	237.328	0.000000	22.68	65.179	13.124	483465811.158918	7	305.0893	2.48722e-03	1.84243e-03
2018/04/15	09:45:38	ok	ok	305.3800	237.313	0.000000	22.78	65.226	13.209	473405409.755023	7	305.0309	2.50899e-03	1.72850e-03
2018/04/15	09:50:38	ok	ok	305.3680	237.311	0.000000	22.82	65.353	13.265	448526760.750921	6	304.9982	2.57529e-03	2.00441e-03
2018/04/15	09:55:38	ok	ok	305.3580	237.316	0.000000	22.94	65.344	13.354	467538898.328368	6	304.9976	2.49693e-03	2.16464e-03
2018/04/15	10:00:38	ok	ok	305.3620	237.336	0.000000	22.92	65.611	13.393	454928375.731421	2	305.5267	-2.60786e-04	2.14188e-16
2018/04/15	10:05:38	ok	ok	305.3640	237.344	0.000000	22.92	65.671	13.405	471561852.954467	7	305.0366	2.48738e-03	1.82398e-03
2018/04/15	10:10:38	ok	ok	305.3340	237.334	0.000000	23.08	65.669	13.528	453460179.481051	6	304.9508	2.56351e-03	1.61969e-03
2018/04/15	10:15:38	ok	ok	305.3300	237.344	0.000000	23.06	65.635	13.506	444226503.565287	6	305.0139	2.38839e-03	1.93576e-03
2018/04/15	10:20:38	ok	ok	305.3120	237.327	0.000000	23.21	65.661	13.627	452782578.356643	6	304.9481	2.47778e-03	2.12833e-03
2018/04/15	10:25:38	ok	ok	305.2920	237.329	0.000000	23.27	65.671	13.676	460468554.669613	2	305.2476	3.72881e-04	2.52741e-16
2018/04/15	10:30:38	ok	ok	305.2760	237.320	0.000000	23.30	65.737	13.713	469837021.725872	6	304.8736	2.66693e-03	1.61932e-03
2018/04/15	10:35:38	ok	ok	305.2580	237.323	0.000000	23.38	65.750	13.779	447643204.419588	6	304.9066	2.42845e-03	2.05187e-03
2018/04/15	10:40:38	ok	ok	305.2560	237.325	0.000000	23.45	65.793	13.842	461147476.316746	2	305.0548	1.21261e-03	1.18438e-16
2018/04/15	10:45:38	ok	ok	305.2400	237.323	0.000000	23.53	65.806	13.909	450858432.952317	6	304.7923	2.56363e-03	1.83530e-03
2018/04/15	10:50:38	ok	ok	305.2100	237.304	0.000000	23.61	65.790	13.969	443420308.969597	6	304.9436	2.42084e-03	1.41261e-03
2018/04/15	10:55:38	ok	ok	305.1940	237.311	0.000000	23.72	65.839	14.067	451786810.167145	6	304.7642	2.62070e-03	1.57722e-03
2018/04/15	11:30:38	ok	ok	304.5460	236.576	0.000000	26.48	63.636	15.877	430629225.844617	4	302.2198	4.07720e-03	8.91150e-04
2018/04/15	11:35:38	ok	ok	304.5080	236.544	0.000000	26.66	63.635	16.036	447025308.582209	4	302.1800	4.06004e-03	8.64333e-04
2018/04/15	11:40:38	ok	ok	304.4720	236.510	0.000000	26.85	63.667	16.214	467519760.776432	4	302.2835	3.92867e-03	8.13060e-04
2018/04/15	11:45:38	ok	ok	304.4320	236.491	0.000000	27.01	63.693	16.365	452492528.344329	3	304.1111	2.33376e-03	2.10477e-04
2018/04/15	11:50:38	ok	ok	304.4040	236.474	0.000000	27.17	63.720	16.518	453325734.738227	4	301.9731	4.20700e-03	7.52102e-04
2018/04/15	11:55:38	ok	ok	304.3800	236.468	0.000000	27.26	63.796	16.620	446427504.965962	2	303.0864	3.25246e-03	1.05840e-16
2018/04/15	12:00:38	ok	ok	304.3500	236.429	0.000000	27.45	63.797	16.795	465040137.447832	4	302.1437	3.98608e-03	8.32015e-04
2018/04/15	12:05:38	ok	ok	304.3160	236.411	0.000000	27.61	63.792	16.943	477047909.847108	4	302.5100	3.55834e-03	1.07449e-03
2018/04/15	12:10:38	ok	ok	304.2840	236.389	0.000000	27.79	63.792	17.112	450738787.740135	4	301.8238	4.23345e-03	8.75790e-04
2018/04/15	12:15:38	ok	ok	304.2680	236.393	0.000000	27.87	63.866	17.207	462152232.894465	2	303.1051	3.12175e-03	5.62729e-16
2018/04/15	12:20:38	ok	ok	304.2520	236.385	0.000000	27.96	63.943	17.314	456773672.112904	7	303.8609	2.47925e-03	1.79694e-03
2018/04/15	12:25:38	ok	ok	304.2200	236.370	0.000000	28.11	63.937	17.455	455201858.537540	7	303.8422	2.43884e-03	1.75211e-03
2018/04/15	12:30:38	ok	ok	304.2180	236.375	0.000000	28.18	63.979	17.534	456087415.549447	7	303.8037	2.48773e-03	1.72066e-03
2018/04/15	12:35:38	ok	ok	304.1900	236.352	0.000000	28.24	63.989	17.595	450475771.169156	7	303.8098	2.46334e-03	1.82865e-03
2018/04/15	12:40:38	ok	ok	304.1700	236.337	0.000000	28.44	64.022	17.798	466147418.356431	6	303.5215	2.77378e-03	1.06712e-03
2018/04/15	12:45:38	ok	ok	304.1700	236.334	0.000000	28.50	64.063	17.868	452796415.153406	7	303.8134	2.43686e-03	1.58569e-03
2018/04/15	12:50:38	ok	ok	304.1480	236.335	0.000000	28.57	64.136	17.957	445892539.872306	7	303.6818	2.48823e-03	1.71002e-03
2018/04/15	12:55:38	ok	ok	304.1280	236.310	0.000000	28.68	64.124	18.062	452628751.001131	7	303.6881	2.51396e-03	1.59023e-03
2018/04/15	13:00:38	ok	ok	304.1040	236.299	0.000000	28.76	64.106	18.136	465635151.178712	6	303.5355	2.79549e-03	1.30864e-03
2018/04/15	13:05:38	ok	ok	304.0980	236.288	0.000000	28.87	64.155	18.259	440769730.493015	6	303.7901	2.28282e-03	1.83319e-03
2018/04/15	13:10:38	ok	ok	304.0780	236.275	0.000000	28.92	64.133	18.303	451268915.929959	7	303.9429	1.63980e-03	1.75230e-03
2018/04/15	13:15:38	ok	ok	304.0580	236.275	0.000000	29.02	64.211	18.425	439793527.848313	6	303.6134	2.48801e-03	1.73890e-03
2018/04/15	13:20:38	ok	ok	304.0480	236.260	0.000000	29.06	64.248	18.476	424457365.190818	6	303.7441	2.31286e-03	1.84789e-03
2018/04/15	13:25:38	ok	ok	304.0280	236.249	0.000000	29.27	64.222	18.681	433543896.904420	6	303.7484	2.22990e-03	1.78593e-03
2018/04/15	13:30:38	ok	ok	304.0160	236.246	0.000000	29.28	64.223	18.692	428020021.490224	6	303.7373	2.26779e-03	1.78015e-03
2018/04/15	13:35:38	ok	ok	304.0080	236.239	0.000000	29.36	64.329	18.804	430762245.303199	6	303.6985	2.33907e-03	1.79061e-03
2018/04/15	13:40:38	ok	ok	303.9900	236.229	0.000000	29.40	64.336	18.847	442823405.055218	6	303.5369	2.53461e-03	1.78211e-03
2018/04/15	13:45:38	ok	ok	303.9740	236.217	0.000000	29.49	64.320	18.935	442137115.849472	6	303.6778	2.23987e-03	1.93099e-03
2018/04/15	13:50:38	ok	ok	303.9760	236.220	0.000000	29.56	64.393	19.028	442299416.420653	6	303.5984	2.50964e-03	1.40843e-03
2018/04/15	13:55:38	ok	ok	303.9580	236.209	0.000000	29.64	64.376	19.106	438709935.713164	6	303.5773	2.53222e-03	1.39153e-03
2018/04/15	14:00:38	ok	ok	303.9420	236.204	0.000000	29.72	64.358	19.184	432320019.315695	6	303.6569	2.25147e-03	1.79837e-03
2018/04/15	14:05:38	ok	ok	303.9180	236.181	0.000000	29.82	64.313	19.275	442747705.409698	6	303.5302	2.52616e-03	1.41588e-03
2018/04/15	14:10:38	ok	ok	303.9040	236.177	0.000000	29.87	64.352	19.339	431224012.118464	6	303.6358	2.21492e-03	1.77331e-03
2018/04/15	14:15:38	ok	ok	303.8920	236.175	0.000000	29.94	64.364	19.416	430625416.275278	6	303.5829	2.34965e-03	1.77476e-03
2018/04/15	14:20:38	ok	ok	303.8820	236.165	0.000000	30.06	64.384	19.548	435259702.962934	6	303.5774	2.30635e-03	1.79453e-03
2018/04/15	14:25:38	ok	ok	303.8660	236.162	0.000000	30.07	64.355	19.550	427398413.039440	6	303.5718	2.23230e-03	1.95032e-03
2018/04/15	14:30:38	ok	ok	303.8560	236.155	0.000000	30.11	64.423	19.613	417713144.944723	6	303.4188	2.47640e-03	1.77803e-03
2018/04/15	14:35:38	ok	ok	303.8600	236.165	0.000000	30.16	64.493	19.688	420720679.561591	6	303.5490	2.30597e-03	1.85199e-03
2018/04/15	14:40:38	ok	ok	303.8580	236.163	0.000000	30.22	64.534	19.764	435726147.243697	6	303.5838	2.22361e-03	1.81399e-03
2018/04/15	14:45:38	ok	ok	303.8440	236.163	0.000000	30.29	64.515	19.833	429706236.311700	6	303.5487	2.25104e-03	1.78777e-03
2018/04/15	14:50:38	ok	ok	303.8220	236.151	0.000000	30.39	64.501	19.936	410331813.324956	6	303.3897	2.49404e-03	1.86202e-03
2018/04/15	14:55:38	ok	ok	303.8120	236.136	0.000000	30.43	64.569	20.000	423501117.727526	6	303.3871	2.49790e-03	1.73863e-03
2018/04/15	15:00:38	ok	ok	303.8080	236.149	0.000000	30.44	64.540	20.002	421273737.672803	6	303.4041	2.42635e-03	1.78497e-03
2018/04/15	15:05:38	ok	ok	303.8060	236.144	0.000000	30.49	64.579	20.068	417352379.994197	6	303.4781	2.30962e-03	1.82146e-03
2018/04/15	15:10:38	ok	ok	303.7960	236.139	0.000000	30.52	64.615	20.112	425013941.404383	6	303.5159	2.21897e-03	1.81220e-03
2018/04/15	15:15:38	ok	ok	303.7860	236.134	0.000000	30.58	64.656	20.190	412262657.392077	6	303.3632	2.46955e-03	1.79015e-03
2018/04/15	15:20:38	ok	ok	303.7780	236.117	0.000000	30.58	64.625	20.180	413491309.333821	6	303.4730	2.27914e-03	1.78547e-03
2018/04/15	15:25:38	ok	ok	303.7780	236.138	0.000000	30.63	64.695	20.257	420429601.531567	6	303.3244	2.52379e-03	1.79226e-03
2018/04/15	15:30:38	ok	ok	303.7700	236.116	0.000000	30.66	64.638	20.272	409726649.386614	6	303.3273	2.48085e-03	1.76051e-03
2018/04/15	15:35:38	ok	ok	303.7700	236.119	0.000000	30.74	64.744	20.393	409761364.189659	6	303.4759	2.27091e-03	1.82003e-03
2018/04/15	15:40:38	ok	ok	303.7620	236.119	0.000000	30.76	64.748	20.416	405138004.674997	6	303.4727	2.25868e-03	1.78522e-03
2018/04/15	15:45:38	ok	ok	303.7580	236.126	0.000000	30.75	64.746	20.404	404084480.137556	6	303.4711	2.27846e-03	1.81729e-03
2018/04/15	15:50:38	ok	ok	303.7700	236.137	0.000000	30.75	64.870	20.443	413474369.638257	6	303.3273	2.49830e-03	1.79414e-03
2018/04/15	15:55:38	ok	ok	303.7760	236.159	0.000000	30.72	64.895	20.418	405513277.275854	6	303.3360	2.44708e-03	1.76773e-03
2018/04/15	16:00:38	ok	ok	303.7620	236.143	0.000000	30.80	64.878	20.501	419756804.710833	6	303.3255	2.57006e-03	1.80737e-03
2018/04/15	16:05:38	ok	ok	303.7680	236.156	0.000000	30.79	64.969	20.518	408185561.700562	6	303.3217	2.57971e-03	1.76927e-03
2018/04/15	16:10:38	ok	ok	303.7700	236.154	0.000000	30.80	64.940	20.520	405425323.007066	6	303.4759	2.28847e-03	1.85351e-03
2018/04/15	16:15:38	ok	ok	303.7620	236.146	0.000000	30.83	64.945	20.555	410499720.423620	6	303.3179	2.53387e-03	1.78607e-03
2018/04/15	16:20:38	ok	ok	303.7600	236.154	0.000000	30.86	64.950	20.590	409760283.196667	6	303.3171	2.55243e-03	1.81912e-03
2018/04/15	16:25:38	ok	ok	303.7620	236.148	0.000000	30.90	64.925	20.626	401138286.691554	2	303.5667	1.30578e-03	6.16367e-17
2018/04/15	16:30:38	ok	ok	303.7700	236.148	0.000000	30.82	64.974	20.553	396924042.852537	6	303.4635	2.31488e-03	1.78029e-03
2018/04/15	16:35:38	ok	ok	303.7600	236.147	0.000000	30.88	64.984	20.623	400856001.821252	6	303.4518	2.33656e-03	1.86096e-03
2018/04/15	16:40:38	ok	ok	303.7660	236.149	0.000000	30.87	65.013	20.621	405935569.011226	6	303.4619	2.33461e-03	1.81132e-03
2018/04/15	16:45:38	ok	ok	303.7500	236.142	0.000000	30.93	64.992	20.681	403657117.112776	6	303.4972	2.26489e-03	1.83463e-03
2018/04/15	16:50:38	ok	ok	303.7620	236.151	0.000000	30.93	65.054	20.701	399510052.317130	6	303.3303	2.47296e-03	1.79653e-03
2018/04/15	16:55:38	ok	ok	303.7720	236.156	0.000000	30.86	65.042	20.619	404979079.858432	6	303.3575	2.47852e-03	1.78514e-03
2018/04/15	17:30:38	ok	ok	304.2860	237.011	0.000000	28.76	67.746	19.165	440717000.951422	7	303.8223	2.63095e-03	1.65811e-03
2018/04/15	17:35:38	ok	ok	304.3220	237.064	0.000000	28.56	67.802	18.973	433361502.755483	7	303.9412	2.47242e-03	1.54915e-03
2018/04/15	17:40:38	ok	ok	304.3460	237.101	0.000000	28.48	67.788	18.886	430586999.564323	6	304.2151	2.35551e-03	7.73092e-04
2018/04/15	17:45:38	ok	ok	304.3660	237.125	0.000000	28.33	67.761	18.724	444191264.809343	6	304.2081	2.31573e-03	6.33592e-04
2018/04/15	17:50:38	ok	ok	304.3860	237.158	0.000000	28.22	67.863	18.639	422154325.243443	3	304.7350	1.86748e-03	6.59262e-04
2018/04/15	17:55:38	ok	ok	304.4000	237.171	0.000000	28.20	67.860	18.618	433855421.115803	4	302.4252	3.85967e-03	1.10613e-03
2018/04/15	18:00:38	ok	ok	304.4460	237.235	0.000000	28.01	68.069	18.481	425429259.615977	6	303.9433	2.67429e-03	8.66205e-04
2018/04/15	18:05:38	ok	ok	304.4840	237.292	0.000000	27.81	68.215	18.319	427395113.409304	2	303.1143	3.37902e-03	5.78748e-16
2018/04/15	18:10:38	ok	ok	304.4960	237.303	0.000000	27.72	68.139	18.208	429169940.290726	4	302.2635	4.06058e-03	9.37591e-04
2018/04/15	18:15:38	ok	ok	304.5080	237.316	0.000000	27.71	68.046	18.173	424679388.782253	4	302.5989	3.78491e-03	1.11642e-03
2018/04/15	18:20:38	ok	ok	304.5100	237.320	0.000000	27.64	68.064	18.108	421603848.789906	2	303.0817	3.45200e-03	1.07314e-15
2018/04/15	18:25:38	ok	ok	304.5060	237.311	0.000000	27.63	67.911	18.057	417990757.763429	3	304.8537	1.86020e-03	6.85851e-04
2018/04/15	18:30:38	ok	ok	304.5400	237.355	0.000000	27.49	68.007	17.944	430694389.370270	4	302.1262	4.25431e-03	8.46936e-04
2018/04/15	18:35:38	ok	ok	304.5380	237.350	0.000000	27.42	67.995	17.871	426824241.160653	3	304.7342	1.94967e-03	4.42207e-04
2018/04/15	18:40:38	ok	ok	304.5300	237.339	0.000000	27.48	67.854	17.893	417676230.533496	4	302.1443	4.21155e-03	8.21854e-04
2018/04/15	18:45:38	ok	ok	304.5420	237.336	0.000000	27.42	67.844	17.831	425160751.716415	4	302.3198	4.05779e-03	7.25863e-04
2018/04/15	18:50:38	ok	ok	304.5440	237.339	0.000000	27.39	67.959	17.832	418093267.310906	2	303.6960	2.88309e-03	2.77633e-16
2018/04/15	18:55:38	ok	ok	304.5480	237.338	0.000000	27.33	67.888	17.755	415501596.043540	4	302.3261	4.05092e-03	8.83411e-04
2018/04/15	19:00:38	ok	ok	304.5620	237.341	0.000000	27.24	67.993	17.694	414192708.638656	4	302.1309	4.26958e-03	7.90975e-04
2018/04/15	19:05:38	ok	ok	304.5780	237.377	0.000000	27.14	67.975	17.592	422420348.641479	4	302.1876	4.18173e-03	8.52189e-04
2018/04/15	19:10:38	ok	ok	304.5940	237.387	0.000000	27.06	68.022	17.526	410422064.991603	3	303.6939	2.88084e-03	8.90419e-05
2018/04/15	19:15:38	ok	ok	304.6040	237.396	0.000000	26.99	68.040	17.463	422668154.142312	4	302.4553	3.94244e-03	9.19300e-04
2018/04/15	19:20:38	ok	ok	304.6140	237.403	0.000000	26.97	68.066	17.450	420579637.714236	2	304.6733	2.61591e-04	1.21826e-16
2018/04/15	19:25:38	ok	ok	304.6240	237.406	0.000000	26.96	68.095	17.448	412735191.681265	2	303.5842	3.04363e-03	9.74588e-16
2018/04/15	19:30:38	ok	ok	304.6340	237.412	0.000000	26.84	68.013	17.311	407064675.959011	2	304.1520	2.49090e-03	6.42338e-16
2018/04/15	19:35:38	ok	ok	304.6440	237.411	0.000000	26.80	68.066	17.287	416540200.347232	2	304.1520	2.49088e-03	6.42338e-16
2018/04/15	19:40:38	ok	ok	304.6460	237.411	0.000000	26.79	68.064	17.277	419647915.881953	4	302.4617	3.98740e-03	9.54856e-04
2018/04/15	19:45:38	ok	ok	304.6580	237.422	0.000000	26.68	68.075	17.174	402796881.679015	2	303.3143	3.37864e-03	4.03828e-16
2018/04/15	19:50:38	ok	ok	304.6820	237.439	0.000000	26.59	68.150	17.107	412161884.839691	2	304.8000	1.24872e-15	2.69562e-16
2018/04/15	19:55:38	ok	ok	304.6860	237.451	0.000000	26.56	68.144	17.077	419649592.324637	4	302.6045	3.87231e-03	9.14246e-04
2018/04/15	20:00:38	ok	ok	304.7100	237.452	0.000000	26.49	68.162	17.015	431196897.076420	4	304.2137	2.34136e-03	3.36689e-04
2018/04/15	20:30:48	ok	ok	305.1160	237.969	0.000000	24.77	69.680	15.798	416156159.321689	2	305.0071	8.41905e-04	4.34341e-17
2018/04/15	20:35:48	ok	ok	305.1280	237.984	0.000000	24.63	69.654	15.668	390451113.916354	7	304.8345	2.20871e-03	1.84743e-03
2018/04/15	20:40:48	ok	ok	305.1520	238.005	0.000000	24.50	69.541	15.528	404970754.371590	7	304.8726	2.18909e-03	1.89882e-03
2018/04/15	20:45:48	ok	ok	305.1720	238.039	0.000000	24.36	69.515	15.400	412638161.038310	2	305.0958	2.00538e-03	9.60237e-17
2018/04/15	20:50:48	ok	ok	305.1900	238.047	0.000000	24.24	69.434	15.278	426477070.764966	6	304.6649	2.57155e-03	2.38885e-03
2018/04/15	20:55:48	ok	ok	305.2040	238.055	0.000000	24.17	69.302	15.189	413660757.087153	2	305.0548	1.21634e-03	1.18438e-16
2018/04/15	21:00:48	ok	ok	305.2260	238.077	0.000000	24.11	69.321	15.142	419915767.684125	6	304.8642	2.49226e-03	2.05894e-03
2018/04/15	21:05:48	ok	ok	305.2440	238.100	0.000000	23.95	69.262	14.992	402013265.073326	6	304.8778	2.43337e-03	2.03512e-03
2018/04/15	21:10:48	ok	ok	305.2540	238.106	0.000000	23.90	69.164	14.929	410698106.439750	6	304.9251	2.37960e-03	2.00416e-03
2018/04/15	21:15:48	ok	ok	305.2800	238.115	0.000000	23.76	69.138	14.805	426776877.185924	2	306.0300	-1.17545e-03	3.54849e-16
2018/04/15	21:20:48	ok	ok	305.2960	238.126	0.000000	23.66	69.090	14.711	432908464.511799	2	305.8200	-7.84208e-04	4.92131e-16
2018/04/15	21:25:48	ok	ok	305.3040	238.132	0.000000	23.60	69.050	14.652	430078337.825887	2	305.3467	5.23630e-04	2.84728e-16
2018/04/15	21:30:48	ok	ok	305.3120	238.126	0.000000	23.52	68.976	14.570	411657007.823707	6	304.9619	2.40548e-03	1.98511e-03
2018/04/15	21:35:48	ok	ok	305.3280	238.138	0.000000	23.49	68.970	14.544	430626776.577533	2	304.0789	2.14713e-03	3.65057e-16
2018/04/15	21:40:48	ok	ok	305.3380	238.141	0.000000	23.39	68.863	14.439	418123817.848878	6	305.0338	2.35815e-03	2.01553e-03
2018/04/15	21:45:48	ok	ok	305.3560	238.147	0.000000	23.31	68.789	14.358	432779517.386502	6	305.1355	2.43285e-03	1.36949e-03
2018/04/15	21:50:48	ok	ok	305.3620	238.140	0.000000	23.27	68.722	14.311	433678554.060722	2	304.2889	1.75156e-03	2.20182e-16
2018/04/15	21:55:48	ok	ok	305.3760	238.153	0.000000	23.17	68.704	14.226	436679013.933248	2	304.0756	2.27875e-03	1.66537e-16
2018/04/15	22:00:48	ok	ok	305.3800	238.143	0.000000	23.12	68.606	14.165	428563130.608562	6	305.0599	2.36600e-03	1.92029e-03
2018/04/15	22:05:48	ok	ok	305.3900	238.146	0.000000	23.08	68.569	14.126	422235163.836630	6	304.9567	2.58132e-03	1.88215e-03
2018/04/15	22:10:48	ok	ok	305.4180	238.157	0.000000	22.97	68.549	14.033	435851907.901795	6	305.1305	2.37628e-03	2.01874e-03
2018/04/15	22:15:48	ok	ok	305.4400	238.175	0.000000	22.88	68.622	13.976	428345729.271574	7	304.9686	2.67821e-03	1.79610e-03
2018/04/15	22:20:48	ok	ok	305.4440	238.159	0.000000	22.85	68.527	13.933	426028434.975708	7	305.0690	2.54723e-03	1.77984e-03
2018/04/15	22:25:48	ok	ok	305.4500	238.160	0.000000	22.79	68.457	13.871	435815554.343596	7	305.1403	2.63604e-03	1.19847e-03
2018/04/15	22:30:48	ok	ok	305.4660	238.160	0.000000	22.72	68.415	13.807	444712144.756003	7	305.1457	2.52208e-03	1.88213e-03
2018/04/15	22:35:48	ok	ok	305.4720	238.153	0.000000	22.64	68.341	13.729	439868072.709347	6	305.1533	2.48279e-03	2.02113e-03
2018/04/15	22:40:48	ok	ok	305.4740	238.148	0.000000	22.66	68.315	13.739	423811598.591842	7	305.1201	2.53733e-03	1.93213e-03
2018/04/15	22:45:48	ok	ok	305.4840	238.154	0.000000	22.59	68.272	13.676	431138419.740909	3	305.2107	2.42460e-03	3.08273e-04
2018/04/15	22:50:48	ok	ok	305.4980	238.157	0.000000	22.55	68.206	13.631	439713655.274074	7	305.1703	2.50831e-03	1.91341e-03
2018/04/15	22:55:48	ok	ok	305.5040	238.149	0.000000	22.53	68.173	13.609	438576077.730088	7	305.1742	2.55249e-03	1.85118e-03
2018/04/15	23:30:48	ok	ok	306.5700	239.590	0.000000	18.11	73.133	11.282	505464388.882024	7	306.1833	2.54753e-03	1.62769e-03
2018/04/15	23:35:48	ok	ok	306.6300	239.638	0.000000	17.80	73.073	11.067	486275452.258498	7	306.2688	2.53799e-03	1.69488e-03
2018/04/15	23:40:48	ok	ok	306.6780	239.678	0.000000	17.54	73.022	10.889	478834768.610369	5	305.8068	3.08591e-03	1.57303e-03
2018/04/15	23:45:48	ok	ok	306.7140	239.728	0.000000	17.29	72.915	10.712	463376485.483535	7	306.3975	2.48456e-03	1.21213e-03
2018/04/15	23:50:48	ok	ok	306.7540	239.756	0.000000	17.06	72.871	10.559	450355507.591869	7	306.4641	2.49195e-03	1.22758e-03
2018/04/15	23:55:48	ok	ok	306.7940	239.776	0.000000	16.86	72.774	10.420	477086936.758958	7	306.3662	2.64425e-03	1.57954e-03
2018/04/16	00:00:48	ok	ok	306.8260	239.792	0.000000	16.68	72.682	10.295	471355807.770609	7	306.4988	2.55112e-03	1.49650e-03
2018/04/16	00:05:48	ok	ok	306.8600	239.807	0.000000	16.50	72.589	10.171	447990267.482766	3	307.3937	1.81153e-03	7.37808e-04
2018/04/16	00:10:48	ok	ok	306.8800	239.822	0.000000	16.34	72.501	10.062	470030244.896094	7	306.5725	2.56547e-03	1.28262e-03
2018/04/16	00:15:48	ok	ok	306.9120	239.843	0.000000	16.17	72.410	9.947	456157917.899817	7	306.6154	2.51838e-03	1.49084e-03
2018/04/16	00:20:48	ok	ok	306.9360	239.848	0.000000	16.04	72.328	9.858	452173765.746533	7	306.7198	2.52439e-03	1.07303e-03
2018/04/16	00:25:48	ok	ok	306.9580	239.853	0.000000	15.89	72.242	9.757	447864496.467034	3	307.5050	1.84535e-03	6.82125e-04
2018/04/16	00:30:48	ok	ok	306.9800	239.838	0.000000	15.79	72.136	9.684	450650218.845449	7	306.6252	2.56630e-03	1.70643e-03
2018/04/16	00:35:48	ok	ok	307.0060	239.837	0.000000	15.63	72.077	9.583	438233150.690659	7	306.6337	2.57664e-03	1.77613e-03
2018/04/16	00:40:48	ok	ok	307.0240	239.841	0.000000	15.50	71.966	9.493	430153184.863501	7	306.6554	2.59651e-03	1.68860e-03
2018/04/16	00:45:48	ok	ok	307.0360	239.848	0.000000	15.39	71.858	9.416	423065126.270207	7	306.7495	2.56242e-03	1.28071e-03
2018/04/16	00:50:48	ok	ok	307.0600	239.840	0.000000	15.25	71.831	9.333	417533458.738087	7	306.7656	2.57202e-03	1.27621e-03
2018/04/16	00:55:48	ok	ok	307.0800	239.847	0.000000	15.17	71.730	9.275	421784820.538208	3	307.6258	1.86919e-03	7.81712e-04
2018/04/16	01:00:48	ok	ok	307.0980	239.848	0.000000	15.04	71.676	9.195	425955532.805746	7	306.8104	2.57816e-03	1.31532e-03
2018/04/16	01:05:48	ok	ok	307.1160	239.839	0.000000	14.94	71.571	9.126	418936706.145996	3	307.8554	1.64209e-03	7.56366e-04
2018/04/16	01:10:48	ok	ok	307.1240	239.837	0.000000	14.83	71.521	9.059	421176829.764942	6	306.8616	2.67957e-03	1.41712e-03
2018/04/16	01:15:48	ok	ok	307.1460	239.832	0.000000	14.76	71.451	9.011	404904155.502732	6	306.8817	2.61098e-03	1.32335e-03
2018/04/16	01:20:48	ok	ok	307.1640	239.821	0.000000	14.68	71.350	8.955	411034315.382355	6	306.8741	2.62510e-03	1.36743e-03
2018/04/16	01:25:48	ok	ok	307.1760	239.812	0.000000	14.57	71.271	8.885	405792076.259048	6	306.8854	2.64858e-03	1.34948e-03
2018/04/16	01:30:48	ok	ok	307.1900	239.812	0.000000	14.50	71.229	8.842	405394358.576999	2	308.1660	1.55817e-03	1.94615e-16
2018/04/16	01:35:48	ok	ok	306.8640	239.811	0.000000	14.41	71.155	8.784	407089051.837906	6	306.7966	2.81379e-03	1.27299e-03
2018/04/16	01:40:48	ok	ok	307.2220	239.812	0.000000	14.33	71.082	8.732	401273341.597482	2	308.3514	1.45466e-03	2.49243e-16
2018/04/16	01:45:48	ok	ok	307.2280	239.802	0.000000	14.24	71.008	8.675	409124858.376816	7	306.9415	2.62184e-03	1.27882e-03
2018/04/16	01:50:48	ok	ok	306.9100	239.809	0.000000	14.16	70.935	8.624	395639922.928962	7	306.9046	2.56379e-03	1.43152e-03
2018/04/16	01:55:48	ok	ok	306.9160	239.797	0.000000	14.08	70.920	8.580	395910035.873360	6	306.8299	2.89468e-03	1.38902e-03
2018/04/16	02:00:48	ok	ok	306.9340	239.790	0.000000	14.03	70.825	8.542	392008619.271918	7	306.9627	1.61313e-03	2.68396e-03
2018/04/16	02:05:48	ok	ok	306.9440	239.777	0.000000	13.94	70.750	8.486	401410213.897920	6	306.8620	2.84629e-03	1.38674e-03
2018/04/16	02:10:48	ok	ok	306.9640	239.764	0.000000	13.89	70.683	8.452	398873279.088675	7	306.9588	2.51957e-03	1.35457e-03
2018/04/16	02:15:48	ok	ok	306.9700	239.761	0.000000	13.82	70.641	8.411	388997405.864720	6	306.9016	2.85861e-03	1.28436e-03
2018/04/16	02:20:48	ok	ok	306.9820	239.741	0.000000	13.76	70.573	8.372	388104160.166073	7	306.9916	2.14754e-03	1.80705e-03
2018/04/16	02:25:48	ok	ok	306.9860	239.728	0.000000	13.68	70.529	8.326	393375011.355081	6	307.0692	2.18892e-03	1.52645e-03
2018/04/16	02:30:48	ok	ok	307.0000	239.711	0.000000	13.63	70.491	8.296	387300298.143427	6	306.9477	2.82547e-03	1.17829e-03
2018/04/16	02:35:48	ok	ok	307.0040	239.710	0.000000	13.58	70.424	8.263	393920631.385520	6	307.0580	2.27935e-03	1.53252e-03
2018/04/16	02:40:48	ok	ok	307.0200	239.696	0.000000	13.51	70.382	8.222	393943204.080873	2	307.1381	3.55568e-03	9.78935e-17
2018/04/16	02:45:48	ok	ok	307.0280	239.694	0.000000	13.45	70.314	8.184	372465260.967693	2	307.1381	3.55564e-03	9.78935e-17
2018/04/16	02:50:48	ok	ok	307.0440	239.689	0.000000	13.40	70.276	8.154	373807141.347622	7	307.1330	2.25927e-03	1.30442e-03
2018/04/16	02:55:48	ok	ok	307.0500	239.677	0.000000	13.34	70.236	8.120	384504047.853922	7	307.0196	2.34482e-03	1.87296e-03
2018/04/16	03:00:48	ok	ok	307.0500	239.665	0.000000	13.29	70.197	8.090	392178223.143066	7	307.0950	2.31420e-03	1.40861e-03
2018/04/16	03:05:48	ok	ok	307.0660	239.657	0.000000	13.24	70.131	8.058	375244582.169306	7	307.2504	1.65832e-03	2.08192e-03
2018/04/16	03:10:48	ok	ok	307.0660	239.640	0.000000	13.19	70.093	8.028	390605907.427558	6	307.1173	2.31422e-03	1.57530e-03
2018/04/16	03:15:48	ok	ok	307.0800	239.620	0.000000	13.14	70.055	7.999	380867713.793988	6	307.1426	2.29270e-03	1.43850e-03
2018/04/16	03:20:48	ok	ok	307.0860	239.584	0.000000	13.06	70.040	7.958	369037344.716238	6	307.0545	2.67235e-03	1.34732e-03
2018/04/16	03:25:48	ok	ok	307.0980	239.569	0.000000	13.02	70.003	7.934	375304587.543505	7	307.2619	2.21200e-03	1.31011e-03
2018/04/16	03:30:48	ok	ok	307.1080	239.547	0.000000	12.98	69.967	7.911	383989585.100232	6	306.9790	2.72948e-03	1.86667e-03
2018/04/16	03:35:48	ok	ok	307.1140	239.530	0.000000	12.92	69.927	7.877	382341187.363023	6	307.0653	2.74492e-03	1.34431e-03
2018/04/16	03:40:48	ok	ok	307.1200	239.503	0.000000	12.87	69.889	7.848	380144122.600330	7	307.0547	2.38619e-03	1.60489e-03
2018/04/16	03:45:48	ok	ok	307.1300	239.489	0.000000	12.84	69.855	7.830	364569438.981725	7	307.2145	2.34815e-03	1.36040e-03
2018/04/16	03:50:48	ok	ok	307.1400	239.473	0.000000	12.79	69.817	7.801	367966547.157476	7	307.1985	2.36028e-03	1.37141e-03
2018/04/16	03:55:48	ok	ok	307.1500	239.447	0.000000	12.76	69.783	7.783	371293254.603700	7	307.2295	2.32851e-03	1.38115e-03
2018/04/16	04:00:48	ok	ok	307.1460	239.454	0.000000	12.70	69.743	7.750	378369628.971366	6	307.0597	2.83289e-03	1.35451e-03
2018/04/16	04:05:48	ok	ok	307.1580	239.436	0.000000	12.66	69.707	7.727	370721374.550758	6	307.1278	2.70106e-03	1.28861e-03
2018/04/16	04:10:48	ok	ok	307.1640	239.428	0.000000	12.60	69.667	7.694	375588935.180556	6	307.0797	2.71495e-03	1.78962e-03
2018/04/16	04:15:48	ok	ok	307.1720	239.415	0.000000	12.58	69.634	7.680	366988869.219953	6	307.1705	2.69231e-03	1.31996e-03
2018/04/16	04:20:48	ok	ok	307.1680	239.423	0.000000	12.54	69.598	7.657	384250271.207525	6	307.0929	2.82180e-03	1.46788e-03
2018/04/16	04:25:48	ok	ok	307.1760	239.402	0.000000	12.50	69.562	7.635	363726864.757723	6	307.0617	2.68461e-03	1.90831e-03
2018/04/16	04:30:48	ok	ok	307.1860	239.416	0.000000	12.48	69.530	7.622	367915748.660999	6	307.1943	2.69988e-03	1.37729e-03
2018/04/16	04:35:48	ok	ok	307.1880	239.400	0.000000	12.44	69.494	7.599	365115592.938087	2	307.4714	5.60121e-04	4.94668e-16
2018/04/16	04:40:48	ok	ok	307.1940	239.387	0.000000	12.39	69.456	7.571	385835411.200655	6	307.1572	2.72037e-03	1.45433e-03
2018/04/16	04:45:48	ok	ok	307.1980	239.388	0.000000	12.35	69.448	7.551	364935423.931442	2	306.6017	4.65261e-03	7.88028e-17
2018/04/16	04:50:48	ok	ok	307.2060	239.371	0.000000	12.34	69.418	7.543	366802745.825487	6	307.1530	2.78217e-03	1.40520e-03
2018/04/16	04:55:48	ok	ok	307.2160	239.379	0.000000	12.28	69.378	7.511	364150452.406784	2	306.6383	4.78291e-03	1.94217e-16
2018/04/16	05:30:48	ok	ok	306.1940	238.193	0.000000	16.22	64.602	8.901	452800005.900093	7	306.1049	2.67579e-03	1.67820e-03
2018/04/16	05:35:48	ok	ok	306.1500	238.152	0.000000	16.50	64.621	9.055	479411545.624546	7	306.0714	2.69446e-03	1.45638e-03
2018/04/16	05:40:48	ok	ok	306.1140	238.113	0.000000	16.69	64.683	9.167	469046760.325866	7	306.0244	2.66377e-03	1.72289e-03
2018/04/16	05:45:48	ok	ok	306.0680	238.072	0.000000	16.87	64.744	9.276	466520248.124846	7	305.9714	2.65518e-03	1.65221e-03
2018/04/16	05:50:48	ok	ok	306.0420	238.025	0.000000	17.05	64.775	9.381	473615227.368908	7	305.9422	2.69565e-03	1.58023e-03
2018/04/16	05:55:48	ok	ok	306.0160	238.013	0.000000	17.17	64.825	9.456	476047133.916384	7	305.9063	2.64389e-03	1.54391e-03
2018/04/16	06:00:48	ok	ok	305.9940	238.004	0.000000	17.27	64.902	9.524	493886311.647466	7	305.9562	2.60476e-03	1.27687e-03
2018/04/16	06:05:48	ok	ok	305.9680	237.977	0.000000	17.45	64.992	9.640	489646781.345206	7	305.9035	2.61125e-03	1.34797e-03
2018/04/16	06:10:48	ok	ok	305.9440	237.973	0.000000	17.54	65.008	9.694	494406899.046654	7	305.8621	2.62805e-03	1.29391e-03
2018/04/16	06:15:48	ok	ok	305.9340	237.963	0.000000	17.59	65.016	9.724	473135701.439670	7	305.8310	2.61764e-03	1.56797e-03
2018/04/16	06:20:48	ok	ok	305.9200	237.948	0.000000	17.70	65.065	9.795	481610839.651579	7	305.8018	2.68714e-03	1.53101e-03
2018/04/16	06:25:48	ok	ok	305.9080	237.925	0.000000	17.78	65.138	9.853	478849475.548994	6	305.8947	2.66360e-03	9.06506e-04
2018/04/16	06:30:48	ok	ok	305.8960	237.924	0.000000	17.87	65.183	9.913	477283813.347106	7	305.9362	2.52283e-03	8.82280e-04
2018/04/16	06:35:48	ok	ok	305.8820	237.901	0.000000	17.98	65.202	9.981	472145186.255025	3	306.4893	2.05821e-03	6.58049e-04
2018/04/16	06:40:48	ok	ok	305.8660	237.874	0.000000	18.02	65.239	10.010	487486615.709227	7	305.7957	2.61432e-03	1.17699e-03
2018/04/16	06:45:48	ok	ok	305.8580	237.896	0.000000	18.07	65.277	10.046	473293008.028898	2	306.8095	1.85934e-03	1.83936e-16
2018/04/16	06:50:48	ok	ok	305.8480	237.879	0.000000	18.14	65.319	10.094	473348529.411660	7	305.8664	2.57756e-03	8.84420e-04
2018/04/16	06:55:48	ok	ok	305.8400	237.875	0.000000	18.18	65.356	10.124	463280263.655420	2	306.8469	1.73812e-03	1.14310e-16
2018/04/16	07:00:48	ok	ok	305.8300	237.863	0.000000	18.24	65.336	10.157	470056060.139153	7	305.8261	2.57791e-03	9.41640e-04
2018/04/16	07:05:48	ok	ok	305.8220	237.853	0.000000	18.33	65.352	10.214	461029678.715086	7	305.7263	2.58003e-03	1.48583e-03
2018/04/16	07:10:48	ok	ok	305.8140	237.863	0.000000	18.38	65.450	10.259	454362253.168079	3	306.5158	1.93908e-03	6.97859e-04
2018/04/16	07:15:48	ok	ok	305.8100	237.851	0.000000	18.42	65.486	10.289	448830315.095029	7	305.7058	2.58912e-03	1.48987e-03
2018/04/16	07:20:48	ok	ok	305.7980	237.847	0.000000	18.49	65.499	10.334	440472903.972294	7	305.6607	2.64217e-03	1.52937e-03
2018/04/16	07:25:48	ok	ok	305.7860	237.838	0.000000	18.58	65.485	10.387	443608215.058154	3	306.3919	2.02134e-03	6.62649e-04
2018/04/16	07:30:48	ok	ok	306.1340	237.849	0.000000	18.61	65.460	10.402	441781860.304540	7	305.7893	2.42944e-03	1.56391e-03
2018/04/16	07:35:48	ok	ok	306.1260	237.845	0.000000	18.63	65.493	10.419	440029750.552768	6	305.9938	2.35644e-03	7.21016e-04
2018/04/16	07:40:48	ok	ok	305.7480	237.858	0.000000	18.70	65.506	10.464	438546286.134793	6	305.7937	2.55697e-03	5.28616e-04
2018/04/16	07:45:48	ok	ok	305.7480	237.848	0.000000	18.72	65.509	10.477	439683209.010128	7	305.6650	2.58639e-03	1.06885e-03
2018/04/16	07:50:48	ok	ok	306.1020	237.854	0.000000	18.78	65.608	10.530	442262554.661966	3	306.3737	1.96012e-03	5.66816e-04
2018/04/16	07:55:48	ok	ok	305.7300	237.850	0.000000	18.82	65.556	10.547	420949582.561597	7	305.5882	2.64016e-03	1.49118e-03
2018/04/16	08:30:48	ok	ok	305.6460	237.402	0.000000	20.75	64.548	11.627	483428788.845098	2	305.9424	2.02821e-03	6.22351e-17
2018/04/16	08:35:48	ok	ok	305.6200	237.390	0.000000	20.92	64.637	11.759	510592728.575914	7	305.2716	1.77371e-03	2.67743e-03
2018/04/16	08:40:48	ok	ok	305.5820	237.381	0.000000	21.03	64.686	11.843	496592183.447604	6	305.2349	2.60871e-03	1.93913e-03
2018/04/16	08:45:48	ok	ok	305.5640	237.357	0.000000	21.18	64.742	11.957	486657164.423976	2	305.6233	2.21617e-03	4.04578e-16
2018/04/16	08:50:48	ok	ok	305.5300	237.311	0.000000	21.35	64.831	12.092	484238579.850965	6	305.1052	2.64429e-03	1.93121e-03
2018/04/16	08:55:48	ok	ok	305.5100	237.286	0.000000	21.40	64.899	12.140	494215136.204357	6	305.0875	2.75097e-03	1.77453e-03
2018/04/16	09:00:48	ok	ok	305.4820	237.280	0.000000	21.59	64.962	12.285	495166581.978825	6	305.0397	2.71361e-03	1.93525e-03
2018/04/16	09:05:48	ok	ok	305.4620	237.270	0.000000	21.73	65.016	12.395	485723541.341658	7	305.3050	2.27948e-03	1.53883e-03
2018/04/16	09:10:48	ok	ok	305.4340	237.274	0.000000	21.85	65.126	12.503	469719546.813641	6	305.0620	2.62100e-03	2.14855e-03
2018/04/16	09:15:48	ok	ok	305.4180	237.267	0.000000	21.93	65.230	12.580	478458119.184519	6	305.0403	2.64707e-03	1.97815e-03
2018/04/16	09:20:48	ok	ok	305.4100	237.285	0.000000	21.94	65.322	12.605	468385242.427196	6	305.0356	2.59967e-03	1.99900e-03
2018/04/16	09:25:48	ok	ok	305.3900	237.278	0.000000	22.07	65.374	12.710	477950220.660572	6	305.0409	2.53263e-03	1.96723e-03
2018/04/16	09:30:48	ok	ok	305.3600	237.258	0.000000	22.19	65.395	12.802	467706322.300631	6	304.8967	2.69315e-03	1.90071e-03
2018/04/16	09:35:48	ok	ok	305.3500	237.277	0.000000	22.28	65.530	12.895	437891286.031130	6	304.8749	2.68636e-03	1.94898e-03
2018/04/16	09:40:48	ok	ok	305.3280	237.279	0.000000	22.38	65.608	12.985	447698756.599470	6	304.9500	2.61437e-03	1.93071e-03
2018/04/16	09:45:48	ok	ok	305.3120	237.292	0.000000	22.48	65.595	13.057	454946651.471259	6	304.9705	2.52919e-03	1.94242e-03
2018/04/16	09:50:48	ok	ok	305.2900	237.289	0.000000	22.54	65.695	13.122	441782774.511388	6	304.9059	2.60040e-03	1.89431e-03
2018/04/16	09:55:48	ok	ok	305.2780	237.303	0.000000	22.63	65.741	13.199	450500069.071930	6	304.9063	2.56974e-03	1.97388e-03
2018/04/16	10:00:48	ok	ok	305.2480	237.306	0.000000	22.75	65.732	13.288	442206447.793383	6	304.8888	2.55365e-03	1.99018e-03
2018/04/16	10:05:48	ok	ok	305.2440	237.306	0.000000	22.87	65.842	13.402	445692966.231374	7	304.8825	2.45011e-03	1.76074e-03
2018/04/16	10:10:48	ok	ok	305.2200	237.318	0.000000	22.94	65.915	13.471	449701356.020346	6	304.9132	2.33468e-03	1.93046e-03
2018/04/16	10:15:48	ok	ok	305.2060	237.322	0.000000	22.97	65.950	13.501	451426968.833772	2	305.3042	-1.63101e-04	1.95066e-16
2018/04/16	10:20:48	ok	ok	305.1840	237.310	0.000000	23.12	66.006	13.629	448113545.024945	6	304.7330	2.52491e-03	1.85954e-03
2018/04/16	10:25:48	ok	ok	305.1560	237.319	0.000000	23.17	65.985	13.663	455532698.961564	2	305.1775	9.78994e-05	3.77047e-16
2018/04/16	10:30:48	ok	ok	305.1440	237.321	0.000000	23.27	65.972	13.739	437825485.543151	6	304.8029	2.36245e-03	2.12787e-03
2018/04/16	10:35:48	ok	ok	305.1260	237.320	0.000000	23.35	66.076	13.823	446450689.930016	2	304.6600	2.35359e-03	1.34876e-16
2018/04/16	10:40:48	ok	ok	305.1180	237.348	0.000000	23.42	66.178	13.900	436956753.918581	6	304.7734	2.42946e-03	1.88253e-03
2018/04/16	10:45:48	ok	ok	305.0860	237.348	0.000000	23.53	66.137	13.978	436258287.557039	6	304.7319	2.36685e-03	1.97990e-03
2018/04/16	10:50:48	ok	ok	305.0740	237.354	0.000000	23.59	66.208	14.041	435984799.004184	2	304.9190	9.33303e-04	4.20100e-16
2018/04/16	10:55:48	ok	ok	305.0620	237.349	0.000000	23.69	66.225	14.125	446606118.247917	6	304.6874	2.45043e-03	1.62072e-03
2018/04/16	11:30:48	ok	ok	304.4140	236.638	0.000000	26.48	64.033	15.976	426513447.029403	4	302.1962	3.89567e-03	9.66071e-04
2018/04/16	11:35:48	ok	ok	304.3720	236.621	0.000000	26.63	64.120	16.131	437179259.742840	4	301.9770	4.12079e-03	8.93744e-04
2018/04/16	11:40:48	ok	ok	304.3320	236.582	0.000000	26.87	64.098	16.342	437746090.977035	4	302.6519	3.47780e-03	8.01255e-04
2018/04/16	11:45:48	ok	ok	304.3080	236.558	0.000000	27.02	64.154	16.493	437490728.919092	4	302.2592	3.83046e-03	6.05680e-04
2018/04/16	11:50:48	ok	ok	304.2840	236.566	0.000000	27.18	64.273	16.670	430046584.722356	4	302.0600	3.94935e-03	8.64586e-04
2018/04/16	11:55:48	ok	ok	304.2520	236.538	0.000000	27.32	64.235	16.790	441455188.434986	4	301.9017	4.09186e-03	7.51757e-04
2018/04/16	12:00:48	ok	ok	304.2280	236.520	0.000000	27.44	64.316	16.923	448457658.689803	4	301.8871	4.08689e-03	7.82493e-04
2018/04/16	12:05:48	ok	ok	304.2100	236.518	0.000000	27.54	64.363	17.029	441898100.403118	4	301.9781	3.98167e-03	8.86871e-04
2018/04/16	12:10:48	ok	ok	304.1860	236.514	0.000000	27.65	64.443	17.154	443092474.964104	4	301.9261	4.04221e-03	8.84581e-04
2018/04/16	12:15:48	ok	ok	304.1680	236.511	0.000000	27.77	64.524	17.289	444282440.936202	2	302.9656	3.16795e-03	4.04236e-17
2018/04/16	12:20:48	ok	ok	304.1580	236.498	0.000000	27.86	64.540	17.379	438526246.449288	7	303.7646	2.41067e-03	1.82686e-03
2018/04/16	12:25:48	ok	ok	304.1300	236.474	0.000000	27.96	64.495	17.463	444458289.479834	7	303.8637	2.27472e-03	1.87725e-03
2018/04/16	12:30:48	ok	ok	304.1280	236.494	0.000000	28.00	64.686	17.553	443238262.151674	7	303.7554	2.38599e-03	1.80041e-03
2018/04/16	12:35:48	ok	ok	304.1200	236.476	0.000000	28.09	64.701	17.644	452755166.215480	7	303.9253	2.29913e-03	9.93897e-04
2018/04/16	12:40:48	ok	ok	304.1020	236.479	0.000000	28.16	64.651	17.699	450932141.925189	7	303.7462	2.44678e-03	1.66998e-03
2018/04/16	12:45:48	ok	ok	304.0920	236.485	0.000000	28.24	64.757	17.806	444470355.978690	7	303.7130	2.49607e-03	1.69625e-03
2018/04/16	12:50:48	ok	ok	304.0840	236.482	0.000000	28.34	64.835	17.925	444966128.281953	7	303.7777	2.39103e-03	1.73303e-03
2018/04/16	12:55:48	ok	ok	304.0620	236.466	0.000000	28.41	64.785	17.980	435928036.757991	7	303.5694	2.57489e-03	1.78750e-03
2018/04/16	13:00:48	ok	ok	304.0520	236.468	0.000000	28.50	64.800	18.073	454178779.762050	7	303.6892	2.41304e-03	1.67367e-03
2018/04/16	13:05:48	ok	ok	304.0340	236.454	0.000000	28.61	64.819	18.188	444471880.927776	6	303.5960	2.50312e-03	1.77842e-03
2018/04/16	13:10:48	ok	ok	304.0180	236.452	0.000000	28.63	64.791	18.200	446824701.842267	6	303.6678	2.33455e-03	1.98933e-03
2018/04/16	13:15:48	ok	ok	304.0060	236.441	0.000000	28.79	64.788	18.359	446529276.684865	6	303.7200	2.23134e-03	1.84495e-03
2018/04/16	13:20:48	ok	ok	303.9840	236.450	0.000000	28.85	64.828	18.430	439704155.794671	6	303.6754	2.31157e-03	1.85112e-03
2018/04/16	13:25:48	ok	ok	303.9780	236.454	0.000000	28.88	64.895	18.480	456081561.146209	6	303.5992	2.49364e-03	1.37042e-03
2018/04/16	13:30:48	ok	ok	303.9620	236.440	0.000000	28.95	64.845	18.536	434284392.753524	2	303.7667	1.30653e-03	2.54814e-16
2018/04/16	13:35:48	ok	ok	303.9460	236.439	0.000000	29.08	64.867	18.674	453145279.171260	6	303.5710	2.49270e-03	1.39820e-03
2018/04/16	13:40:48	ok	ok	303.9360	236.429	0.000000	29.15	64.879	18.749	431754606.734973	6	303.5002	2.45914e-03	1.80775e-03
2018/04/16	13:45:48	ok	ok	303.9180	236.418	0.000000	29.14	64.877	18.738	437279402.064120	6	303.6248	2.20713e-03	1.99655e-03
2018/04/16	13:50:48	ok	ok	303.9040	236.404	0.000000	29.27	64.868	18.869	428725894.889042	6	303.5940	2.31396e-03	1.78159e-03
2018/04/16	13:55:48	ok	ok	303.8900	236.398	0.000000	29.35	64.882	18.955	428234811.860821	6	303.5640	2.28508e-03	1.98659e-03
2018/04/16	14:00:48	ok	ok	303.8740	236.389	0.000000	29.46	64.931	19.083	427956911.004244	6	303.4261	2.48486e-03	1.81932e-03
2018/04/16	14:05:48	ok	ok	303.8720	236.380	0.000000	29.55	64.946	19.181	429612102.372016	2	303.2867	2.48571e-03	1.39372e-16
2018/04/16	14:10:48	ok	ok	303.8580	236.369	0.000000	29.55	64.915	19.172	431142977.640006	6	303.5482	2.29198e-03	1.81977e-03
2018/04/16	14:15:48	ok	ok	303.8500	236.363	0.000000	29.65	64.932	19.282	421952934.479830	6	303.5573	2.23596e-03	1.82427e-03
2018/04/16	14:20:48	ok	ok	303.8300	236.359	0.000000	29.71	64.942	19.347	434166006.570195	6	303.4755	2.46115e-03	1.39447e-03
2018/04/16	14:25:48	ok	ok	303.8260	236.356	0.000000	29.80	64.988	19.456	426750293.263292	6	303.7546	2.13492e-03	1.14962e-03
2018/04/16	14:30:48	ok	ok	303.8220	236.352	0.000000	29.81	65.051	19.485	427586099.489340	6	303.6171	2.15495e-03	1.87509e-03
2018/04/16	14:35:48	ok	ok	303.8060	236.353	0.000000	29.85	65.058	19.530	427084986.791611	6	303.3677	2.47894e-03	1.79317e-03
2018/04/16	14:40:48	ok	ok	303.8060	236.371	0.000000	29.95	65.136	19.659	433403948.121012	6	303.3615	2.52687e-03	1.82176e-03
2018/04/16	14:45:48	ok	ok	303.8020	236.368	0.000000	29.96	65.138	19.671	418098575.835284	6	303.3774	2.44652e-03	1.71385e-03
2018/04/16	14:50:48	ok	ok	303.7980	236.369	0.000000	30.00	65.175	19.725	408046945.268994	6	303.4596	2.29603e-03	1.89135e-03
2018/04/16	14:55:48	ok	ok	303.7920	236.354	0.000000	30.08	65.220	19.824	427296049.958340	6	303.4967	2.27177e-03	1.81387e-03
2018/04/16	15:00:48	ok	ok	303.7760	236.351	0.000000	30.08	65.127	19.796	412736055.701696	6	303.4722	2.28264e-03	1.78497e-03
2018/04/16	15:05:48	ok	ok	303.7640	236.352	0.000000	30.13	65.136	19.852	417090632.610053	6	303.3373	2.46057e-03	1.83808e-03
2018/04/16	15:10:48	ok	ok	303.7660	236.354	0.000000	30.16	65.233	19.914	431856438.009971	6	303.4006	2.48848e-03	1.41584e-03
2018/04/16	15:15:48	ok	ok	303.7640	236.353	0.000000	30.24	65.185	19.985	421171224.342519	6	303.4797	2.22918e-03	1.78970e-03
2018/04/16	15:20:48	ok	ok	303.7460	236.344	0.000000	30.24	65.154	19.976	409304169.258484	6	303.3057	2.50316e-03	1.79440e-03
2018/04/16	15:25:48	ok	ok	303.7440	236.352	0.000000	30.33	65.231	20.097	428294354.247766	6	303.3168	2.48232e-03	1.71733e-03
2018/04/16	15:30:48	ok	ok	303.7340	236.341	0.000000	30.33	65.200	20.087	424641917.707396	6	303.3619	2.49024e-03	1.37256e-03
2018/04/16	15:35:48	ok	ok	303.7340	236.345	0.000000	30.41	65.214	20.178	412852136.610540	6	303.4418	2.28145e-03	1.87555e-03
2018/04/16	15:40:48	ok	ok	303.7220	236.325	0.000000	30.46	65.222	20.235	413122418.643962	6	303.4307	2.28474e-03	1.80387e-03
2018/04/16	15:45:48	ok	ok	303.7180	236.337	0.000000	30.43	65.279	20.220	404821278.577707	6	303.2867	2.50156e-03	1.79722e-03
2018/04/16	15:50:48	ok	ok	303.7080	236.330	0.000000	30.50	65.260	20.291	424104246.895270	6	303.2609	2.51100e-03	1.72552e-03
2018/04/16	15:55:48	ok	ok	303.7180	236.341	0.000000	30.50	65.290	20.300	416370667.629350	6	303.4277	2.27238e-03	1.88914e-03
2018/04/16	16:00:48	ok	ok	303.7080	236.339	0.000000	30.58	65.273	20.383	407582786.444869	6	303.4083	2.27506e-03	1.98932e-03
2018/04/16	16:05:48	ok	ok	303.7020	236.322	0.000000	30.63	65.312	20.450	403423589.487387	2	303.4786	1.40049e-03	1.42786e-16
2018/04/16	16:10:48	ok	ok	303.6900	236.321	0.000000	30.59	65.336	20.414	411200217.220047	6	303.2397	2.56814e-03	1.79409e-03
2018/04/16	16:15:48	ok	ok	303.7000	236.337	0.000000	30.63	65.374	20.469	398925727.479766	6	303.2980	2.38679e-03	1.73803e-03
2018/04/16	16:20:48	ok	ok	303.6980	236.343	0.000000	30.65	65.408	20.502	398608506.851594	6	303.3625	2.36106e-03	1.96340e-03
2018/04/16	16:25:48	ok	ok	303.6960	236.340	0.000000	30.66	65.410	20.514	403859173.239140	6	303.2317	2.48103e-03	1.91787e-03
2018/04/16	16:30:48	ok	ok	303.6900	236.337	0.000000	30.65	65.408	20.502	400094162.399188	2	303.2778	2.27701e-03	8.77592e-17
2018/04/16	16:35:48	ok	ok	303.7180	236.363	0.000000	30.62	65.619	20.535	410109554.733347	6	303.4059	2.27585e-03	1.79044e-03
2018/04/16	16:40:48	ok	ok	303.7120	236.376	0.000000	30.63	65.559	20.527	390912952.790080	6	303.4314	2.24598e-03	1.89162e-03
2018/04/16	16:45:48	ok	ok	303.6900	236.355	0.000000	30.68	65.475	20.556	400518046.164373	6	303.2801	2.43921e-03	1.81185e-03
2018/04/16	16:50:48	ok	ok	303.6840	236.345	0.000000	30.71	65.418	20.572	400132967.325942	6	303.2562	2.45257e-03	1.87274e-03
2018/04/16	16:55:48	ok	ok	303.6780	236.348	0.000000	30.84	65.471	20.733	415491839.141968	6	303.2411	2.51092e-03	1.72696e-03
2018/04/16	17:30:48	ok	ok	304.2000	237.215	0.000000	28.64	68.150	19.154	450799177.599704	7	303.8641	2.50045e-03	1.72295e-03
2018/04/16	17:35:48	ok	ok	304.2200	237.243	0.000000	28.55	68.134	19.055	436260796.321010	7	303.8589	2.51218e-03	1.71149e-03
2018/04/16	17:40:48	ok	ok	304.2520	237.292	0.000000	28.46	68.179	18.974	430830388.391205	7	303.9018	2.44531e-03	1.66594e-03
2018/04/16	17:45:48	ok	ok	304.2540	237.303	0.000000	28.40	68.229	18.926	428550243.811357	7	303.9114	2.47948e-03	1.73819e-03
2018/04/16	17:50:48	ok	ok	304.2780	237.335	0.000000	28.28	68.298	18.821	429301524.855239	7	303.9182	2.47359e-03	1.86807e-03
2018/04/16	17:55:48	ok	ok	304.2820	237.335	0.000000	28.25	68.202	18.763	425571070.407207	4	302.0097	4.09541e-03	8.51227e-04
2018/04/16	18:00:48	ok	ok	304.3040	237.387	0.000000	28.09	68.234	18.608	413905814.177879	6	303.6402	2.71678e-03	1.45890e-03
2018/04/16	18:05:48	ok	ok	304.3240	237.396	0.000000	28.05	68.318	18.590	425476947.050899	4	302.1350	4.07592e-03	7.43683e-04
2018/04/16	18:10:48	ok	ok	304.3420	237.423	0.000000	27.90	68.382	18.455	432107023.008066	4	302.1448	4.02232e-03	8.89675e-04
2018/04/16	18:15:48	ok	ok	304.3580	237.434	0.000000	27.83	68.400	18.389	443677896.216322	4	302.5964	3.65316e-03	1.25809e-03
2018/04/16	18:20:48	ok	ok	304.3800	237.475	0.000000	27.76	68.478	18.339	428763705.654735	3	303.5473	2.85157e-03	3.20305e-05
2018/04/16	18:25:48	ok	ok	304.3960	237.481	0.000000	27.68	68.494	18.262	419019606.362251	2	303.1795	3.23649e-03	4.55292e-16
2018/04/16	18:30:48	ok	ok	304.4140	237.505	0.000000	27.57	68.505	18.155	421270754.303132	4	302.1336	4.15192e-03	4.29451e-04
2018/04/16	18:35:48	ok	ok	304.4240	237.523	0.000000	27.46	68.485	18.040	424946035.838552	4	302.3826	3.90199e-03	5.94806e-04
2018/04/16	18:40:48	ok	ok	304.4300	237.528	0.000000	27.46	68.515	18.048	418184469.957784	3	303.5473	2.85220e-03	3.20305e-05
2018/04/16	18:45:48	ok	ok	304.4440	237.539	0.000000	27.36	68.588	17.967	431416519.256956	4	302.7507	3.54554e-03	8.01169e-04
2018/04/16	18:50:48	ok	ok	304.4680	237.575	0.000000	27.25	68.599	17.861	417245608.191670	4	302.4575	3.82718e-03	9.84482e-04
2018/04/16	18:55:48	ok	ok	304.4840	237.577	0.000000	27.23	68.565	17.833	414964583.134414	4	302.0713	4.22720e-03	8.14938e-04
2018/04/16	19:00:48	ok	ok	304.4900	237.593	0.000000	27.20	68.590	17.810	412460258.616039	2	303.5564	2.93081e-03	4.26029e-16
2018/04/16	19:05:48	ok	ok	304.4960	237.592	0.000000	27.09	68.600	17.704	411722379.300351	2	304.0279	2.50173e-03	2.07451e-16
2018/04/16	19:10:48	ok	ok	304.5120	237.609	0.000000	27.04	68.652	17.669	416303756.800422	3	303.5149	2.96388e-03	1.06112e-04
2018/04/16	19:15:48	ok	ok	304.5240	237.612	0.000000	27.02	68.648	17.648	411602790.911814	2	303.5238	3.00356e-03	7.21641e-16
2018/04/16	19:20:48	ok	ok	304.5380	237.639	0.000000	26.86	68.740	17.516	420183910.757103	4	302.5224	3.84493e-03	5.87997e-04
2018/04/16	19:25:48	ok	ok	304.5460	237.633	0.000000	26.82	68.703	17.468	420929741.243820	4	302.2058	4.14374e-03	8.25910e-04
2018/04/16	19:30:48	ok	ok	304.5620	237.644	0.000000	26.76	68.692	17.407	412469059.901048	4	302.1496	4.24225e-03	7.98819e-04
2018/04/16	19:35:48	ok	ok	304.5640	237.636	0.000000	26.79	68.697	17.437	423804152.098446	4	302.7509	3.61060e-03	1.14106e-03
2018/04/16	19:40:48	ok	ok	304.5800	237.645	0.000000	26.69	68.709	17.344	425753704.146676	4	302.2952	4.01758e-03	8.29899e-04
2018/04/16	19:45:48	ok	ok	304.6020	237.655	0.000000	26.56	68.806	17.243	414674334.770187	2	304.3667	1.31066e-03	2.59395e-16
2018/04/16	19:50:48	ok	ok	304.6080	237.653	0.000000	26.59	68.722	17.251	422408759.100791	2	304.8533	-5.23421e-04	1.53835e-16
2018/04/16	19:55:48	ok	ok	304.6320	237.653	0.000000	26.51	68.797	17.193	423243704.544235	2	303.7751	2.79957e-03	9.42478e-16
2018/04/16	20:30:48	ok	ok	305.0540	238.164	0.000000	24.58	70.329	15.775	421448823.297828	2	304.9833	6.55403e-04	9.91426e-17
2018/04/16	20:35:48	ok	ok	305.0840	238.191	0.000000	24.43	70.301	15.636	427035750.239384	6	304.8559	2.41770e-03	1.38707e-03
2018/04/16	20:40:48	ok	ok	305.0960	238.225	0.000000	24.28	70.244	15.492	410177242.742136	6	304.6535	2.46874e-03	1.95090e-03
2018/04/16	20:45:48	ok	ok	305.1180	238.233	0.000000	24.14	70.129	15.344	429745988.802960	6	304.8649	2.45978e-03	1.33729e-03
2018/04/16	20:50:48	ok	ok	305.1500	238.252	0.000000	24.02	70.077	15.229	441047377.497942	6	304.7359	2.57485e-03	1.66831e-03
2018/04/16	20:55:48	ok	ok	305.1620	238.269	0.000000	23.91	70.027	15.124	424910105.869766	6	304.7956	2.43923e-03	1.96748e-03
2018/04/16	21:00:48	ok	ok	305.1740	238.266	0.000000	23.84	69.896	15.035	430736185.597222	6	304.8222	2.44571e-03	2.09877e-03
2018/04/16	21:05:48	ok	ok	305.2060	238.288	0.000000	23.71	69.931	14.932	436642511.967107	6	304.9677	2.45154e-03	1.43224e-03
2018/04/16	21:10:48	ok	ok	305.2180	238.285	0.000000	23.64	69.770	14.839	430944767.569649	6	304.8658	2.40189e-03	2.05182e-03
2018/04/16	21:15:48	ok	ok	305.2360	238.296	0.000000	23.60	69.733	14.797	439181790.127739	6	304.9178	2.39276e-03	1.99997e-03
2018/04/16	21:20:48	ok	ok	305.2520	238.305	0.000000	23.45	69.735	14.672	438423140.692297	6	304.9319	2.38461e-03	1.95279e-03
2018/04/16	21:25:48	ok	ok	305.2740	238.317	0.000000	23.33	69.773	14.580	435551637.460403	6	304.9451	2.38154e-03	1.99919e-03
2018/04/16	21:30:48	ok	ok	305.2900	238.319	0.000000	23.26	69.730	14.513	439431755.939665	6	305.0877	2.44674e-03	1.51213e-03
2018/04/16	21:35:48	ok	ok	305.3060	238.333	0.000000	23.17	69.595	14.411	443356876.605053	6	304.9914	2.38159e-03	1.96243e-03
2018/04/16	21:40:48	ok	ok	305.3240	238.334	0.000000	23.05	69.603	14.314	430662607.866851	6	304.9886	2.39679e-03	2.08827e-03
2018/04/16	21:45:48	ok	ok	305.3360	238.323	0.000000	23.03	69.540	14.285	448651936.785344	6	304.8935	2.62352e-03	1.87735e-03
2018/04/16	21:50:48	ok	ok	305.3520	238.340	0.000000	22.90	69.486	14.168	448074489.221092	6	305.0409	2.40101e-03	1.99668e-03
2018/04/16	21:55:48	ok	ok	305.3600	238.321	0.000000	22.91	69.370	14.152	454685348.609943	7	305.0285	2.50048e-03	1.83859e-03
2018/04/16	22:00:48	ok	ok	305.3760	238.336	0.000000	22.77	69.403	14.046	443626064.486485	7	305.0100	2.52098e-03	1.89703e-03
2018/04/16	22:05:48	ok	ok	305.3840	238.318	0.000000	22.77	69.255	14.016	452718320.106700	6	304.9511	2.53304e-03	1.89159e-03
2018/04/16	22:10:48	ok	ok	305.4040	238.336	0.000000	22.64	69.291	13.920	452069598.265382	7	304.9335	2.63054e-03	1.87612e-03
2018/04/16	22:15:48	ok	ok	305.4240	238.349	0.000000	22.55	69.274	13.845	456038658.782745	7	305.2064	2.46025e-03	1.33363e-03
2018/04/16	22:20:48	ok	ok	305.4280	238.324	0.000000	22.48	69.143	13.763	442901808.691386	7	304.9663	2.66231e-03	1.80214e-03
2018/04/16	22:25:48	ok	ok	305.4400	238.332	0.000000	22.44	69.106	13.724	449015209.933552	7	305.0147	2.62024e-03	1.74741e-03
2018/04/16	22:30:48	ok	ok	305.4560	238.340	0.000000	22.38	69.065	13.669	450369639.019088	7	305.2907	2.43954e-03	1.30149e-03
2018/04/16	22:35:48	ok	ok	305.4660	238.346	0.000000	22.30	69.051	13.604	437977157.459090	7	305.1185	2.52108e-03	1.90106e-03
2018/04/16	22:40:48	ok	ok	305.4780	238.339	0.000000	22.23	69.038	13.547	441778270.444951	7	305.1105	2.56421e-03	1.82413e-03
2018/04/16	22:45:48	ok	ok	305.4880	238.334	0.000000	22.19	68.912	13.491	446293291.400928	7	305.1256	2.57323e-03	1.81517e-03
2018/04/16	22:50:48	ok	ok	305.4860	238.330	0.000000	22.22	68.859	13.504	446376550.707564	7	305.1879	2.48082e-03	1.84789e-03
2018/04/16	22:55:48	ok	ok	305.5080	238.334	0.000000	22.08	68.863	13.396	452380201.032670	7	305.2871	2.47110e-03	1.39275e-03
2018/04/16	23:30:48	ok	ok	306.5820	239.677	0.000000	17.66	73.819	11.087	502887964.907263	7	306.2557	2.43723e-03	1.43669e-03
2018/04/16	23:35:48	ok	ok	306.6420	239.719	0.000000	17.37	73.762	10.888	494216972.278129	3	307.1476	1.75656e-03	7.44969e-04
2018/04/16	23:40:48	ok	ok	306.6920	239.768	0.000000	17.11	73.653	10.705	489246290.508637	7	306.3592	2.48306e-03	1.64593e-03
2018/04/16	23:45:48	ok	ok	306.7380	239.777	0.000000	16.87	73.577	10.541	464122003.069886	7	306.4477	2.49128e-03	1.43515e-03
2018/04/16	23:50:48	ok	ok	306.7720	239.799	0.000000	16.64	73.503	10.386	470077059.893965	7	306.4033	2.53611e-03	1.68721e-03
2018/04/16	23:55:48	ok	ok	306.8080	239.822	0.000000	16.42	73.374	10.232	472440792.379352	7	306.4738	2.53722e-03	1.45450e-03
2018/04/17	00:00:48	ok	ok	306.8440	239.850	0.000000	16.24	73.310	10.113	476998486.455656	7	306.5272	2.53171e-03	1.41332e-03
2018/04/17	00:05:48	ok	ok	306.8760	239.864	0.000000	16.06	73.161	9.983	490854262.062045	7	306.5340	2.53923e-03	1.69228e-03
2018/04/17	00:10:48	ok	ok	306.9000	239.870	0.000000	15.88	73.097	9.867	496541717.784780	7	306.5728	2.54899e-03	1.41373e-03
2018/04/17	00:15:48	ok	ok	306.9260	239.871	0.000000	15.74	72.984	9.769	489591688.447426	7	306.6140	2.49350e-03	1.44596e-03
2018/04/17	00:20:48	ok	ok	306.9500	239.875	0.000000	15.59	72.897	9.669	483926414.390979	7	306.5832	2.62302e-03	1.70438e-03
2018/04/17	00:25:48	ok	ok	306.9700	239.867	0.000000	15.46	72.786	9.578	477602916.003452	7	306.6695	2.52224e-03	1.34057e-03
2018/04/17	00:30:48	ok	ok	306.9920	239.878	0.000000	15.32	72.702	9.486	481952433.320390	7	306.6433	2.54019e-03	1.65761e-03
2018/04/17	00:35:48	ok	ok	307.0180	239.900	0.000000	15.20	72.621	9.407	477064072.235347	3	307.6502	1.71788e-03	7.48125e-04
2018/04/17	00:40:48	ok	ok	307.0360	239.913	0.000000	15.10	72.516	9.337	467389475.956364	7	306.7576	2.55185e-03	1.31224e-03
2018/04/17	00:45:48	ok	ok	307.0540	239.906	0.000000	14.97	72.405	9.249	459515284.233844	7	306.6903	2.59975e-03	1.88305e-03
2018/04/17	00:50:48	ok	ok	307.0720	239.903	0.000000	14.87	72.357	9.187	459218695.892626	7	306.7942	2.50010e-03	1.23570e-03
2018/04/17	00:55:48	ok	ok	307.0900	239.893	0.000000	14.76	72.250	9.112	459125526.840882	7	306.8818	2.53088e-03	1.15440e-03
2018/04/17	01:00:48	ok	ok	307.1060	239.883	0.000000	14.66	72.145	9.043	448917587.644877	6	306.8214	2.64736e-03	1.35395e-03
2018/04/17	01:05:48	ok	ok	307.1240	239.879	0.000000	14.56	72.069	8.979	443555378.839209	2	306.2447	3.09196e-03	9.79725e-16
2018/04/17	01:10:48	ok	ok	307.1360	239.887	0.000000	14.48	71.968	8.923	449547929.575792	7	306.9360	2.50564e-03	1.07973e-03
2018/04/17	01:15:48	ok	ok	307.1460	239.886	0.000000	14.38	71.891	8.859	432133355.635536	7	306.9114	2.46588e-03	1.32878e-03
2018/04/17	01:20:48	ok	ok	307.1620	239.881	0.000000	14.31	71.821	8.812	431083437.898399	6	306.9042	2.57495e-03	1.39048e-03
2018/04/17	01:25:48	ok	ok	307.1760	239.889	0.000000	14.22	71.746	8.755	423072177.814502	2	308.1881	1.58656e-03	1.79459e-16
2018/04/17	01:30:48	ok	ok	307.1880	239.899	0.000000	14.14	71.674	8.703	422793939.904263	6	306.8715	2.72948e-03	1.46072e-03
2018/04/17	01:35:48	ok	ok	307.1940	239.890	0.000000	14.08	71.605	8.663	414817856.529462	6	306.9049	2.60715e-03	1.39568e-03
2018/04/17	01:40:48	ok	ok	307.2120	239.883	0.000000	13.99	71.531	8.606	412603416.563385	6	306.9331	2.62191e-03	1.33132e-03
2018/04/17	01:45:48	ok	ok	307.2200	239.874	0.000000	13.92	71.460	8.561	415523788.434825	6	306.9424	2.63378e-03	1.39503e-03
2018/04/17	01:50:48	ok	ok	307.2340	239.875	0.000000	13.86	71.391	8.521	413900495.829854	6	306.9593	2.63666e-03	1.38112e-03
2018/04/17	01:55:48	ok	ok	306.9060	239.841	0.000000	13.79	71.321	8.476	401842810.998762	6	306.9728	2.22256e-03	1.60658e-03
2018/04/17	02:00:48	ok	ok	307.2640	239.823	0.000000	13.72	71.250	8.432	405003082.393991	2	307.9900	-1.07832e-03	1.90099e-16
2018/04/17	02:05:48	ok	ok	307.2700	239.807	0.000000	13.67	71.184	8.398	399232537.504622	7	307.1617	2.04165e-03	1.31741e-03
2018/04/17	02:10:48	ok	ok	307.2820	239.796	0.000000	13.59	71.140	8.352	403000399.401907	7	307.2053	2.09436e-03	1.31309e-03
2018/04/17	02:15:48	ok	ok	307.2880	239.783	0.000000	13.52	71.098	8.311	400846814.429522	6	307.0636	2.12989e-03	2.00029e-03
2018/04/17	02:20:48	ok	ok	307.2980	239.771	0.000000	13.46	71.058	8.276	405220476.609440	4	306.8754	2.24432e-03	5.50719e-04
2018/04/17	02:25:48	ok	ok	306.9660	239.760	0.000000	13.40	70.961	8.234	400728253.982557	2	306.9931	2.06944e-03	2.85140e-16
2018/04/17	02:30:48	ok	ok	306.9820	239.751	0.000000	13.36	70.925	8.209	401919430.942310	2	306.9269	2.65047e-03	1.33231e-16
2018/04/17	02:35:48	ok	ok	306.9880	239.764	0.000000	13.28	70.881	8.164	386133985.452733	6	306.9300	2.79867e-03	1.35841e-03
2018/04/17	02:40:48	ok	ok	307.0080	239.746	0.000000	13.25	70.818	8.142	388232134.683846	6	306.9460	2.33467e-03	1.96633e-03
2018/04/17	02:45:48	ok	ok	307.0140	239.734	0.000000	13.20	70.751	8.109	389614090.714235	7	307.0465	1.61020e-03	2.71175e-03
2018/04/17	02:50:48	ok	ok	307.0160	239.751	0.000000	13.15	70.713	8.079	372659220.971009	7	306.9852	2.32041e-03	1.81909e-03
2018/04/17	02:55:48	ok	ok	307.3600	239.731	0.000000	13.11	70.649	8.052	393323170.805656	2	307.2952	7.48288e-04	3.57377e-16
2018/04/17	03:00:48	ok	ok	307.0260	239.743	0.000000	13.06	70.610	8.023	374484316.948797	2	306.6867	5.24868e-04	1.33984e-16
2018/04/17	03:05:48	ok	ok	307.0360	239.723	0.000000	13.03	70.519	7.998	372285106.438278	7	307.1115	2.30185e-03	1.31958e-03
2018/04/17	03:10:48	ok	ok	307.0440	239.734	0.000000	13.00	70.485	7.979	397490560.285379	7	307.1119	2.24768e-03	1.44786e-03
2018/04/17	03:15:48	ok	ok	307.0440	239.735	0.000000	12.94	70.445	7.945	377950676.734264	7	306.9966	2.38428e-03	1.71819e-03
2018/04/17	03:20:48	ok	ok	307.0600	239.711	0.000000	12.92	70.413	7.932	387774546.839400	6	306.9897	2.74471e-03	1.47036e-03
2018/04/17	03:25:48	ok	ok	307.0560	239.719	0.000000	12.87	70.346	7.900	384647010.792963	7	307.1228	2.30374e-03	1.37197e-03
2018/04/17	03:30:48	ok	ok	307.0700	239.691	0.000000	12.84	70.312	7.881	377678065.785999	4	307.0149	2.18262e-03	5.89348e-04
2018/04/17	03:35:48	ok	ok	307.0760	239.699	0.000000	12.79	70.274	7.853	379260364.582479	6	307.0191	2.73985e-03	1.33881e-03
2018/04/17	03:40:48	ok	ok	307.0760	239.680	0.000000	12.76	70.211	7.831	390194738.914516	2	307.1305	3.63038e-03	1.31552e-16
2018/04/17	03:45:48	ok	ok	307.0840	239.685	0.000000	12.73	70.205	7.816	373039126.919953	6	307.1446	2.30492e-03	1.35347e-03
2018/04/17	03:50:48	ok	ok	307.0880	239.660	0.000000	12.68	70.139	7.784	391851881.866989	7	307.1196	2.32238e-03	1.41968e-03
2018/04/17	03:55:48	ok	ok	307.0940	239.667	0.000000	12.65	70.104	7.766	371877546.628151	7	307.1571	2.29823e-03	1.39189e-03
2018/04/17	04:30:48	ok	ok	307.1240	239.650	0.000000	12.44	69.893	7.642	374226923.028345	6	306.9778	2.71888e-03	1.91966e-03
2018/04/17	04:35:48	ok	ok	307.1220	239.661	0.000000	12.40	69.886	7.623	374304263.447850	6	306.9999	2.72554e-03	1.76507e-03
2018/04/17	04:40:48	ok	ok	307.1300	239.639	0.000000	12.38	69.854	7.610	370994113.910829	6	306.9741	2.74557e-03	1.91722e-03
2018/04/17	04:45:48	ok	ok	307.1340	239.645	0.000000	12.34	69.789	7.584	375461736.954389	6	307.0929	2.76509e-03	1.32305e-03
2018/04/17	04:50:48	ok	ok	307.1340	239.653	0.000000	12.30	69.753	7.561	369866200.337554	6	307.1395	2.70877e-03	1.26481e-03
2018/04/17	04:55:48	ok	ok	307.1440	239.625	0.000000	12.28	69.720	7.548	370221548.096072	6	307.1360	2.70044e-03	1.29932e-03
2018/04/17	05:00:48	ok	ok	307.1360	239.636	0.000000	12.28	69.692	7.545	369944201.273163	6	307.1341	2.73788e-03	1.25300e-03
2018/04/17	05:05:48	ok	ok	307.1440	239.649	0.000000	12.24	69.684	7.525	384920354.306864	2	307.0333	2.62035e-03	9.54177e-17
2018/04/17	05:10:48	ok	ok	307.1460	239.623	0.000000	12.24	69.656	7.522	370265459.201013	6	307.0314	2.72408e-03	1.90926e-03
2018/04/17	05:15:48	ok	ok	307.1440	239.625	0.000000	12.22	69.623	7.509	365476390.839357	6	306.9874	2.77296e-03	1.92700e-03
2018/04/17	05:20:48	ok	ok	307.1480	239.627	0.000000	12.22	69.595	7.506	373081455.390105	6	307.0427	2.70289e-03	1.95878e-03
2018/04/17	05:25:48	ok	ok	307.1460	239.632	0.000000	12.20	69.591	7.497	376274188.744814	6	307.1105	2.77187e-03	1.27144e-03
2018/04/17	05:30:48	ok	ok	307.1520	239.637	0.000000	12.18	69.559	7.484	371857840.873563	6	307.0305	2.71201e-03	1.97878e-03
2018/04/17	05:35:48	ok	ok	307.1660	239.611	0.000000	12.15	69.525	7.466	375171734.016597	6	307.1568	2.71612e-03	1.31278e-03
2018/04/17	05:40:48	ok	ok	307.1620	239.613	0.000000	12.12	69.433	7.443	336961621.017190	6	307.0843	2.82381e-03	1.38371e-03
2018/04/17	05:45:48	ok	ok	307.1640	239.618	0.000000	12.12	69.376	7.436	344992329.519946	2	307.2190	3.74061e-03	1.47912e-16
2018/04/17	05:50:48	ok	ok	307.1680	239.621	0.000000	12.10	69.315	7.421	350670860.224089	6	307.0585	2.69207e-03	1.90801e-03
2018/04/17	05:55:48	ok	ok	307.1700	239.620	0.000000	12.09	69.285	7.413	351300837.853775	6	307.0697	2.77447e-03	1.77945e-03
2018/04/17	06:00:48	ok	ok	307.1740	239.621	0.000000	12.08	69.226	7.402	347855233.474401	2	306.6017	4.65712e-03	7.88028e-17
2018/04/17	06:05:48	ok	ok	307.1740	239.624	0.000000	12.08	69.197	7.399	363894538.548400	6	307.0781	2.73711e-03	1.72653e-03
2018/04/17	06:10:48	ok	ok	307.1680	239.617	0.000000	12.06	69.165	7.386	362367176.035985	6	307.1285	2.74020e-03	1.42480e-03
2018/04/17	06:15:48	ok	ok	307.1740	239.620	0.000000	12.04	69.133	7.373	373299017.584859	6	307.1247	2.76703e-03	1.41635e-03
2018/04/17	06:20:48	ok	ok	307.1700	239.621	0.000000	12.02	69.100	7.361	355092945.856613	6	307.0999	2.74052e-03	1.36457e-03
2018/04/17	06:25:48	ok	ok	307.1700	239.622	0.000000	12.02	69.072	7.358	349649235.322484	6	307.2016	2.66618e-03	1.31506e-03
2018/04/17	06:30:48	ok	ok	307.1700	239.622	0.000000	12.03	69.045	7.360	366249580.451060	6	307.1446	2.72525e-03	1.30405e-03
2018/04/17	06:35:48	ok	ok	307.1680	239.624	0.000000	12.00	68.982	7.339	357127710.385380	6	307.1556	2.77340e-03	1.36164e-03
2018/04/17	06:40:48	ok	ok	307.1700	239.652	0.000000	12.01	68.984	7.344	361702802.778298	6	307.1598	2.76367e-03	1.30280e-03
2018/04/17	06:45:48	ok	ok	307.1740	239.647	0.000000	12.02	68.929	7.343	365378320.285822	6	307.1538	2.75935e-03	1.33972e-03
2018/04/17	06:50:48	ok	ok	307.1700	239.648	0.000000	12.01	68.927	7.338	369745264.563071	6	307.1612	2.77865e-03	1.21601e-03
2018/04/17	06:55:48	ok	ok	307.1640	239.677	0.000000	12.02	68.872	7.336	378736826.627921	6	307.0774	2.80427e-03	1.39233e-03
2018/04/17	07:00:48	ok	ok	307.1640	239.676	0.000000	12.01	68.841	7.329	363470456.820638	6	307.1393	2.78591e-03	1.31696e-03
2018/04/17	07:05:48	ok	ok	307.1620	239.699	0.000000	12.02	68.814	7.330	374340484.473233	6	307.0241	2.72644e-03	1.92791e-03
2018/04/17	07:10:48	ok	ok	307.1620	239.699	0.000000	12.02	68.814	7.330	374930373.606247	6	307.1766	2.65805e-03	1.17449e-03
2018/04/17	07:15:48	ok	ok	307.1560	239.727	0.000000	12.02	68.757	7.324	375255763.600805	6	307.0423	2.75321e-03	1.60522e-03
2018/04/17	07:20:48	ok	ok	307.1460	239.723	0.000000	12.03	68.730	7.326	369260386.456401	6	307.1229	2.71181e-03	1.28933e-03
2018/04/17	07:25:48	ok	ok	307.1420	239.751	0.000000	12.06	68.707	7.337	381100137.650017	6	307.0222	2.70899e-03	1.92972e-03
2018/04/17	07:30:48	ok	ok	307.1360	239.748	0.000000	12.06	68.679	7.334	370626659.786398	6	307.0135	2.74328e-03	1.92653e-03
2018/04/17	07:35:48	ok	ok	307.1340	239.773	0.000000	12.09	68.656	7.345	381324957.522216	6	307.0458	2.81007e-03	1.45063e-03
2018/04/17	07:40:48	ok	ok	307.1360	239.797	0.000000	12.09	68.627	7.342	383762626.854279	6	307.0251	2.74972e-03	1.74189e-03
2018/04/17	07:45:48	ok	ok	307.1300	239.795	0.000000	12.10	68.600	7.344	377558139.449901	6	307.0235	2.68642e-03	1.93255e-03
2018/04/17	07:50:48	ok	ok	307.1220	239.819	0.000000	12.14	68.579	7.360	383488683.329803	6	307.0089	2.77874e-03	1.69274e-03
2018/04/17	07:55:48	ok	ok	307.1060	239.838	0.000000	12.15	68.524	7.359	382450565.352241	6	307.0482	2.79955e-03	1.41470e-03
2018/04/17	08:30:48	ok	ok	306.0000	238.758	0.000000	16.58	63.836	8.988	454433516.127160	7	305.9205	2.67218e-03	1.68175e-03
2018/04/17	08:35:48	ok	ok	305.9300	238.708	0.000000	16.86	63.854	9.143	472788412.773192	7	305.8404	2.63654e-03	1.56864e-03
2018/04/17	08:40:48	ok	ok	305.8700	238.691	0.000000	17.13	63.900	9.298	474682876.461172	3	306.7381	1.76084e-03	5.90265e-04
2018/04/17	08:45:48	ok	ok	305.8240	238.706	0.000000	17.37	64.001	9.448	470417092.162408	7	305.7052	2.65633e-03	1.55005e-03
2018/04/17	08:50:48	ok	ok	305.7720	238.688	0.000000	17.64	64.017	9.603	497600843.340521	7	305.7181	2.60009e-03	1.13187e-03
2018/04/17	08:55:48	ok	ok	305.7220	238.662	0.000000	17.85	64.083	9.734	480921766.653373	7	305.7550	2.56571e-03	8.89796e-04
2018/04/17	09:00:48	ok	ok	305.6780	238.651	0.000000	18.07	64.091	9.863	477860545.575001	7	305.5595	2.63728e-03	1.49211e-03
2018/04/17	09:30:58	ok	ok	305.4820	238.669	0.000000	19.13	64.480	10.565	475086876.618236	2	306.2614	1.85004e-03	4.32743e-16
2018/04/17	09:35:58	ok	ok	305.4480	238.651	0.000000	19.30	64.450	10.666	481548957.642560	2	306.2240	1.97160e-03	8.39132e-17
2018/04/17	09:40:58	ok	ok	305.4260	238.651	0.000000	19.43	64.502	10.757	486772873.337184	3	304.9662	2.88308e-03	7.80432e-05
2018/04/17	09:45:58	ok	ok	305.4040	238.657	0.000000	19.55	64.582	10.846	470013782.209026	7	305.3583	1.88575e-03	2.73806e-03
2018/04/17	09:50:58	ok	ok	305.3760	238.656	0.000000	19.72	64.581	10.955	470957989.117213	3	305.9311	2.05944e-03	5.05339e-04
2018/04/17	09:55:58	ok	ok	305.3420	238.663	0.000000	19.82	64.628	11.027	493533482.949822	2	305.2645	2.63406e-03	2.83239e-16
2018/04/17	10:30:58	ok	ok	305.2060	238.722	0.000000	20.60	64.941	11.597	453481521.607203	2	305.6974	2.23774e-03	1.55854e-17
2018/04/17	10:35:58	ok	ok	305.1860	238.720	0.000000	20.71	65.020	11.685	450083616.993527	2	305.7348	2.11574e-03	3.20691e-16
2018/04/17	10:40:58	ok	ok	305.1620	238.719	0.000000	20.83	65.011	11.765	456350606.698028	2	305.6157	2.30387e-03	3.72158e-16
2018/04/17	10:45:58	ok	ok	305.1540	238.741	0.000000	20.92	65.086	11.841	453660272.049379	2	304.4211	1.79910e-03	4.76331e-16
2018/04/17	10:50:58	ok	ok	305.4760	238.750	0.000000	21.00	65.130	11.904	453878974.355662	2	305.3587	2.37485e-03	9.97857e-17
2018/04/17	10:55:58	ok	ok	305.4560	238.758	0.000000	21.12	65.091	11.980	459401616.529914	6	305.1597	2.63259e-03	1.96320e-03
2018/04/17	11:30:58	ok	ok	305.3240	238.771	0.000000	21.85	65.216	12.520	461314122.390557	6	304.9420	2.72229e-03	1.64259e-03
2018/04/17	11:35:58	ok	ok	305.3140	238.767	0.000000	21.94	65.292	12.599	446772526.194447	6	304.9900	2.64949e-03	1.99606e-03
2018/04/17	11:40:58	ok	ok	305.2840	238.767	0.000000	22.04	65.279	12.670	444876016.527311	6	304.9361	2.60529e-03	1.97353e-03
2018/04/17	11:45:58	ok	ok	305.2640	238.765	0.000000	22.10	65.319	12.721	427159166.636160	7	304.9322	2.53606e-03	1.84778e-03
2018/04/17	11:50:58	ok	ok	305.2480	238.768	0.000000	22.22	65.310	12.808	425417295.435202	7	304.9150	2.52941e-03	1.85650e-03
2018/04/17	11:55:58	ok	ok	305.2200	238.758	0.000000	22.31	65.295	12.871	425749204.528454	7	304.8775	2.50956e-03	1.73904e-03
2018/04/17	12:30:58	ok	ok	305.0820	238.755	0.000000	23.08	65.398	13.472	425527297.318656	2	304.6600	2.36782e-03	1.34876e-16
2018/04/17	12:35:58	ok	ok	305.0520	238.752	0.000000	23.13	65.437	13.519	407746822.343251	6	304.7548	2.32661e-03	2.03779e-03
2018/04/17	12:40:58	ok	ok	305.0460	238.752	0.000000	23.27	65.491	13.638	420617455.076024	6	304.7371	2.39619e-03	1.90235e-03
2018/04/17	12:45:58	ok	ok	305.0240	238.748	0.000000	23.33	65.471	13.681	431510211.628886	6	304.6363	2.53828e-03	1.61484e-03
2018/04/17	12:50:58	ok	ok	305.0060	238.747	0.000000	23.44	65.490	13.771	415291599.865233	6	304.5770	2.55226e-03	1.84445e-03
2018/04/17	12:55:58	ok	ok	304.9780	238.730	0.000000	23.60	65.487	13.896	430765143.852418	6	304.6885	2.37470e-03	1.97252e-03
2018/04/17	13:30:58	ok	ok	304.8480	238.734	0.000000	24.18	65.678	14.403	429997347.015670	6	304.4198	2.49352e-03	1.77800e-03
2018/04/17	13:35:58	ok	ok	304.8260	238.721	0.000000	24.32	65.672	14.516	417717932.409141	6	304.5137	2.37176e-03	1.93802e-03
2018/04/17	13:40:58	ok	ok	304.8120	238.723	0.000000	24.40	65.655	14.578	421331727.107877	2	304.8476	3.75562e-04	5.46335e-16
2018/04/17	13:45:58	ok	ok	304.7920	238.710	0.000000	24.51	65.674	14.673	411139564.438717	6	304.4496	2.33050e-03	1.96638e-03
2018/04/17	13:50:58	ok	ok	304.7760	238.702	0.000000	24.62	65.633	14.755	421734653.800904	2	304.6952	7.51437e-04	7.27076e-17
2018/04/17	13:55:58	ok	ok	304.7440	238.697	0.000000	24.68	65.673	14.814	417991559.533707	6	304.3043	2.57748e-03	1.73584e-03
2018/04/17	14:30:58	ok	ok	304.6020	238.631	0.000000	25.41	65.768	15.457	420877858.131779	7	304.3036	2.28782e-03	1.88735e-03
2018/04/17	14:35:58	ok	ok	304.5760	238.627	0.000000	25.54	65.760	15.568	421290375.593103	2	304.3667	1.31602e-03	2.59395e-16
2018/04/17	14:40:58	ok	ok	304.5580	238.603	0.000000	25.65	65.810	15.676	421717664.780753	7	304.2793	2.25862e-03	2.05464e-03
2018/04/17	14:45:58	ok	ok	304.5420	238.597	0.000000	25.73	65.854	15.757	428352937.681957	7	304.1896	2.34664e-03	1.92442e-03
2018/04/17	14:50:58	ok	ok	304.5020	238.572	0.000000	25.88	65.789	15.874	435237287.438414	4	302.4325	3.83965e-03	9.15285e-04
2018/04/17	14:55:58	ok	ok	304.5040	238.573	0.000000	25.87	65.878	15.887	429981543.105175	4	302.4355	3.78255e-03	8.82274e-04
2018/04/17	15:00:58	ok	ok	304.4920	238.560	0.000000	25.98	65.897	15.989	421459216.489331	6	304.1586	2.41768e-03	2.14110e-03
2018/04/17	15:31:08	ok	ok	304.4280	238.545	0.000000	26.34	66.201	16.389	445852533.314243	2	303.6411	1.01101e-03	3.89280e-16
2018/04/17	15:36:08	ok	ok	304.4140	238.538	0.000000	26.34	66.201	16.389	440552021.007891	6	303.9817	2.65200e-03	1.93377e-03
2018/04/17	15:41:08	ok	ok	304.4020	238.526	0.000000	26.43	66.247	16.482	441239425.458460	2	304.1024	1.59873e-03	3.58512e-16
2018/04/17	15:46:08	ok	ok	304.4000	238.523	0.000000	26.52	66.263	16.569	453948166.402290	4	302.7020	3.52204e-03	9.08618e-04
2018/04/17	15:51:08	ok	ok	304.3940	238.520	0.000000	26.49	66.318	16.555	439248172.177339	7	304.0901	2.36836e-03	1.83330e-03
2018/04/17	15:56:08	ok	ok	304.3860	238.506	0.000000	26.57	66.362	16.640	433443454.619035	4	302.0016	4.15589e-03	9.18144e-04
2018/04/17	16:01:08	ok	ok	304.3760	238.504	0.000000	26.61	66.400	16.686	448219604.867876	4	302.2057	3.95760e-03	8.54224e-04
2018/04/17	16:31:19	ok	ok	304.3340	238.475	0.000000	26.86	66.595	16.969	450878283.576964	4	301.9526	4.20272e-03	7.70724e-04
2018/04/17	16:36:19	ok	ok	304.3420	238.464	0.000000	26.87	66.627	16.987	446056462.326702	4	302.2004	3.93156e-03	8.77851e-04
2018/04/17	16:41:19	ok	ok	304.3280	238.464	0.000000	26.91	66.664	17.034	461690958.944185	4	302.3498	3.80961e-03	1.04375e-03
2018/04/17	16:46:19	ok	ok	304.3220	238.466	0.000000	26.96	66.733	17.099	445623863.860144	4	301.9660	4.14425e-03	7.99636e-04
2018/04/17	16:51:19	ok	ok	304.3240	238.469	0.000000	26.95	66.731	17.089	441618383.912587	2	303.2244	1.67213e-03	4.17160e-16
2018/04/17	16:56:19	ok	ok	304.3260	238.479	0.000000	26.98	66.797	17.134	445689721.550731	4	302.3405	3.81845e-03	5.61723e-04
2018/04/17	17:01:19	ok	ok	304.3340	238.475	0.000000	26.97	66.826	17.132	446396877.105778	4	302.1208	4.04764e-03	9.11208e-04
2018/04/17	17:31:29	ok	ok	304.3500	238.501	0.000000	26.94	67.063	17.164	448946507.193712	4	302.0391	4.13340e-03	8.05912e-04
2018/04/17	17:36:29	ok	ok	304.3440	238.507	0.000000	26.96	67.127	17.200	479627471.051883	4	302.5649	3.62117e-03	1.13730e-03
2018/04/17	17:41:29	ok	ok	304.3500	238.509	0.000000	26.91	67.149	17.158	459263619.686217	4	301.9303	4.28363e-03	7.59479e-04
2018/04/17	17:46:29	ok	ok	304.3680	238.518	0.000000	26.92	67.181	17.176	466228888.040281	4	302.1495	4.05648e-03	8.33641e-04
2018/04/17	17:51:29	ok	ok	304.3640	238.523	0.000000	26.87	67.232	17.141	473173234.387347	4	302.0292	4.14471e-03	7.81627e-04
2018/04/17	17:56:29	ok	ok	304.3720	238.529	0.000000	26.86	67.291	17.147	470270311.077978	4	302.2208	3.97250e-03	8.67186e-04
2018/04/17	18:01:29	ok	ok	304.3760	238.541	0.000000	26.84	67.318	17.135	471050456.103084	4	302.2208	3.97270e-03	8.67186e-04
2018/04/17	18:31:40	ok	ok	304.4140	238.582	0.000000	26.76	67.455	17.093	439297999.531364	2	303.5751	2.81236e-03	1.81425e-16
2018/04/17	18:36:40	ok	ok	304.4220	238.595	0.000000	26.73	67.541	17.087	453719702.814360	2	303.9398	2.60715e-03	1.83205e-16
2018/04/17	18:41:40	ok	ok	304.4180	238.590	0.000000	26.71	67.537	17.067	469030982.534561	4	302.2606	3.99028e-03	8.93107e-04
2018/04/17	18:46:40	ok	ok	304.4320	238.601	0.000000	26.68	67.532	17.037	470158248.430391	2	304.6308	-4.27288e-04	5.02430e-16
2018/04/17	18:51:40	ok	ok	304.4400	238.608	0.000000	26.67	67.530	17.027	479024360.657487	3	303.6666	2.81143e-03	2.06782e-05
2018/04/17	18:56:40	ok	ok	304.4420	238.623	0.000000	26.61	67.610	16.991	467092856.595181	4	302.3028	3.94067e-03	8.49564e-04
2018/04/17	19:31:40	ok	ok	304.5100	238.683	0.000000	26.36	67.807	16.805	451362895.410338	6	304.1597	2.52517e-03	2.31099e-03
2018/04/17	19:36:40	ok	ok	304.5120	238.698	0.000000	26.35	67.806	16.795	459207192.078236	2	305.2630	1.09776e-03	6.40555e-16
2018/04/17	19:41:40	ok	ok	304.5200	238.702	0.000000	26.25	67.818	16.705	451984152.783127	6	304.1742	2.51637e-03	2.01899e-03
2018/04/17	19:46:40	ok	ok	304.5260	238.709	0.000000	26.28	67.823	16.734	454206155.715655	2	304.1222	2.39107e-03	6.56863e-17
2018/04/17	19:51:40	ok	ok	304.5320	238.711	0.000000	26.25	67.818	16.705	459052138.474456	2	304.6675	-2.95915e-04	2.28526e-16
2018/04/17	19:56:40	ok	ok	304.5380	238.712	0.000000	26.22	67.843	16.683	444315803.674833	7	304.2223	2.36115e-03	1.99778e-03
2018/04/17	20:31:40	ok	ok	305.5940	240.456	0.000000	21.92	73.063	14.083	571156865.773908	7	305.2269	2.64554e-03	1.60792e-03
2018/04/17	20:36:40	ok	ok	305.6540	240.554	0.000000	21.63	73.036	13.844	597016001.623037	7	305.3046	2.62203e-03	1.87770e-03
2018/04/17	20:41:40	ok	ok	305.7040	240.628	0.000000	21.35	73.011	13.617	566469742.966949	6	305.3211	2.67838e-03	2.13889e-03
2018/04/17	20:46:40	ok	ok	305.7480	240.699	0.000000	21.12	72.996	13.434	569193554.129359	6	305.4296	2.59085e-03	1.98637e-03
2018/04/17	20:51:40	ok	ok	305.7840	240.752	0.000000	20.90	72.953	13.256	564125233.315614	2	305.8233	2.24640e-03	3.56405e-17
2018/04/17	20:56:40	ok	ok	305.8240	240.810	0.000000	20.70	72.915	13.096	560623375.360870	2	306.0607	2.12256e-03	2.02052e-16
2018/04/17	21:01:40	ok	ok	305.8520	240.871	0.000000	20.48	72.872	12.922	565284327.847920	2	305.9195	2.28456e-03	2.17138e-16
2018/04/17	21:06:40	ok	ok	305.8880	240.902	0.000000	20.31	72.810	12.784	561463849.712021	2	305.8625	2.35454e-03	1.11537e-16
2018/04/17	21:11:40	ok	ok	305.9120	240.940	0.000000	20.14	72.748	12.647	563152361.816586	5	305.6532	2.49592e-03	4.64714e-04
2018/04/17	21:16:40	ok	ok	305.9480	240.970	0.000000	20.00	72.721	12.539	561587411.131006	5	305.3200	2.80995e-03	7.60611e-04
2018/04/17	21:21:40	ok	ok	305.9660	241.007	0.000000	19.83	72.688	12.409	549354750.977248	3	305.9175	2.33766e-03	5.52636e-04
2018/04/17	21:26:40	ok	ok	305.9920	241.033	0.000000	19.68	72.630	12.291	564188594.928622	3	305.9667	2.28606e-03	4.81097e-04
2018/04/17	21:31:40	ok	ok	306.0180	241.071	0.000000	19.54	72.574	12.181	556195211.325866	3	306.1098	2.12441e-03	4.73914e-04
2018/04/17	22:01:50	ok	ok	306.1480	241.181	0.000000	18.83	72.293	11.637	540180685.761159	3	306.2072	2.16222e-03	4.69370e-04
2018/04/17	22:06:50	ok	ok	306.1580	241.208	0.000000	18.70	72.239	11.540	542964309.415322	3	306.3545	2.06593e-03	6.09302e-04
2018/04/17	22:11:50	ok	ok	306.1740	241.218	0.000000	18.62	72.194	11.478	543044973.222553	6	306.0051	2.39376e-03	6.30264e-04
2018/04/17	22:16:50	ok	ok	306.1960	241.236	0.000000	18.52	72.146	11.403	543008066.244479	3	306.2319	2.26418e-03	4.31624e-04
2018/04/17	22:21:50	ok	ok	306.2140	241.251	0.000000	18.41	72.096	11.321	528852750.344388	3	306.6215	1.82093e-03	6.37290e-04
2018/04/17	22:26:50	ok	ok	306.2280	241.257	0.000000	18.33	72.052	11.261	528898183.691660	6	306.1124	2.35691e-03	6.24394e-04
2018/04/17	22:31:50	ok	ok	306.2440	241.267	0.000000	18.24	71.977	11.189	525300254.032184	3	306.5298	1.96370e-03	6.46624e-04
2018/04/17	22:36:50	ok	ok	306.2620	241.286	0.000000	18.15	71.959	11.127	516887624.993104	3	306.5084	2.00933e-03	6.15579e-04
2018/04/17	22:41:50	ok	ok	306.2740	241.289	0.000000	18.06	71.913	11.061	522514536.153833	6	306.1616	2.34020e-03	6.94130e-04
2018/04/17	22:46:50	ok	ok	306.2900	241.302	0.000000	17.99	71.871	11.008	518417464.024057	3	306.5971	1.97445e-03	6.70981e-04
2018/04/17	22:51:50	ok	ok	306.3020	241.319	0.000000	17.89	71.852	10.940	501340741.043027	5	305.7328	2.81251e-03	9.18054e-04
2018/04/17	22:56:50	ok	ok	306.3140	241.323	0.000000	17.83	71.811	10.895	497356167.884194	3	306.7754	1.76436e-03	6.43548e-04
2018/04/17	23:01:50	ok	ok	306.3260	241.341	0.000000	17.74	71.765	10.830	489381988.152908	6	306.1727	2.41674e-03	5.25477e-04
