# Supplementary material for: Comparison of Mechanical Properties of Natural Gut and Synthetic Polymer Harp Strings
Source: Materials (Basel). 2018 Nov 1;11(11):2160. doi: 10.3390/ma11112160 (PMC6266393; doi:10.3390/ma11112160)
Supplement: Supplementary file 1 [file materials-11-02160-s001.zip › string_test_data_2018.04.18.09.33.csv]

Date	Time	+-	f0	Frequency	Tension	LengthAdj	Temp	Rel.Hm	Abs.Hm	Pk.Magnitude	Harmonics	Fitted.f0	Bend.Stiff	Fit.Error
>>>>>_No_Adjustment_mode_<<<<<
2018/04/18	09:34:11	ok	ok	306.5480	241.312	0.000000	14.56	66.770	8.319	501486009.203119	6	306.4828	2.81926e-03	1.34764e-03
2018/04/18	09:39:11	ok	ok	306.4680	241.258	0.000000	14.68	67.140	8.426	508755828.678541	7	306.3536	2.74412e-03	1.63492e-03
2018/04/18	09:44:11	ok	ok	306.4500	241.289	0.000000	14.79	67.276	8.500	503148323.016612	7	306.3255	2.74572e-03	1.67263e-03
2018/04/18	09:49:11	ok	ok	306.4300	241.303	0.000000	14.88	67.380	8.560	518098730.381725	7	306.4198	1.92565e-03	2.90832e-03
2018/04/18	09:54:11	ok	ok	306.4120	241.321	0.000000	14.96	67.423	8.607	517882805.148444	7	306.2936	2.72457e-03	1.62789e-03
2018/04/18	09:59:11	ok	ok	306.3860	241.345	0.000000	15.04	67.496	8.659	515083726.771328	7	306.2497	2.76530e-03	1.56824e-03
2018/04/18	10:04:11	ok	ok	306.3720	241.343	0.000000	15.12	67.540	8.706	510452542.321489	7	306.2645	2.69483e-03	1.66717e-03
2018/04/18	10:09:11	ok	ok	306.3460	241.361	0.000000	15.21	67.585	8.760	509314119.667941	7	306.2384	2.71075e-03	1.63819e-03
2018/04/18	10:14:11	ok	ok	306.3280	241.391	0.000000	15.27	67.625	8.797	535024834.696446	7	306.1448	2.82639e-03	1.36266e-03
2018/04/18	10:19:11	ok	ok	306.3120	241.417	0.000000	15.36	67.670	8.851	510659718.736326	7	306.1954	2.70991e-03	1.58884e-03
2018/04/18	10:24:11	ok	ok	306.2900	241.435	0.000000	15.43	67.683	8.891	526180149.289715	7	306.2111	2.69282e-03	1.49446e-03
2018/04/18	10:29:11	ok	ok	306.2720	241.483	0.000000	15.50	67.725	8.934	525392629.234507	7	306.0502	2.81295e-03	1.50000e-03
2018/04/18	10:34:11	ok	ok	306.2500	241.507	0.000000	15.60	67.743	8.991	536995702.439354	7	306.1588	2.74405e-03	1.42720e-03
2018/04/18	10:39:11	ok	ok	306.2360	241.508	0.000000	15.68	67.787	9.040	527755456.262501	7	306.1240	2.70927e-03	1.63221e-03
2018/04/18	10:44:11	ok	ok	306.2140	241.527	0.000000	15.77	67.803	9.092	525913170.646431	7	306.0835	2.69146e-03	1.54654e-03
2018/04/18	10:49:11	ok	ok	306.1920	241.540	0.000000	15.86	67.820	9.143	526821677.228080	7	306.0649	2.70183e-03	1.57277e-03
2018/04/18	10:54:11	ok	ok	306.1700	241.550	0.000000	15.94	67.834	9.190	537597586.162027	7	306.0764	2.66591e-03	1.42514e-03
2018/04/18	10:59:11	ok	ok	306.1460	241.557	0.000000	16.04	67.852	9.248	537823257.293327	7	306.0586	2.71091e-03	1.42398e-03
2018/04/18	11:04:11	ok	ok	306.1280	241.548	0.000000	16.13	67.840	9.296	531821582.242331	7	306.0152	2.65387e-03	1.58924e-03
2018/04/18	11:09:11	ok	ok	306.1060	241.556	0.000000	16.23	67.858	9.355	539881581.369577	7	306.0029	2.68047e-03	1.58853e-03
2018/04/18	11:14:11	ok	ok	306.0780	241.586	0.000000	16.32	67.874	9.408	550400272.366433	7	305.9920	2.66977e-03	1.35977e-03
2018/04/18	11:19:11	ok	ok	306.0560	241.598	0.000000	16.42	67.892	9.468	555646400.591004	7	305.8870	2.75479e-03	1.35200e-03
2018/04/18	11:24:11	ok	ok	306.0380	241.616	0.000000	16.51	67.879	9.517	544967238.516177	7	305.9533	2.63790e-03	1.63712e-03
2018/04/18	11:29:11	ok	ok	306.0120	241.621	0.000000	16.63	67.872	9.585	557123914.354998	7	305.9172	2.61986e-03	1.63960e-03
2018/04/18	11:34:11	ok	ok	305.9880	241.609	0.000000	16.74	67.892	9.651	548857384.323359	7	305.8852	2.65108e-03	1.59398e-03
2018/04/18	11:39:11	ok	ok	305.9620	241.601	0.000000	16.82	67.907	9.700	563956557.527835	7	305.7569	2.72136e-03	1.37932e-03
2018/04/18	11:44:11	ok	ok	305.9300	241.597	0.000000	16.98	67.936	9.797	565462863.293805	7	305.8307	2.69195e-03	8.32930e-04
2018/04/18	11:49:11	ok	ok	305.9100	241.601	0.000000	17.08	67.895	9.850	565473492.059683	7	305.7735	2.64824e-03	1.56366e-03
2018/04/18	11:54:11	ok	ok	305.8800	241.602	0.000000	17.18	67.914	9.912	566731790.572479	6	305.9593	2.52380e-03	7.81269e-04
2018/04/18	11:59:11	ok	ok	305.8500	241.601	0.000000	17.29	67.904	9.976	579529639.110748	7	305.6489	2.70705e-03	1.14948e-03
2018/04/18	12:04:11	ok	ok	306.1640	241.602	0.000000	17.41	67.897	10.047	569173338.423891	3	306.6428	1.77807e-03	6.68322e-04
2018/04/18	12:09:11	ok	ok	305.7960	241.606	0.000000	17.55	67.952	10.139	571648707.017480	7	305.6766	2.58820e-03	1.47012e-03
2018/04/18	12:14:11	ok	ok	306.1120	241.598	0.000000	17.67	67.915	10.206	581792292.101591	3	306.4111	1.97500e-03	6.20166e-04
2018/04/18	12:19:11	ok	ok	306.0820	241.581	0.000000	17.78	67.935	10.276	579787283.958852	3	306.2711	2.02906e-03	5.62614e-04
2018/04/18	12:24:11	ok	ok	305.7020	241.579	0.000000	17.90	67.957	10.353	580453591.567448	2	305.6600	2.38799e-03	1.34434e-16
2018/04/18	12:29:11	ok	ok	306.0220	241.572	0.000000	18.04	67.982	10.444	584829913.062393	2	306.4538	1.94697e-03	1.53800e-16
2018/04/18	12:34:11	ok	ok	305.9960	241.568	0.000000	18.15	68.002	10.515	588983417.354889	6	305.8485	2.37540e-03	6.05557e-04
2018/04/18	12:39:11	ok	ok	305.9680	241.563	0.000000	18.28	68.025	10.600	595102345.874334	6	305.8094	2.36693e-03	6.68439e-04
2018/04/18	12:44:11	ok	ok	305.9360	241.553	0.000000	18.40	68.047	10.679	586716420.061388	2	306.3202	2.03276e-03	2.76011e-16
2018/04/18	12:49:11	ok	ok	305.9120	241.536	0.000000	18.52	68.069	10.759	588331964.010533	3	306.0006	2.12753e-03	6.03412e-04
2018/04/18	12:54:11	ok	ok	305.8860	241.528	0.000000	18.63	68.118	10.837	606868814.990355	6	305.7227	2.40025e-03	7.14254e-04
2018/04/18	12:59:11	ok	ok	305.8600	241.515	0.000000	18.76	68.142	10.924	600779535.592690	6	305.7026	2.39371e-03	5.82851e-04
2018/04/18	13:04:11	ok	ok	305.8320	241.505	0.000000	18.86	68.160	10.992	610797463.543065	3	305.8041	2.27601e-03	5.34878e-04
2018/04/18	13:09:11	ok	ok	305.8080	241.492	0.000000	18.98	68.211	11.078	606898371.345043	5	304.9871	3.03089e-03	1.24305e-03
2018/04/18	13:14:11	ok	ok	305.7780	241.485	0.000000	19.10	68.204	11.155	591631027.656025	2	306.0981	2.00529e-03	1.07105e-16
2018/04/18	13:19:11	ok	ok	305.7520	241.475	0.000000	19.21	68.253	11.236	606202084.607436	2	306.1279	1.95772e-03	6.04093e-17
2018/04/18	13:24:11	ok	ok	305.7300	241.453	0.000000	19.32	68.273	11.312	610797017.822831	2	306.1279	1.95755e-03	6.04093e-17
2018/04/18	13:29:11	ok	ok	305.3540	241.438	0.000000	19.42	68.320	11.387	613585257.879391	2	305.8310	2.17702e-03	2.89361e-16
2018/04/18	13:34:11	ok	ok	305.6800	241.427	0.000000	19.54	68.372	11.476	621064954.452635	4	305.0256	2.93051e-03	7.82051e-04
2018/04/18	13:39:11	ok	ok	305.6580	241.400	0.000000	19.64	68.390	11.546	629850067.359934	4	303.4150	4.17191e-03	8.20564e-04
2018/04/18	13:44:11	ok	ok	305.2820	241.384	0.000000	19.74	68.437	11.622	618816314.394099	2	305.1957	2.67418e-03	2.20093e-16
2018/04/18	13:49:11	ok	ok	305.6080	241.371	0.000000	19.85	68.487	11.706	621576941.279625	2	305.7271	2.21502e-03	1.93918e-16
2018/04/18	13:54:11	ok	ok	305.5860	241.357	0.000000	19.94	68.533	11.776	630186804.669591	4	303.2764	4.29448e-03	8.07468e-04
2018/04/18	13:59:11	ok	ok	305.5640	241.344	0.000000	20.04	68.580	11.853	613929607.428448	2	305.4549	2.43779e-03	7.33292e-17
2018/04/18	14:04:11	ok	ok	305.5420	241.325	0.000000	20.14	68.628	11.931	636175695.426804	4	305.1330	2.64279e-03	4.77220e-04
2018/04/18	14:09:11	ok	ok	305.1760	241.297	0.000000	20.23	68.703	12.007	642360005.856666	2	305.4600	2.38676e-03	3.52801e-16
2018/04/18	14:14:11	ok	ok	305.5060	241.284	0.000000	20.32	68.749	12.078	636202217.795519	2	305.4898	2.33905e-03	2.97497e-16
2018/04/18	14:19:11	ok	ok	305.4840	241.259	0.000000	20.42	68.797	12.157	635739451.113308	2	305.3860	2.37749e-03	1.20769e-16
2018/04/18	14:24:11	ok	ok	305.4620	241.238	0.000000	20.50	68.811	12.216	647100818.363015	6	305.1386	2.64365e-03	1.75336e-03
2018/04/18	14:29:11	ok	ok	305.4420	241.219	0.000000	20.59	68.887	12.294	657630443.612723	6	305.1267	2.62487e-03	1.96386e-03
2018/04/18	14:34:11	ok	ok	305.4260	241.197	0.000000	20.66	68.929	12.352	659037870.988168	6	304.9908	2.78990e-03	1.93236e-03
2018/04/18	14:39:11	ok	ok	305.4100	241.179	0.000000	20.75	69.004	12.430	645333880.216774	7	305.1067	2.53067e-03	1.92735e-03
2018/04/18	14:44:11	ok	ok	305.3920	241.162	0.000000	20.83	69.048	12.496	636261707.240846	6	305.0647	2.63192e-03	1.88266e-03
2018/04/18	14:49:11	ok	ok	305.0280	241.151	0.000000	20.90	69.120	12.560	642634638.920015	2	304.2889	1.77371e-03	2.20182e-16
2018/04/18	14:54:11	ok	ok	305.3620	241.137	0.000000	20.96	69.161	12.611	652486623.773700	7	305.0863	1.87669e-03	2.99266e-03
2018/04/18	14:59:11	ok	ok	304.9960	241.121	0.000000	21.06	69.208	12.693	655217350.485421	6	304.8576	2.83990e-03	1.87487e-03
2018/04/18	15:04:11	ok	ok	304.9860	241.099	0.000000	21.12	69.249	12.745	657746775.029117	2	304.7106	2.83741e-03	3.55149e-16
2018/04/18	15:09:11	ok	ok	305.3180	241.087	0.000000	21.18	69.319	12.802	654798838.385254	6	304.9813	2.62938e-03	1.90098e-03
2018/04/18	15:14:11	ok	ok	304.9620	241.075	0.000000	21.24	69.389	12.860	664502105.675439	2	304.8774	2.60717e-03	3.20263e-16
2018/04/18	15:19:11	ok	ok	305.2940	241.065	0.000000	21.30	69.459	12.917	654063418.257770	6	304.9557	2.57098e-03	1.89638e-03
2018/04/18	15:24:11	ok	ok	304.9400	241.050	0.000000	21.34	69.525	12.960	640338740.669619	6	304.7327	2.88660e-03	1.72815e-03
2018/04/18	15:29:11	ok	ok	304.9280	241.040	0.000000	21.40	69.595	13.018	661723852.229491	7	304.9728	2.56823e-03	1.41598e-03
2018/04/18	15:34:11	ok	ok	304.9180	241.030	0.000000	21.43	69.660	13.053	663946731.179888	7	304.8193	2.68079e-03	1.73457e-03
2018/04/18	15:39:11	ok	ok	304.9140	241.016	0.000000	21.48	69.728	13.103	649046118.880841	6	304.8170	2.69940e-03	1.86375e-03
2018/04/18	15:44:11	ok	ok	304.8940	241.007	0.000000	21.54	69.768	13.156	663398973.164312	7	304.8078	2.68910e-03	1.66474e-03
2018/04/18	15:49:11	ok	ok	304.8960	240.998	0.000000	21.54	69.857	13.173	644278866.204926	7	304.7872	2.67624e-03	1.75560e-03
2018/04/18	15:54:11	ok	ok	305.2280	240.993	0.000000	21.59	69.925	13.224	656491191.716644	6	304.9084	2.58295e-03	1.91142e-03
2018/04/18	15:59:11	ok	ok	304.8860	240.991	0.000000	21.62	69.989	13.259	638852037.648179	6	304.9192	2.70220e-03	1.44245e-03
2018/04/18	16:04:11	ok	ok	304.8780	240.987	0.000000	21.66	70.055	13.302	638450760.219645	7	304.6820	2.74780e-03	1.71753e-03
2018/04/18	16:09:11	ok	ok	305.2140	240.980	0.000000	21.67	70.087	13.316	626689124.594915	7	304.9097	2.48578e-03	1.82649e-03
2018/04/18	16:14:11	ok	ok	304.8680	240.982	0.000000	21.70	70.151	13.351	638441236.369291	7	304.7017	2.77687e-03	1.50697e-03
2018/04/18	16:19:11	ok	ok	304.8640	240.978	0.000000	21.72	70.214	13.379	629063352.207982	7	304.7537	2.68882e-03	1.68351e-03
2018/04/18	16:24:11	ok	ok	305.2000	240.971	0.000000	21.73	70.274	13.398	648977586.486610	7	305.0094	2.44083e-03	1.35043e-03
2018/04/18	16:29:11	ok	ok	304.8540	240.973	0.000000	21.74	70.335	13.417	649501552.414799	6	304.7152	2.80972e-03	1.48843e-03
2018/04/18	16:34:11	ok	ok	304.8620	240.968	0.000000	21.76	70.368	13.439	630775377.454595	6	304.7682	2.70188e-03	2.05517e-03
2018/04/18	16:39:11	ok	ok	305.1880	240.972	0.000000	21.80	70.435	13.483	636395649.789724	6	304.8946	2.59932e-03	1.90243e-03
2018/04/18	16:44:11	ok	ok	304.8560	240.973	0.000000	21.81	70.466	13.496	622465778.783180	6	304.7198	2.73811e-03	1.92643e-03
2018/04/18	16:49:11	ok	ok	305.1880	240.976	0.000000	21.82	70.556	13.522	620915873.371327	7	304.8942	2.48704e-03	1.80075e-03
2018/04/18	16:54:11	ok	ok	305.1880	240.981	0.000000	21.85	70.591	13.552	615365720.905800	7	304.8966	2.51314e-03	1.86175e-03
2018/04/18	16:59:11	ok	ok	304.8540	240.978	0.000000	21.84	70.648	13.555	617607641.695668	6	304.7666	2.73214e-03	1.88354e-03
2018/04/18	17:04:11	ok	ok	304.8500	240.984	0.000000	21.85	70.679	13.569	605155293.637657	7	304.7515	2.63512e-03	1.83403e-03
2018/04/18	17:09:11	ok	ok	304.8540	240.988	0.000000	21.86	70.740	13.588	607704359.454028	7	304.7782	2.60825e-03	1.76462e-03
2018/04/18	17:14:11	ok	ok	304.8520	240.994	0.000000	21.84	70.795	13.583	621855426.546820	7	304.5453	2.78591e-03	2.33902e-03
2018/04/18	17:19:11	ok	ok	304.8560	240.998	0.000000	21.84	70.854	13.594	616317269.477978	7	304.7891	2.58684e-03	1.76766e-03
2018/04/18	17:24:11	ok	ok	304.8540	241.007	0.000000	21.86	70.887	13.616	621485074.752963	7	304.7976	2.56302e-03	1.80537e-03
2018/04/18	17:29:11	ok	ok	304.8520	241.009	0.000000	21.84	70.942	13.611	599796285.679619	7	304.6988	2.70217e-03	1.80671e-03
2018/04/18	17:34:11	ok	ok	304.8560	241.020	0.000000	21.87	71.006	13.647	621473237.899845	6	304.6629	2.85837e-03	1.82899e-03
2018/04/18	17:39:11	ok	ok	304.8640	241.035	0.000000	21.83	71.057	13.625	615541579.422422	6	304.8166	2.71600e-03	2.03968e-03
2018/04/18	17:44:11	ok	ok	304.8600	241.040	0.000000	21.82	71.085	13.623	598102130.476213	6	304.7144	2.78796e-03	1.93994e-03
2018/04/18	17:49:11	ok	ok	304.8700	241.047	0.000000	21.82	71.143	13.634	600838873.504860	6	304.7736	2.76458e-03	1.94573e-03
2018/04/18	17:54:11	ok	ok	304.8740	241.057	0.000000	21.80	71.198	13.629	637864966.804798	2	304.7269	2.68415e-03	2.21776e-16
2018/04/18	17:59:11	ok	ok	304.8800	241.067	0.000000	21.78	71.253	13.624	609461465.635272	7	304.7741	2.62959e-03	1.72861e-03
2018/04/18	18:04:11	ok	ok	304.8840	241.087	0.000000	21.76	71.308	13.618	598237069.607765	6	304.6556	2.87790e-03	1.75157e-03
2018/04/18	18:09:11	ok	ok	304.8880	241.103	0.000000	21.72	71.389	13.602	616358142.081443	7	304.7326	2.74301e-03	1.48686e-03
2018/04/18	18:14:11	ok	ok	304.8960	241.117	0.000000	21.69	71.441	13.589	595902729.464700	6	304.7447	2.77311e-03	1.85244e-03
2018/04/18	18:19:11	ok	ok	304.9100	241.132	0.000000	21.68	71.469	13.586	604748432.054137	6	304.9275	2.69380e-03	1.43963e-03
2018/04/18	18:24:11	ok	ok	304.9180	241.144	0.000000	21.64	71.520	13.565	605761247.252640	6	304.7983	2.73332e-03	1.99559e-03
2018/04/18	18:29:11	ok	ok	304.9260	241.169	0.000000	21.60	71.571	13.543	596967335.180882	7	304.8528	2.62522e-03	1.80235e-03
2018/04/18	18:34:11	ok	ok	304.9380	241.183	0.000000	21.57	71.624	13.530	608564445.258784	6	304.9474	2.72206e-03	1.44742e-03
2018/04/18	18:39:11	ok	ok	304.9480	241.197	0.000000	21.53	71.704	13.513	591046656.865226	6	304.8231	2.77916e-03	1.95481e-03
2018/04/18	18:44:11	ok	ok	304.9580	241.222	0.000000	21.46	71.749	13.467	603966147.193592	7	304.8579	2.65734e-03	1.79134e-03
2018/04/18	18:49:11	ok	ok	304.9660	241.242	0.000000	21.44	71.804	13.462	592534535.923076	6	304.8483	2.73227e-03	2.00425e-03
2018/04/18	18:54:11	ok	ok	304.9840	241.270	0.000000	21.37	71.878	13.422	610255966.239202	6	304.7874	2.88583e-03	1.83401e-03
2018/04/18	18:59:11	ok	ok	304.9840	241.292	0.000000	21.31	71.925	13.384	591041401.806719	6	304.8476	2.77400e-03	1.95172e-03
2018/04/18	19:04:11	ok	ok	305.0060	241.321	0.000000	21.26	71.974	13.354	595440187.132026	7	304.9052	2.68720e-03	1.78828e-03
2018/04/18	19:09:11	ok	ok	305.0140	241.351	0.000000	21.19	72.019	13.309	593398895.436037	3	304.5046	2.89816e-03	1.99561e-04
2018/04/18	19:14:11	ok	ok	305.0360	241.378	0.000000	21.13	72.095	13.276	598782496.750295	6	304.9263	2.71602e-03	2.04366e-03
2018/04/18	19:19:11	ok	ok	305.0520	241.400	0.000000	21.06	72.140	13.231	589089354.670624	6	304.9483	2.73182e-03	1.89150e-03
2018/04/18	19:24:11	ok	ok	305.0620	241.421	0.000000	21.00	72.187	13.193	584104371.151482	6	304.8617	2.85102e-03	1.79179e-03
2018/04/18	19:29:11	ok	ok	305.0860	241.451	0.000000	20.92	72.230	13.140	574015069.957757	7	304.9813	2.61661e-03	1.85462e-03
2018/04/18	19:34:11	ok	ok	305.0940	241.470	0.000000	20.87	72.279	13.111	589475627.939491	6	304.8729	2.92074e-03	1.80790e-03
2018/04/18	19:39:11	ok	ok	305.1180	241.495	0.000000	20.82	72.327	13.082	577043684.316978	7	305.0591	1.99698e-03	3.02691e-03
2018/04/18	19:44:11	ok	ok	305.1340	241.519	0.000000	20.73	72.368	13.021	578055590.782596	2	304.9957	2.67743e-03	1.81188e-16
2018/04/18	19:49:11	ok	ok	305.1460	241.545	0.000000	20.66	72.413	12.976	598105814.040146	7	304.9933	2.76580e-03	1.46832e-03
2018/04/18	19:54:11	ok	ok	305.1680	241.575	0.000000	20.59	72.458	12.931	573694460.140915	6	305.0261	2.75221e-03	2.00805e-03
2018/04/18	19:59:11	ok	ok	305.1860	241.605	0.000000	20.51	72.500	12.879	583902272.260037	6	305.0744	2.76387e-03	1.97597e-03
2018/04/18	20:04:11	ok	ok	305.2020	241.628	0.000000	20.44	72.516	12.829	580872285.530551	6	305.2132	2.67065e-03	1.47620e-03
2018/04/18	20:09:11	ok	ok	305.2220	241.646	0.000000	20.36	72.559	12.777	586783142.946580	2	305.5493	2.24728e-03	3.48626e-16
2018/04/18	20:14:11	ok	ok	305.2360	241.666	0.000000	20.28	72.601	12.725	594180158.202478	2	305.1205	2.71595e-03	2.21358e-16
2018/04/18	20:19:11	ok	ok	305.2460	241.688	0.000000	20.21	72.617	12.676	603568756.029127	7	305.0719	2.75385e-03	1.71732e-03
2018/04/18	20:24:11	ok	ok	305.2600	241.708	0.000000	20.14	72.661	12.632	585920218.422982	2	305.6974	2.26574e-03	1.55854e-17
2018/04/18	20:29:11	ok	ok	305.2820	241.728	0.000000	20.08	72.679	12.591	593227991.970589	3	305.5154	2.31488e-03	4.79606e-04
2018/04/18	20:34:11	ok	ok	305.2980	241.746	0.000000	20.02	72.696	12.550	589609350.372849	2	304.2789	2.17822e-03	1.25312e-16
2018/04/18	20:39:11	ok	ok	305.3100	241.776	0.000000	19.95	72.712	12.501	581422566.084310	3	305.7098	2.13341e-03	4.74534e-04
2018/04/18	20:44:11	ok	ok	305.3300	241.798	0.000000	19.88	72.756	12.457	586922059.135672	4	305.2959	2.58870e-03	5.32771e-04
2018/04/18	20:49:11	ok	ok	305.3460	241.824	0.000000	19.80	72.769	12.402	591967503.226529	3	305.5967	2.32307e-03	4.52698e-04
2018/04/18	20:54:11	ok	ok	305.3640	241.845	0.000000	19.72	72.812	12.351	585139674.558498	2	305.8233	2.25660e-03	3.56405e-17
2018/04/18	20:59:11	ok	ok	305.3800	241.858	0.000000	19.64	72.825	12.295	604171478.853122	6	305.2852	2.64479e-03	2.77535e-04
2018/04/18	21:04:11	ok	ok	305.3960	241.878	0.000000	19.58	72.843	12.255	591867211.676772	2	306.0164	2.07542e-03	2.37651e-16
2018/04/18	21:09:11	ok	ok	305.4080	241.896	0.000000	19.52	72.860	12.215	594617030.734975	4	303.6598	4.15570e-03	4.79522e-04
2018/04/18	21:14:11	ok	ok	305.4260	241.909	0.000000	19.44	72.873	12.160	584889317.585415	3	305.9429	2.05152e-03	3.80364e-04
2018/04/18	21:19:11	ok	ok	305.4420	241.912	0.000000	19.37	72.860	12.108	567897751.167163	3	305.9524	2.04184e-03	5.36450e-04
2018/04/18	21:24:11	ok	ok	305.4560	241.934	0.000000	19.30	72.875	12.060	580659520.530306	3	305.8958	2.13658e-03	5.25555e-04
2018/04/18	21:29:11	ok	ok	305.4760	241.951	0.000000	19.24	72.892	12.021	584498423.891485	3	305.8372	2.19847e-03	4.40979e-04
2018/04/18	21:34:11	ok	ok	305.4860	241.972	0.000000	19.18	72.938	11.986	573020584.021055	2	306.2836	1.90392e-03	5.88785e-16
2018/04/18	21:39:11	ok	ok	305.4940	241.986	0.000000	19.11	72.896	11.930	586908261.573154	3	306.0176	2.02014e-03	4.87245e-04
2018/04/18	21:44:11	ok	ok	305.5180	242.007	0.000000	19.03	72.938	11.881	566631228.441789	3	306.0571	2.03713e-03	6.14289e-04
2018/04/18	21:49:11	ok	ok	305.5340	242.020	0.000000	18.98	72.957	11.849	583000241.845296	6	305.4703	2.60344e-03	4.35128e-04
2018/04/18	21:54:11	ok	ok	305.5520	242.033	0.000000	18.90	72.942	11.791	570957586.937172	2	306.6630	1.10802e-03	2.19600e-16
2018/04/18	21:59:11	ok	ok	305.5660	242.042	0.000000	18.84	72.959	11.752	568015226.733894	2	305.1450	3.79463e-03	1.23764e-16
2018/04/18	22:04:11	ok	ok	305.5800	242.053	0.000000	18.76	72.972	11.698	561908655.400676	3	305.9793	2.17779e-03	5.72310e-04
2018/04/18	22:09:11	ok	ok	305.5940	242.063	0.000000	18.69	72.958	11.648	564992804.400028	2	306.2164	2.07565e-03	4.35857e-16
2018/04/18	22:14:11	ok	ok	305.6140	242.085	0.000000	18.64	72.978	11.617	563862757.305297	2	305.5867	2.12762e-03	1.20205e-16
2018/04/18	22:19:11	ok	ok	305.6300	242.097	0.000000	18.57	72.993	11.571	554259606.660106	4	305.3914	2.79251e-03	9.25225e-04
2018/04/18	22:24:11	ok	ok	305.6340	242.116	0.000000	18.49	73.006	11.519	574367371.655156	6	305.6669	2.52445e-03	6.08665e-04
2018/04/18	22:29:11	ok	ok	305.6540	242.122	0.000000	18.44	72.996	11.483	576530434.266384	2	305.5333	2.66038e-03	7.15050e-17
2018/04/18	22:34:11	ok	ok	305.6720	242.137	0.000000	18.36	73.038	11.435	554927711.598699	6	305.7506	2.47759e-03	6.93682e-04
2018/04/18	22:39:11	ok	ok	305.6800	242.143	0.000000	18.29	73.024	11.386	557617494.824616	6	305.7131	2.49651e-03	5.47591e-04
2018/04/18	22:44:11	ok	ok	305.6960	242.155	0.000000	18.23	73.013	11.344	551231699.844709	2	306.5133	1.85657e-03	4.63629e-17
2018/04/18	22:49:11	ok	ok	305.7100	242.157	0.000000	18.16	72.999	11.295	555220862.424271	3	306.2037	2.02340e-03	5.38207e-04
2018/04/18	22:54:11	ok	ok	305.7200	242.171	0.000000	18.12	72.991	11.267	561124295.307599	3	306.0885	2.17982e-03	4.42814e-04
2018/04/18	22:59:11	ok	ok	305.7320	242.170	0.000000	18.06	72.980	11.225	562640313.236605	3	306.1259	2.16378e-03	4.96228e-04
2018/04/18	23:04:11	ok	ok	305.7500	242.180	0.000000	18.00	72.997	11.187	552343101.208506	7	305.6404	2.53344e-03	1.45226e-03
2018/04/18	23:09:11	ok	ok	305.7520	242.179	0.000000	17.94	72.985	11.146	557596642.289641	7	305.6376	2.57437e-03	1.18659e-03
2018/04/18	23:14:11	ok	ok	305.7640	242.190	0.000000	17.90	72.977	11.118	559208507.395911	2	305.6774	2.61238e-03	9.47295e-17
2018/04/18	23:19:11	ok	ok	305.7860	242.199	0.000000	17.85	72.967	11.084	554468448.202101	6	305.8006	2.55255e-03	8.26918e-04
2018/04/18	23:24:11	ok	ok	305.8000	242.211	0.000000	17.78	72.982	11.040	547175413.664068	2	305.7410	2.58357e-03	9.33804e-17
2018/04/18	23:29:11	ok	ok	305.8100	242.212	0.000000	17.74	72.975	11.012	555635301.286454	6	305.8395	2.48945e-03	5.81682e-04
2018/04/18	23:34:11	ok	ok	305.8240	242.225	0.000000	17.69	72.965	10.978	550620297.871250	3	306.4837	1.91532e-03	6.53306e-04
2018/04/18	23:39:11	ok	ok	305.8320	242.228	0.000000	17.64	72.926	10.940	535646244.425943	2	306.6614	1.87518e-03	2.40654e-16
2018/04/18	23:44:11	ok	ok	305.8460	242.237	0.000000	17.58	72.943	10.903	543727181.737004	3	306.4111	1.98024e-03	6.20166e-04
2018/04/18	23:49:11	ok	ok	305.8540	242.241	0.000000	17.54	72.936	10.876	560369924.866123	7	305.6607	2.68638e-03	1.07222e-03
2018/04/18	23:54:11	ok	ok	305.8660	242.246	0.000000	17.48	72.924	10.836	538194889.817219	3	306.5402	1.82104e-03	6.64157e-04
2018/04/18	23:59:11	ok	ok	305.8760	242.242	0.000000	17.42	72.912	10.795	543206788.586475	3	306.5842	1.84438e-03	5.83979e-04
2018/04/19	00:04:11	ok	ok	305.8940	242.240	0.000000	17.37	72.902	10.762	533540431.901128	7	305.7724	2.58476e-03	1.48460e-03
2018/04/19	00:09:11	ok	ok	305.9020	242.238	0.000000	17.34	72.897	10.741	525502890.571520	3	306.6707	1.77646e-03	5.65902e-04
2018/04/19	00:14:11	ok	ok	305.9100	242.240	0.000000	17.27	72.883	10.695	535012709.863764	7	305.7696	2.59168e-03	1.46327e-03
2018/04/19	00:19:11	ok	ok	305.9240	242.240	0.000000	17.24	72.877	10.675	526531599.379098	3	306.4924	1.98761e-03	5.93299e-04
2018/04/19	00:24:11	ok	ok	305.9400	242.252	0.000000	17.18	72.865	10.635	537479770.562069	7	305.9333	2.51799e-03	9.38498e-04
2018/04/19	00:29:11	ok	ok	305.9460	242.261	0.000000	17.13	72.856	10.602	545633704.069461	7	305.8531	2.53778e-03	1.23828e-03
2018/04/19	00:34:11	ok	ok	305.9580	242.258	0.000000	17.08	72.874	10.573	542264862.759356	3	306.7102	1.79344e-03	6.92665e-04
2018/04/19	00:39:11	ok	ok	305.9680	242.277	0.000000	17.02	72.863	10.533	528650575.439140	7	305.8532	2.60460e-03	1.57064e-03
2018/04/19	00:44:11	ok	ok	305.9780	242.275	0.000000	16.98	72.855	10.507	526778333.331827	3	306.7146	1.80010e-03	4.85772e-04
2018/04/19	00:49:11	ok	ok	305.9880	242.286	0.000000	16.94	72.847	10.480	537838743.583237	7	306.0375	2.50438e-03	6.59284e-04
2018/04/19	00:54:11	ok	ok	306.0020	242.279	0.000000	16.88	72.835	10.441	525773449.820544	3	306.8759	1.70037e-03	5.74291e-04
2018/04/19	00:59:11	ok	ok	306.0100	242.290	0.000000	16.85	72.829	10.422	525852151.784248	7	305.8585	2.62944e-03	1.38298e-03
2018/04/19	01:04:11	ok	ok	306.0180	242.280	0.000000	16.80	72.820	10.389	526014559.530460	7	305.9045	2.56213e-03	1.54556e-03
2018/04/19	01:09:11	ok	ok	306.0320	242.281	0.000000	16.77	72.814	10.370	532510619.550347	7	305.9214	2.53002e-03	1.42398e-03
2018/04/19	01:14:11	ok	ok	306.0420	242.285	0.000000	16.70	72.800	10.324	538965079.778025	7	305.8323	2.68675e-03	1.32609e-03
2018/04/19	01:19:11	ok	ok	306.0500	242.273	0.000000	16.66	72.792	10.298	529672175.797778	7	305.9232	2.62004e-03	1.42404e-03
2018/04/19	01:24:11	ok	ok	306.0580	242.276	0.000000	16.62	72.785	10.272	524810179.001726	7	305.9041	2.59878e-03	1.55043e-03
2018/04/19	01:29:11	ok	ok	306.0720	242.281	0.000000	16.58	72.777	10.247	524524142.881357	7	305.9653	2.53901e-03	1.58708e-03
2018/04/19	01:34:11	ok	ok	306.0800	242.285	0.000000	16.54	72.798	10.225	518435040.840210	7	305.9806	2.55817e-03	1.50664e-03
2018/04/19	01:39:11	ok	ok	306.0920	242.275	0.000000	16.50	72.761	10.195	524986991.126272	7	305.9929	2.55028e-03	1.56559e-03
2018/04/19	01:44:11	ok	ok	306.1020	242.269	0.000000	16.45	72.751	10.163	519410568.738657	7	305.9921	2.61257e-03	1.61591e-03
2018/04/19	01:49:11	ok	ok	306.1060	242.277	0.000000	16.41	72.744	10.138	525934511.732038	2	306.0600	2.39176e-03	2.07285e-16
2018/04/19	01:54:11	ok	ok	306.1100	242.283	0.000000	16.37	72.736	10.112	522420481.193570	7	306.0322	2.58162e-03	1.39993e-03
2018/04/19	01:59:11	ok	ok	306.1320	242.278	0.000000	16.32	72.726	10.081	532188405.544189	7	305.9258	2.70802e-03	1.47213e-03
2018/04/19	02:04:11	ok	ok	306.1400	242.281	0.000000	16.28	72.718	10.055	525929918.537158	7	305.9984	2.66855e-03	1.56401e-03
2018/04/19	02:09:11	ok	ok	306.1440	242.274	0.000000	16.24	72.710	10.030	536660082.380825	7	306.0510	2.62411e-03	1.26221e-03
2018/04/19	02:14:11	ok	ok	306.1560	242.275	0.000000	16.20	72.703	10.005	514857494.470375	7	306.0714	2.55192e-03	1.62656e-03
2018/04/19	02:19:11	ok	ok	306.1660	242.279	0.000000	16.16	72.695	9.980	518234917.468013	7	306.0552	2.61929e-03	1.59299e-03
2018/04/19	02:24:11	ok	ok	306.1740	242.274	0.000000	16.12	72.715	9.959	535608836.089638	7	306.0777	2.61096e-03	1.32727e-03
2018/04/19	02:29:11	ok	ok	306.1820	242.276	0.000000	16.09	72.710	9.940	511817046.561451	7	306.0503	2.65939e-03	1.59206e-03
2018/04/19	02:34:11	ok	ok	306.1860	242.264	0.000000	16.03	72.698	9.902	508904202.971254	7	306.0580	2.64827e-03	1.55277e-03
2018/04/19	02:39:11	ok	ok	306.2020	242.260	0.000000	16.00	72.663	9.880	534112030.295869	3	305.8259	2.89193e-03	8.34536e-05
2018/04/19	02:44:11	ok	ok	306.2080	242.263	0.000000	15.96	72.684	9.859	519621523.740585	7	306.0814	2.62380e-03	1.60327e-03
2018/04/19	02:49:11	ok	ok	306.2220	242.245	0.000000	15.92	72.648	9.830	513268091.713824	7	306.1009	2.60706e-03	1.49820e-03
2018/04/19	02:54:11	ok	ok	306.2260	242.263	0.000000	15.90	72.672	9.821	515171300.552071	7	306.1026	2.66490e-03	1.57944e-03
2018/04/19	02:59:11	ok	ok	306.2360	242.258	0.000000	15.84	72.661	9.784	522643823.960988	7	306.1191	2.62971e-03	1.60896e-03
2018/04/19	03:04:11	ok	ok	306.2480	242.258	0.000000	15.81	72.626	9.762	518846747.670620	3	305.7599	2.91345e-03	1.28851e-04
2018/04/19	03:09:11	ok	ok	306.2560	242.260	0.000000	15.76	72.617	9.731	521991784.986850	7	306.1468	2.70235e-03	1.34992e-03
2018/04/19	03:14:11	ok	ok	306.2600	242.263	0.000000	15.72	72.609	9.707	526221231.816426	7	306.1798	2.62017e-03	1.45280e-03
2018/04/19	03:19:11	ok	ok	306.2660	242.267	0.000000	15.67	72.628	9.680	520125558.787802	7	306.1514	2.63907e-03	1.56519e-03
2018/04/19	03:24:11	ok	ok	306.2760	242.270	0.000000	15.66	72.597	9.670	521488672.155120	7	306.1805	2.60590e-03	1.58919e-03
2018/04/19	03:29:11	ok	ok	306.2820	242.271	0.000000	15.61	72.587	9.639	515156917.662849	7	306.1769	2.61201e-03	1.66493e-03
2018/04/19	03:34:11	ok	ok	306.2920	242.277	0.000000	15.57	72.579	9.615	522542747.934081	7	306.1680	2.61256e-03	1.47685e-03
2018/04/19	03:39:11	ok	ok	306.3040	242.267	0.000000	15.56	72.577	9.609	511008782.558550	7	306.1826	2.64613e-03	1.58040e-03
2018/04/19	03:44:11	ok	ok	306.3120	242.273	0.000000	15.52	72.541	9.581	523636902.545300	7	306.2172	2.61839e-03	1.68544e-03
2018/04/19	03:49:11	ok	ok	306.3140	242.271	0.000000	15.48	72.533	9.557	514548744.627486	7	306.2062	2.61280e-03	1.51105e-03
2018/04/19	03:54:11	ok	ok	306.3180	242.269	0.000000	15.45	72.527	9.539	525798894.167439	2	306.2600	2.39012e-03	3.52808e-16
2018/04/19	03:59:11	ok	ok	306.3320	242.265	0.000000	15.41	72.520	9.514	510654509.022234	7	306.2363	2.61089e-03	1.62953e-03
2018/04/19	04:04:11	ok	ok	306.3400	242.244	0.000000	15.38	72.514	9.496	517484578.637244	7	306.2419	2.61082e-03	1.40031e-03
2018/04/19	04:09:11	ok	ok	306.3420	242.238	0.000000	15.35	72.508	9.478	507071567.952981	7	306.1944	2.68317e-03	1.56354e-03
2018/04/19	04:14:11	ok	ok	306.3500	242.232	0.000000	15.31	72.500	9.454	513007182.089533	7	306.2213	2.63372e-03	1.45741e-03
2018/04/19	04:19:11	ok	ok	306.3580	242.222	0.000000	15.30	72.527	9.452	510891472.121228	7	306.2569	2.61310e-03	1.62228e-03
2018/04/19	04:24:11	ok	ok	306.3640	242.222	0.000000	15.26	72.490	9.424	509853437.657271	7	306.2101	2.70349e-03	1.45470e-03
2018/04/19	04:29:11	ok	ok	306.3720	242.218	0.000000	15.23	72.484	9.407	527533414.992789	7	306.2711	2.64045e-03	1.33476e-03
2018/04/19	04:34:11	ok	ok	306.3760	242.217	0.000000	15.18	72.475	9.377	520904348.183159	7	306.2744	2.68591e-03	1.46721e-03
2018/04/19	04:39:11	ok	ok	306.3880	242.206	0.000000	15.17	72.473	9.371	514310877.643268	7	306.2846	2.60545e-03	1.54316e-03
2018/04/19	04:44:11	ok	ok	306.3900	242.204	0.000000	15.14	72.467	9.353	519033605.371641	7	306.2766	2.66614e-03	1.65597e-03
2018/04/19	04:49:11	ok	ok	306.3980	242.196	0.000000	15.10	72.488	9.333	525644061.240093	7	306.3141	2.65684e-03	1.17413e-03
2018/04/19	04:54:11	ok	ok	306.4120	242.206	0.000000	15.07	72.453	9.312	521565925.329353	7	306.2751	2.64437e-03	1.52262e-03
2018/04/19	04:59:11	ok	ok	306.4160	242.210	0.000000	15.03	72.445	9.288	500458079.727832	7	306.3005	2.61386e-03	1.59601e-03
2018/04/19	05:04:11	ok	ok	306.4220	242.206	0.000000	15.00	72.440	9.270	536678754.969053	7	306.2912	2.72733e-03	1.31907e-03
2018/04/19	05:09:11	ok	ok	306.4320	242.199	0.000000	14.96	72.432	9.247	528695871.992111	7	306.3808	2.62137e-03	1.29432e-03
2018/04/19	05:14:11	ok	ok	306.4380	242.198	0.000000	14.95	72.430	9.241	510075706.354632	7	306.3461	2.62570e-03	1.43225e-03
2018/04/19	05:19:11	ok	ok	306.4420	242.195	0.000000	14.90	72.420	9.212	512193412.369596	7	306.3234	2.69378e-03	1.52292e-03
2018/04/19	05:24:11	ok	ok	306.4480	242.196	0.000000	14.88	72.416	9.200	515437010.673897	7	306.3119	2.68036e-03	1.60080e-03
2018/04/19	05:29:11	ok	ok	306.4520	242.191	0.000000	14.86	72.412	9.188	524087133.210887	7	306.4105	2.59942e-03	1.25063e-03
2018/04/19	05:34:11	ok	ok	306.4580	242.195	0.000000	14.82	72.376	9.161	532809215.339274	7	306.4015	2.62401e-03	1.28067e-03
2018/04/19	05:39:11	ok	ok	306.4660	242.187	0.000000	14.82	72.376	9.161	523763971.182417	7	306.3643	2.64142e-03	1.49464e-03
2018/04/19	05:44:11	ok	ok	306.4740	242.178	0.000000	14.78	72.397	9.142	508994626.155259	7	306.3765	2.65901e-03	1.64224e-03
2018/04/19	05:49:11	ok	ok	306.4820	242.185	0.000000	14.76	72.364	9.126	500469987.983183	7	306.3527	2.68779e-03	1.60055e-03
2018/04/19	05:54:11	ok	ok	306.4880	242.167	0.000000	14.74	72.360	9.115	506315071.371322	7	306.3661	2.62727e-03	1.60546e-03
2018/04/19	05:59:11	ok	ok	306.4840	242.160	0.000000	14.72	72.328	9.099	510102847.575888	7	306.3719	2.63724e-03	1.66025e-03
2018/04/19	06:04:11	ok	--	309.8280	244.031	0.000000	14.70	72.296	9.084	5350458.501751	3	283.7050	5.06800e-03	1.75465e-02
2018/04/19	06:09:11	ok	ok	306.4720	242.090	0.000000	14.68	72.292	9.073	505054554.838849	7	306.3970	2.60110e-03	1.40530e-03
2018/04/19	06:14:11	ok	ok	306.4940	242.125	0.000000	14.67	72.290	9.067	517279292.689897	7	306.4140	2.69873e-03	1.33071e-03
2018/04/19	06:19:11	ok	ok	306.5020	242.136	0.000000	14.67	72.261	9.063	510403508.810512	7	306.4200	2.59476e-03	1.47675e-03
2018/04/19	06:24:11	ok	ok	306.5060	242.126	0.000000	14.64	72.227	9.043	507938710.159379	7	306.3786	2.65966e-03	1.57944e-03
2018/04/19	06:29:11	ok	ok	306.5040	242.124	0.000000	14.64	72.227	9.043	519275897.855469	7	306.3938	2.64133e-03	1.40275e-03
2018/04/19	06:34:11	ok	ok	306.5060	242.131	0.000000	14.63	72.225	9.037	514499282.138696	7	306.3917	2.62870e-03	1.60807e-03
2018/04/19	06:39:11	ok	ok	306.5100	242.134	0.000000	14.62	72.194	9.027	514606146.042920	7	306.4389	2.61802e-03	1.42293e-03
2018/04/19	06:44:11	ok	ok	306.5140	242.137	0.000000	14.62	72.194	9.027	517610474.724995	7	306.4023	2.69433e-03	1.46354e-03
2018/04/19	06:49:11	ok	ok	306.5140	242.124	0.000000	14.60	72.162	9.012	512430899.691222	7	306.4169	2.62558e-03	1.67924e-03
2018/04/19	06:54:11	ok	ok	306.5100	242.129	0.000000	14.59	72.160	9.007	510919171.469343	7	306.3928	2.65796e-03	1.56017e-03
2018/04/19	06:59:11	ok	ok	306.5180	242.134	0.000000	14.57	72.128	8.992	514732542.967342	7	306.3774	2.62381e-03	1.53344e-03
2018/04/19	07:04:11	ok	ok	306.5080	242.136	0.000000	14.58	72.130	8.997	528380016.547999	7	306.3444	2.71099e-03	1.32483e-03
2018/04/19	07:09:11	ok	ok	306.5100	242.143	0.000000	14.57	72.099	8.988	526801484.630285	7	306.3857	2.67515e-03	1.36139e-03
2018/04/19	07:14:11	ok	ok	306.5120	242.139	0.000000	14.58	72.073	8.990	517732277.270976	7	306.3797	2.66870e-03	1.57747e-03
2018/04/19	07:19:11	ok	ok	306.5180	242.145	0.000000	14.58	72.044	8.987	525961397.941594	7	306.4490	1.95934e-03	2.82152e-03
2018/04/19	07:24:11	ok	ok	306.5140	242.143	0.000000	14.58	72.016	8.983	527891170.944300	7	306.4089	2.65414e-03	1.47209e-03
2018/04/19	07:29:11	ok	ok	306.5120	242.166	0.000000	14.58	71.987	8.980	526516529.846425	7	306.3792	2.69002e-03	1.64019e-03
2018/04/19	07:34:11	ok	ok	306.5120	242.158	0.000000	14.58	72.016	8.983	527918785.810889	7	306.3930	2.67000e-03	1.61042e-03
2018/04/19	07:39:11	ok	ok	306.5040	242.160	0.000000	14.59	71.961	8.982	527693767.638176	7	306.4126	2.64135e-03	1.67456e-03
2018/04/19	07:44:11	ok	ok	306.5060	242.163	0.000000	14.61	71.907	8.986	536343969.291145	7	306.4130	2.60683e-03	1.44635e-03
2018/04/19	07:49:11	ok	ok	306.5000	242.173	0.000000	14.63	71.883	8.994	536372452.776595	7	306.3729	2.64648e-03	1.64788e-03
2018/04/19	07:54:11	ok	ok	306.4960	242.170	0.000000	14.63	71.854	8.990	540107528.361115	7	306.3913	2.63457e-03	1.36640e-03
2018/04/19	07:59:11	ok	ok	306.4880	242.182	0.000000	14.66	71.831	9.004	522684152.990016	7	306.3816	2.64286e-03	1.60966e-03
2018/04/19	08:04:11	ok	ok	306.4840	242.198	0.000000	14.68	71.778	9.008	531390880.958150	7	306.3379	2.68019e-03	1.61073e-03
2018/04/19	08:09:11	ok	ok	306.4780	242.193	0.000000	14.72	71.757	9.028	551694276.450072	7	306.3905	2.62369e-03	1.40809e-03
2018/04/19	08:14:11	ok	ok	306.4640	242.204	0.000000	14.76	71.708	9.044	546658387.606321	7	306.3249	2.69227e-03	1.54961e-03
2018/04/19	08:19:11	ok	ok	306.4540	242.206	0.000000	14.80	71.659	9.059	538124985.787205	7	306.3206	2.65817e-03	1.52882e-03
2018/04/19	08:24:11	ok	ok	306.4420	242.216	0.000000	14.87	71.586	9.089	551627336.327846	7	306.3422	2.63402e-03	1.55574e-03
2018/04/19	08:29:11	ok	ok	306.4240	242.222	0.000000	14.90	71.535	9.099	542848200.481979	7	306.2803	2.67585e-03	1.51922e-03
2018/04/19	08:34:11	ok	ok	306.4100	242.243	0.000000	14.94	71.485	9.115	560302453.724239	7	306.3667	2.60113e-03	1.35243e-03
2018/04/19	08:39:11	ok	ok	306.3980	242.239	0.000000	15.04	71.419	9.162	536266175.477308	7	306.2722	2.65484e-03	1.59832e-03
2018/04/19	08:44:11	ok	ok	306.3800	242.265	0.000000	15.11	71.404	9.199	548959886.317595	7	306.2750	2.64821e-03	1.66441e-03
2018/04/19	08:49:11	ok	ok	306.3640	242.265	0.000000	15.16	71.327	9.217	553130800.318940	7	306.1747	2.75667e-03	1.35978e-03
2018/04/19	08:54:11	ok	ok	306.3460	242.275	0.000000	15.25	71.287	9.262	543778884.279779	7	306.2002	2.68675e-03	1.50479e-03
2018/04/19	08:59:11	ok	ok	306.3240	242.281	0.000000	15.33	71.217	9.298	549943610.898830	7	306.2033	2.62670e-03	1.56541e-03
2018/04/19	09:04:11	ok	ok	306.3060	242.299	0.000000	15.42	71.177	9.344	561483180.667846	7	306.2232	2.59434e-03	1.40796e-03
2018/04/19	09:09:11	ok	ok	306.2960	242.323	0.000000	15.52	71.138	9.396	553667238.108720	7	306.1743	2.62940e-03	1.56399e-03
2018/04/19	09:14:11	ok	ok	306.6180	242.343	0.000000	15.58	71.092	9.424	555463449.191866	7	306.2789	2.45731e-03	1.59058e-03
2018/04/19	09:19:11	ok	ok	306.2540	242.371	0.000000	15.67	71.081	9.474	559791708.985210	7	306.1532	2.63107e-03	1.39304e-03
2018/04/19	09:24:11	ok	ok	306.2280	242.377	0.000000	15.76	71.041	9.520	572468803.415879	7	306.0523	2.71134e-03	1.30375e-03
2018/04/19	09:29:11	ok	ok	306.2120	242.409	0.000000	15.84	70.998	9.560	574770230.081816	7	306.0975	2.63840e-03	1.35527e-03
2018/04/19	09:34:11	ok	ok	306.1920	242.427	0.000000	15.94	70.960	9.613	568978868.672420	7	306.0929	2.55702e-03	1.51964e-03
2018/04/19	09:39:11	ok	ok	306.1720	242.449	0.000000	16.00	70.943	9.646	587257911.922507	7	306.0541	2.60028e-03	1.29288e-03
2018/04/19	09:44:11	ok	ok	306.4980	242.455	0.000000	16.10	70.933	9.703	585413988.996441	7	306.1508	2.47150e-03	1.54790e-03
2018/04/19	09:49:11	ok	ok	306.1340	242.457	0.000000	16.20	70.923	9.760	597205140.765440	7	306.0355	2.57295e-03	1.49206e-03
2018/04/19	09:54:11	ok	ok	306.4660	242.476	0.000000	16.30	70.884	9.814	608695813.169343	7	306.1271	2.46235e-03	1.62308e-03
2018/04/19	09:59:11	ok	ok	306.4400	242.497	0.000000	16.41	70.905	9.882	593473116.503429	7	306.0062	2.53442e-03	1.52026e-03
2018/04/19	10:04:11	ok	ok	306.4240	242.514	0.000000	16.47	70.859	9.911	605798705.965999	7	306.0726	2.45119e-03	1.64544e-03
2018/04/19	10:09:11	ok	ok	306.4020	242.534	0.000000	16.55	70.874	9.961	608830019.505587	7	306.0630	2.42005e-03	1.32750e-03
2018/04/19	10:14:11	ok	ok	306.0280	242.556	0.000000	16.64	70.834	10.009	604012239.998947	7	305.9340	2.50400e-03	1.55135e-03
2018/04/19	10:19:11	ok	ok	306.3600	242.571	0.000000	16.75	70.826	10.074	627086550.405457	7	306.0174	2.42884e-03	1.43987e-03
2018/04/19	10:24:11	ok	ok	305.9880	242.582	0.000000	16.82	70.810	10.114	607742702.029294	7	305.7860	2.63950e-03	1.21829e-03
2018/04/19	10:29:11	ok	ok	306.3240	242.591	0.000000	16.94	70.804	10.187	611038154.220439	7	305.9792	2.39444e-03	1.28088e-03
2018/04/19	10:34:11	ok	ok	306.3040	242.594	0.000000	17.03	70.792	10.240	617850836.264194	7	305.9573	2.39503e-03	1.47235e-03
2018/04/19	10:39:11	ok	ok	306.2820	242.607	0.000000	17.12	70.751	10.289	621505774.578010	6	305.6397	2.74873e-03	1.19046e-03
2018/04/19	10:44:11	ok	ok	306.2600	242.601	0.000000	17.24	70.745	10.362	619259746.527769	7	305.9183	2.37509e-03	1.20313e-03
2018/04/19	10:49:11	ok	ok	306.2340	242.611	0.000000	17.32	70.731	10.410	605922767.748653	2	306.6912	1.83054e-03	1.81244e-16
2018/04/19	10:54:11	ok	ok	306.2160	242.620	0.000000	17.43	70.723	10.477	612949078.334784	5	305.3248	2.97651e-03	1.50439e-03
2018/04/19	10:59:11	ok	ok	306.1880	242.619	0.000000	17.54	70.715	10.545	621204588.706182	6	305.9602	2.38802e-03	9.78290e-04
2018/04/19	11:04:11	ok	ok	306.1720	242.632	0.000000	17.64	70.705	10.607	629427823.372145	3	306.4868	1.81024e-03	5.88555e-04
2018/04/19	11:09:11	ok	ok	306.1440	242.635	0.000000	17.75	70.697	10.675	639466198.520833	6	305.9818	2.29835e-03	6.64480e-04
2018/04/19	11:14:11	ok	ok	306.1220	242.637	0.000000	17.88	70.664	10.753	641738898.792647	5	305.4992	2.76245e-03	1.26107e-03
2018/04/19	11:19:11	ok	ok	306.0940	242.631	0.000000	17.99	70.655	10.822	624568769.656124	2	306.6171	1.82164e-03	1.67107e-16
2018/04/19	11:24:11	ok	ok	306.0720	242.620	0.000000	18.12	70.622	10.901	619157046.672670	2	306.6248	1.74561e-03	2.78076e-16
2018/04/19	11:29:11	ok	ok	306.0460	242.605	0.000000	18.24	70.615	10.978	626440762.512582	7	305.6995	1.76674e-03	2.61512e-03
2018/04/19	11:34:11	ok	ok	306.0140	242.595	0.000000	18.34	70.605	11.041	633418461.184697	3	306.2794	1.85373e-03	5.06595e-04
2018/04/19	11:39:11	ok	ok	305.9920	242.587	0.000000	18.50	70.577	11.142	633184594.641606	3	306.3028	1.84081e-03	6.11234e-04
2018/04/19	11:44:11	ok	ok	305.9600	242.583	0.000000	18.62	70.600	11.225	647570217.910045	3	306.0006	2.13674e-03	6.03412e-04
2018/04/19	11:49:11	ok	ok	305.9340	242.576	0.000000	18.76	70.568	11.313	639937462.724429	3	306.2002	1.87908e-03	6.07046e-04
2018/04/19	11:54:11	ok	ok	305.9040	242.556	0.000000	18.87	70.589	11.390	641144532.331374	2	305.7613	2.38417e-03	9.56710e-17
2018/04/19	11:59:11	ok	ok	305.8780	242.537	0.000000	19.01	70.557	11.479	650523148.621514	2	306.1798	1.94700e-03	2.01093e-16
2018/04/19	12:04:11	ok	ok	305.8520	242.514	0.000000	19.14	70.552	11.567	675244595.068449	2	305.9050	2.19570e-03	1.45551e-16
2018/04/19	12:09:11	ok	ok	305.8200	242.486	0.000000	19.30	70.553	11.676	647301498.902903	3	305.8871	2.06908e-03	5.85677e-04
2018/04/19	12:14:11	ok	ok	305.7920	242.472	0.000000	19.40	70.543	11.743	663663824.390248	3	305.6906	2.21832e-03	5.17106e-04
2018/04/19	12:19:11	ok	ok	305.7660	242.464	0.000000	19.55	70.542	11.847	646773674.823059	2	305.8905	2.09081e-03	2.62843e-16
2018/04/19	12:24:11	ok	ok	305.7360	242.444	0.000000	19.70	70.540	11.951	637717032.953156	2	306.1133	1.86121e-03	1.00135e-16
2018/04/19	12:29:11	ok	ok	305.7020	242.418	0.000000	19.81	70.561	12.032	648461656.102517	2	305.7325	2.99464e-04	7.90268e-17
2018/04/19	12:34:11	ok	ok	305.6780	242.390	0.000000	19.96	70.560	12.138	677861167.817758	3	305.7172	2.09619e-03	5.57032e-04
2018/04/19	12:39:11	ok	ok	305.6520	242.357	0.000000	20.09	70.555	12.230	656298412.892548	2	305.6958	1.66347e-04	1.94816e-16
2018/04/19	12:44:11	ok	ok	305.6240	242.328	0.000000	20.22	70.579	12.327	676872787.867620	4	304.8927	2.86365e-03	8.25835e-04
2018/04/19	12:49:11	ok	ok	305.5940	242.297	0.000000	20.36	70.576	12.428	658608582.298827	2	305.6829	2.16682e-03	5.57022e-16
2018/04/19	12:54:11	ok	ok	305.5680	242.277	0.000000	20.48	70.599	12.519	667155160.041211	6	305.6056	-3.71038e-04	4.34502e-04
2018/04/19	12:59:11	ok	ok	305.5420	242.250	0.000000	20.63	70.627	12.634	660044997.606750	2	305.5775	9.98028e-05	9.88229e-17
2018/04/19	13:04:11	ok	ok	305.5160	242.227	0.000000	20.74	70.677	12.724	668674739.419376	2	305.4958	1.66367e-04	2.27962e-16
2018/04/19	13:09:11	ok	ok	305.4920	242.203	0.000000	20.88	70.703	12.833	669744886.207870	6	305.0641	2.67594e-03	1.98784e-03
2018/04/19	13:14:11	ok	ok	305.4680	242.165	0.000000	21.00	70.726	12.926	666810412.692470	6	305.1085	2.59419e-03	1.88686e-03
2018/04/19	13:19:11	ok	ok	305.4460	242.136	0.000000	21.13	70.750	13.029	683712518.011476	6	305.1111	2.56202e-03	1.96171e-03
2018/04/19	13:24:11	ok	ok	305.4220	242.107	0.000000	21.24	70.771	13.116	673727523.176445	6	305.0643	2.57682e-03	1.95671e-03
2018/04/19	13:29:11	ok	ok	305.4020	242.079	0.000000	21.37	70.795	13.219	690099952.131413	6	305.0557	2.53018e-03	1.97089e-03
2018/04/19	13:34:11	ok	ok	305.3760	242.056	0.000000	21.47	70.843	13.305	696823984.984059	2	304.9867	5.32886e-04	3.94777e-16
2018/04/19	13:39:11	ok	ok	305.3560	242.030	0.000000	21.58	70.893	13.399	711844858.147167	2	304.3600	1.60178e-03	1.42340e-16
2018/04/19	13:44:11	ok	ok	305.3360	242.002	0.000000	21.70	70.916	13.497	693598481.308267	6	304.9826	2.56944e-03	1.88830e-03
2018/04/19	13:49:11	ok	ok	305.3160	241.974	0.000000	21.81	70.936	13.587	698270433.542848	6	304.9570	2.55326e-03	1.83249e-03
2018/04/19	13:54:11	ok	ok	305.2980	241.943	0.000000	21.90	70.982	13.666	704466350.810117	2	305.3183	6.65075e-05	2.87449e-16
2018/04/19	13:59:11	ok	ok	305.2720	241.922	0.000000	22.01	71.003	13.757	692274906.999090	6	304.8965	2.54443e-03	1.84001e-03
2018/04/19	14:04:11	ok	ok	305.2540	241.890	0.000000	22.13	71.055	13.862	705401971.131415	6	304.8514	2.62094e-03	1.87876e-03
2018/04/19	14:09:11	ok	ok	305.2360	241.857	0.000000	22.22	71.101	13.943	726511201.863719	6	304.8552	2.54950e-03	1.68547e-03
2018/04/19	14:14:11	ok	ok	305.2200	241.829	0.000000	22.31	71.147	14.025	694629767.812765	2	304.0144	2.09185e-03	4.02147e-16
2018/04/19	14:19:11	ok	ok	305.2020	241.807	0.000000	22.40	71.194	14.107	700000779.784541	4	303.7112	3.33483e-03	1.01921e-03
2018/04/19	14:24:11	ok	ok	305.1840	241.777	0.000000	22.49	71.240	14.189	694684778.061618	6	304.8235	2.56837e-03	1.94828e-03
2018/04/19	14:29:11	ok	ok	305.1680	241.750	0.000000	22.60	71.261	14.283	717868954.347768	2	305.2450	-1.99410e-04	4.69179e-17
2018/04/19	14:34:11	ok	ok	305.1520	241.719	0.000000	22.69	71.307	14.366	712175313.513520	2	305.0733	2.65996e-04	1.43840e-16
2018/04/19	14:39:11	ok	ok	305.1340	241.697	0.000000	22.78	71.353	14.449	673964627.048243	2	305.1633	-1.32947e-04	1.86363e-16
2018/04/19	14:44:11	ok	ok	305.1240	241.676	0.000000	22.87	71.400	14.533	674065672.623830	2	305.2083	-3.32290e-04	1.70308e-16
2018/04/19	14:49:11	ok	ok	305.1020	241.652	0.000000	22.95	71.444	14.609	674949858.689372	2	304.6600	2.39655e-03	1.34876e-16
2018/04/19	14:54:11	ok	ok	305.0940	241.627	0.000000	23.06	71.494	14.711	682439506.556111	2	304.7667	1.33082e-03	2.94905e-16
2018/04/19	14:59:11	ok	ok	305.0760	241.610	0.000000	23.12	71.565	14.776	703189895.021907	2	305.0958	1.66161e-04	4.36672e-16
2018/04/19	15:04:11	ok	ok	305.0680	241.587	0.000000	23.20	71.580	14.847	682939686.294750	2	305.2533	-5.31389e-04	3.24412e-16
2018/04/19	15:09:11	ok	ok	305.0580	241.572	0.000000	23.26	71.650	14.913	680727764.860370	2	305.2083	-3.32146e-04	1.70308e-16
2018/04/19	15:14:11	ok	ok	305.0480	241.545	0.000000	23.34	71.694	14.990	682353971.035281	2	305.8367	-1.45828e-03	5.69034e-16
2018/04/19	15:19:11	ok	ok	305.0360	241.533	0.000000	23.39	71.763	15.047	668000813.184427	2	303.8244	1.69027e-03	4.16875e-17
2018/04/19	15:24:11	ok	ok	305.0280	241.517	0.000000	23.45	71.803	15.107	669249450.681963	6	304.5956	2.52790e-03	1.77143e-03
2018/04/19	15:29:11	ok	ok	305.0240	241.499	0.000000	23.51	71.874	15.174	672539816.522220	2	304.9550	1.99393e-04	2.83456e-16
2018/04/19	15:34:11	ok	ok	305.0100	241.481	0.000000	23.55	71.911	15.216	697942764.283479	2	304.0989	1.37736e-03	1.42365e-16
2018/04/19	15:39:11	ok	ok	305.0040	241.472	0.000000	23.62	71.983	15.292	684278572.418462	2	305.0675	-2.98946e-04	3.50581e-17
2018/04/19	15:44:11	ok	ok	304.9980	241.459	0.000000	23.66	72.049	15.341	707018446.508210	2	304.2411	1.02134e-03	9.48627e-17
2018/04/19	15:49:11	ok	ok	304.9920	241.456	0.000000	23.72	72.120	15.408	673025858.809179	2	304.1733	1.06597e-03	8.63881e-16
2018/04/19	15:54:11	ok	ok	304.9920	241.450	0.000000	23.78	72.160	15.470	696027950.736512	2	304.7429	1.13995e-03	3.35032e-16
2018/04/19	15:59:11	ok	ok	304.9860	241.438	0.000000	23.80	72.194	15.494	673364535.369785	2	304.9889	-2.46075e-04	3.52481e-16
2018/04/19	16:04:11	ok	ok	304.9780	241.430	0.000000	23.84	72.260	15.544	667389613.376200	6	304.5357	2.58714e-03	1.81523e-03
2018/04/19	16:09:11	ok	ok	304.9780	241.425	0.000000	23.88	72.326	15.594	694809998.887502	6	304.5662	2.48899e-03	1.78485e-03
2018/04/19	16:14:11	ok	ok	304.9740	241.417	0.000000	23.91	72.362	15.628	678700201.614266	2	305.5589	-1.01676e-03	3.19188e-16
2018/04/19	16:19:11	ok	ok	304.9700	241.415	0.000000	23.94	72.426	15.668	668922263.430535	2	304.1733	1.06579e-03	8.63881e-16
2018/04/19	16:24:11	ok	ok	304.9680	241.416	0.000000	23.98	72.463	15.712	661776619.165872	2	304.9858	-2.32521e-04	8.89055e-17
2018/04/19	16:29:11	ok	ok	304.9640	241.408	0.000000	24.02	72.530	15.762	670612082.840738	2	303.6178	1.95747e-03	8.75296e-16
2018/04/19	16:34:11	ok	ok	304.9600	241.407	0.000000	24.04	72.563	15.787	663388159.849944	6	304.5953	2.34703e-03	1.88947e-03
2018/04/19	16:39:11	ok	ok	304.9640	241.415	0.000000	24.08	72.629	15.837	675134467.740718	6	304.5362	2.49465e-03	1.68335e-03
2018/04/19	16:44:11	ok	ok	304.9640	241.409	0.000000	24.10	72.692	15.869	684214470.540558	6	304.5486	2.52027e-03	1.86034e-03
2018/04/19	16:49:11	ok	ok	304.9640	241.418	0.000000	24.09	72.719	15.866	668091097.513951	3	304.4520	3.37402e-04	5.41029e-05
2018/04/19	16:54:11	ok	ok	304.9580	241.420	0.000000	24.11	72.782	15.898	670752472.782915	2	303.2011	2.62853e-03	6.70012e-16
2018/04/19	16:59:11	ok	ok	304.9600	241.429	0.000000	24.14	72.847	15.939	673073022.827655	3	301.8729	5.22404e-03	6.46986e-04
2018/04/19	17:04:11	ok	ok	304.9680	241.433	0.000000	24.13	72.903	15.942	680922615.368267	6	304.5503	2.48288e-03	1.79214e-03
2018/04/19	17:09:11	ok	ok	304.9740	241.445	0.000000	24.16	72.909	15.971	655131613.568566	2	304.9858	-2.32550e-04	8.89055e-17
2018/04/19	17:14:11	ok	ok	304.9740	241.451	0.000000	24.14	72.993	15.971	647272565.912287	2	304.1733	1.06595e-03	8.63881e-16
2018/04/19	17:19:11	ok	ok	304.9780	241.465	0.000000	24.16	73.056	16.003	667184914.941579	2	305.0900	-3.98553e-04	3.72679e-16
2018/04/19	17:24:11	ok	ok	304.9820	241.477	0.000000	24.16	73.085	16.009	658593074.477127	6	304.5483	2.43754e-03	1.77877e-03
2018/04/19	17:29:11	ok	ok	304.9920	241.489	0.000000	24.15	73.142	16.013	675851278.565167	2	305.7011	-1.37019e-03	8.61301e-16
2018/04/19	17:34:11	ok	ok	304.9940	241.496	0.000000	24.14	73.170	16.009	668093634.086733	6	304.5747	2.42021e-03	1.72540e-03
2018/04/19	17:39:11	ok	ok	305.0000	241.510	0.000000	24.16	73.232	16.041	667397211.856466	6	304.5766	2.54382e-03	1.80784e-03
2018/04/19	17:44:11	ok	ok	305.0100	241.530	0.000000	24.13	73.314	16.032	657943613.551197	2	304.1800	2.79898e-03	4.40685e-17
2018/04/19	17:49:11	ok	ok	305.0140	241.549	0.000000	24.10	73.338	16.010	635867712.288434	2	305.0675	-2.99041e-04	3.50581e-17
2018/04/19	17:54:11	ok	ok	305.0280	241.569	0.000000	24.09	73.424	16.020	653448022.956066	2	303.8922	1.64567e-03	4.81534e-16
2018/04/19	17:59:11	ok	ok	305.0320	241.594	0.000000	24.06	73.448	15.998	657627002.731989	6	304.6964	2.33889e-03	1.77109e-03
2018/04/19	18:04:11	ok	ok	305.0420	241.614	0.000000	24.04	73.502	15.991	651856545.612187	2	304.5133	2.46393e-03	1.49978e-16
2018/04/19	18:09:11	ok	ok	305.0600	241.638	0.000000	24.01	73.584	15.982	671083876.304186	6	304.7371	2.28492e-03	1.76468e-03
2018/04/19	18:14:11	ok	ok	305.0660	241.661	0.000000	23.97	73.606	15.951	654664210.897772	2	305.1492	-3.65566e-04	2.32851e-17
2018/04/19	18:19:11	ok	ok	305.0780	241.691	0.000000	23.93	73.657	15.925	652759059.387143	2	304.2378	1.15568e-03	1.46504e-16
2018/04/19	18:24:11	ok	ok	305.0920	241.717	0.000000	23.89	73.737	15.907	662054435.457480	2	304.2378	1.15581e-03	1.46504e-16
2018/04/19	18:29:11	ok	ok	305.1040	241.746	0.000000	23.88	73.794	15.910	648671081.330435	2	305.3067	-1.06329e-03	1.89825e-16
2018/04/19	18:34:11	ok	ok	304.7800	241.780	0.000000	23.82	73.811	15.860	642751858.993860	2	304.3056	1.11140e-03	4.15916e-17
2018/04/19	18:39:11	ok	ok	305.1320	241.811	0.000000	23.76	73.887	15.822	634221085.294728	2	305.2300	-1.19682e-03	1.68218e-16
2018/04/19	18:44:11	ok	ok	305.1480	241.847	0.000000	23.71	73.936	15.787	651308385.882602	2	304.8933	1.06518e-03	1.10843e-16
2018/04/19	18:49:11	ok	ok	305.1660	241.894	0.000000	23.62	74.064	15.734	640496127.992958	2	304.7900	3.99655e-04	1.46228e-16
2018/04/19	18:54:11	ok	ok	305.1880	241.939	0.000000	23.55	74.138	15.687	626243781.147318	2	304.7333	2.66536e-03	3.54575e-16
2018/04/19	18:59:11	ok	ok	305.2060	241.979	0.000000	23.49	74.156	15.638	617430622.159709	2	305.5600	-1.59515e-03	1.69093e-16
2018/04/19	19:04:11	ok	ok	305.2180	242.016	0.000000	23.44	74.204	15.603	634246325.299139	2	304.5089	9.78329e-04	6.04146e-17
2018/04/19	19:09:11	ok	ok	305.2340	242.052	0.000000	23.37	74.220	15.545	613330023.964684	2	305.5067	-1.06394e-03	1.60304e-16
2018/04/19	19:14:11	ok	ok	305.2560	242.093	0.000000	23.28	74.290	15.480	609961591.652296	2	305.5067	-1.06412e-03	1.60304e-16
2018/04/19	19:19:11	ok	ok	305.2760	242.130	0.000000	23.22	74.336	15.436	625576593.727787	2	304.2211	1.82583e-03	6.49930e-16
2018/04/19	19:24:11	ok	ok	305.2960	242.168	0.000000	23.15	74.381	15.384	631359566.293281	2	305.0952	7.61348e-04	1.22673e-16
2018/04/19	19:29:11	ok	ok	305.3120	242.209	0.000000	23.07	74.423	15.323	633362563.343776	7	305.3774	7.72849e-04	2.47120e-03
2018/04/19	19:34:11	ok	ok	305.3280	242.256	0.000000	22.99	74.466	15.262	636347879.526849	6	304.9427	2.57683e-03	1.64311e-03
2018/04/19	19:39:11	ok	ok	305.3540	242.286	0.000000	22.92	74.481	15.204	608126969.597731	2	305.6333	-1.33066e-03	3.63596e-16
2018/04/19	19:44:11	ok	ok	305.3700	242.330	0.000000	22.84	74.524	15.143	616391473.465291	2	305.3408	-3.33044e-05	7.93951e-17
2018/04/19	19:49:11	ok	ok	305.3920	242.373	0.000000	22.76	74.566	15.083	585276564.523608	7	305.0390	2.39709e-03	1.91553e-03
2018/04/19	19:54:11	ok	ok	305.4080	242.410	0.000000	22.68	74.608	15.022	597030338.309998	6	304.9904	2.63366e-03	1.81518e-03
2018/04/19	19:59:11	ok	ok	305.4240	242.450	0.000000	22.60	74.651	14.962	608976165.110950	6	305.0203	2.64215e-03	1.80014e-03
2018/04/19	20:04:11	ok	ok	305.4500	242.493	0.000000	22.52	74.664	14.896	599616964.282633	6	305.1143	2.51220e-03	1.94259e-03
2018/04/19	20:09:11	ok	ok	305.4680	242.529	0.000000	22.44	74.677	14.831	600805144.385865	7	305.0780	2.50287e-03	1.72557e-03
2018/04/19	20:14:11	ok	ok	305.4920	242.569	0.000000	22.38	74.723	14.789	587439085.440721	6	305.0664	2.57993e-03	1.85898e-03
2018/04/19	20:19:11	ok	ok	305.5060	242.609	0.000000	22.29	74.764	14.721	588198953.358293	6	305.2004	2.45934e-03	1.85514e-03
2018/04/19	20:24:11	ok	ok	305.5240	242.643	0.000000	22.22	74.779	14.664	591045445.963406	6	305.0934	2.68508e-03	1.87298e-03
2018/04/19	20:29:11	ok	ok	305.5460	242.678	0.000000	22.14	74.821	14.605	598017503.936838	7	305.2498	1.89701e-03	2.67377e-03
2018/04/19	20:34:11	ok	ok	305.5680	242.710	0.000000	22.06	74.834	14.541	612309894.621317	7	305.1721	2.52907e-03	1.78040e-03
2018/04/19	20:39:11	ok	ok	305.5840	242.748	0.000000	21.98	74.847	14.477	618925035.257074	7	305.2219	2.53456e-03	1.61252e-03
2018/04/19	20:44:11	ok	ok	305.6040	242.795	0.000000	21.91	74.862	14.421	600306680.937123	7	305.3099	2.39813e-03	1.74669e-03
2018/04/19	20:49:11	ok	ok	305.6240	242.821	0.000000	21.82	74.844	14.343	593030370.025895	7	305.2108	2.53709e-03	1.73129e-03
2018/04/19	20:54:11	ok	ok	305.6460	242.859	0.000000	21.74	74.886	14.285	602278168.569696	7	305.3334	2.38784e-03	1.75036e-03
2018/04/19	20:59:11	ok	ok	305.6600	242.890	0.000000	21.67	74.901	14.231	605293176.208145	7	305.3607	2.43248e-03	1.82830e-03
2018/04/19	21:04:11	ok	ok	305.6820	242.924	0.000000	21.58	74.912	14.159	615436751.701580	7	305.4148	1.79373e-03	2.78787e-03
2018/04/19	21:09:11	ok	ok	305.7060	242.948	0.000000	21.50	74.896	14.091	611910876.177595	7	305.4052	2.41059e-03	1.76195e-03
2018/04/19	21:14:11	ok	ok	305.7200	242.984	0.000000	21.44	74.942	14.051	600988945.933525	7	305.4023	2.41790e-03	1.77904e-03
2018/04/19	21:19:11	ok	ok	305.7420	243.017	0.000000	21.36	74.955	13.988	598974545.857321	7	305.4272	2.45181e-03	1.81656e-03
2018/04/19	21:24:11	ok	ok	305.7560	243.049	0.000000	21.30	74.972	13.943	619177488.220991	3	304.9625	2.82438e-03	6.84132e-05
2018/04/19	21:29:11	ok	ok	305.7740	243.077	0.000000	21.23	74.929	13.878	610629369.595974	7	305.4427	2.44419e-03	1.74307e-03
2018/04/19	21:34:11	ok	ok	305.7940	243.101	0.000000	21.14	74.940	13.808	618279842.099735	7	305.5352	1.81031e-03	2.82035e-03
2018/04/19	21:39:11	ok	ok	305.8120	243.127	0.000000	21.06	74.982	13.752	609456837.401730	3	305.7046	2.22113e-03	4.65741e-04
2018/04/19	21:44:11	ok	ok	305.8260	243.160	0.000000	21.00	74.970	13.702	617032638.219203	3	305.7324	2.21506e-03	3.63025e-04
2018/04/19	21:49:11	ok	ok	305.8440	243.178	0.000000	20.92	74.954	13.636	604949086.769807	7	305.4817	2.47590e-03	1.77133e-03
2018/04/19	21:54:11	ok	ok	305.8640	243.206	0.000000	20.85	74.969	13.583	632052228.450589	2	305.7467	5.34087e-04	2.93960e-16
2018/04/19	21:59:11	ok	ok	305.8820	243.236	0.000000	20.79	74.986	13.539	602056891.402674	2	305.7689	2.31449e-03	8.58888e-17
2018/04/19	22:04:11	ok	ok	305.9040	243.263	0.000000	20.70	74.968	13.465	619045318.970900	2	306.0273	-3.63902e-04	8.28657e-16
2018/04/19	22:09:11	ok	ok	305.9160	243.289	0.000000	20.63	74.983	13.413	595607588.324829	3	305.8585	2.16467e-03	4.72104e-04
2018/04/19	22:14:11	ok	ok	305.9320	243.316	0.000000	20.54	74.994	13.345	620375305.782854	2	305.8676	2.32723e-03	8.57249e-17
2018/04/19	22:19:11	ok	ok	305.9520	243.335	0.000000	20.48	74.982	13.296	616517929.742648	2	305.9271	2.23159e-03	1.00343e-16
2018/04/19	22:24:11	ok	ok	305.9680	243.360	0.000000	20.41	74.997	13.245	622192255.101874	3	305.8532	2.24112e-03	4.63315e-04
2018/04/19	22:29:11	ok	ok	305.9860	243.383	0.000000	20.34	75.012	13.193	596038244.395651	3	305.8159	2.25748e-03	4.09849e-04
2018/04/19	22:34:11	ok	ok	306.0020	243.397	0.000000	20.26	74.996	13.129	604251365.563086	2	305.8676	2.32800e-03	9.33774e-17
2018/04/19	22:39:11	ok	ok	306.0180	243.422	0.000000	20.19	74.982	13.073	618075489.082619	2	306.1943	2.05887e-03	4.05451e-16
2018/04/19	22:44:11	ok	ok	306.0320	243.444	0.000000	20.11	74.994	13.015	605239781.504348	2	306.1943	2.05905e-03	4.05451e-16
2018/04/19	22:49:11	ok	ok	306.0500	243.469	0.000000	20.06	74.984	12.975	607939666.926297	2	305.9765	2.23882e-03	1.01546e-16
2018/04/19	22:54:11	ok	ok	306.0640	243.493	0.000000	19.99	74.970	12.919	608814143.521604	3	306.0424	2.13522e-03	4.49475e-04
2018/04/19	22:59:11	ok	ok	306.0860	243.519	0.000000	19.93	74.958	12.872	622015522.456358	2	306.1348	2.15546e-03	3.15085e-16
2018/04/19	23:04:11	ok	ok	306.0960	243.533	0.000000	19.86	74.973	12.822	623348735.320718	2	305.9740	2.26487e-03	1.80732e-16
2018/04/19	23:09:11	ok	ok	306.1080	243.558	0.000000	19.80	74.961	12.775	606387273.761697	2	306.2386	2.11694e-03	1.96118e-16
2018/04/19	23:14:11	ok	ok	306.1220	243.567	0.000000	19.75	74.951	12.736	614376425.085466	2	306.3798	1.95400e-03	3.18430e-16
2018/04/19	23:19:11	ok	ok	306.1380	243.588	0.000000	19.68	74.909	12.677	622069690.487633	2	306.0778	2.22645e-03	8.12062e-17
2018/04/19	23:24:11	ok	ok	306.1540	243.600	0.000000	19.60	74.921	12.619	610717281.075193	2	306.5133	1.86765e-03	4.63629e-17
2018/04/19	23:29:11	ok	ok	306.1640	243.605	0.000000	19.57	74.915	12.596	598378675.009464	2	306.6248	1.75270e-03	2.78076e-16
2018/04/19	23:34:11	ok	ok	306.1840	243.624	0.000000	19.51	74.875	12.545	602996423.234679	2	306.4240	2.01136e-03	7.78621e-17
2018/04/19	23:39:11	ok	ok	306.1940	243.642	0.000000	19.44	74.861	12.491	605837208.216556	2	306.6767	1.73362e-03	3.59846e-16
2018/04/19	23:44:11	ok	ok	306.2080	243.656	0.000000	19.40	74.824	12.456	599627720.161015	3	306.3394	1.91521e-03	4.48673e-04
2018/04/19	23:49:11	ok	ok	306.2180	243.666	0.000000	19.36	74.845	12.430	601788896.550908	2	306.5057	1.94445e-03	2.78184e-16
2018/04/19	23:54:11	ok	ok	306.2300	243.683	0.000000	19.29	74.802	12.372	606080034.608708	2	306.6171	1.82954e-03	1.67107e-16
2018/04/19	23:59:11	ok	ok	306.2440	243.695	0.000000	19.24	74.792	12.334	605774999.097334	5	305.6926	2.63409e-03	5.45059e-04
2018/04/20	00:04:11	ok	ok	305.9300	243.709	0.000000	19.19	74.782	12.296	600865877.782726	7	305.7387	2.54370e-03	9.10414e-04
2018/04/20	00:09:11	ok	ok	306.2620	243.722	0.000000	19.14	74.743	12.254	589423773.425447	3	306.4763	1.96993e-03	5.71016e-04
2018/04/20	00:14:11	ok	ok	306.2740	243.732	0.000000	19.10	74.735	12.224	578958387.250730	2	306.7729	1.77182e-03	5.29884e-16
2018/04/20	00:19:11	ok	ok	305.9640	243.734	0.000000	19.05	74.725	12.186	589364324.477761	2	306.8026	1.72404e-03	7.15601e-17
2018/04/20	00:24:11	ok	ok	306.2940	243.740	0.000000	19.02	74.691	12.159	590057696.803800	5	305.6206	2.79645e-03	1.44807e-03
2018/04/20	00:29:11	ok	ok	306.3060	243.752	0.000000	18.96	74.679	12.114	591442534.650168	3	306.3876	2.00555e-03	5.15563e-04
2018/04/20	00:34:11	ok	ok	305.9920	243.764	0.000000	18.92	74.671	12.084	583216433.551456	2	305.5612	2.79591e-03	1.86444e-16
2018/04/20	00:39:11	ok	ok	306.3220	243.771	0.000000	18.88	74.634	12.050	598688248.701893	3	306.2937	2.11695e-03	4.51302e-04
2018/04/20	00:44:11	ok	ok	306.3360	243.786	0.000000	18.84	74.626	12.020	594167232.379034	3	306.5607	1.86905e-03	4.79434e-04
2018/04/20	00:49:11	ok	ok	306.3460	243.793	0.000000	18.81	74.592	11.993	590163605.119297	3	306.5702	1.85936e-03	6.35203e-04
2018/04/20	00:54:11	ok	ok	306.0320	243.806	0.000000	18.77	74.584	11.964	587857392.307700	2	306.6836	1.91585e-03	6.30590e-16
2018/04/20	00:59:11	ok	ok	306.3640	243.813	0.000000	18.72	74.545	11.922	594237415.183305	7	306.0430	1.71888e-03	2.47481e-03
2018/04/20	01:04:11	ok	ok	306.3700	243.820	0.000000	18.68	74.537	11.893	593475358.118739	7	306.0465	1.75415e-03	2.49910e-03
2018/04/20	01:09:11	ok	ok	306.0540	243.841	0.000000	18.64	74.529	11.864	583044622.035478	2	306.0400	1.60490e-03	1.73996e-16
2018/04/20	01:14:11	ok	ok	306.3860	243.839	0.000000	18.62	74.525	11.849	579856099.862939	2	306.7652	1.84888e-03	2.71175e-16
2018/04/20	01:19:11	ok	ok	306.3960	243.855	0.000000	18.58	74.489	11.815	585927833.595018	5	305.7088	2.79353e-03	1.42864e-03
2018/04/20	01:24:11	ok	ok	306.4060	243.871	0.000000	18.54	74.481	11.786	598442787.193006	5	305.7998	2.68628e-03	1.26106e-03
2018/04/20	01:29:11	ok	ok	306.4200	243.871	0.000000	18.49	74.471	11.750	602192155.267373	2	306.2702	2.30401e-03	6.83946e-17
2018/04/20	01:34:11	ok	ok	306.4280	243.876	0.000000	18.46	74.465	11.728	601565137.188916	5	305.5551	2.94050e-03	1.32812e-03
2018/04/20	01:39:11	ok	ok	306.4400	243.883	0.000000	18.41	74.455	11.692	600001926.893077	5	305.9327	2.61154e-03	6.77350e-04
2018/04/20	01:44:11	ok	ok	306.1200	243.891	0.000000	18.36	74.445	11.656	576288604.489187	2	306.9507	1.74337e-03	3.25465e-16
2018/04/20	01:49:11	ok	ok	306.4560	243.898	0.000000	18.31	74.435	11.620	582160619.535519	3	306.5129	2.03766e-03	4.08552e-04
2018/04/20	01:54:11	ok	ok	306.4660	243.902	0.000000	18.28	74.457	11.602	574605271.566938	2	306.9210	1.79125e-03	1.69747e-16
2018/04/20	01:59:11	ok	ok	306.4800	243.909	0.000000	18.24	74.421	11.569	586461304.030308	7	306.1906	1.68484e-03	2.60434e-03
2018/04/20	02:04:11	ok	ok	306.4900	243.918	0.000000	18.20	74.413	11.541	579164898.761881	5	305.6650	2.91205e-03	1.41640e-03
2018/04/20	02:09:11	ok	ok	306.4960	243.931	0.000000	18.14	74.430	11.502	580175115.963245	6	305.8268	2.72926e-03	1.29850e-03
2018/04/20	02:14:11	ok	ok	306.5140	243.933	0.000000	18.09	74.420	11.467	597620231.812216	5	305.6747	2.89911e-03	1.41257e-03
2018/04/20	02:19:11	ok	ok	306.5200	243.950	0.000000	18.05	74.440	11.443	583008292.108797	3	306.7189	1.87859e-03	6.32702e-04
2018/04/20	02:24:11	ok	ok	306.5320	243.963	0.000000	18.02	74.434	11.421	604471994.071576	6	305.9696	2.64042e-03	1.00615e-03
2018/04/20	02:29:11	ok	ok	306.5420	243.964	0.000000	17.96	74.394	11.374	595157337.549718	5	305.6879	2.89262e-03	1.31729e-03
2018/04/20	02:34:11	ok	ok	306.5520	243.976	0.000000	17.92	74.386	11.346	585883020.534750	6	305.8905	2.73566e-03	1.31075e-03
2018/04/20	02:39:11	ok	ok	306.5660	243.988	0.000000	17.88	74.378	11.318	578641438.186136	6	305.9140	2.72127e-03	1.40152e-03
2018/04/20	02:44:11	ok	ok	306.5760	243.990	0.000000	17.84	74.398	11.294	599278084.332266	6	305.9716	2.65883e-03	1.17045e-03
2018/04/20	02:49:11	ok	ok	306.5880	243.999	0.000000	17.78	74.386	11.252	596036028.415084	6	305.9704	2.67075e-03	1.16486e-03
2018/04/20	02:54:11	ok	ok	306.6020	243.994	0.000000	17.74	74.379	11.224	587261131.406170	5	305.7657	2.79299e-03	1.49030e-03
2018/04/20	02:59:11	ok	ok	306.6080	244.007	0.000000	17.68	74.395	11.187	571345064.250364	3	306.9146	1.81179e-03	4.85456e-04
2018/04/20	03:04:11	ok	ok	306.6140	244.001	0.000000	17.64	74.359	11.155	585146416.693426	6	305.9941	2.69896e-03	1.10886e-03
2018/04/20	03:09:11	ok	ok	306.6340	244.014	0.000000	17.60	74.351	11.127	587666406.846048	6	305.9517	2.73974e-03	1.29691e-03
2018/04/20	03:14:11	ok	ok	306.6400	244.013	0.000000	17.54	74.367	11.090	586497797.133921	6	306.0901	2.64548e-03	1.17455e-03
2018/04/20	03:19:11	ok	ok	306.6520	244.027	0.000000	17.50	74.359	11.062	599185784.712249	7	306.3379	2.36215e-03	1.20182e-03
2018/04/20	03:24:11	ok	ok	306.6580	244.021	0.000000	17.46	74.351	11.035	588268427.603471	6	306.0144	2.69365e-03	1.38064e-03
2018/04/20	03:29:11	ok	ok	306.6760	244.023	0.000000	17.40	74.339	10.993	593397072.216848	6	306.0285	2.74536e-03	1.22709e-03
2018/04/20	03:34:11	ok	ok	306.6840	244.029	0.000000	17.38	74.335	10.980	588546277.547951	6	306.0496	2.71498e-03	1.17938e-03
2018/04/20	03:39:11	ok	ok	306.6920	244.044	0.000000	17.31	74.321	10.932	582664853.301980	6	306.0199	2.72674e-03	1.36065e-03
2018/04/20	03:44:11	ok	ok	306.7040	244.041	0.000000	17.30	74.319	10.925	591947442.094728	6	306.0829	2.65779e-03	1.14612e-03
2018/04/20	03:49:11	ok	ok	306.7120	244.044	0.000000	17.24	74.279	10.880	585196047.457416	3	307.0707	1.78738e-03	5.65165e-04
2018/04/20	03:54:11	ok	ok	306.7200	244.053	0.000000	17.20	74.271	10.853	586169852.008945	6	306.1033	2.68325e-03	1.36605e-03
2018/04/20	03:59:11	ok	ok	306.7260	244.060	0.000000	17.18	74.267	10.839	595765314.413208	6	306.0521	2.78269e-03	1.36621e-03
2018/04/20	04:04:11	ok	ok	306.7460	244.062	0.000000	17.14	74.259	10.812	568890441.706722	7	306.3977	2.38187e-03	1.48930e-03
2018/04/20	04:09:11	ok	ok	306.7480	244.063	0.000000	17.11	74.253	10.792	600615930.105284	7	306.4056	2.38956e-03	1.54057e-03
2018/04/20	04:14:11	ok	ok	306.7540	244.062	0.000000	17.06	74.215	10.754	575244919.102422	5	305.8619	3.01905e-03	1.41418e-03
2018/04/20	04:19:11	ok	ok	306.7620	244.062	0.000000	17.02	74.207	10.727	596105738.761239	7	306.4009	2.41933e-03	1.54797e-03
2018/04/20	04:24:11	ok	ok	306.7680	244.063	0.000000	17.00	74.203	10.714	576179756.999779	7	306.3704	2.40309e-03	1.44878e-03
2018/04/20	04:29:11	ok	ok	306.7740	244.062	0.000000	16.97	74.168	10.690	612289073.706933	6	306.2789	2.58396e-03	1.13331e-03
2018/04/20	04:34:11	ok	ok	306.7860	244.068	0.000000	16.93	74.160	10.663	596479599.292624	7	306.4230	2.41008e-03	1.44427e-03
2018/04/20	04:39:11	ok	ok	306.7980	244.068	0.000000	16.90	74.154	10.643	597312363.958047	7	306.4307	2.40942e-03	1.47189e-03
2018/04/20	04:44:11	ok	ok	306.8020	244.067	0.000000	16.88	74.122	10.626	587836109.521261	7	306.4369	2.39001e-03	1.47084e-03
2018/04/20	04:49:11	ok	ok	306.8080	244.077	0.000000	16.83	74.112	10.592	598283470.486656	7	306.4533	2.40465e-03	1.57804e-03
2018/04/20	04:54:11	ok	ok	306.8160	244.083	0.000000	16.82	74.081	10.582	594034977.976147	7	306.4432	2.42211e-03	1.52464e-03
2018/04/20	04:59:11	ok	ok	306.8200	244.086	0.000000	16.78	74.102	10.559	603365854.214689	7	306.4918	2.36679e-03	1.37698e-03
2018/04/20	05:04:11	ok	ok	306.8260	244.089	0.000000	16.75	74.067	10.535	598607736.956538	7	306.4966	2.39203e-03	1.29577e-03
2018/04/20	05:09:11	ok	ok	306.8340	244.083	0.000000	16.72	74.061	10.516	611331498.388334	5	305.9450	3.03383e-03	1.51478e-03
2018/04/20	05:14:11	ok	ok	306.8420	244.105	0.000000	16.70	74.057	10.502	589416659.791538	6	306.2171	2.72901e-03	1.44126e-03
2018/04/20	05:19:11	ok	ok	306.8460	244.102	0.000000	16.66	74.021	10.472	596839662.611318	6	306.2014	2.73241e-03	1.41946e-03
2018/04/20	05:24:11	ok	ok	306.8560	244.105	0.000000	16.65	74.019	10.466	593728688.116834	6	306.2072	2.72383e-03	1.41403e-03
2018/04/20	05:29:11	ok	ok	306.8600	244.110	0.000000	16.61	74.011	10.439	603630257.214374	6	306.2715	2.69116e-03	1.37441e-03
2018/04/20	05:34:11	ok	ok	306.8700	244.112	0.000000	16.60	73.980	10.429	594583570.095163	7	306.5156	2.41251e-03	1.55212e-03
2018/04/20	05:39:11	ok	ok	306.8720	244.117	0.000000	16.56	73.973	10.403	606421876.714276	6	306.2913	2.67262e-03	1.32854e-03
2018/04/20	05:44:11	ok	ok	306.8800	244.109	0.000000	16.55	73.971	10.396	603944070.366139	7	306.4943	2.42284e-03	1.46413e-03
2018/04/20	05:49:11	ok	ok	306.8880	244.120	0.000000	16.54	73.940	10.386	584482016.024205	7	306.5337	2.39598e-03	1.60968e-03
2018/04/20	05:54:11	ok	ok	306.8880	244.115	0.000000	16.51	73.934	10.366	588114167.854989	7	306.4729	2.46258e-03	1.50959e-03
2018/04/20	05:59:11	ok	ok	306.8920	244.111	0.000000	16.50	73.904	10.355	605363097.663944	7	306.5363	2.39282e-03	1.50751e-03
2018/04/20	06:04:11	ok	ok	306.8940	244.112	0.000000	16.48	73.900	10.342	590892360.628881	7	306.5322	2.40976e-03	1.50905e-03
2018/04/20	06:09:11	ok	ok	306.9020	244.111	0.000000	16.45	73.865	10.319	595043807.938635	7	306.5395	2.39931e-03	1.54053e-03
2018/04/20	06:14:11	ok	ok	306.9060	244.104	0.000000	16.42	73.831	10.296	596401657.947509	6	306.3285	2.68098e-03	1.35595e-03
2018/04/20	06:19:11	ok	ok	306.9080	244.111	0.000000	16.42	73.831	10.296	605388375.390584	6	306.3007	2.72133e-03	1.35238e-03
2018/04/20	06:24:11	ok	ok	306.9120	244.106	0.000000	16.41	73.829	10.289	589602082.008293	7	306.5303	2.44821e-03	1.49801e-03
2018/04/20	06:29:11	ok	ok	306.9160	244.110	0.000000	16.37	73.792	10.259	606068749.567694	7	306.5456	2.45383e-03	1.53081e-03
2018/04/20	06:34:11	ok	ok	306.9140	244.102	0.000000	16.37	73.792	10.259	601759246.825220	5	306.0021	3.08433e-03	1.48556e-03
2018/04/20	06:39:11	ok	ok	306.9200	244.103	0.000000	16.35	73.760	10.243	604288626.603719	7	306.6056	2.35559e-03	1.36727e-03
2018/04/20	06:44:11	ok	ok	306.9240	244.111	0.000000	16.36	73.762	10.249	583755793.576361	7	306.5374	2.44842e-03	1.48956e-03
2018/04/20	06:49:11	ok	ok	306.9260	244.100	0.000000	16.33	73.727	10.226	581102579.713825	7	306.5324	2.45609e-03	1.56322e-03
2018/04/20	06:54:11	ok	ok	306.9260	244.106	0.000000	16.34	73.701	10.228	600030638.014942	7	306.5709	2.43019e-03	1.63627e-03
2018/04/20	06:59:11	ok	ok	306.9300	244.111	0.000000	16.30	73.693	10.202	615780881.931002	6	306.3549	2.67846e-03	1.32483e-03
2018/04/20	07:04:11	ok	ok	306.9280	244.101	0.000000	16.30	73.664	10.199	610436902.549537	7	306.6111	2.41415e-03	1.18411e-03
2018/04/20	07:09:11	ok	ok	306.9340	244.106	0.000000	16.30	73.636	10.195	607253347.893307	7	306.5843	2.39000e-03	1.53358e-03
2018/04/20	07:14:11	ok	ok	306.9300	244.112	0.000000	16.31	73.638	10.201	604105554.883444	6	306.3619	2.65805e-03	1.32708e-03
2018/04/20	07:19:11	ok	ok	306.9380	244.114	0.000000	16.32	73.611	10.203	606521944.734661	7	306.5857	2.38844e-03	1.53473e-03
2018/04/20	07:24:11	ok	ok	306.9320	244.128	0.000000	16.31	73.552	10.189	600755016.559288	7	306.5158	2.52451e-03	1.44144e-03
2018/04/20	07:29:11	ok	ok	306.9320	244.129	0.000000	16.31	73.524	10.185	601475900.733715	7	306.5984	2.39377e-03	1.38378e-03
2018/04/20	07:34:11	ok	ok	306.9320	244.125	0.000000	16.30	73.550	10.183	610971814.477436	7	306.5901	2.40724e-03	1.35686e-03
2018/04/20	07:39:11	ok	ok	306.9300	244.122	0.000000	16.31	73.524	10.185	624344154.569987	6	306.3831	2.68940e-03	1.19089e-03
2018/04/20	07:44:11	ok	ok	306.9300	244.144	0.000000	16.32	73.469	10.184	603896340.918972	7	306.5430	2.45054e-03	1.51551e-03
2018/04/20	07:49:11	ok	ok	306.9240	244.138	0.000000	16.34	73.444	10.193	612698853.152887	7	306.6141	2.36279e-03	1.42059e-03
2018/04/20	07:54:11	ok	ok	306.9220	244.152	0.000000	16.33	73.414	10.182	601999363.896820	7	306.5483	2.45098e-03	1.56821e-03
2018/04/20	07:59:11	ok	ok	306.9160	244.147	0.000000	16.38	73.366	10.206	624884583.337862	6	306.3090	2.72033e-03	1.31109e-03
2018/04/20	08:04:11	ok	ok	306.9140	244.156	0.000000	16.39	73.368	10.213	604160077.716553	7	306.5306	2.40555e-03	1.59627e-03
2018/04/20	08:09:11	ok	ok	306.9100	244.162	0.000000	16.40	73.313	10.211	605810665.217297	7	306.5328	2.43205e-03	1.54612e-03
2018/04/20	08:14:11	ok	ok	306.8980	244.173	0.000000	16.43	73.291	10.226	619723734.825264	6	306.3230	2.67976e-03	1.31639e-03
2018/04/20	08:19:11	ok	ok	306.8920	244.175	0.000000	16.49	73.274	10.261	621859702.845703	7	306.4822	2.50690e-03	1.39833e-03
2018/04/20	08:24:11	ok	ok	306.8860	244.178	0.000000	16.51	73.192	10.262	621435443.539529	6	306.2828	2.71613e-03	1.36060e-03
2018/04/20	08:29:11	ok	ok	306.8780	244.169	0.000000	16.54	73.141	10.273	629786791.413208	6	306.2224	2.74229e-03	1.51183e-03
2018/04/20	08:34:11	ok	ok	306.8660	244.185	0.000000	16.60	73.124	10.308	619771641.255321	7	306.4297	2.48276e-03	1.51017e-03
2018/04/20	08:39:11	ok	ok	306.8540	244.187	0.000000	16.64	73.046	10.322	646798624.618946	7	306.5190	2.42278e-03	1.21842e-03
2018/04/20	08:44:11	ok	ok	306.8440	244.188	0.000000	16.69	73.027	10.350	626873482.050837	7	306.4192	2.48673e-03	1.50826e-03
2018/04/20	08:49:11	ok	ok	306.8280	244.184	0.000000	16.75	72.982	10.381	628518017.157272	6	306.1877	2.71031e-03	1.50140e-03
2018/04/20	08:54:11	ok	ok	306.8200	244.202	0.000000	16.79	72.932	10.399	638938136.087774	3	307.6463	1.34384e-03	8.20652e-04
2018/04/20	08:59:11	ok	ok	306.8000	244.190	0.000000	16.83	72.883	10.417	627291338.250946	7	306.4269	2.41697e-03	1.44619e-03
2018/04/20	09:04:11	ok	ok	306.7940	244.202	0.000000	16.90	72.839	10.454	644524655.900764	7	306.4631	2.35955e-03	1.29735e-03
2018/04/20	09:09:11	ok	ok	306.7800	244.186	0.000000	16.96	72.794	10.485	647485541.773920	7	306.4250	2.36416e-03	1.57514e-03
2018/04/20	09:14:11	ok	ok	306.7640	244.193	0.000000	17.03	72.750	10.523	634777513.585165	7	306.3708	2.41252e-03	1.54268e-03
2018/04/20	09:19:11	ok	ok	306.7500	244.192	0.000000	17.09	72.733	10.558	653766679.317243	6	306.1592	2.62445e-03	1.26117e-03
2018/04/20	09:24:11	ok	ok	306.7320	244.197	0.000000	17.14	72.685	10.583	646891786.763815	6	306.1035	2.67423e-03	1.33317e-03
2018/04/20	09:29:11	ok	ok	306.7220	244.191	0.000000	17.25	72.678	10.652	649148455.902464	5	306.0899	2.77184e-03	1.43059e-03
2018/04/20	09:34:11	ok	ok	306.7060	244.207	0.000000	17.28	72.655	10.668	672977152.956287	5	305.9122	2.89100e-03	1.28248e-03
2018/04/20	09:39:11	ok	ok	306.6880	244.214	0.000000	17.34	72.638	10.703	663868937.319298	6	306.0352	2.67591e-03	1.36761e-03
2018/04/20	09:44:11	ok	ok	306.6820	244.229	0.000000	17.41	72.623	10.746	669283585.151856	7	306.3157	2.40323e-03	1.27252e-03
2018/04/20	09:49:11	ok	ok	306.6680	244.239	0.000000	17.49	72.610	10.795	654095373.727060	7	306.3027	2.34511e-03	1.50551e-03
2018/04/20	09:54:11	ok	ok	306.6500	244.243	0.000000	17.55	72.564	10.827	674950737.137934	6	306.0468	2.65025e-03	1.16766e-03
2018/04/20	09:59:11	ok	ok	306.6380	244.256	0.000000	17.62	72.578	10.875	660437339.193222	5	305.8700	2.83232e-03	1.26582e-03
2018/04/20	10:04:11	ok	ok	306.6220	244.259	0.000000	17.69	72.534	10.913	660693341.279937	5	305.7613	2.92381e-03	1.41907e-03
2018/04/20	10:09:11	ok	ok	306.6040	244.260	0.000000	17.76	72.518	10.957	656120198.650629	2	307.0469	1.78361e-03	1.72752e-16
2018/04/20	10:14:11	ok	ok	306.5940	244.255	0.000000	17.82	72.530	10.998	684188224.156968	5	305.7152	2.90023e-03	1.39278e-03
2018/04/20	10:19:11	ok	ok	306.5800	244.263	0.000000	17.88	72.484	11.030	671184135.646835	6	305.8921	2.69397e-03	1.33811e-03
2018/04/20	10:24:11	ok	ok	306.5620	244.249	0.000000	17.97	72.502	11.092	675238182.851630	6	305.8908	2.70565e-03	1.33403e-03
2018/04/20	10:29:11	ok	ok	306.5460	244.256	0.000000	18.03	72.456	11.124	668389567.888996	6	305.9653	2.62978e-03	9.77471e-04
2018/04/20	10:34:11	ok	ok	306.5320	244.247	0.000000	18.12	72.444	11.182	660896812.210538	5	305.5924	3.00995e-03	1.43576e-03
2018/04/20	10:39:11	ok	ok	306.5140	244.240	0.000000	18.18	72.427	11.219	689593243.343208	6	305.9770	2.60862e-03	7.54812e-04
2018/04/20	10:44:11	ok	ok	306.4960	244.236	0.000000	18.24	72.410	11.257	675088405.924052	4	305.6891	2.91175e-03	1.29121e-03
2018/04/20	10:49:11	ok	ok	306.4800	244.253	0.000000	18.34	72.400	11.322	693224594.556809	5	305.6928	2.76591e-03	1.37250e-03
2018/04/20	10:54:11	ok	ok	306.4660	244.249	0.000000	18.44	72.391	11.388	671365866.095019	3	306.7733	1.75269e-03	5.70098e-04
2018/04/20	10:59:11	ok	ok	306.4420	244.244	0.000000	18.51	72.346	11.428	709640741.536951	6	305.8779	2.61796e-03	9.53695e-04
2018/04/20	11:04:11	ok	ok	306.4300	244.232	0.000000	18.60	72.335	11.487	700370637.121388	5	305.7264	2.71417e-03	1.40313e-03
2018/04/20	11:09:11	ok	ok	306.4060	244.226	0.000000	18.70	72.296	11.549	681483025.595648	5	305.5327	2.93309e-03	1.34893e-03
2018/04/20	11:14:11	ok	ok	306.3860	244.221	0.000000	18.80	72.287	11.616	692802973.880697	5	305.7499	2.70647e-03	1.16102e-03
2018/04/20	11:19:11	ok	ok	306.3640	244.199	0.000000	18.90	72.248	11.678	682968317.964788	3	306.5020	1.93435e-03	3.95032e-04
2018/04/20	11:24:11	ok	ok	306.3440	244.192	0.000000	19.00	72.239	11.746	692519177.749690	2	306.7431	1.82306e-03	6.00754e-16
2018/04/20	11:29:11	ok	ok	306.3180	244.174	0.000000	19.09	72.227	11.806	704429606.404898	6	305.6326	2.68548e-03	1.16159e-03
2018/04/20	11:34:11	ok	ok	306.3000	244.156	0.000000	19.19	72.188	11.870	684236272.101699	6	305.5991	2.68089e-03	1.29218e-03
2018/04/20	11:39:11	ok	ok	306.2740	244.139	0.000000	19.30	72.181	11.946	689761463.972845	5	305.7446	2.56921e-03	6.34551e-04
2018/04/20	11:44:11	ok	ok	306.2580	244.133	0.000000	19.41	72.173	12.022	671285933.102419	2	306.1841	2.16692e-03	8.94505e-17
2018/04/20	11:49:11	ok	ok	306.2340	244.126	0.000000	19.51	72.163	12.091	677906763.401022	6	305.6164	2.59441e-03	1.05526e-03
2018/04/20	11:54:11	ok	ok	306.2080	244.100	0.000000	19.64	72.159	12.183	685372838.759511	3	306.1450	2.10184e-03	4.53718e-04
2018/04/20	11:59:11	ok	ok	306.1880	244.082	0.000000	19.74	72.120	12.248	686693265.072077	3	306.0745	2.20022e-03	4.94114e-04
2018/04/20	12:04:11	ok	ok	306.1680	244.065	0.000000	19.83	72.137	12.315	673286093.752713	7	305.8359	1.65124e-03	2.45529e-03
2018/04/20	12:09:11	ok	ok	306.1440	244.040	0.000000	19.95	72.102	12.396	657238331.038867	3	306.3607	1.87222e-03	4.79747e-04
2018/04/20	12:14:11	ok	ok	306.1240	244.022	0.000000	20.06	72.094	12.475	677722619.316049	5	305.3377	2.81096e-03	8.95628e-04
2018/04/20	12:19:11	ok	ok	306.1000	243.997	0.000000	20.17	72.086	12.554	670376043.396325	2	306.0905	2.10266e-03	2.45942e-16
2018/04/20	12:24:11	ok	ok	306.0720	243.972	0.000000	20.28	72.078	12.633	682712202.161224	5	305.4438	2.71031e-03	8.43146e-04
2018/04/20	12:29:11	ok	ok	306.0480	243.954	0.000000	20.42	72.105	12.742	663649191.131030	2	306.1424	2.08282e-03	1.56828e-16
2018/04/20	12:34:11	ok	ok	306.0260	243.933	0.000000	20.52	72.095	12.814	679947957.683869	2	306.2317	1.93878e-03	3.55598e-16
2018/04/20	12:39:11	ok	ok	306.0040	243.915	0.000000	20.64	72.089	12.903	681972737.974277	2	306.0164	2.09290e-03	2.37651e-16
2018/04/20	12:44:11	ok	ok	305.9780	243.888	0.000000	20.75	72.081	12.984	673599140.116885	2	305.9867	2.14066e-03	2.22760e-16
2018/04/20	12:49:11	ok	ok	305.9600	243.855	0.000000	20.86	72.102	13.071	680788702.455158	2	305.9645	2.11185e-03	4.18258e-16
2018/04/20	12:54:11	ok	ok	305.9400	243.829	0.000000	20.98	72.125	13.167	669763731.981362	2	305.8531	2.22710e-03	8.12208e-17
2018/04/20	12:59:11	ok	ok	305.9160	243.804	0.000000	21.09	72.117	13.250	687187031.069320	4	304.7243	3.19936e-03	9.01720e-04
2018/04/20	13:04:11	ok	ok	305.8940	243.773	0.000000	21.19	72.165	13.336	666986952.306316	6	305.4642	2.57793e-03	1.82274e-03
2018/04/20	13:09:11	ok	ok	305.8760	243.755	0.000000	21.28	72.153	13.403	688201922.769049	6	305.5426	2.46807e-03	1.98085e-03
2018/04/20	13:14:11	ok	ok	305.8500	243.725	0.000000	21.38	72.143	13.479	673388243.020597	6	305.4311	2.59663e-03	1.90477e-03
2018/04/20	13:19:11	ok	ok	305.8320	243.702	0.000000	21.53	72.172	13.602	685398661.493556	6	305.4999	2.47969e-03	1.88224e-03
2018/04/20	13:24:11	ok	ok	305.8080	243.676	0.000000	21.63	72.191	13.684	682150407.428248	6	305.4123	2.55955e-03	1.74514e-03
2018/04/20	13:29:11	ok	ok	305.7960	243.651	0.000000	21.70	72.204	13.742	686148159.050547	6	305.3822	2.59670e-03	1.70385e-03
2018/04/20	13:34:11	ok	ok	305.7700	243.613	0.000000	21.80	72.223	13.825	689371945.658793	6	305.3424	2.58841e-03	1.88624e-03
2018/04/20	13:39:11	ok	ok	305.7560	243.588	0.000000	21.92	72.246	13.925	685659394.390104	6	305.3751	2.54251e-03	1.75620e-03
2018/04/20	13:44:11	ok	ok	305.7340	243.558	0.000000	22.01	72.263	14.001	676891371.659282	7	305.3325	2.46537e-03	1.61994e-03
2018/04/20	13:49:11	ok	ok	305.7180	243.531	0.000000	22.12	72.284	14.094	704867942.107847	6	305.4255	2.53105e-03	1.28766e-03
2018/04/20	13:54:11	ok	ok	305.7000	243.499	0.000000	22.22	72.333	14.185	707281186.865367	7	305.3476	2.30010e-03	1.76288e-03
2018/04/20	13:59:11	ok	ok	305.6840	243.474	0.000000	22.31	72.350	14.262	701019289.418456	6	305.3626	2.43484e-03	1.74289e-03
2018/04/20	14:04:11	ok	ok	305.6660	243.444	0.000000	22.41	72.398	14.353	678223549.539300	7	305.2979	2.38696e-03	1.60564e-03
2018/04/20	14:09:11	ok	ok	305.6440	243.407	0.000000	22.52	72.361	14.437	689198636.802403	6	305.2225	2.58189e-03	1.83347e-03
2018/04/20	14:14:11	ok	ok	305.6240	243.378	0.000000	22.62	72.380	14.524	674509231.860927	6	305.2846	2.45412e-03	1.90155e-03
2018/04/20	14:19:11	ok	ok	305.6020	243.348	0.000000	22.69	72.422	14.590	679456754.032343	6	305.1850	2.53475e-03	1.84490e-03
2018/04/20	14:24:11	ok	ok	305.5900	243.328	0.000000	22.79	72.442	14.678	684244472.345689	6	305.2505	2.50518e-03	1.90606e-03
2018/04/20	14:29:11	ok	ok	305.5680	243.293	0.000000	22.88	72.459	14.757	681113389.182496	6	305.1708	2.55137e-03	1.71980e-03
2018/04/20	14:34:11	ok	ok	305.5560	243.262	0.000000	22.99	72.509	14.861	670169958.857336	7	305.2399	2.24840e-03	1.87186e-03
2018/04/20	14:39:11	ok	ok	305.5500	243.242	0.000000	23.07	72.583	14.944	686764507.504734	7	305.1907	2.31968e-03	1.62846e-03
2018/04/20	14:44:11	ok	ok	305.5360	243.212	0.000000	23.12	72.593	14.989	683997437.848916	6	305.3178	1.95404e-03	1.77787e-03
2018/04/20	14:49:11	ok	ok	305.5200	243.191	0.000000	23.21	72.668	15.082	671051020.028960	2	305.6810	-9.53873e-04	9.48216e-17
2018/04/20	14:54:11	ok	ok	305.5100	243.164	0.000000	23.30	72.715	15.169	660565250.733181	2	305.6810	-9.53769e-04	9.48216e-17
2018/04/20	14:59:11	ok	ok	305.4940	243.143	0.000000	23.38	72.730	15.241	682330967.582703	2	305.7452	-1.23953e-03	3.15171e-16
2018/04/20	15:04:11	ok	ok	305.4840	243.121	0.000000	23.45	72.773	15.311	663339815.224169	2	305.7452	-1.23942e-03	3.15171e-16
2018/04/20	15:09:11	ok	ok	305.4720	243.098	0.000000	23.51	72.814	15.372	642100794.730325	6	305.0310	2.49885e-03	1.82842e-03
2018/04/20	15:14:11	ok	ok	305.4600	243.077	0.000000	23.58	72.857	15.442	697844697.218621	2	304.5600	1.60765e-03	3.14752e-16
2018/04/20	15:19:11	ok	ok	305.4480	243.061	0.000000	23.63	72.896	15.495	668070841.237061	2	305.4000	9.29868e-16	2.66600e-16
2018/04/20	15:24:11	ok	ok	305.4420	243.048	0.000000	23.72	72.942	15.584	653342802.467592	2	305.2200	8.01991e-04	1.02236e-16
2018/04/20	15:29:11	ok	ok	305.4340	243.027	0.000000	23.79	72.985	15.655	660999703.983749	6	305.0014	2.49226e-03	1.62632e-03
2018/04/20	15:34:11	ok	ok	305.4280	243.004	0.000000	23.83	73.022	15.699	663073687.624990	2	305.4675	-3.00449e-04	1.43654e-16
2018/04/20	15:39:11	ok	ok	305.4180	242.995	0.000000	23.89	73.092	15.768	655828920.639998	6	305.0898	2.32089e-03	1.62825e-03
2018/04/20	15:44:11	ok	ok	305.4140	242.987	0.000000	23.94	73.131	15.821	659234512.753230	2	304.6411	1.02646e-03	3.88002e-16
2018/04/20	15:49:11	ok	ok	305.4100	242.968	0.000000	24.00	73.172	15.884	672152721.920688	2	305.4000	9.29513e-16	2.66600e-16
2018/04/20	15:54:11	ok	ok	305.3980	242.960	0.000000	24.04	73.209	15.928	670872469.813431	2	305.4744	-3.11513e-04	4.18480e-16
2018/04/20	15:59:11	ok	ok	305.3880	242.952	0.000000	24.10	73.250	15.991	668649465.036934	2	305.4744	-3.11503e-04	4.18480e-16
2018/04/20	16:04:11	ok	ok	305.3900	242.937	0.000000	24.13	73.314	16.032	673616473.812207	2	305.5048	-7.62740e-04	8.67744e-17
2018/04/20	16:09:11	ok	ok	305.3880	242.932	0.000000	24.18	73.353	16.086	653407158.696179	2	305.5690	-1.04852e-03	2.86178e-16
2018/04/20	16:14:11	ok	ok	305.3800	242.926	0.000000	24.22	73.420	16.137	650835659.888205	2	305.6976	-1.61973e-03	8.00642e-17
2018/04/20	16:19:11	ok	ok	305.3760	242.917	0.000000	24.26	73.428	16.175	674194895.404528	2	304.5733	1.07101e-03	8.44993e-17
2018/04/20	16:24:11	ok	ok	305.3700	242.907	0.000000	24.30	73.465	16.220	634112440.622687	6	305.0522	2.28110e-03	1.80990e-03
2018/04/20	16:29:11	ok	ok	305.3700	242.905	0.000000	24.34	73.531	16.272	652995881.515719	2	304.5733	1.07096e-03	8.44993e-17
2018/04/20	16:34:11	ok	ok	305.3680	242.893	0.000000	24.38	73.568	16.317	649405689.765651	6	305.0042	2.44994e-03	1.56610e-03
2018/04/20	16:39:11	ok	ok	305.3600	242.891	0.000000	24.41	73.603	16.352	647359021.812838	2	305.5690	-1.04835e-03	2.86178e-16
2018/04/20	16:44:11	ok	ok	305.3660	242.888	0.000000	24.43	73.666	16.385	658789509.867763	2	304.5733	1.07089e-03	8.44993e-17
2018/04/20	16:49:11	ok	ok	305.3620	242.888	0.000000	24.44	73.726	16.407	641971995.742263	2	304.9900	4.01035e-04	1.20508e-16
2018/04/20	16:54:11	ok	ok	305.3640	242.895	0.000000	24.46	73.760	16.433	643162546.634570	2	305.0933	1.06909e-03	2.64672e-16
2018/04/20	16:59:11	ok	ok	305.3680	242.899	0.000000	24.47	73.791	16.449	648678847.141666	6	304.9966	2.44819e-03	1.60303e-03
2018/04/20	17:04:11	ok	ok	305.3700	242.905	0.000000	24.48	73.851	16.472	645239891.832561	2	305.0933	1.06914e-03	2.64672e-16
2018/04/20	17:09:11	ok	ok	305.3740	242.910	0.000000	24.49	73.912	16.495	644437514.621878	6	304.9547	2.39609e-03	1.66202e-03
2018/04/20	17:14:11	ok	ok	305.3820	242.925	0.000000	24.48	73.969	16.498	632478421.008748	6	304.9670	2.46119e-03	1.63926e-03
2018/04/20	17:19:11	ok	ok	305.3840	242.937	0.000000	24.49	74.029	16.521	631009887.761185	6	304.9845	2.49664e-03	1.50661e-03
2018/04/20	17:24:11	ok	ok	305.3900	242.951	0.000000	24.46	74.082	16.505	623608223.482041	6	304.9764	2.44280e-03	1.68527e-03
2018/04/20	17:29:11	ok	ok	305.4020	242.972	0.000000	24.46	74.141	16.518	649474221.128078	6	305.1341	2.31943e-03	1.63042e-03
2018/04/20	17:34:11	ok	ok	305.4060	242.990	0.000000	24.44	74.195	16.512	632189711.456096	2	305.0400	1.60454e-03	1.74566e-16
2018/04/20	17:39:11	ok	ok	305.4180	243.009	0.000000	24.42	74.279	16.512	627456799.898857	6	304.9782	2.46569e-03	1.76130e-03
2018/04/20	17:44:11	ok	ok	305.4280	243.036	0.000000	24.39	74.332	16.495	644285022.940889	2	304.5700	1.20550e-03	2.83405e-16
2018/04/20	17:49:11	ok	ok	305.4420	243.061	0.000000	24.37	74.386	16.489	644603697.623956	6	305.0693	2.42901e-03	1.54384e-03
2018/04/20	17:54:11	ok	ok	305.4500	243.091	0.000000	24.34	74.468	16.479	640153714.750898	2	305.7857	-1.71567e-03	2.75192e-16
2018/04/20	17:59:11	ok	ok	305.4680	243.117	0.000000	24.29	74.517	16.443	634027582.825228	6	305.0418	2.42157e-03	1.80334e-03
2018/04/20	18:04:11	ok	ok	305.4780	243.139	0.000000	24.25	74.567	16.417	625960117.583505	6	305.0682	2.46055e-03	1.57212e-03
2018/04/20	18:09:11	ok	ok	305.4900	243.173	0.000000	24.23	74.622	16.411	625265865.972028	6	305.0931	2.42792e-03	1.61735e-03
2018/04/20	18:14:11	ok	ok	305.5000	243.200	0.000000	24.17	74.698	16.372	639948734.371150	2	305.2611	2.22885e-04	4.56653e-16
2018/04/20	18:19:11	ok	ok	305.5160	243.237	0.000000	24.14	74.750	16.355	626725030.093688	6	305.1218	2.42866e-03	1.69016e-03
2018/04/20	18:24:11	ok	ok	305.5300	243.267	0.000000	24.07	74.795	16.300	639833496.929309	2	305.1900	4.01397e-04	4.49423e-16
2018/04/20	18:29:11	ok	ok	305.5480	243.305	0.000000	24.03	74.874	16.281	642461999.782047	6	305.2571	2.28565e-03	1.79594e-03
2018/04/20	18:34:11	ok	ok	305.5680	243.343	0.000000	23.96	74.919	16.226	628633718.648438	2	305.7690	-1.04961e-03	3.80408e-16
2018/04/20	18:39:11	ok	ok	305.5840	243.386	0.000000	23.91	74.967	16.190	618755025.425918	2	305.2933	1.07055e-03	2.94397e-16
2018/04/20	18:44:11	ok	ok	305.6040	243.428	0.000000	23.83	75.039	16.133	635404323.991674	6	305.2016	2.45147e-03	1.62707e-03
2018/04/20	18:49:11	ok	ok	305.6220	243.460	0.000000	23.76	75.083	16.078	633023915.006811	2	305.2578	3.57000e-04	1.68202e-16
2018/04/20	18:54:11	ok	ok	305.6400	243.508	0.000000	23.70	75.159	16.039	639840970.865388	6	305.2038	2.50939e-03	1.66338e-03
2018/04/20	18:59:11	ok	ok	305.6600	243.549	0.000000	23.64	75.205	15.995	630301346.170336	6	305.2945	2.14836e-03	1.86747e-03
2018/04/20	19:04:11	ok	ok	305.6820	243.593	0.000000	23.55	75.245	15.922	644767560.511881	6	305.3215	2.15143e-03	1.94158e-03
2018/04/20	19:09:11	ok	ok	305.7020	243.637	0.000000	23.46	75.315	15.855	616127238.626375	6	305.2856	2.48577e-03	1.60676e-03
2018/04/20	19:14:11	ok	ok	305.7240	243.680	0.000000	23.37	75.384	15.788	653096030.434706	6	305.3634	2.47736e-03	1.66433e-03
2018/04/20	19:19:11	ok	ok	305.7440	243.724	0.000000	23.30	75.399	15.729	629862388.289991	6	305.3388	2.59924e-03	1.61982e-03
2018/04/20	19:24:11	ok	ok	305.7660	243.769	0.000000	23.20	75.437	15.647	627376923.941693	7	305.3887	2.42892e-03	1.54740e-03
2018/04/20	19:29:11	ok	ok	305.7820	243.816	0.000000	23.13	75.481	15.594	622380879.547558	6	305.3670	2.50233e-03	1.70958e-03
2018/04/20	19:34:11	ok	ok	305.8060	243.862	0.000000	23.06	75.525	15.541	606427707.480429	7	305.4901	2.29011e-03	1.64800e-03
2018/04/20	19:39:11	ok	ok	305.8280	243.902	0.000000	22.96	75.563	15.460	625169379.869966	6	305.4226	2.49946e-03	1.73270e-03
2018/04/20	19:44:11	ok	ok	305.8480	243.941	0.000000	22.86	75.572	15.374	648993747.067267	6	305.4224	2.54549e-03	1.76818e-03
2018/04/20	19:49:11	ok	ok	305.8700	243.986	0.000000	22.79	75.645	15.327	638315908.588138	7	305.4714	2.31271e-03	1.77061e-03
2018/04/20	19:54:11	ok	ok	305.8940	244.028	0.000000	22.70	75.685	15.256	620993376.388587	6	305.4712	2.52660e-03	1.79455e-03
2018/04/20	19:59:11	ok	ok	305.9120	244.075	0.000000	22.61	75.696	15.180	630402916.326522	6	305.5259	2.60441e-03	1.62426e-03
2018/04/20	20:04:11	ok	ok	305.9360	244.118	0.000000	22.52	75.707	15.104	649721097.688708	6	305.6353	2.39265e-03	1.90713e-03
2018/04/20	20:09:11	ok	ok	305.9560	244.161	0.000000	22.44	75.778	15.049	652958616.544647	7	305.5837	2.37694e-03	1.56061e-03
2018/04/20	20:14:11	ok	ok	305.9800	244.207	0.000000	22.34	75.786	14.965	646218862.435173	6	305.5496	2.52698e-03	1.82549e-03
2018/04/20	20:19:11	ok	ok	306.0020	244.244	0.000000	22.26	75.799	14.899	647173870.311607	7	305.5814	2.53065e-03	1.67860e-03
2018/04/20	20:24:11	ok	ok	306.0260	244.284	0.000000	22.15	75.835	14.812	653350105.036435	7	305.6828	2.40828e-03	1.77854e-03
2018/04/20	20:29:11	ok	ok	306.0480	244.322	0.000000	22.09	75.852	14.764	636754531.503907	7	305.7293	2.24405e-03	1.80533e-03
2018/04/20	20:34:11	ok	ok	306.0680	244.353	0.000000	21.98	75.887	14.678	652924273.501908	6	305.7743	2.43284e-03	1.71722e-03
2018/04/20	20:39:11	ok	ok	306.0860	244.398	0.000000	21.91	75.873	14.616	652714643.137107	6	305.7119	2.55418e-03	1.60576e-03
2018/04/20	20:44:11	ok	ok	306.1080	244.436	0.000000	21.80	75.909	14.531	616458932.643608	6	305.6775	2.56203e-03	1.86532e-03
2018/04/20	20:49:11	ok	ok	306.1300	244.477	0.000000	21.73	75.923	14.475	626468743.285828	6	305.7239	2.56445e-03	1.76959e-03
2018/04/20	20:54:11	ok	ok	306.1520	244.509	0.000000	21.64	75.934	14.402	631727559.145781	6	305.7993	2.46381e-03	1.79649e-03
2018/04/20	20:59:11	ok	ok	306.1680	244.541	0.000000	21.55	75.945	14.329	642692410.280966	6	305.7938	2.53552e-03	1.62283e-03
2018/04/20	21:04:11	ok	ok	306.1960	244.573	0.000000	21.45	75.982	14.254	629905478.063746	6	305.8577	2.48741e-03	1.90679e-03
2018/04/20	21:09:11	ok	ok	306.2120	244.613	0.000000	21.38	75.968	14.194	647158821.874681	3	306.1377	2.14924e-03	3.71333e-04
2018/04/20	21:14:11	ok	ok	306.2300	244.642	0.000000	21.29	75.950	14.116	633219150.652076	6	305.5527	2.67844e-03	8.82289e-04
2018/04/20	21:19:11	ok	ok	306.2540	244.678	0.000000	21.21	75.963	14.054	626528855.647482	5	305.8299	2.46998e-03	4.61837e-04
2018/04/20	21:24:11	ok	ok	306.2700	244.713	0.000000	21.12	75.973	13.982	618774827.646555	2	306.1816	2.19764e-03	1.09516e-16
2018/04/20	21:29:11	ok	ok	306.2900	244.746	0.000000	21.02	75.982	13.903	636728840.507801	2	306.3721	2.04013e-03	5.00314e-16
2018/04/20	21:34:11	ok	ok	306.3120	244.776	0.000000	20.95	75.968	13.844	608376425.179525	2	306.3943	2.06897e-03	2.57106e-16
2018/04/20	21:39:11	ok	ok	306.3340	244.809	0.000000	20.84	75.974	13.757	612485427.680614	3	306.3129	2.04660e-03	4.08818e-04
2018/04/20	21:44:11	ok	ok	306.3500	244.837	0.000000	20.78	75.991	13.712	626132630.387639	5	305.4303	2.78564e-03	1.29498e-03
2018/04/20	21:49:11	ok	ok	306.3660	244.860	0.000000	20.70	75.975	13.646	627293807.290856	2	306.3867	2.14638e-03	1.07320e-16
2018/04/20	21:54:11	ok	ok	306.3840	244.886	0.000000	20.61	75.956	13.571	599054950.987008	3	306.4668	1.98913e-03	4.15198e-04
2018/04/20	21:59:11	ok	ok	306.4060	244.912	0.000000	20.54	75.971	13.519	609241149.025457	3	306.5746	1.87450e-03	4.28216e-04
2018/04/20	22:04:11	ok	ok	306.4260	244.940	0.000000	20.46	75.983	13.458	603623845.899698	2	306.2778	2.23734e-03	2.08897e-17
2018/04/20	22:09:11	ok	ok	306.4400	244.966	0.000000	20.38	75.967	13.393	618703172.942593	2	306.3790	2.22406e-03	8.31004e-17
2018/04/20	22:14:11	ok	ok	306.4600	244.985	0.000000	20.28	75.947	13.311	603411446.387951	2	306.7133	1.87704e-03	1.55338e-17
2018/04/20	22:19:11	ok	ok	306.4780	245.006	0.000000	20.22	75.964	13.268	606693080.338410	2	306.3867	2.14767e-03	4.54326e-17
2018/04/20	22:24:11	ok	ok	306.4940	245.031	0.000000	20.14	75.947	13.203	614107506.688891	2	306.6240	2.02166e-03	1.00617e-16
2018/04/20	22:29:11	ok	ok	306.5100	245.047	0.000000	20.07	75.933	13.147	598156257.312873	6	306.1448	2.29023e-03	1.50087e-03
2018/04/20	22:34:11	ok	ok	306.5300	245.076	0.000000	20.00	75.919	13.091	627518925.256282	7	306.2263	1.68457e-03	2.24155e-03
2018/04/20	22:39:11	ok	ok	306.5480	245.098	0.000000	19.92	75.903	13.027	618751450.315279	4	305.6306	2.96086e-03	1.36397e-03
2018/04/20	22:44:11	ok	ok	306.5640	245.113	0.000000	19.83	75.885	12.955	609611975.124791	2	306.4854	2.16069e-03	1.19293e-16
2018/04/20	22:49:11	ok	ok	306.5840	245.139	0.000000	19.77	75.901	12.913	595546341.479687	5	305.9002	2.67849e-03	1.30408e-03
2018/04/20	22:54:11	ok	ok	306.5940	245.157	0.000000	19.70	75.887	12.857	612386748.943473	6	305.9286	2.66319e-03	1.14463e-03
2018/04/20	22:59:11	ok	ok	306.6140	245.175	0.000000	19.62	75.871	12.794	591554147.233965	5	305.9940	2.60332e-03	1.11618e-03
2018/04/20	23:04:11	ok	ok	306.6320	245.188	0.000000	19.54	75.883	12.737	598499084.934213	6	305.9396	2.66749e-03	1.20459e-03
2018/04/20	23:09:11	ok	ok	306.6480	245.200	0.000000	19.47	75.869	12.682	608089432.997969	3	306.7320	1.96783e-03	3.65862e-04
2018/04/20	23:14:11	ok	ok	306.6600	245.222	0.000000	19.39	75.853	12.620	584127002.123890	6	305.9989	2.62893e-03	1.24449e-03
2018/04/20	23:19:11	ok	ok	306.6760	245.231	0.000000	19.32	75.839	12.566	611712798.544280	7	306.3524	2.15638e-03	1.36640e-03
2018/04/20	23:24:11	ok	ok	306.6960	245.249	0.000000	19.24	75.851	12.509	597031492.239612	6	306.0919	2.61695e-03	9.05198e-04
2018/04/20	23:29:11	ok	ok	306.7160	245.260	0.000000	19.19	75.841	12.470	616623600.675241	4	306.5637	2.19628e-03	5.63097e-04
2018/04/20	23:34:11	ok	ok	306.7300	245.278	0.000000	19.11	75.796	12.404	613797742.686574	5	305.9439	2.68775e-03	1.19935e-03
2018/04/20	23:39:11	ok	ok	306.7460	245.295	0.000000	19.04	75.811	12.356	597939901.426026	6	306.1973	2.51087e-03	9.57338e-04
2018/04/20	23:44:11	ok	ok	306.7580	245.314	0.000000	18.99	75.800	12.318	600285480.802981	2	307.1729	1.78100e-03	1.15658e-16
2018/04/20	23:49:11	ok	ok	306.7760	245.326	0.000000	18.92	75.815	12.269	592945194.556146	6	306.1455	2.62729e-03	1.07879e-03
2018/04/20	23:54:11	ok	ok	306.7900	245.339	0.000000	18.83	75.768	12.197	589136618.215159	6	306.1716	2.60100e-03	1.08145e-03
2018/04/20	23:59:11	ok	ok	306.8060	245.357	0.000000	18.76	75.725	12.140	593225916.392418	4	305.9986	2.90006e-03	1.36352e-03
2018/04/21	00:04:11	ok	ok	306.8220	245.365	0.000000	18.71	75.744	12.107	590847731.235869	7	306.5323	1.69049e-03	2.34466e-03
2018/04/21	00:09:11	ok	ok	306.8320	245.371	0.000000	18.64	75.730	12.055	586396922.236981	6	306.2502	2.60477e-03	9.00010e-04
2018/04/21	00:14:11	ok	ok	306.8480	245.375	0.000000	18.58	75.689	12.006	594449864.960860	6	306.2331	2.59789e-03	1.11141e-03
2018/04/21	00:19:11	ok	ok	306.8640	245.377	0.000000	18.52	75.677	11.961	614301566.847691	5	306.2624	2.64323e-03	1.04373e-03
2018/04/21	00:24:11	ok	ok	306.8780	245.390	0.000000	18.47	75.638	11.920	583425552.141719	6	306.2870	2.60194e-03	1.19689e-03
2018/04/21	00:29:11	ok	ok	306.8800	245.394	0.000000	18.42	75.599	11.878	590506246.107460	6	306.3112	2.58836e-03	9.85369e-04
2018/04/21	00:34:11	ok	ok	306.9020	245.410	0.000000	18.36	75.587	11.834	587098823.979129	5	306.1289	2.79865e-03	1.22630e-03
2018/04/21	00:39:11	ok	ok	306.9080	245.421	0.000000	18.30	75.547	11.786	580778849.333482	5	306.1175	2.81401e-03	1.17735e-03
2018/04/21	00:44:11	ok	ok	306.9140	245.422	0.000000	18.26	75.510	11.753	593868480.238146	6	306.2706	2.69810e-03	1.13271e-03
2018/04/21	00:49:11	ok	ok	306.9320	245.439	0.000000	18.22	75.502	11.723	584763807.461960	6	306.3509	2.59776e-03	1.16081e-03
2018/04/21	00:54:11	ok	ok	306.9380	245.437	0.000000	18.15	75.488	11.673	599428113.437727	6	306.4013	2.53519e-03	1.02957e-03
2018/04/21	00:59:11	ok	ok	306.9520	245.454	0.000000	18.12	75.453	11.647	599953688.182621	7	306.6793	1.77596e-03	2.03299e-03
2018/04/21	01:04:11	ok	ok	306.9600	245.460	0.000000	18.07	75.415	11.606	585992634.447003	5	306.1834	2.82164e-03	1.25381e-03
2018/04/21	01:09:11	ok	ok	306.9700	245.457	0.000000	18.01	75.431	11.567	571069620.863545	5	306.1403	2.84641e-03	1.44308e-03
2018/04/21	01:14:11	ok	ok	306.9820	245.469	0.000000	17.98	75.397	11.541	588755519.466665	6	306.3702	2.60065e-03	1.19112e-03
2018/04/21	01:19:11	ok	ok	306.9920	245.472	0.000000	17.92	75.356	11.494	578379680.908329	6	306.3562	2.63142e-03	1.31967e-03
2018/04/21	01:24:11	ok	ok	307.0040	245.470	0.000000	17.88	75.348	11.466	583909180.907301	6	306.4265	2.61211e-03	1.02770e-03
2018/04/21	01:29:11	ok	ok	307.0100	245.478	0.000000	17.83	75.338	11.430	590792527.730603	6	306.4820	2.55725e-03	1.01250e-03
2018/04/21	01:34:11	ok	ok	307.0220	245.476	0.000000	17.78	75.299	11.390	568382604.934528	6	306.3630	2.65601e-03	1.37923e-03
2018/04/21	01:39:11	ok	ok	307.0340	245.490	0.000000	17.74	75.291	11.362	589987139.867672	5	306.1723	2.90957e-03	1.42140e-03
2018/04/21	01:44:11	ok	ok	307.0360	245.490	0.000000	17.70	75.283	11.334	599642778.766187	6	306.4928	2.59264e-03	1.19409e-03
2018/04/21	01:49:11	ok	ok	307.0540	245.505	0.000000	17.66	75.247	11.301	589375978.778080	6	306.5053	2.57427e-03	1.23477e-03
2018/04/21	01:54:11	ok	ok	307.0620	245.505	0.000000	17.63	75.241	11.280	596157574.123579	6	306.4648	2.64391e-03	1.23615e-03
2018/04/21	01:59:11	ok	ok	307.0640	245.502	0.000000	17.58	75.202	11.241	592124117.131665	7	306.7819	2.27173e-03	1.45938e-03
2018/04/21	02:04:11	ok	ok	307.0800	245.514	0.000000	17.52	75.190	11.199	590351674.179132	6	306.4843	2.63594e-03	1.22576e-03
2018/04/21	02:09:11	ok	ok	307.0840	245.512	0.000000	17.48	75.182	11.171	595486925.593894	6	306.5374	2.60972e-03	1.17628e-03
2018/04/21	02:14:11	ok	ok	307.0960	245.521	0.000000	17.44	75.174	11.143	596642441.968922	6	306.5307	2.61970e-03	1.12932e-03
2018/04/21	02:19:11	ok	ok	307.1160	245.517	0.000000	17.38	75.162	11.102	587547139.164360	7	306.7728	2.32129e-03	1.32881e-03
2018/04/21	02:24:11	ok	ok	307.1200	245.519	0.000000	17.32	75.150	11.060	574971680.141329	6	306.5523	2.66080e-03	1.23879e-03
2018/04/21	02:29:11	ok	ok	307.1340	245.516	0.000000	17.30	75.146	11.046	570679077.678766	7	306.7814	2.31100e-03	1.43972e-03
2018/04/21	02:34:11	ok	ok	307.1460	245.519	0.000000	17.24	75.133	11.005	579214094.022881	5	306.2946	2.88357e-03	1.38898e-03
2018/04/21	02:39:11	ok	ok	307.1560	245.513	0.000000	17.20	75.125	10.978	595889422.888600	7	306.8104	2.31896e-03	1.27026e-03
2018/04/21	02:44:11	ok	ok	307.1620	245.519	0.000000	17.15	75.115	10.943	579768505.700126	6	306.5662	2.64574e-03	1.21219e-03
2018/04/21	02:49:11	ok	ok	307.1760	245.523	0.000000	17.11	75.107	10.916	590525009.121186	7	306.8183	2.34418e-03	1.52534e-03
2018/04/21	02:54:11	ok	ok	307.1880	245.517	0.000000	17.05	75.095	10.875	574982263.539122	6	306.5216	2.69962e-03	1.34481e-03
2018/04/21	02:59:11	ok	ok	307.2020	245.521	0.000000	17.01	75.087	10.848	586022634.879474	6	306.5814	2.68612e-03	1.23361e-03
2018/04/21	03:04:11	ok	ok	307.2100	245.518	0.000000	16.95	75.075	10.807	582770056.794199	7	306.8465	2.34641e-03	1.44552e-03
2018/04/21	03:09:11	ok	ok	307.2200	245.522	0.000000	16.92	75.069	10.787	583207496.099380	6	306.6149	2.63701e-03	1.23072e-03
2018/04/21	03:14:11	ok	ok	307.2340	245.532	0.000000	16.86	75.057	10.747	600513435.348379	6	306.6162	2.62870e-03	1.30584e-03
2018/04/21	03:19:11	ok	ok	307.2440	245.530	0.000000	16.83	75.079	10.731	583235960.080364	6	306.6523	2.63846e-03	1.27990e-03
2018/04/21	03:24:11	ok	ok	307.2520	245.519	0.000000	16.79	75.043	10.700	592490687.251017	7	306.9102	2.33656e-03	1.53579e-03
2018/04/21	03:29:11	ok	ok	307.2660	245.529	0.000000	16.71	75.055	10.650	573443621.783947	5	306.3472	3.01402e-03	1.48067e-03
2018/04/21	03:34:11	ok	ok	307.2740	245.536	0.000000	16.68	75.021	10.626	581979439.344738	7	306.9238	2.37039e-03	1.52518e-03
2018/04/21	03:39:11	ok	ok	307.2840	245.521	0.000000	16.64	75.012	10.600	581732649.231096	6	306.6576	2.70449e-03	1.22682e-03
2018/04/21	03:44:11	ok	ok	307.2920	245.527	0.000000	16.60	75.004	10.573	594444763.330040	7	306.9125	2.38595e-03	1.49389e-03
2018/04/21	03:49:11	ok	ok	307.3040	245.516	0.000000	16.55	74.966	10.536	573440389.624268	6	306.7332	2.66492e-03	1.24481e-03
2018/04/21	03:54:11	ok	ok	307.3140	245.501	0.000000	16.50	74.984	10.507	579478347.429090	6	306.6559	2.69078e-03	1.36175e-03
2018/04/21	03:59:11	ok	ok	307.3220	245.506	0.000000	16.44	74.972	10.467	577537143.421321	7	306.9585	2.40423e-03	1.36142e-03
2018/04/21	04:04:11	ok	ok	307.3320	245.494	0.000000	16.42	74.940	10.450	573109523.712152	7	306.9463	2.39318e-03	1.52142e-03
2018/04/21	04:09:11	ok	ok	307.3420	245.484	0.000000	16.38	74.903	10.420	573406176.779051	6	306.7604	2.62131e-03	1.26448e-03
2018/04/21	04:14:11	ok	ok	307.3520	245.484	0.000000	16.33	74.893	10.387	563818616.028688	6	306.7647	2.63515e-03	1.29551e-03
2018/04/21	04:19:11	ok	ok	307.3600	245.466	0.000000	16.29	74.914	10.365	568579419.498382	6	306.7619	2.66931e-03	1.32535e-03
2018/04/21	04:24:11	ok	ok	307.3680	245.469	0.000000	16.25	74.877	10.335	577243394.327529	6	306.7648	2.69692e-03	1.20138e-03
2018/04/21	04:29:11	ok	ok	307.3800	245.471	0.000000	16.22	74.871	10.316	563846250.114772	6	306.7073	2.71803e-03	1.42862e-03
2018/04/21	04:34:11	ok	ok	307.3880	245.473	0.000000	16.17	74.861	10.283	556751963.699822	6	306.8110	2.67221e-03	1.05818e-03
2018/04/21	04:39:11	ok	ok	307.3940	245.481	0.000000	16.13	74.853	10.257	576103580.541614	6	306.7525	2.74466e-03	1.26310e-03
2018/04/21	04:44:11	ok	ok	307.4060	245.467	0.000000	16.08	74.843	10.225	576387212.486319	6	306.7924	2.72213e-03	1.33068e-03
2018/04/21	04:49:11	ok	ok	307.4140	245.469	0.000000	16.04	74.806	10.196	573988688.138639	6	306.7448	2.71592e-03	1.41113e-03
2018/04/21	04:54:11	ok	ok	307.4160	245.474	0.000000	16.00	74.798	10.170	561597233.395739	7	307.0469	2.38534e-03	1.53905e-03
2018/04/21	04:59:11	ok	ok	307.4300	245.450	0.000000	15.98	74.794	10.157	552876472.283231	6	306.8468	2.63389e-03	1.24229e-03
2018/04/21	05:04:11	ok	ok	307.4360	245.466	0.000000	15.93	74.784	10.125	564738392.870906	6	306.8424	2.70151e-03	1.34831e-03
2018/04/21	05:09:11	ok	ok	307.4480	245.443	0.000000	15.90	74.778	10.106	562897123.317224	6	306.7893	2.72743e-03	1.41501e-03
2018/04/21	05:14:11	ok	ok	307.4560	245.448	0.000000	15.84	74.738	10.064	569112327.753870	7	307.0874	2.39135e-03	1.55546e-03
2018/04/21	05:19:11	ok	ok	307.4640	245.437	0.000000	15.80	74.758	10.042	567040097.366718	6	306.8047	2.73455e-03	1.47746e-03
2018/04/21	05:24:11	ok	ok	307.4720	245.430	0.000000	15.77	74.724	10.020	572022470.967182	7	307.2809	2.24451e-03	8.86856e-04
2018/04/21	05:29:11	ok	ok	307.4780	245.432	0.000000	15.74	74.746	10.004	563806429.382627	6	306.8813	2.67657e-03	1.29504e-03
2018/04/21	05:34:11	ok	ok	307.4860	245.425	0.000000	15.72	74.714	9.988	558451285.169871	6	306.9096	2.68549e-03	1.31851e-03
2018/04/21	05:39:11	ok	ok	307.4920	245.399	0.000000	15.66	74.702	9.950	578453980.585545	6	306.8618	2.71522e-03	1.25467e-03
2018/04/21	05:44:11	ok	ok	307.5040	245.393	0.000000	15.65	74.671	9.940	559119863.517613	6	306.8938	2.65764e-03	1.33591e-03
2018/04/21	05:49:11	ok	ok	307.5080	245.413	0.000000	15.61	74.635	9.911	569255643.929943	7	307.1335	2.38723e-03	1.55895e-03
2018/04/21	05:54:11	ok	ok	307.5120	245.404	0.000000	15.58	74.629	9.893	570390829.962665	7	307.1145	2.42917e-03	1.42478e-03
2018/04/21	05:59:11	ok	ok	307.5180	245.384	0.000000	15.56	74.597	9.876	541361988.964777	7	307.1274	2.41847e-03	1.56530e-03
2018/04/21	06:04:11	ok	ok	307.5220	245.390	0.000000	15.54	74.564	9.860	546390145.409236	7	307.1141	2.41924e-03	1.65983e-03
2018/04/21	06:09:11	ok	ok	307.5300	245.376	0.000000	15.52	74.560	9.848	566355703.165248	7	307.3150	2.33915e-03	9.50400e-04
2018/04/21	06:14:11	ok	ok	307.5340	245.373	0.000000	15.48	74.524	9.819	553362453.885063	6	306.8836	2.68692e-03	1.48764e-03
2018/04/21	06:19:11	ok	ok	307.5320	245.377	0.000000	15.46	74.492	9.803	554070537.228896	7	307.1452	2.43481e-03	1.36032e-03
2018/04/21	06:24:11	ok	ok	307.5420	245.376	0.000000	15.45	74.461	9.793	548624415.602314	6	306.8918	2.74772e-03	1.50921e-03
2018/04/21	06:29:11	ok	ok	307.5460	245.384	0.000000	15.44	74.459	9.787	564537478.045088	7	307.1023	2.50428e-03	1.57438e-03
2018/04/21	06:34:11	ok	ok	307.5440	245.369	0.000000	15.42	74.398	9.767	559110348.364977	6	306.8765	2.80047e-03	1.50268e-03
2018/04/21	06:39:11	ok	ok	307.5440	245.374	0.000000	15.39	74.364	9.745	582745027.510820	7	307.1453	2.44685e-03	1.40948e-03
2018/04/21	06:44:11	ok	ok	307.5480	245.379	0.000000	15.39	74.364	9.745	556971248.711682	7	307.1708	2.47794e-03	1.26547e-03
2018/04/21	06:49:11	ok	ok	307.5560	245.386	0.000000	15.38	74.334	9.735	572872371.056503	7	307.1663	2.39412e-03	1.51445e-03
2018/04/21	06:54:11	ok	ok	307.5520	245.395	0.000000	15.39	74.336	9.741	562715183.944666	7	307.1165	2.50264e-03	1.52272e-03
2018/04/21	06:59:11	ok	ok	307.5540	245.388	0.000000	15.38	74.277	9.727	547232976.923127	7	307.1646	2.38578e-03	1.58612e-03
2018/04/21	07:04:11	ok	ok	307.5560	245.398	0.000000	15.37	74.275	9.721	571651904.911164	7	307.1257	2.43827e-03	1.50095e-03
2018/04/21	07:09:11	ok	ok	307.5560	245.395	0.000000	15.36	74.216	9.708	577339853.833399	7	307.1198	2.47811e-03	1.53165e-03
2018/04/21	07:14:11	ok	ok	307.5560	245.409	0.000000	15.36	74.188	9.704	583327742.903535	7	307.1836	2.39053e-03	1.60715e-03
2018/04/21	07:19:11	ok	ok	307.5580	245.412	0.000000	15.37	74.162	9.706	578915037.382507	5	306.6188	3.08198e-03	1.66009e-03
2018/04/21	07:24:11	ok	ok	307.5560	245.420	0.000000	15.36	74.160	9.700	565656154.969553	6	306.9102	2.71044e-03	1.50984e-03
2018/04/21	07:29:11	ok	ok	307.5500	245.436	0.000000	15.36	74.103	9.693	572418273.885715	7	307.1758	2.42251e-03	1.60378e-03
2018/04/21	07:34:11	ok	ok	307.5520	245.435	0.000000	15.36	74.075	9.689	568582268.496381	6	306.9465	2.73068e-03	1.35605e-03
2018/04/21	07:39:11	ok	ok	307.5540	245.450	0.000000	15.36	74.046	9.685	570081729.406870	7	307.1784	2.37483e-03	1.56756e-03
2018/04/21	07:44:11	ok	ok	307.5500	245.453	0.000000	15.38	74.022	9.694	573464927.751503	7	307.1132	2.46772e-03	1.57377e-03
2018/04/21	07:49:11	ok	ok	307.5480	245.472	0.000000	15.39	73.996	9.696	560690145.665082	7	307.1307	2.46898e-03	1.63258e-03
2018/04/21	07:54:11	ok	ok	307.5460	245.468	0.000000	15.40	73.941	9.695	594057068.802762	7	307.2787	2.39097e-03	9.69600e-04
2018/04/21	07:59:11	ok	ok	307.5400	245.481	0.000000	15.40	73.912	9.691	595461374.783476	7	307.1864	2.38424e-03	1.62750e-03
2018/04/21	08:04:11	ok	ok	307.5340	245.489	0.000000	15.44	73.892	9.712	574373096.699627	7	307.3357	2.27208e-03	1.02596e-03
2018/04/21	08:09:11	ok	ok	307.5340	245.490	0.000000	15.44	73.864	9.708	579655128.611836	7	307.0896	2.49135e-03	1.54358e-03
2018/04/21	08:14:11	ok	ok	307.5280	245.495	0.000000	15.46	73.839	9.717	597452600.030693	7	307.2653	2.37293e-03	9.92618e-04
2018/04/21	08:19:11	ok	ok	307.5220	245.504	0.000000	15.50	73.790	9.734	566287837.786558	7	307.0855	2.49641e-03	1.53914e-03
2018/04/21	08:24:11	ok	ok	307.5120	245.515	0.000000	15.52	73.737	9.739	591375886.899238	7	307.1693	2.39817e-03	1.59909e-03
2018/04/21	08:29:11	ok	ok	307.5040	245.498	0.000000	15.56	73.717	9.760	577534997.327537	7	307.1089	2.44200e-03	1.52000e-03
2018/04/21	08:34:11	ok	ok	307.4960	245.506	0.000000	15.59	73.666	9.771	585683427.356642	5	306.5449	3.13913e-03	1.57200e-03
2018/04/21	08:39:11	ok	ok	307.4840	245.504	0.000000	15.63	73.617	9.788	593339233.592462	7	307.3200	2.28576e-03	9.05048e-04
2018/04/21	08:44:11	ok	ok	307.4760	245.505	0.000000	15.68	73.570	9.811	582971438.379171	7	307.0732	2.40246e-03	1.49386e-03
2018/04/21	08:49:11	ok	ok	307.4640	245.505	0.000000	15.72	73.521	9.829	588516286.739576	7	307.1016	2.42123e-03	1.59475e-03
2018/04/21	08:54:11	ok	ok	307.4520	245.518	0.000000	15.78	73.476	9.858	601298899.467966	7	307.1036	2.35511e-03	1.60540e-03
2018/04/21	08:59:11	ok	ok	307.4420	245.523	0.000000	15.80	73.423	9.863	599430154.498147	7	307.0708	2.44310e-03	1.30023e-03
2018/04/21	09:04:11	ok	ok	307.4300	245.519	0.000000	15.85	73.376	9.887	608239302.246874	7	306.9991	2.46283e-03	1.56081e-03
2018/04/21	09:09:11	ok	ok	307.4180	245.524	0.000000	15.93	73.335	9.929	592380819.461051	7	307.0379	2.36750e-03	1.61475e-03
2018/04/21	09:14:11	ok	ok	307.4040	245.538	0.000000	15.97	73.314	9.950	611512788.053643	7	307.0782	2.36506e-03	1.38316e-03
2018/04/21	09:19:11	ok	ok	307.3840	245.552	0.000000	16.04	73.271	9.986	617965677.241532	7	306.9689	2.47869e-03	1.43594e-03
2018/04/21	09:24:11	ok	ok	307.3780	245.563	0.000000	16.09	73.224	10.010	612164400.829509	6	306.7760	2.66032e-03	1.28100e-03
2018/04/21	09:29:11	ok	ok	307.3620	245.570	0.000000	16.15	73.207	10.044	605105472.391732	6	306.7241	2.71444e-03	1.49668e-03
2018/04/21	09:34:11	ok	ok	307.3480	245.571	0.000000	16.20	73.188	10.072	623518969.247615	7	307.1478	2.31492e-03	9.02125e-04
2018/04/21	09:39:11	ok	ok	307.3360	245.584	0.000000	16.28	73.175	10.119	619219920.110776	7	306.9427	2.42089e-03	1.55647e-03
2018/04/21	09:44:11	ok	ok	307.3220	245.606	0.000000	16.33	73.128	10.143	618868685.821407	6	306.7792	2.65520e-03	1.21130e-03
2018/04/21	09:49:11	ok	ok	307.3140	245.614	0.000000	16.38	73.109	10.171	610846577.078006	7	306.9377	2.37538e-03	1.46363e-03
2018/04/21	09:54:11	ok	ok	307.2960	245.631	0.000000	16.46	73.097	10.218	621533640.183169	6	306.6584	2.68223e-03	1.51374e-03
2018/04/21	09:59:11	ok	ok	307.2800	245.642	0.000000	16.52	73.108	10.256	646741629.586116	6	306.6956	2.69090e-03	1.16164e-03
2018/04/21	10:04:11	ok	ok	307.2700	245.654	0.000000	16.56	73.088	10.278	641056269.699667	6	306.6810	2.66039e-03	1.38664e-03
2018/04/21	10:09:11	ok	ok	307.2600	245.655	0.000000	16.63	73.044	10.315	647630270.239743	7	306.8513	2.41813e-03	1.39891e-03
2018/04/21	10:14:11	ok	ok	307.2420	245.679	0.000000	16.69	73.027	10.350	637817653.748540	6	306.5962	2.71130e-03	1.41683e-03
2018/04/21	10:19:11	ok	ok	307.2320	245.691	0.000000	16.75	73.039	10.389	633693213.530727	6	306.6521	2.65083e-03	1.32133e-03
2018/04/21	10:24:11	ok	ok	307.2200	245.707	0.000000	16.82	72.995	10.427	647660346.197256	7	306.8560	2.40056e-03	1.40259e-03
2018/04/21	10:29:11	ok	ok	307.2080	245.721	0.000000	16.87	72.977	10.455	644293879.853150	7	306.8643	2.34903e-03	1.37701e-03
2018/04/21	10:34:11	ok	ok	307.1920	245.728	0.000000	16.92	72.986	10.488	639982693.890263	6	306.5650	2.69088e-03	1.15794e-03
2018/04/21	10:39:11	ok	ok	307.1780	245.735	0.000000	17.00	72.973	10.536	634559762.505834	7	306.7820	2.40935e-03	1.50312e-03
2018/04/21	10:44:11	ok	ok	307.1720	245.760	0.000000	17.06	72.957	10.572	648267871.289699	6	306.5385	2.66628e-03	1.30039e-03
2018/04/21	10:49:11	ok	ok	307.1540	245.756	0.000000	17.12	72.940	10.607	650651617.524677	7	306.9510	2.29706e-03	9.34808e-04
2018/04/21	10:54:11	ok	ok	307.1380	245.766	0.000000	17.19	72.953	10.654	659813329.868659	6	306.5744	2.58495e-03	1.26878e-03
2018/04/21	10:59:11	ok	ok	307.1260	245.779	0.000000	17.27	72.912	10.699	668282078.890341	7	306.9180	2.26986e-03	8.52969e-04
2018/04/21	11:04:11	ok	ok	307.1060	245.768	0.000000	17.34	72.925	10.746	661781612.570030	7	306.7207	2.35417e-03	1.32807e-03
2018/04/21	11:09:11	ok	ok	307.0880	245.781	0.000000	17.42	72.912	10.795	649980529.486359	7	306.7289	2.34581e-03	1.59879e-03
2018/04/21	11:14:11	ok	ok	307.0800	245.777	0.000000	17.48	72.866	10.827	625073098.774794	5	306.2164	2.90612e-03	1.49167e-03
2018/04/21	11:19:11	ok	ok	307.0580	245.769	0.000000	17.58	72.829	10.886	667667549.547440	7	306.7437	2.32916e-03	1.43167e-03
2018/04/21	11:24:11	ok	ok	307.0420	245.777	0.000000	17.62	72.836	10.913	637706176.538242	6	306.4044	2.65068e-03	1.47469e-03
2018/04/21	11:29:11	ok	ok	307.0240	245.774	0.000000	17.73	72.829	10.984	638119482.583022	6	306.4072	2.61621e-03	1.44610e-03
2018/04/21	11:34:11	ok	ok	307.0040	245.783	0.000000	17.81	72.787	11.030	670884822.070939	7	306.6391	2.38700e-03	1.31276e-03
2018/04/21	11:39:11	ok	ok	306.9900	245.787	0.000000	17.90	72.776	11.087	664906437.460121	7	306.6274	2.32175e-03	1.27473e-03
2018/04/21	11:44:11	ok	ok	306.9700	245.778	0.000000	17.97	72.761	11.131	661010904.276253	7	306.6126	2.30146e-03	1.25249e-03
2018/04/21	11:49:11	ok	ok	306.9500	245.783	0.000000	18.07	72.723	11.192	643022240.187178	6	306.2936	2.63101e-03	1.42692e-03
2018/04/21	11:54:11	ok	ok	306.9260	245.765	0.000000	18.16	72.711	11.250	684494415.712858	6	306.2941	2.61640e-03	1.14963e-03
2018/04/21	11:59:11	ok	ok	306.9100	245.765	0.000000	18.24	72.698	11.301	683559187.406006	6	306.3683	2.43163e-03	1.26044e-03
2018/04/21	12:04:11	ok	ok	306.8880	245.752	0.000000	18.34	72.689	11.367	669170535.733785	6	306.2324	2.65456e-03	1.30495e-03
2018/04/21	12:09:11	ok	ok	306.8700	245.748	0.000000	18.46	72.683	11.447	664318152.039798	6	306.2553	2.59915e-03	1.21315e-03
2018/04/21	12:14:11	ok	ok	306.8500	245.740	0.000000	18.53	72.668	11.492	684543795.435215	7	306.4532	1.77554e-03	2.40727e-03
2018/04/21	12:19:11	ok	ok	306.8300	245.736	0.000000	18.63	72.658	11.559	673156149.118091	6	306.1909	2.51965e-03	1.44230e-03
2018/04/21	12:24:11	ok	ok	306.8060	245.724	0.000000	18.73	72.649	11.626	669189668.767094	5	305.9029	2.90260e-03	1.26771e-03
2018/04/21	12:29:11	ok	ok	306.7860	245.713	0.000000	18.82	72.666	11.691	660514675.886302	5	306.1207	2.70546e-03	1.43846e-03
2018/04/21	12:34:11	ok	ok	306.7680	245.703	0.000000	18.94	72.661	11.773	670943003.324223	5	305.9311	2.82209e-03	1.12658e-03
2018/04/21	12:39:11	ok	ok	306.7440	245.686	0.000000	19.01	72.645	11.819	681131607.568260	6	306.1296	2.60888e-03	8.48291e-04
2018/04/21	12:44:11	ok	ok	306.7240	245.667	0.000000	19.14	72.642	11.909	671110884.967295	5	306.0670	2.67593e-03	1.45287e-03
2018/04/21	12:49:11	ok	ok	306.7040	245.655	0.000000	19.23	72.659	11.975	664157372.570270	6	306.0189	2.67507e-03	1.23631e-03
2018/04/21	12:54:11	ok	ok	306.6860	245.648	0.000000	19.33	72.650	12.044	671830167.792706	5	305.9439	2.63968e-03	1.27158e-03
2018/04/21	12:59:11	ok	ok	306.6700	245.628	0.000000	19.43	72.669	12.119	680659376.724924	5	305.9960	2.65345e-03	1.28926e-03
2018/04/21	13:04:11	ok	ok	306.6500	245.620	0.000000	19.51	72.684	12.178	682530582.994346	6	306.0136	2.64133e-03	1.07989e-03
2018/04/21	13:09:11	ok	ok	306.6300	245.605	0.000000	19.59	72.700	12.238	665309140.841344	6	305.9437	2.65486e-03	1.28680e-03
2018/04/21	13:14:11	ok	ok	306.6200	245.602	0.000000	19.66	72.742	12.296	681813382.317280	6	305.9401	2.68174e-03	1.08597e-03
2018/04/21	13:19:11	ok	ok	306.6020	245.595	0.000000	19.74	72.758	12.356	686873010.384904	5	305.7852	2.83524e-03	1.11029e-03
2018/04/21	13:24:11	ok	ok	306.5860	245.580	0.000000	19.82	72.773	12.417	672670880.890589	4	304.5484	3.64827e-03	7.46953e-04
2018/04/21	13:29:11	ok	ok	306.5720	245.571	0.000000	19.88	72.785	12.462	684404795.138351	6	305.9105	2.59957e-03	1.24953e-03
2018/04/21	13:34:11	ok	ok	306.5580	245.560	0.000000	19.98	72.833	12.544	666369308.145807	5	305.8629	2.68393e-03	1.33077e-03
2018/04/21	13:39:11	ok	ok	306.5500	245.548	0.000000	20.02	72.841	12.575	689467775.824466	4	305.6723	2.86334e-03	1.53493e-03
2018/04/21	13:44:11	ok	ok	306.5340	245.529	0.000000	20.11	72.858	12.644	676622298.348432	6	305.8946	2.60979e-03	8.12836e-04
2018/04/21	13:49:11	ok	ok	306.5160	245.518	0.000000	20.20	72.876	12.714	692787082.488040	6	305.8540	2.59475e-03	9.95551e-04
2018/04/21	13:54:11	ok	ok	306.5060	245.509	0.000000	20.25	72.915	12.757	684152884.901409	6	305.8511	2.56888e-03	9.76142e-04
2018/04/21	13:59:11	ok	ok	306.4860	245.491	0.000000	20.33	72.930	12.820	673508137.644554	5	305.7722	2.71916e-03	1.37621e-03
2018/04/21	14:04:11	ok	ok	306.4720	245.474	0.000000	20.41	72.946	12.883	695595753.069924	6	305.8849	2.53970e-03	8.66565e-04
2018/04/21	14:09:11	ok	ok	306.4620	245.461	0.000000	20.46	72.984	12.927	679812487.423612	2	306.6614	1.90020e-03	2.40654e-16
2018/04/21	14:14:11	ok	ok	306.4500	245.444	0.000000	20.56	72.975	13.001	674460348.046507	5	305.5046	2.91145e-03	1.12976e-03
2018/04/21	14:19:11	ok	ok	306.4360	245.435	0.000000	20.60	73.040	13.043	666079813.171201	5	305.4923	2.89636e-03	1.18977e-03
2018/04/21	14:24:11	ok	ok	306.4160	245.411	0.000000	20.71	72.975	13.115	682817949.367394	6	305.7180	2.69259e-03	1.00671e-03
2018/04/21	14:29:11	ok	ok	306.3940	245.388	0.000000	20.80	72.963	13.181	692217222.225157	6	305.6871	2.64499e-03	1.11273e-03
2018/04/21	14:34:11	ok	ok	306.3780	245.368	0.000000	20.87	72.948	13.232	680334012.255985	6	305.6926	2.64676e-03	1.13892e-03
2018/04/21	14:39:11	ok	ok	306.3600	245.346	0.000000	20.97	72.967	13.313	654673740.213733	5	305.6553	2.70950e-03	1.33039e-03
2018/04/21	14:44:11	ok	ok	306.3500	245.332	0.000000	21.06	72.984	13.386	675052314.689511	7	305.9666	1.72898e-03	2.32112e-03
2018/04/21	14:49:11	ok	ok	306.3300	245.308	0.000000	21.14	73.000	13.451	678793716.882686	2	306.4538	1.97709e-03	1.53800e-16
2018/04/21	14:54:11	ok	ok	306.3160	245.291	0.000000	21.20	73.011	13.500	666065900.335467	2	306.4538	1.97694e-03	1.53800e-16
2018/04/21	14:59:11	ok	ok	306.3000	245.274	0.000000	21.28	73.027	13.565	660803847.596752	5	305.5555	2.74650e-03	1.22811e-03
2018/04/21	15:04:11	ok	ok	306.2860	245.256	0.000000	21.36	73.071	13.637	659275857.482773	2	306.4317	1.94802e-03	2.19385e-16
2018/04/21	15:09:11	ok	ok	306.2700	245.228	0.000000	21.45	73.089	13.711	674013507.021233	2	306.4317	1.94779e-03	2.19385e-16
2018/04/21	15:14:11	ok	ok	306.2580	245.215	0.000000	21.50	73.128	13.758	647429871.170879	6	305.5757	2.61365e-03	1.18221e-03
2018/04/21	15:19:11	ok	ok	306.2440	245.200	0.000000	21.57	73.141	13.816	655792257.470037	5	305.5661	2.67982e-03	1.07342e-03
2018/04/21	15:24:11	ok	ok	306.2380	245.186	0.000000	21.62	73.180	13.864	650603217.715187	2	306.2683	2.08288e-03	2.31591e-17
2018/04/21	15:29:11	ok	ok	306.2340	245.179	0.000000	21.68	73.250	13.925	656886192.459341	6	305.4978	2.68168e-03	1.15205e-03
2018/04/21	15:34:11	ok	ok	306.2240	245.172	0.000000	21.72	73.316	13.970	638524698.926452	2	306.3576	1.93823e-03	6.50924e-17
2018/04/21	15:39:11	ok	ok	306.2180	245.166	0.000000	21.74	73.349	13.992	659228593.083589	6	305.5609	2.62068e-03	9.34470e-04
2018/04/21	15:44:11	ok	ok	306.2260	245.162	0.000000	21.77	73.471	14.040	687129167.100984	5	305.3776	2.66242e-03	1.06549e-03
2018/04/21	15:49:11	ok	ok	306.2240	245.173	0.000000	21.77	73.529	14.051	656827828.818158	5	305.3116	2.75774e-03	1.25988e-03
2018/04/21	15:54:11	ok	ok	306.2220	245.171	0.000000	21.80	73.593	14.087	653672384.289454	2	306.2683	2.08276e-03	2.31591e-17
2018/04/21	15:59:11	ok	ok	306.2200	245.171	0.000000	21.82	73.626	14.110	650717196.047064	6	305.8927	2.40236e-03	1.83816e-03
2018/04/21	16:04:11	ok	ok	306.2160	245.175	0.000000	21.84	73.688	14.138	660169405.904700	6	305.5836	2.49830e-03	9.31686e-04
2018/04/21	16:09:11	ok	ok	306.2240	245.183	0.000000	21.84	73.775	14.155	643405947.270488	2	306.2683	2.08285e-03	2.31591e-17
2018/04/21	16:14:11	ok	ok	306.2260	245.182	0.000000	21.84	73.804	14.160	668299516.261715	5	305.3086	2.77189e-03	1.16110e-03
2018/04/21	16:19:11	ok	ok	306.2200	245.181	0.000000	21.87	73.839	14.192	636169690.023922	6	305.7866	2.57806e-03	1.75964e-03
2018/04/21	16:24:11	ok	ok	306.2220	245.189	0.000000	21.89	73.872	14.214	668201460.940954	5	305.2887	2.78844e-03	1.14804e-03
2018/04/21	16:29:11	ok	ok	306.2280	245.196	0.000000	21.88	73.928	14.217	667537022.093345	4	305.4035	2.84257e-03	8.77565e-04
2018/04/21	16:34:11	ok	ok	306.2280	245.199	0.000000	21.89	73.988	14.237	662245435.785761	4	304.1403	3.73282e-03	6.74592e-04
2018/04/21	16:39:11	ok	ok	306.2320	245.204	0.000000	21.88	74.045	14.239	645685206.274759	5	305.2777	2.81378e-03	1.15388e-03
2018/04/21	16:44:11	ok	ok	306.2360	245.214	0.000000	21.87	74.043	14.231	666045587.537369	2	306.4095	1.91904e-03	1.91224e-16
2018/04/21	16:49:11	ok	ok	306.2320	245.217	0.000000	21.88	74.103	14.250	631601112.977959	7	305.8022	2.47948e-03	1.69409e-03
2018/04/21	16:54:11	ok	ok	306.2420	245.232	0.000000	21.86	74.157	14.244	629390391.668498	2	306.3798	1.96735e-03	3.18430e-16
2018/04/21	16:59:11	ok	ok	306.2460	245.238	0.000000	21.87	74.188	14.259	653809793.513784	6	305.5835	2.50773e-03	1.05187e-03
2018/04/21	17:04:11	ok	ok	306.2520	245.255	0.000000	21.85	74.242	14.253	660214605.531522	5	305.4137	2.79961e-03	9.57957e-04
2018/04/21	17:09:11	ok	ok	306.2620	245.260	0.000000	21.84	74.269	14.249	661583383.678283	2	306.1892	2.12566e-03	7.34862e-17
2018/04/21	17:14:11	ok	ok	306.2660	245.275	0.000000	21.82	74.323	14.243	643990287.185984	5	305.6006	2.64740e-03	1.08118e-03
2018/04/21	17:19:11	ok	ok	306.2700	245.286	0.000000	21.81	74.379	14.246	638070880.518451	5	305.5858	2.64200e-03	1.22961e-03
2018/04/21	17:24:11	ok	ok	306.2800	245.305	0.000000	21.77	74.429	14.223	670667066.506621	2	306.2088	2.18035e-03	1.54660e-16
2018/04/21	17:29:11	ok	ok	306.2860	245.326	0.000000	21.74	74.481	14.208	654053848.843471	2	306.3721	2.04496e-03	5.00314e-16
2018/04/21	17:34:11	ok	ok	306.2960	245.340	0.000000	21.73	74.479	14.199	652638077.756816	6	305.6153	2.60855e-03	1.01689e-03
2018/04/21	17:39:11	ok	ok	306.3000	245.350	0.000000	21.70	74.531	14.185	634740798.580742	2	306.2905	2.11294e-03	3.80774e-16
2018/04/21	17:44:11	ok	ok	306.3060	245.370	0.000000	21.68	74.585	14.179	663957605.864863	6	305.6697	2.62437e-03	8.15331e-04
2018/04/21	17:49:11	ok	ok	306.3240	245.389	0.000000	21.63	74.633	14.147	637842115.020551	7	305.9760	1.61921e-03	2.25938e-03
2018/04/21	17:54:11	ok	ok	306.3300	245.405	0.000000	21.62	74.660	14.144	644569869.587620	3	306.2242	2.08724e-03	3.53289e-04
2018/04/21	17:59:11	ok	ok	306.3380	245.422	0.000000	21.56	74.706	14.104	655011869.831269	5	305.7278	2.63473e-03	5.63064e-04
2018/04/21	18:04:11	ok	ok	306.3520	245.438	0.000000	21.54	74.731	14.092	643162511.202099	5	305.6206	2.67459e-03	1.23253e-03
2018/04/21	18:09:11	ok	ok	306.3660	245.462	0.000000	21.50	74.781	14.069	672992934.896507	5	305.5813	2.60400e-03	9.90808e-04
2018/04/21	18:14:11	ok	ok	306.3720	245.483	0.000000	21.46	74.802	14.040	650203146.080400	5	305.7124	2.65212e-03	1.09614e-03
2018/04/21	18:19:11	ok	ok	306.3820	245.501	0.000000	21.44	74.856	14.034	642596301.387115	4	305.4355	2.94732e-03	1.22214e-03
2018/04/21	18:24:11	ok	ok	306.3980	245.517	0.000000	21.38	74.873	13.989	636002043.523518	2	306.5576	1.93969e-03	5.37415e-17
2018/04/21	18:29:11	ok	ok	306.4080	245.537	0.000000	21.33	74.920	13.957	644908873.007182	5	305.6951	2.67898e-03	1.27410e-03
2018/04/21	18:34:11	ok	ok	306.4140	245.559	0.000000	21.29	74.941	13.929	638068146.871141	5	305.7707	2.67626e-03	8.59453e-04
2018/04/21	18:39:11	ok	ok	306.4260	245.577	0.000000	21.25	74.991	13.906	649458144.873132	7	306.1198	1.64194e-03	2.25419e-03
2018/04/21	18:44:11	ok	ok	306.4400	245.610	0.000000	21.22	75.014	13.886	627101738.598813	5	305.7896	2.67492e-03	8.31708e-04
2018/04/21	18:49:11	ok	ok	306.4560	245.627	0.000000	21.16	75.031	13.841	643733272.154062	2	306.6614	1.90148e-03	2.40654e-16
2018/04/21	18:54:11	ok	ok	306.4660	245.647	0.000000	21.10	75.077	13.801	635557295.500523	6	305.8215	2.57318e-03	9.92781e-04
2018/04/21	18:59:11	ok	ok	306.4800	245.664	0.000000	21.06	75.098	13.773	630359534.346379	5	305.7823	2.66310e-03	1.34820e-03
2018/04/21	19:04:11	ok	ok	306.4980	245.696	0.000000	21.00	75.143	13.734	653216995.455773	5	305.8807	2.58198e-03	9.39064e-04
2018/04/21	19:09:11	ok	ok	306.5080	245.710	0.000000	20.96	75.164	13.706	642421148.928276	2	306.4930	2.08901e-03	5.68772e-17
2018/04/21	19:14:11	ok	ok	306.5220	245.735	0.000000	20.90	75.181	13.661	637642041.337538	6	305.8680	2.60956e-03	8.91454e-04
2018/04/21	19:19:11	ok	ok	306.5360	245.754	0.000000	20.86	75.202	13.633	676134107.133214	6	306.5559	-1.35742e-04	6.06665e-04
2018/04/21	19:24:11	ok	ok	306.5500	245.778	0.000000	20.80	75.219	13.589	647938065.709985	5	305.8493	2.68885e-03	1.30056e-03
2018/04/21	19:29:11	ok	ok	306.5560	245.801	0.000000	20.74	75.235	13.545	657516389.269384	5	305.6259	2.92343e-03	1.19322e-03
2018/04/21	19:34:11	ok	ok	306.5760	245.815	0.000000	20.68	75.252	13.500	650612825.222996	5	305.7025	2.84346e-03	1.29441e-03
2018/04/21	19:39:11	ok	ok	306.5900	245.840	0.000000	20.62	75.298	13.462	640358560.401759	5	305.8951	2.68052e-03	1.27327e-03
2018/04/21	19:44:11	ok	ok	306.6000	245.865	0.000000	20.58	75.290	13.429	650814952.257777	5	305.9078	2.66023e-03	1.30594e-03
2018/04/21	19:49:11	ok	ok	306.6180	245.890	0.000000	20.50	75.302	13.369	651838715.311604	2	306.9507	1.75766e-03	3.25465e-16
2018/04/21	19:54:11	ok	ok	306.6320	245.910	0.000000	20.48	75.356	13.363	646722977.819299	6	306.0213	2.56766e-03	8.06714e-04
2018/04/21	19:59:11	ok	ok	306.6440	245.925	0.000000	20.40	75.369	13.303	654739234.805876	6	305.9914	2.59015e-03	1.02657e-03
2018/04/21	20:04:11	ok	ok	306.6620	245.943	0.000000	20.34	75.357	13.254	650049515.997324	3	306.8964	1.76281e-03	3.89776e-04
2018/04/21	20:09:11	ok	ok	306.6660	245.963	0.000000	20.29	75.404	13.224	643798099.826373	3	306.7042	1.98034e-03	4.68244e-04
2018/04/21	20:14:11	ok	ok	306.6840	245.979	0.000000	20.23	75.421	13.181	641719326.713892	6	306.0257	2.59768e-03	1.18550e-03
2018/04/21	20:19:11	ok	ok	306.6980	245.996	0.000000	20.16	75.435	13.129	643194435.682334	2	306.8019	1.99960e-03	1.78624e-16
2018/04/21	20:24:11	ok	ok	306.7220	246.016	0.000000	20.09	75.450	13.078	631584274.094153	5	305.9298	2.78547e-03	1.18788e-03
2018/04/21	20:29:11	ok	ok	306.7300	246.036	0.000000	20.02	75.436	13.022	645290206.980516	4	304.6499	3.82444e-03	9.88039e-04
2018/04/21	20:34:11	ok	ok	306.7480	246.060	0.000000	19.97	75.454	12.988	631881930.427420	6	306.1304	2.57547e-03	1.00460e-03
2018/04/21	20:39:11	ok	ok	306.7620	246.076	0.000000	19.91	75.471	12.945	625773151.462607	5	306.0578	2.68218e-03	1.29993e-03
2018/04/21	20:44:11	ok	ok	306.7740	246.090	0.000000	19.84	75.486	12.895	611508766.554588	5	306.1281	2.61416e-03	1.34300e-03
2018/04/21	20:49:11	ok	ok	306.7940	246.114	0.000000	19.79	75.504	12.860	626566577.495810	6	306.0981	2.65333e-03	1.16504e-03
2018/04/21	20:54:11	ok	ok	306.8020	246.131	0.000000	19.72	75.519	12.810	631772627.275735	5	306.2164	2.59110e-03	9.69539e-04
2018/04/21	20:59:11	ok	ok	306.8180	246.144	0.000000	19.66	75.535	12.768	622126048.425123	6	306.2268	2.57041e-03	8.41470e-04
2018/04/21	21:04:11	ok	ok	306.8360	246.158	0.000000	19.59	75.550	12.718	617365447.613230	6	306.2109	2.60889e-03	1.02345e-03
2018/04/21	21:09:11	ok	ok	306.8460	246.167	0.000000	19.52	75.536	12.663	609339337.250126	6	306.2318	2.58709e-03	1.16087e-03
2018/04/21	21:14:11	ok	ok	306.8580	246.180	0.000000	19.46	75.524	12.617	604233187.093929	5	306.2001	2.65026e-03	1.41385e-03
2018/04/21	21:19:11	ok	ok	306.8700	246.195	0.000000	19.41	75.542	12.583	606766624.651817	5	306.2139	2.64290e-03	1.35777e-03
2018/04/21	21:24:11	ok	ok	306.8880	246.208	0.000000	19.35	75.530	12.537	617119307.187063	6	306.3014	2.58105e-03	9.19401e-04
2018/04/21	21:29:11	ok	ok	306.8980	246.229	0.000000	19.29	75.547	12.495	612937298.273004	6	306.2703	2.61553e-03	1.13004e-03
2018/04/21	21:34:11	ok	ok	306.9180	246.241	0.000000	19.23	75.535	12.449	591970779.014037	6	306.2862	2.63451e-03	9.11818e-04
2018/04/21	21:39:11	ok	ok	306.9280	246.253	0.000000	19.18	75.553	12.416	599992145.406331	5	306.2983	2.69669e-03	9.58485e-04
2018/04/21	21:44:11	ok	ok	306.9360	246.268	0.000000	19.14	75.545	12.385	616194019.118446	6	306.3321	2.58951e-03	8.58489e-04
2018/04/21	21:49:11	ok	ok	306.9540	246.279	0.000000	19.08	75.533	12.340	615239723.319591	6	306.3101	2.62502e-03	1.31445e-03
2018/04/21	21:54:11	ok	ok	306.9680	246.290	0.000000	19.01	75.547	12.291	624851127.304164	6	306.3918	2.58842e-03	1.01505e-03
2018/04/21	21:59:11	ok	ok	306.9820	246.297	0.000000	18.96	75.537	12.253	604143864.319873	5	306.3072	2.64540e-03	1.37747e-03
2018/04/21	22:04:11	ok	ok	306.9940	246.299	0.000000	18.92	75.529	12.223	618093653.739134	6	306.3847	2.57800e-03	1.06286e-03
2018/04/21	22:09:11	ok	ok	307.0060	246.304	0.000000	18.85	75.515	12.171	592192266.762577	6	306.3146	2.65963e-03	1.25471e-03
2018/04/21	22:14:11	ok	ok	307.0160	246.322	0.000000	18.81	75.507	12.141	605675978.580058	6	306.4055	2.58085e-03	9.76813e-04
2018/04/21	22:19:11	ok	ok	307.0340	246.329	0.000000	18.74	75.522	12.093	607948457.527467	6	306.4373	2.43673e-03	1.25675e-03
2018/04/21	22:24:11	ok	ok	307.0420	246.339	0.000000	18.70	75.485	12.058	620595953.954357	6	306.4483	2.55329e-03	1.11702e-03
2018/04/21	22:29:11	ok	ok	307.0580	246.358	0.000000	18.63	75.499	12.011	615996355.645198	6	306.4215	2.50111e-03	1.40920e-03
2018/04/21	22:34:11	ok	ok	307.0580	246.366	0.000000	18.57	75.487	11.967	606129582.687786	6	306.4374	2.58069e-03	1.00167e-03
2018/04/21	22:39:11	ok	ok	307.0720	246.378	0.000000	18.53	75.508	11.941	596204274.463051	6	306.5084	2.52945e-03	9.66875e-04
2018/04/21	22:44:11	ok	ok	307.0880	246.382	0.000000	18.47	75.467	11.893	606432974.186618	5	306.3044	2.81782e-03	1.21819e-03
2018/04/21	22:49:11	ok	ok	307.0980	246.385	0.000000	18.44	75.461	11.871	599316636.989866	6	306.4748	2.61871e-03	1.11996e-03
2018/04/21	22:54:11	ok	ok	307.1140	246.388	0.000000	18.40	75.453	11.841	602022760.441501	7	306.7793	2.12785e-03	1.33502e-03
2018/04/21	22:59:11	ok	ok	307.1180	246.402	0.000000	18.35	75.443	11.805	603743936.092146	6	306.4492	2.65516e-03	1.36959e-03
2018/04/21	23:04:11	ok	ok	307.1280	246.403	0.000000	18.29	75.431	11.761	602736047.721662	6	306.4562	2.66567e-03	1.31926e-03
2018/04/21	23:09:11	ok	ok	307.1340	246.407	0.000000	18.26	75.396	11.735	592064278.016160	6	306.4778	2.67588e-03	1.09573e-03
2018/04/21	23:14:11	ok	ok	307.1520	246.407	0.000000	18.22	75.417	11.710	605718675.950689	6	306.5648	2.62417e-03	1.38848e-03
2018/04/21	23:19:11	ok	ok	307.1600	246.415	0.000000	18.17	75.378	11.669	599584773.235274	6	306.5708	2.59611e-03	1.14800e-03
2018/04/21	23:24:11	ok	ok	307.1660	246.420	0.000000	18.14	75.400	11.652	604546220.785561	7	306.8543	2.27424e-03	1.35551e-03
2018/04/21	23:29:11	ok	ok	307.1800	246.430	0.000000	18.10	75.364	11.619	613368268.898873	6	306.5720	2.64686e-03	1.20886e-03
2018/04/21	23:34:11	ok	ok	307.1860	246.427	0.000000	18.04	75.352	11.576	605698503.641131	6	306.5915	2.56774e-03	1.10407e-03
2018/04/21	23:39:11	ok	ok	307.1980	246.434	0.000000	17.99	75.342	11.540	598537603.378007	6	306.5680	2.62233e-03	1.13856e-03
2018/04/21	23:44:11	ok	ok	307.2080	246.449	0.000000	17.96	75.336	11.518	610463269.562297	6	306.6223	2.58429e-03	1.08821e-03
2018/04/21	23:49:11	ok	ok	307.2180	246.449	0.000000	17.93	75.330	11.497	609686531.526612	7	306.8847	2.31397e-03	1.40280e-03
2018/04/21	23:54:11	ok	ok	307.2280	246.459	0.000000	17.87	75.289	11.450	601720931.259728	6	306.6427	2.56658e-03	1.08920e-03
2018/04/21	23:59:11	ok	ok	307.2340	246.461	0.000000	17.85	75.285	11.436	599807086.729556	7	306.8952	2.34296e-03	1.32535e-03
2018/04/22	00:04:11	ok	ok	307.2440	246.477	0.000000	17.81	75.277	11.407	592919862.819018	7	306.8612	2.35693e-03	1.36239e-03
2018/04/22	00:09:11	ok	ok	307.2560	246.479	0.000000	17.76	75.267	11.372	603167266.173404	6	306.6716	2.62013e-03	1.36401e-03
2018/04/22	00:14:11	ok	ok	307.2600	246.483	0.000000	17.74	75.263	11.358	606179961.639637	6	306.6856	2.61008e-03	1.32189e-03
2018/04/22	00:19:11	ok	ok	307.2680	246.494	0.000000	17.70	75.255	11.330	599409877.117130	6	306.6676	2.62682e-03	1.24146e-03
2018/04/22	00:24:11	ok	ok	307.2800	246.492	0.000000	17.66	75.247	11.301	580348549.436244	6	306.6773	2.61159e-03	1.36200e-03
2018/04/22	00:29:11	ok	ok	307.2820	246.500	0.000000	17.63	75.212	11.276	607025025.676333	7	306.9572	2.33736e-03	1.43926e-03
2018/04/22	00:34:11	ok	ok	307.2960	246.495	0.000000	17.58	75.202	11.241	607326938.349959	7	306.9350	2.33852e-03	1.34595e-03
2018/04/22	00:39:11	ok	ok	307.3000	246.501	0.000000	17.56	75.170	11.223	593163226.145597	7	306.9222	2.39063e-03	1.34941e-03
2018/04/22	00:44:11	ok	ok	307.3020	246.504	0.000000	17.54	75.194	11.213	595051854.285052	7	306.9217	2.41366e-03	1.30454e-03
2018/04/22	00:49:11	ok	ok	307.3120	246.499	0.000000	17.50	75.157	11.181	607690878.621157	7	306.9299	2.38646e-03	1.31347e-03
2018/04/22	00:54:11	ok	ok	307.3160	246.500	0.000000	17.46	75.149	11.153	606944264.180673	6	306.7389	2.66692e-03	1.24269e-03
2018/04/22	00:59:11	ok	ok	307.3260	246.505	0.000000	17.42	75.113	11.121	587633670.703697	6	306.7348	2.63736e-03	1.19122e-03
2018/04/22	01:04:11	ok	ok	307.3340	246.502	0.000000	17.40	75.109	11.107	601276640.592193	6	306.7563	2.59567e-03	1.32244e-03
2018/04/22	01:09:11	ok	ok	307.3400	246.510	0.000000	17.36	75.072	11.075	588743742.787709	7	306.9655	2.36414e-03	1.27125e-03
2018/04/22	01:14:11	ok	ok	307.3480	246.499	0.000000	17.34	75.068	11.061	582802330.131909	6	306.7870	2.60346e-03	1.25920e-03
2018/04/22	01:19:11	ok	ok	307.3500	246.497	0.000000	17.30	75.060	11.034	580306433.335300	6	306.7857	2.61536e-03	1.25335e-03
2018/04/22	01:24:11	ok	ok	307.3540	246.502	0.000000	17.28	75.028	11.016	580969268.036784	6	306.8052	2.60731e-03	1.24971e-03
2018/04/22	01:29:11	ok	ok	307.3640	246.513	0.000000	17.23	75.018	10.982	578271937.511868	6	306.7494	2.69929e-03	1.28622e-03
2018/04/22	01:34:11	ok	ok	307.3700	246.514	0.000000	17.22	75.016	10.975	597241966.247798	7	307.0317	2.32881e-03	1.36928e-03
2018/04/22	01:39:11	ok	ok	307.3720	246.515	0.000000	17.19	75.010	10.954	591811335.939822	6	306.8000	2.62587e-03	1.11999e-03
2018/04/22	01:44:11	ok	ok	307.3840	246.523	0.000000	17.17	74.977	10.936	587253927.481149	6	306.7885	2.65211e-03	1.32273e-03
2018/04/22	01:49:11	ok	ok	307.3860	246.518	0.000000	17.13	74.969	10.909	571646290.927562	6	306.7408	2.68034e-03	1.41974e-03
2018/04/22	01:54:11	ok	ok	307.3940	246.532	0.000000	17.11	74.965	10.895	602586343.970175	6	306.7760	2.67081e-03	1.28100e-03
2018/04/22	01:59:11	ok	ok	307.4000	246.539	0.000000	17.08	74.959	10.875	592125659.279611	6	306.7857	2.68678e-03	1.35374e-03
2018/04/22	02:04:11	ok	ok	307.4060	246.536	0.000000	17.04	74.923	10.844	595096281.523138	7	307.0372	2.33641e-03	1.45359e-03
2018/04/22	02:09:11	ok	ok	307.4140	246.536	0.000000	17.03	74.921	10.837	564098981.197859	6	306.7637	2.67878e-03	1.20123e-03
2018/04/22	02:14:11	ok	ok	307.4200	246.534	0.000000	17.00	74.915	10.817	582191592.644950	6	306.7587	2.68652e-03	1.41522e-03
2018/04/22	02:19:11	ok	ok	307.4240	246.546	0.000000	16.98	74.882	10.799	588867233.254380	6	306.8430	2.62611e-03	1.14462e-03
2018/04/22	02:24:11	ok	ok	307.4340	246.541	0.000000	16.96	74.878	10.786	588873441.979025	5	306.5359	2.97529e-03	1.44213e-03
2018/04/22	02:29:11	ok	ok	307.4400	246.538	0.000000	16.90	74.838	10.741	590548145.106877	6	306.7767	2.72711e-03	1.43162e-03
2018/04/22	02:34:11	ok	ok	307.4440	246.542	0.000000	16.88	74.834	10.728	589973491.821337	6	306.8426	2.63171e-03	1.21150e-03
2018/04/22	02:39:11	ok	ok	307.4460	246.541	0.000000	16.86	74.829	10.714	561726006.844720	6	306.8301	2.65030e-03	1.17557e-03
2018/04/22	02:44:11	ok	ok	307.4520	246.540	0.000000	16.84	74.825	10.701	582305081.722057	7	307.0978	2.33048e-03	1.30286e-03
2018/04/22	02:49:11	ok	ok	307.4600	246.545	0.000000	16.82	74.821	10.687	573581192.081505	6	306.8592	2.66881e-03	1.27571e-03
2018/04/22	02:54:11	ok	ok	307.4660	246.542	0.000000	16.80	74.817	10.674	590996702.681164	6	306.8401	2.65553e-03	1.20236e-03
2018/04/22	02:59:11	ok	ok	307.4640	246.546	0.000000	16.78	74.813	10.661	592774446.568714	6	306.8687	2.62442e-03	1.29375e-03
2018/04/22	03:04:11	ok	ok	307.4720	246.542	0.000000	16.75	74.779	10.637	574994667.197255	7	307.0691	2.39848e-03	1.47036e-03
2018/04/22	03:09:11	ok	ok	307.4780	246.541	0.000000	16.73	74.775	10.623	573048641.353971	6	306.7977	2.69646e-03	1.38317e-03
2018/04/22	03:14:11	ok	ok	307.4800	246.537	0.000000	16.70	74.769	10.603	588820728.724998	6	306.8786	2.65215e-03	1.22812e-03
2018/04/22	03:19:11	ok	ok	307.4860	246.548	0.000000	16.68	74.765	10.590	588202567.423717	6	306.8830	2.65549e-03	1.21975e-03
2018/04/22	03:24:11	ok	ok	307.4920	246.543	0.000000	16.65	74.730	10.566	568092823.843177	6	306.8133	2.73478e-03	1.39470e-03
2018/04/22	03:29:11	ok	ok	307.4980	246.558	0.000000	16.62	74.753	10.550	552635238.726792	6	306.8366	2.71185e-03	1.47798e-03
2018/04/22	03:34:11	ok	ok	307.5020	246.555	0.000000	16.60	74.749	10.537	582570791.102273	6	307.0214	2.56758e-03	1.02850e-03
2018/04/22	03:39:11	ok	ok	307.5120	246.548	0.000000	16.58	74.745	10.524	587279639.886004	5	306.6515	2.91857e-03	1.39621e-03
2018/04/22	03:44:11	ok	ok	307.5180	246.549	0.000000	16.54	74.737	10.497	575575800.005418	6	306.8312	2.74085e-03	1.38924e-03
2018/04/22	03:49:11	ok	ok	307.5200	246.562	0.000000	16.51	74.731	10.478	568351481.189485	6	306.9485	2.65253e-03	1.21430e-03
2018/04/22	03:54:11	ok	ok	307.5300	246.564	0.000000	16.47	74.723	10.451	582059503.358627	6	306.9257	2.66624e-03	1.28348e-03
2018/04/22	03:59:11	ok	ok	307.5320	246.564	0.000000	16.46	74.721	10.445	575195636.169764	6	306.9069	2.69255e-03	1.19704e-03
2018/04/22	04:04:11	ok	ok	307.5440	246.562	0.000000	16.44	74.745	10.436	554853117.408683	6	306.8966	2.69108e-03	1.39986e-03
2018/04/22	04:09:11	ok	ok	307.5420	246.563	0.000000	16.41	74.711	10.412	584481361.540885	5	306.7672	2.87922e-03	1.36741e-03
2018/04/22	04:14:11	ok	ok	307.5560	246.572	0.000000	16.39	74.735	10.403	580481801.687911	6	306.9590	2.68487e-03	1.25323e-03
2018/04/22	04:19:11	ok	ok	307.5580	246.567	0.000000	16.33	74.723	10.364	583513566.910047	7	307.3315	2.30816e-03	8.70895e-04
2018/04/22	04:24:11	ok	ok	307.5680	246.549	0.000000	16.32	74.721	10.357	553304538.024613	5	306.6708	2.98611e-03	1.44996e-03
2018/04/22	04:29:11	ok	ok	307.5700	246.555	0.000000	16.29	74.715	10.338	578507231.772530	6	306.9647	2.64493e-03	1.29467e-03
2018/04/22	04:34:11	ok	ok	307.5780	246.542	0.000000	16.28	74.713	10.331	576421067.330654	6	307.0149	2.69474e-03	1.28059e-03
2018/04/22	04:39:11	ok	ok	307.5900	246.539	0.000000	16.25	74.707	10.312	560436918.677356	7	307.2201	2.39021e-03	1.54872e-03
2018/04/22	04:44:11	ok	ok	307.5920	246.534	0.000000	16.22	74.701	10.292	553605268.472698	7	307.1799	2.45982e-03	1.53229e-03
2018/04/22	04:49:11	ok	ok	307.6000	246.529	0.000000	16.18	74.721	10.270	571243437.019562	7	307.2328	2.36090e-03	1.57973e-03
2018/04/22	04:54:11	ok	ok	307.6060	246.526	0.000000	16.16	74.717	10.257	567766460.454544	6	306.9662	2.72405e-03	1.30782e-03
2018/04/22	04:59:11	ok	ok	307.6160	246.514	0.000000	16.13	74.711	10.238	565968893.330471	6	307.2325	2.47601e-03	8.54959e-04
2018/04/22	05:04:11	ok	ok	307.6180	246.510	0.000000	16.10	74.677	10.215	564458495.132029	7	307.2573	2.33449e-03	1.60481e-03
2018/04/22	05:09:11	ok	ok	307.6300	246.501	0.000000	16.08	74.701	10.206	555385744.070623	6	307.0536	2.63355e-03	1.28375e-03
2018/04/22	05:14:11	ok	ok	307.6340	246.496	0.000000	16.06	74.669	10.189	552446476.735675	6	306.9905	2.69438e-03	1.46928e-03
2018/04/22	05:19:11	ok	ok	307.6340	246.491	0.000000	16.01	74.659	10.157	569247061.384229	7	307.2304	2.42252e-03	1.40364e-03
2018/04/22	05:24:11	ok	ok	307.6440	246.487	0.000000	15.99	74.655	10.144	555916478.775854	7	307.2735	2.36494e-03	1.48568e-03
2018/04/22	05:29:11	ok	ok	307.6500	246.497	0.000000	15.98	74.653	10.138	565221410.467635	7	307.2689	2.38271e-03	1.55776e-03
2018/04/22	05:34:11	ok	ok	307.6560	246.492	0.000000	15.94	74.645	10.112	547380747.531414	6	307.0020	2.70806e-03	1.41245e-03
2018/04/22	05:39:11	ok	ok	307.6620	246.491	0.000000	15.91	74.639	10.093	559927849.296743	7	307.4759	2.25707e-03	9.80733e-04
2018/04/22	05:44:11	ok	ok	307.6640	246.477	0.000000	15.89	74.635	10.081	561470323.775297	7	307.2783	2.39025e-03	1.51702e-03
2018/04/22	05:49:11	ok	ok	307.6680	246.476	0.000000	15.88	74.633	10.074	561977440.174530	7	307.3089	2.38756e-03	1.56465e-03
2018/04/22	05:54:11	ok	ok	307.6720	246.467	0.000000	15.83	74.623	10.042	559516527.671132	7	307.2754	2.41623e-03	1.51773e-03
2018/04/22	05:59:11	ok	ok	307.6760	246.464	0.000000	15.83	74.594	10.039	566456552.299551	6	307.1020	2.63504e-03	1.34391e-03
2018/04/22	06:04:11	ok	ok	307.6840	246.473	0.000000	15.81	74.562	10.022	566803921.788408	7	307.4676	2.27236e-03	1.05244e-03
2018/04/22	06:09:11	ok	ok	307.6840	246.481	0.000000	15.78	74.556	10.003	558106589.924354	6	307.0689	2.68226e-03	1.34545e-03
2018/04/22	06:14:11	ok	ok	307.6880	246.476	0.000000	15.78	74.584	10.007	562274427.133221	7	307.2939	2.43198e-03	1.33485e-03
2018/04/22	06:19:11	ok	ok	307.6920	246.462	0.000000	15.76	74.552	9.991	559617327.879313	6	307.0743	2.70662e-03	1.29240e-03
2018/04/22	06:24:11	ok	ok	307.6940	246.455	0.000000	15.74	74.519	9.974	566790872.092786	6	307.1430	2.64767e-03	1.17112e-03
2018/04/22	06:29:11	ok	ok	307.6960	246.457	0.000000	15.74	74.491	9.970	555421908.293552	6	307.0910	2.70188e-03	1.36547e-03
2018/04/22	06:34:11	ok	ok	307.7000	246.444	0.000000	15.72	74.459	9.954	566023963.573986	7	307.3476	2.36812e-03	1.39498e-03
2018/04/22	06:39:11	ok	ok	307.7060	246.454	0.000000	15.70	74.483	9.945	558737932.038562	7	307.3406	2.38016e-03	1.32841e-03
2018/04/22	06:44:11	ok	ok	307.7100	246.465	0.000000	15.69	74.453	9.935	556131805.551794	7	307.3092	2.42029e-03	1.50119e-03
2018/04/22	06:49:11	ok	ok	307.7120	246.452	0.000000	15.65	74.473	9.914	558628603.716212	6	307.1076	2.66795e-03	1.33748e-03
2018/04/22	06:54:11	ok	ok	307.7120	246.461	0.000000	15.66	74.447	9.916	566194814.828976	7	307.7144	1.60173e-03	1.27170e-03
2018/04/22	06:59:11	ok	ok	307.7140	246.460	0.000000	15.65	74.416	9.906	566358417.419878	7	307.3199	2.44005e-03	1.34562e-03
2018/04/22	07:04:11	ok	ok	307.7180	246.470	0.000000	15.64	74.414	9.900	561750493.685779	7	307.4583	1.92138e-03	1.63445e-03
2018/04/22	07:09:11	ok	ok	307.7180	246.469	0.000000	15.64	74.414	9.900	573480611.602567	7	307.4068	2.00287e-03	1.59834e-03
2018/04/22	07:14:11	ok	ok	307.7180	246.456	0.000000	15.63	74.384	9.890	541972630.688733	7	307.3508	2.42665e-03	1.34486e-03
2018/04/22	07:19:11	ok	ok	307.7200	246.457	0.000000	15.63	74.356	9.886	551916696.684676	7	307.3597	2.36571e-03	1.57060e-03
2018/04/22	07:24:11	ok	ok	307.7180	246.463	0.000000	15.62	74.354	9.880	556092546.340578	7	307.3261	2.42056e-03	1.34618e-03
2018/04/22	07:29:11	ok	ok	307.7220	246.459	0.000000	15.62	74.325	9.876	571444423.789108	7	307.3614	2.35342e-03	1.57483e-03
2018/04/22	07:34:11	ok	ok	307.7200	246.464	0.000000	15.62	74.297	9.872	537834315.539648	7	307.3676	2.08160e-03	1.50898e-03
2018/04/22	07:39:11	ok	ok	307.7140	246.485	0.000000	15.64	74.272	9.881	546512712.811160	6	307.0731	2.71877e-03	1.28601e-03
2018/04/22	07:44:11	ok	ok	307.7160	246.478	0.000000	15.65	74.246	9.884	566429648.198471	7	307.3606	2.40629e-03	1.25471e-03
2018/04/22	07:49:11	ok	ok	307.7120	246.476	0.000000	15.65	74.218	9.880	555616632.853140	6	307.1133	2.65954e-03	1.33270e-03
2018/04/22	07:54:11	ok	ok	307.7020	246.488	0.000000	15.66	74.191	9.882	578824020.180395	6	307.0979	2.72336e-03	1.36539e-03
2018/04/22	07:59:11	ok	ok	307.7040	246.488	0.000000	15.68	74.139	9.887	558973820.687600	6	307.1203	2.63911e-03	1.33593e-03
2018/04/22	08:04:11	ok	ok	307.7000	246.491	0.000000	15.72	74.118	9.908	559455337.787178	7	307.4412	1.95075e-03	1.63241e-03
2018/04/22	08:09:11	ok	ok	307.6940	246.501	0.000000	15.73	74.092	9.911	562478489.025263	7	307.3048	2.38786e-03	1.62440e-03
2018/04/22	08:14:11	ok	ok	307.6860	246.490	0.000000	15.76	74.041	9.922	567889528.569316	7	307.2810	2.43222e-03	1.38616e-03
2018/04/22	08:19:11	ok	ok	307.6740	246.502	0.000000	15.79	73.990	9.933	568136363.693836	7	307.4556	2.32170e-03	9.90844e-04
2018/04/22	08:24:11	ok	ok	307.6680	246.502	0.000000	15.83	73.913	9.947	571927773.676199	6	307.0759	2.66192e-03	1.34800e-03
2018/04/22	08:29:11	ok	ok	307.6560	246.486	0.000000	15.87	73.892	9.968	566875969.562507	7	307.2905	2.33918e-03	1.54816e-03
2018/04/22	08:34:11	ok	ok	307.6440	246.499	0.000000	15.92	73.845	9.992	566918702.061800	6	307.0634	2.68046e-03	1.30625e-03
2018/04/22	08:39:11	ok	ok	307.6360	246.492	0.000000	15.96	73.796	10.010	577143747.134020	7	307.2239	2.48227e-03	1.58218e-03
2018/04/22	08:44:11	ok	ok	307.6200	246.498	0.000000	16.04	73.755	10.052	583358064.877188	7	307.2691	2.42022e-03	1.25903e-03
2018/04/22	08:49:11	ok	ok	307.6060	246.504	0.000000	16.07	73.676	10.060	575438442.054350	6	306.9955	2.66067e-03	1.27664e-03
2018/04/22	08:54:11	ok	ok	307.5900	246.495	0.000000	16.16	73.637	10.109	570777151.695173	6	306.9266	2.73017e-03	1.45456e-03
2018/04/22	08:59:11	ok	ok	307.5760	246.507	0.000000	16.20	73.588	10.127	582715023.693998	6	306.9827	2.65889e-03	1.32497e-03
2018/04/22	09:04:11	ok	ok	307.5580	246.517	0.000000	16.28	73.546	10.170	581553048.071930	7	307.1623	2.45320e-03	1.35996e-03
2018/04/22	09:09:11	ok	ok	307.5460	246.530	0.000000	16.33	73.499	10.194	590248736.521125	6	306.9523	2.64065e-03	1.34484e-03
2018/04/22	09:14:11	ok	ok	307.5360	246.546	0.000000	16.42	73.489	10.248	586366418.803523	7	307.1465	2.42240e-03	1.54947e-03
2018/04/22	09:19:11	ok	ok	307.5180	246.569	0.000000	16.48	73.415	10.275	572943737.472594	7	307.1367	2.42576e-03	1.51770e-03
2018/04/22	09:24:11	ok	ok	307.5020	246.592	0.000000	16.54	73.398	10.309	573076834.017840	6	306.8449	2.71081e-03	1.42998e-03
2018/04/22	09:29:11	ok	ok	307.4880	246.603	0.000000	16.62	73.357	10.353	601053089.022179	7	307.1236	2.33974e-03	1.47450e-03
2018/04/22	09:34:11	ok	ok	307.4720	246.596	0.000000	16.69	73.313	10.391	594333259.633762	7	307.1462	2.37253e-03	1.49509e-03
2018/04/22	09:39:11	ok	ok	307.4620	246.618	0.000000	16.76	73.327	10.436	592910362.600673	6	306.8142	2.70327e-03	1.48764e-03
2018/04/22	09:44:11	ok	ok	307.4460	246.616	0.000000	16.82	73.282	10.467	609664319.460183	6	306.8047	2.67668e-03	1.38459e-03
2018/04/22	09:49:11	ok	ok	307.4260	246.629	0.000000	16.88	73.265	10.503	608433551.123622	7	307.0418	2.37341e-03	1.51403e-03
2018/04/22	09:54:11	ok	ok	307.4100	246.628	0.000000	16.96	73.252	10.551	611139646.340595	6	306.7800	2.69644e-03	1.35615e-03
2018/04/22	09:59:11	ok	ok	307.3880	246.643	0.000000	17.03	73.237	10.594	617284357.991472	6	306.8374	2.64431e-03	1.20775e-03
2018/04/22	10:04:11	ok	ok	307.3820	246.647	0.000000	17.11	73.224	10.642	616474176.935603	6	306.7589	2.72734e-03	1.39668e-03
2018/04/22	10:09:11	ok	ok	307.3640	246.667	0.000000	17.18	73.238	10.689	619891005.329125	7	307.0099	2.34294e-03	1.55974e-03
2018/04/22	10:14:11	ok	ok	307.3500	246.670	0.000000	17.24	73.192	10.721	627449729.876821	7	307.0276	2.30401e-03	1.37521e-03
2018/04/22	10:19:11	ok	ok	307.3300	246.697	0.000000	17.34	73.183	10.784	624718897.225900	7	306.9338	2.42535e-03	1.38396e-03
2018/04/22	10:24:11	ok	ok	307.3180	246.712	0.000000	17.40	73.166	10.820	638965292.827004	7	306.8985	2.40788e-03	1.51986e-03
2018/04/22	10:29:11	ok	ok	307.3000	246.722	0.000000	17.49	73.155	10.877	606673838.135154	6	306.7567	2.59233e-03	1.27002e-03
2018/04/22	10:34:11	ok	ok	307.2820	246.705	0.000000	17.56	73.140	10.920	618579513.452911	7	306.8478	2.42606e-03	1.51833e-03
2018/04/22	10:39:11	ok	ok	307.2660	246.721	0.000000	17.64	73.127	10.970	639518354.779713	7	306.9548	2.31974e-03	1.46217e-03
2018/04/22	10:44:11	ok	ok	307.2540	246.726	0.000000	17.73	73.116	11.027	618374067.562163	7	306.8909	2.32313e-03	1.51961e-03
2018/04/22	10:49:11	ok	ok	307.2260	246.714	0.000000	17.80	73.073	11.067	623578471.183511	7	306.8512	2.37303e-03	1.35946e-03
2018/04/22	10:54:11	ok	ok	307.2120	246.714	0.000000	17.89	73.061	11.124	621892455.826669	6	306.6765	2.58374e-03	1.21632e-03
2018/04/22	10:59:11	ok	ok	307.1940	246.719	0.000000	17.98	73.050	11.182	623738142.566383	7	306.8469	2.31224e-03	1.50738e-03
2018/04/22	11:04:11	ok	ok	307.1740	246.701	0.000000	18.07	73.039	11.241	624203994.763343	6	306.5760	2.60330e-03	1.18449e-03
2018/04/22	11:09:11	ok	ok	307.1560	246.705	0.000000	18.16	73.028	11.299	620189457.087923	6	306.5061	2.65167e-03	1.41031e-03
2018/04/22	11:14:11	ok	ok	307.1420	246.708	0.000000	18.23	73.013	11.344	627436328.449343	7	306.8020	2.31961e-03	1.34341e-03
2018/04/22	11:19:11	ok	ok	307.1220	246.715	0.000000	18.34	73.005	11.417	629250544.777517	6	306.5231	2.61216e-03	1.30754e-03
2018/04/22	11:24:11	ok	ok	307.1020	246.709	0.000000	18.42	72.963	11.464	639895726.390429	5	306.2428	2.85099e-03	1.36820e-03
2018/04/22	11:29:11	ok	ok	307.0840	246.699	0.000000	18.53	72.956	11.538	634602219.255661	5	306.2080	2.87641e-03	1.37565e-03
2018/04/22	11:34:11	ok	ok	307.0600	246.682	0.000000	18.61	72.943	11.591	646813443.754795	6	306.4020	2.64434e-03	1.32493e-03
2018/04/22	11:39:11	ok	ok	307.0420	246.667	0.000000	18.72	72.935	11.665	659470341.538540	6	306.4549	2.48636e-03	1.10945e-03
2018/04/22	11:44:11	ok	ok	307.0180	246.654	0.000000	18.83	72.928	11.740	647273586.571876	7	306.6850	2.14037e-03	1.53285e-03
2018/04/22	11:49:11	ok	ok	306.9960	246.642	0.000000	18.94	72.921	11.815	659444552.774291	5	306.3593	2.65381e-03	1.20519e-03
2018/04/22	11:54:11	ok	ok	306.9740	246.629	0.000000	19.02	72.907	11.869	658812535.759240	7	306.6641	2.15135e-03	1.30685e-03
2018/04/22	11:59:11	ok	ok	306.9500	246.620	0.000000	19.14	72.902	11.952	647112602.033059	5	306.3598	2.65059e-03	1.20277e-03
2018/04/22	12:04:11	ok	ok	306.9300	246.606	0.000000	19.22	72.888	12.006	647257437.572427	5	306.3024	2.69312e-03	1.09380e-03
2018/04/22	12:09:11	ok	ok	306.9120	246.599	0.000000	19.32	72.879	12.075	661577665.172875	7	306.5170	1.77033e-03	2.33337e-03
2018/04/22	12:14:11	ok	ok	306.8880	246.580	0.000000	19.43	72.871	12.152	665726914.249786	5	306.2165	2.68453e-03	1.42556e-03
2018/04/22	12:19:11	ok	ok	306.8740	246.559	0.000000	19.52	72.889	12.220	655475370.813138	6	306.2822	2.55949e-03	9.70922e-04
2018/04/22	12:24:11	ok	ok	306.8500	246.537	0.000000	19.62	72.850	12.285	665577200.595846	5	306.2226	2.68842e-03	1.10484e-03
2018/04/22	12:29:11	ok	ok	306.8240	246.518	0.000000	19.73	72.872	12.368	660385984.108851	5	306.1369	2.67491e-03	1.35113e-03
2018/04/22	12:34:11	ok	ok	306.8060	246.504	0.000000	19.84	72.893	12.452	642561583.340085	5	306.0902	2.74975e-03	1.33120e-03
2018/04/22	12:39:11	ok	ok	306.7880	246.487	0.000000	19.93	72.882	12.515	651418584.659345	6	306.1060	2.49166e-03	1.43874e-03
2018/04/22	12:44:11	ok	ok	306.7680	246.473	0.000000	20.04	72.874	12.595	653892936.763180	6	306.0772	2.66529e-03	1.27792e-03
2018/04/22	12:49:11	ok	ok	306.7460	246.455	0.000000	20.14	72.893	12.672	661728252.898484	5	306.0773	2.67644e-03	1.16445e-03
2018/04/22	12:54:11	ok	ok	306.7200	246.438	0.000000	20.25	72.915	12.757	652886257.999001	5	306.0333	2.66137e-03	1.26477e-03
2018/04/22	12:59:11	ok	ok	306.7100	246.412	0.000000	20.34	72.961	12.833	662809727.882964	4	305.7980	2.91757e-03	1.38296e-03
2018/04/22	13:04:11	ok	ok	306.6900	246.390	0.000000	20.44	72.951	12.906	672382746.459678	5	305.9982	2.68783e-03	1.10814e-03
2018/04/22	13:09:11	ok	ok	306.6680	246.362	0.000000	20.54	72.971	12.985	659759098.341693	5	305.9511	2.68846e-03	1.31597e-03
2018/04/22	13:14:11	ok	ok	306.6540	246.340	0.000000	20.62	72.986	13.048	662076550.910098	3	306.7020	1.95004e-03	3.94775e-04
2018/04/22	13:19:11	ok	ok	306.6280	246.329	0.000000	20.72	73.006	13.128	654570742.066178	5	305.8902	2.74960e-03	1.33207e-03
2018/04/22	13:24:11	ok	ok	306.6160	246.305	0.000000	20.82	73.025	13.208	674662778.703537	5	305.8799	2.73807e-03	1.27124e-03
2018/04/22	13:29:11	ok	ok	306.6020	246.295	0.000000	20.90	73.070	13.277	680451124.687229	2	306.4905	2.11969e-03	8.71294e-17
2018/04/22	13:34:11	ok	ok	306.5900	246.269	0.000000	20.99	73.058	13.345	682972643.328713	4	305.6842	2.91526e-03	1.10201e-03
2018/04/22	13:39:11	ok	ok	306.5720	246.258	0.000000	21.08	73.104	13.423	678921623.538752	5	305.8864	2.68391e-03	1.09454e-03
2018/04/22	13:44:11	ok	ok	306.5520	246.238	0.000000	21.16	73.149	13.494	676051524.615336	6	305.8864	2.62723e-03	8.71330e-04
2018/04/22	13:49:11	ok	ok	306.5320	246.221	0.000000	21.25	73.137	13.562	658050844.195322	5	305.8079	2.70197e-03	1.20059e-03
2018/04/22	13:54:11	ok	ok	306.5100	246.192	0.000000	21.32	73.151	13.620	657689323.150899	6	305.8428	2.60857e-03	9.71880e-04
2018/04/22	13:59:11	ok	ok	306.5040	246.169	0.000000	21.40	73.166	13.686	649229344.976035	5	305.8131	2.70703e-03	1.23025e-03
2018/04/22	14:04:11	ok	ok	306.4880	246.149	0.000000	21.48	73.211	13.758	660259536.091063	6	305.8026	2.64476e-03	1.02101e-03
2018/04/22	14:09:11	ok	ok	306.4700	246.127	0.000000	21.57	73.228	13.833	684038107.456867	4	305.6213	2.81321e-03	1.06655e-03
2018/04/22	14:14:11	ok	ok	306.4560	246.110	0.000000	21.66	73.246	13.908	677085216.037508	5	305.7821	2.70658e-03	8.29672e-04
2018/04/22	14:19:11	ok	ok	306.4440	246.091	0.000000	21.71	73.256	13.950	645924718.988968	5	305.5512	2.85869e-03	1.15896e-03
2018/04/22	14:24:11	ok	ok	306.4340	246.073	0.000000	21.79	73.329	14.029	670820780.039109	5	305.5654	2.65370e-03	1.13549e-03
2018/04/22	14:29:11	ok	ok	306.4260	246.055	0.000000	21.86	73.372	14.094	670097996.136345	7	306.1124	1.64723e-03	2.28400e-03
2018/04/22	14:34:11	ok	ok	306.4080	246.033	0.000000	21.92	73.413	14.150	635955150.001369	2	306.4981	2.04039e-03	8.53048e-17
2018/04/22	14:39:11	ok	ok	306.4000	246.025	0.000000	21.99	73.456	14.216	660520438.391320	5	305.7048	2.68419e-03	1.09563e-03
2018/04/22	14:44:11	ok	ok	306.3920	246.006	0.000000	22.04	73.494	14.264	670619746.093223	5	305.6926	2.70161e-03	1.03633e-03
2018/04/22	14:49:11	ok	ok	306.3840	245.992	0.000000	22.10	73.506	14.316	651887921.516624	5	305.7211	2.64446e-03	1.00798e-03
2018/04/22	14:54:11	ok	ok	306.3740	245.978	0.000000	22.18	73.580	14.396	638139547.238363	5	305.5258	2.79701e-03	9.51743e-04
2018/04/22	14:59:11	ok	ok	306.3600	245.969	0.000000	22.22	73.588	14.431	654931860.639700	7	305.9749	2.30352e-03	1.78041e-03
2018/04/22	15:04:11	ok	ok	306.3580	245.952	0.000000	22.29	73.689	14.509	644635271.877456	5	305.6965	2.62428e-03	1.06747e-03
2018/04/22	15:09:11	ok	ok	306.3460	245.942	0.000000	22.31	73.692	14.526	661996613.454381	5	305.5487	2.80599e-03	8.98454e-04
2018/04/22	15:14:11	ok	ok	306.3440	245.929	0.000000	22.36	73.731	14.576	668777953.345395	2	306.2879	2.14361e-03	6.28364e-17
2018/04/22	15:19:11	ok	ok	306.3320	245.913	0.000000	22.42	73.743	14.628	633479598.559169	6	305.8967	2.53280e-03	1.79591e-03
2018/04/22	15:24:11	ok	ok	306.3280	245.900	0.000000	22.47	73.811	14.684	649674659.274691	7	305.8844	2.49774e-03	1.64688e-03
2018/04/22	15:29:11	ok	ok	306.3200	245.885	0.000000	22.50	73.817	14.710	675972772.893608	5	305.4651	2.67984e-03	1.11831e-03
2018/04/22	15:34:11	ok	ok	306.3140	245.890	0.000000	22.54	73.854	14.752	660762644.250265	7	305.9074	2.46948e-03	1.60545e-03
2018/04/22	15:39:11	ok	ok	306.3080	245.883	0.000000	22.61	73.897	14.819	689429379.795002	6	305.9841	2.41310e-03	1.86143e-03
2018/04/22	15:44:11	ok	ok	306.3020	245.870	0.000000	22.65	73.933	14.861	678206376.183043	5	305.6539	2.67156e-03	8.15434e-04
2018/04/22	15:49:11	ok	ok	306.2940	245.861	0.000000	22.68	73.968	14.893	659345034.807889	7	305.9043	2.38105e-03	1.64649e-03
2018/04/22	15:54:11	ok	ok	306.2960	245.847	0.000000	22.73	74.007	14.944	674229692.144883	5	305.3793	2.89407e-03	9.46952e-04
2018/04/22	15:59:11	ok	ok	306.2880	245.848	0.000000	22.74	74.068	14.965	661880835.349543	6	305.8752	2.53222e-03	1.71869e-03
2018/04/22	16:04:11	ok	ok	306.3060	245.860	0.000000	22.85	73.827	15.010	669006316.688346	2	305.6680	2.61260e-03	2.27149e-16
2018/04/22	16:09:11	ok	ok	306.2940	245.852	0.000000	22.75	74.157	14.991	646624878.056162	6	305.9783	2.37200e-03	1.71692e-03
2018/04/22	16:14:11	ok	ok	306.3040	245.863	0.000000	22.82	74.083	15.036	663918919.223396	6	305.9272	2.55843e-03	1.57124e-03
2018/04/22	16:19:11	ok	ok	306.2980	245.852	0.000000	22.81	74.198	15.051	651653116.670162	7	305.9033	2.42207e-03	1.60497e-03
2018/04/22	16:24:11	ok	ok	306.2920	245.851	0.000000	22.86	74.207	15.096	658734029.695179	6	305.9197	2.55553e-03	1.52851e-03
2018/04/22	16:29:11	ok	ok	306.2900	245.845	0.000000	22.88	74.241	15.120	663715306.995363	7	305.9579	2.24798e-03	1.69286e-03
2018/04/22	16:34:11	ok	ok	306.2840	245.837	0.000000	22.88	74.299	15.132	652595657.154314	7	305.9263	2.41453e-03	1.49012e-03
2018/04/22	16:39:11	ok	ok	306.2680	245.816	0.000000	22.96	74.256	15.193	643055047.812026	6	305.8585	2.44481e-03	1.82356e-03
2018/04/22	16:44:11	ok	ok	306.2600	245.795	0.000000	23.02	74.210	15.235	663253323.890160	7	305.8770	2.38572e-03	1.54949e-03
2018/04/22	16:49:11	ok	ok	306.2480	245.777	0.000000	23.06	74.218	15.272	634813519.860170	6	305.7843	2.56365e-03	1.78663e-03
2018/04/22	16:54:11	ok	ok	306.2400	245.760	0.000000	23.12	74.229	15.327	640895019.816701	6	305.8633	2.50020e-03	1.57246e-03
2018/04/22	16:59:11	ok	ok	306.2400	245.756	0.000000	23.14	74.291	15.357	638760402.125646	6	305.8172	2.54603e-03	1.69507e-03
2018/04/22	17:04:11	ok	ok	306.2360	245.753	0.000000	23.17	74.326	15.390	644951300.244833	6	305.9348	2.42726e-03	1.88250e-03
2018/04/22	17:09:11	ok	ok	306.2360	245.746	0.000000	23.20	74.361	15.424	642448479.210293	7	305.9602	2.11579e-03	1.87866e-03
2018/04/22	17:14:11	ok	ok	306.2340	245.750	0.000000	23.20	74.420	15.436	658423735.245308	7	305.9115	2.34474e-03	1.64010e-03
2018/04/22	17:19:11	ok	ok	306.2380	245.753	0.000000	23.24	74.457	15.479	637858654.778889	6	305.8213	2.52639e-03	1.68422e-03
2018/04/22	17:24:11	ok	ok	306.2420	245.755	0.000000	23.23	74.513	15.482	630766293.884088	7	305.8387	2.40760e-03	1.58315e-03
2018/04/22	17:29:11	ok	ok	306.2420	245.763	0.000000	23.23	74.571	15.494	637905813.826874	7	305.8537	2.37736e-03	1.59854e-03
2018/04/22	17:34:11	ok	ok	306.2440	245.774	0.000000	23.23	74.629	15.506	649552723.543884	6	305.8194	2.50757e-03	1.78792e-03
2018/04/22	17:39:11	ok	ok	306.2520	245.788	0.000000	23.22	74.657	15.503	650473691.726403	6	305.8328	2.53653e-03	1.76284e-03
2018/04/22	17:44:11	ok	ok	306.2500	245.790	0.000000	23.24	74.719	15.534	634933099.996722	7	305.8320	2.46122e-03	1.50324e-03
2018/04/22	17:49:11	ok	ok	306.2580	245.813	0.000000	23.23	74.746	15.530	674781619.120014	7	305.8725	2.41901e-03	1.49283e-03
2018/04/22	17:54:11	ok	ok	306.2740	245.841	0.000000	23.16	74.877	15.496	657349166.255783	6	305.8333	2.51988e-03	1.74476e-03
2018/04/22	17:59:11	ok	ok	306.2760	245.844	0.000000	23.17	74.879	15.505	669875905.940168	6	305.8983	2.53188e-03	1.59113e-03
2018/04/22	18:04:11	ok	ok	306.2820	245.856	0.000000	23.18	74.910	15.520	660826782.688411	6	305.8718	2.49588e-03	1.64820e-03
2018/04/22	18:09:11	ok	ok	306.2880	245.878	0.000000	23.13	74.959	15.486	648876056.433768	6	305.8686	2.51683e-03	1.64684e-03
2018/04/22	18:14:11	ok	ok	306.2960	245.891	0.000000	23.13	74.988	15.492	673467657.825040	7	305.9253	2.32632e-03	1.55395e-03
2018/04/22	18:19:11	ok	ok	306.3060	245.903	0.000000	23.10	75.011	15.470	660528724.279987	7	305.9001	2.39712e-03	1.55514e-03
2018/04/22	18:24:11	ok	ok	306.3040	245.921	0.000000	23.08	75.065	15.464	672830984.818677	7	305.9795	2.36441e-03	1.41840e-03
2018/04/22	18:29:11	ok	ok	306.3220	245.937	0.000000	23.04	75.115	15.439	644223103.507540	7	305.9032	2.31585e-03	1.71206e-03
2018/04/22	18:34:11	ok	ok	306.3300	245.961	0.000000	23.01	75.167	15.423	648149724.082489	7	305.9643	2.39227e-03	1.47529e-03
2018/04/22	18:39:11	ok	ok	306.3480	245.982	0.000000	22.98	75.190	15.401	648253557.137227	7	305.9865	1.86683e-03	2.65224e-03
2018/04/22	18:44:11	ok	ok	306.3520	246.011	0.000000	22.91	75.234	15.349	646639048.184765	7	305.9907	1.84647e-03	2.63212e-03
2018/04/22	18:49:11	ok	ok	306.3720	246.039	0.000000	22.88	75.315	15.339	659034945.876694	7	305.9688	2.39653e-03	1.71168e-03
2018/04/22	18:54:11	ok	ok	306.3800	246.067	0.000000	22.84	75.336	15.308	664388719.205587	6	305.9684	2.55296e-03	1.64783e-03
2018/04/22	18:59:11	ok	ok	306.3960	246.091	0.000000	22.78	75.382	15.265	662404617.821759	7	305.9895	2.47072e-03	1.55295e-03
2018/04/22	19:04:11	ok	ok	306.4080	246.123	0.000000	22.74	75.432	15.240	648946471.091282	7	306.0272	2.42345e-03	1.45866e-03
2018/04/22	19:09:11	ok	ok	306.4220	246.150	0.000000	22.68	75.449	15.192	646173594.199349	6	305.9941	2.51485e-03	1.82250e-03
2018/04/22	19:14:11	ok	ok	306.4360	246.180	0.000000	22.64	75.470	15.161	640215783.221905	6	306.0251	2.49803e-03	1.82257e-03
2018/04/22	19:19:11	ok	ok	306.4500	246.208	0.000000	22.57	75.514	15.109	654229775.170117	6	306.0196	2.53896e-03	1.82049e-03
2018/04/22	19:24:11	ok	ok	306.4640	246.237	0.000000	22.53	75.535	15.079	668912111.108018	7	306.0658	2.44716e-03	1.65013e-03
2018/04/22	19:29:11	ok	ok	306.4820	246.267	0.000000	22.47	75.610	15.042	648854359.764764	2	306.3867	2.15872e-03	1.07320e-16
2018/04/22	19:34:11	ok	ok	306.4940	246.288	0.000000	22.43	75.631	15.012	637567085.332584	6	305.8355	2.53863e-03	9.84585e-04
2018/04/22	19:39:11	ok	ok	306.5060	246.317	0.000000	22.37	75.648	14.963	669121769.102913	4	305.5883	2.87687e-03	1.01720e-03
2018/04/22	19:44:11	ok	ok	306.5240	246.349	0.000000	22.31	75.694	14.921	635763695.581357	4	305.6302	2.88954e-03	1.07263e-03
2018/04/22	19:49:11	ok	ok	306.5380	246.370	0.000000	22.24	75.709	14.864	623487872.700465	6	306.1175	2.54339e-03	1.62668e-03
2018/04/22	19:54:11	ok	ok	306.5480	246.407	0.000000	22.19	75.727	14.825	645683329.123635	5	305.6567	2.84879e-03	9.44738e-04
2018/04/22	19:59:11	ok	ok	306.5660	246.441	0.000000	22.14	75.775	14.792	647831749.107391	2	306.5424	2.10131e-03	1.73192e-16
2018/04/22	20:04:11	ok	ok	306.5840	246.472	0.000000	22.06	75.788	14.726	622328000.580277	5	305.8940	2.65999e-03	1.09554e-03
2018/04/22	20:09:11	ok	ok	306.6000	246.499	0.000000	22.01	75.807	14.688	657591236.964018	6	305.9307	2.60223e-03	9.22014e-04
2018/04/22	20:14:11	ok	ok	306.6160	246.532	0.000000	21.93	75.848	14.628	632948441.439341	6	305.9768	2.59688e-03	8.27801e-04
2018/04/22	20:19:11	ok	ok	306.6280	246.559	0.000000	21.87	75.836	14.575	651712894.172477	6	305.9789	2.54430e-03	9.11478e-04
2018/04/22	20:24:11	ok	ok	306.6460	246.586	0.000000	21.80	75.880	14.525	634050866.888268	5	305.9485	2.65337e-03	1.25787e-03
2018/04/22	20:29:11	ok	ok	306.6640	246.621	0.000000	21.74	75.897	14.478	629705936.711556	5	305.7864	2.80548e-03	1.06926e-03
2018/04/22	20:34:11	ok	ok	306.6780	246.647	0.000000	21.68	75.885	14.426	622474171.302798	6	305.9896	2.49408e-03	1.28789e-03
2018/04/22	20:39:11	ok	ok	306.6960	246.669	0.000000	21.63	75.932	14.393	658259587.056916	2	306.6905	2.12153e-03	2.62782e-16
2018/04/22	20:44:11	ok	ok	306.7160	246.707	0.000000	21.55	75.945	14.329	638054318.178672	2	306.7424	2.10220e-03	7.71412e-17
2018/04/22	20:49:11	ok	ok	306.7340	246.734	0.000000	21.46	75.984	14.262	629301359.161624	6	306.0606	2.56665e-03	9.44772e-04
2018/04/22	20:54:11	ok	ok	306.7480	246.761	0.000000	21.39	75.999	14.207	651614655.392257	5	305.8634	2.78903e-03	1.14019e-03
2018/04/22	20:59:11	ok	ok	306.7600	246.790	0.000000	21.33	76.016	14.161	625160892.780078	5	305.8994	2.85651e-03	9.96797e-04
2018/04/22	21:04:11	ok	ok	306.7780	246.813	0.000000	21.26	76.030	14.107	608620154.494033	2	305.9022	1.26404e-03	3.77403e-16
2018/04/22	21:09:11	ok	ok	306.7900	246.838	0.000000	21.20	76.047	14.061	632232899.737333	5	306.1802	2.61245e-03	8.98507e-04
2018/04/22	21:14:11	ok	ok	306.8080	246.863	0.000000	21.11	76.029	13.985	617075159.045025	6	306.1917	2.54760e-03	8.52763e-04
2018/04/22	21:19:11	ok	ok	306.8300	246.892	0.000000	21.03	76.041	13.922	607444183.975462	3	307.0033	1.79750e-03	5.40822e-04
2018/04/22	21:24:11	ok	ok	306.8420	246.915	0.000000	20.98	76.060	13.885	612018458.003042	7	306.5208	1.60776e-03	2.31021e-03
2018/04/22	21:29:11	ok	ok	306.8600	246.948	0.000000	20.89	76.070	13.815	624208673.062678	6	306.2262	2.46313e-03	1.12336e-03
2018/04/22	21:34:11	ok	ok	306.8780	246.975	0.000000	20.83	76.087	13.770	634111801.209568	5	306.1934	2.62870e-03	1.22813e-03
2018/04/22	21:39:11	ok	ok	306.8940	246.998	0.000000	20.75	76.071	13.703	627718146.001820	3	306.9533	1.93448e-03	3.96643e-04
2018/04/22	21:44:11	ok	ok	306.9080	247.027	0.000000	20.68	76.085	13.650	606277735.350154	6	306.2849	2.58364e-03	8.17687e-04
2018/04/22	21:49:11	ok	ok	306.9280	247.055	0.000000	20.62	76.073	13.600	612654072.163914	5	306.0920	2.72166e-03	1.32475e-03
2018/04/22	21:54:11	ok	ok	306.9480	247.077	0.000000	20.53	76.084	13.531	618584765.165395	6	306.2801	2.62473e-03	1.21765e-03
2018/04/22	21:59:11	ok	ok	306.9600	247.099	0.000000	20.47	76.071	13.482	594592077.761085	5	306.2832	2.65029e-03	1.36439e-03
2018/04/22	22:04:11	ok	ok	306.9760	247.107	0.000000	20.43	76.092	13.454	613651548.233686	3	306.7221	1.56572e-04	1.41928e-04
2018/04/22	22:09:11	ok	ok	306.9900	247.136	0.000000	20.33	76.100	13.377	613780985.066631	5	306.3475	2.62335e-03	9.77434e-04
2018/04/22	22:14:11	ok	ok	307.0040	247.166	0.000000	20.28	76.090	13.336	627011481.833688	6	306.4180	2.53100e-03	8.74478e-04
2018/04/22	22:19:11	ok	ok	307.0260	247.180	0.000000	20.20	76.074	13.271	624925993.833076	5	306.2328	2.64150e-03	1.23855e-03
2018/04/22	22:24:11	ok	ok	307.0380	247.205	0.000000	20.13	76.060	13.215	615542661.678618	5	306.3479	2.76312e-03	1.17246e-03
2018/04/22	22:29:11	ok	ok	307.0540	247.228	0.000000	20.05	76.044	13.150	642194262.583570	6	306.4808	2.41530e-03	1.02422e-03
2018/04/22	22:34:11	ok	ok	307.0700	247.244	0.000000	19.99	76.032	13.102	630129569.136839	6	306.4931	2.52038e-03	8.70288e-04
2018/04/22	22:39:11	ok	ok	307.0920	247.260	0.000000	19.94	76.021	13.062	612438001.118921	6	306.4953	2.54739e-03	1.06262e-03
2018/04/22	22:44:11	ok	ok	307.1020	247.272	0.000000	19.87	76.007	13.007	607874891.986963	4	306.2778	2.85423e-03	1.36764e-03
2018/04/22	22:49:11	ok	ok	307.1160	247.290	0.000000	19.78	75.989	12.935	603741292.034111	6	306.4511	2.65372e-03	1.05611e-03
2018/04/22	22:54:11	ok	ok	307.1260	247.308	0.000000	19.72	75.977	12.888	606163117.951027	6	306.5057	2.60485e-03	9.47413e-04
2018/04/22	22:59:11	ok	ok	307.1460	247.316	0.000000	19.66	75.965	12.840	593319200.888210	6	306.5148	2.63728e-03	1.14074e-03
2018/04/22	23:04:11	ok	ok	307.1620	247.335	0.000000	19.59	75.950	12.785	600353517.543889	6	306.5138	2.63872e-03	1.09486e-03
2018/04/22	23:09:11	ok	ok	307.1760	247.348	0.000000	19.52	75.936	12.731	600522167.349483	6	306.5442	2.65744e-03	1.07130e-03
2018/04/22	23:14:11	ok	ok	307.1900	247.364	0.000000	19.46	75.924	12.684	613458964.352759	6	306.5972	2.48712e-03	1.28754e-03
2018/04/22	23:19:11	ok	ok	307.2100	247.378	0.000000	19.40	75.941	12.642	599491144.448610	5	306.5542	2.65435e-03	1.16793e-03
2018/04/22	23:24:11	ok	ok	307.2220	247.388	0.000000	19.32	75.924	12.580	618397794.372644	7	306.8477	1.75854e-03	2.38588e-03
2018/04/22	23:29:11	ok	ok	307.2340	247.403	0.000000	19.26	75.884	12.529	615952623.170449	6	306.6192	2.63112e-03	1.11526e-03
2018/04/22	23:34:11	ok	ok	307.2460	247.415	0.000000	19.20	75.900	12.487	601588070.117579	6	306.6734	2.55666e-03	1.14044e-03
2018/04/22	23:39:11	ok	ok	307.2640	247.424	0.000000	19.14	75.888	12.441	593775526.178525	6	306.6774	2.58142e-03	1.21360e-03
2018/04/22	23:44:11	ok	ok	307.2840	247.434	0.000000	19.06	75.900	12.385	593792548.186305	6	306.6752	2.58590e-03	9.68226e-04
2018/04/22	23:49:11	ok	ok	307.2920	247.440	0.000000	19.01	75.862	12.342	615119005.992795	6	306.6431	2.65281e-03	1.08598e-03
2018/04/22	23:54:11	ok	ok	307.3080	247.449	0.000000	18.94	75.847	12.289	597873546.552491	6	306.7017	2.57996e-03	8.75959e-04
2018/04/22	23:59:11	ok	ok	307.3260	247.464	0.000000	18.88	75.864	12.248	597233950.248557	6	306.7333	2.52778e-03	1.04010e-03
2018/04/23	00:04:11	ok	ok	307.3380	247.477	0.000000	18.82	75.852	12.203	607213681.529091	6	306.7639	2.55501e-03	1.04876e-03
2018/04/23	00:09:11	ok	ok	307.3520	247.482	0.000000	18.76	75.839	12.158	591524781.361010	6	306.7278	2.59723e-03	1.09601e-03
2018/04/23	00:14:11	ok	ok	307.3640	247.496	0.000000	18.69	75.825	12.106	588310041.922462	6	306.7596	2.58129e-03	1.16040e-03
2018/04/23	00:19:11	ok	ok	307.3740	247.509	0.000000	18.62	75.811	12.053	574062119.745262	6	306.7303	2.64486e-03	1.19665e-03
2018/04/23	00:24:11	ok	ok	307.3900	247.515	0.000000	18.56	75.799	12.009	584902985.018739	6	306.7957	2.56014e-03	1.18679e-03
2018/04/23	00:29:11	ok	ok	307.4100	247.521	0.000000	18.50	75.787	11.964	584409933.441193	6	306.7927	2.60555e-03	1.25625e-03
2018/04/23	00:34:11	ok	ok	307.4160	247.516	0.000000	18.47	75.781	11.942	575242853.436897	6	306.7341	2.66110e-03	1.23606e-03
2018/04/23	00:39:11	ok	ok	307.4360	247.525	0.000000	18.39	75.764	11.883	566851272.648677	6	306.8731	2.53563e-03	1.22917e-03
2018/04/23	00:44:11	ok	ok	307.4520	247.533	0.000000	18.33	75.752	11.839	588861773.221859	5	306.5949	2.87699e-03	1.41419e-03
2018/04/23	00:49:11	ok	ok	307.4620	247.534	0.000000	18.26	75.738	11.788	588710160.591763	6	306.8930	2.57931e-03	1.08754e-03
2018/04/23	00:54:11	ok	ok	307.4780	247.537	0.000000	18.20	75.726	11.744	591989258.823330	7	307.0681	2.23754e-03	1.56965e-03
2018/04/23	00:59:11	ok	ok	307.4900	247.541	0.000000	18.14	75.685	11.696	595253624.860403	5	306.7158	2.81205e-03	1.26664e-03
2018/04/23	01:04:11	ok	ok	307.5040	247.547	0.000000	18.08	75.702	11.657	582729353.346802	5	306.7154	2.80216e-03	1.22242e-03
2018/04/23	01:09:11	ok	ok	307.5160	247.558	0.000000	18.02	75.689	11.614	578814248.231604	7	307.1742	2.31322e-03	1.29950e-03
2018/04/23	01:14:11	ok	ok	307.5280	247.564	0.000000	17.97	75.651	11.574	586438920.799321	6	306.8652	2.69162e-03	1.18084e-03
2018/04/23	01:19:11	ok	ok	307.5420	247.565	0.000000	17.90	75.637	11.523	570104906.598537	6	306.9049	2.59815e-03	1.31307e-03
2018/04/23	01:24:11	ok	ok	307.5540	247.577	0.000000	17.87	75.631	11.502	573781940.583894	6	306.9556	2.62703e-03	1.18473e-03
2018/04/23	01:29:11	ok	ok	307.5660	247.585	0.000000	17.78	75.612	11.438	575412428.411183	6	306.9470	2.63924e-03	1.26645e-03
2018/04/23	01:34:11	ok	ok	307.5780	247.588	0.000000	17.76	75.608	11.423	586804760.961641	6	306.9965	2.56870e-03	1.27463e-03
2018/04/23	01:39:11	ok	ok	307.5940	247.600	0.000000	17.68	75.592	11.367	579159443.562255	6	306.9241	2.69506e-03	1.35079e-03
2018/04/23	01:44:11	ok	ok	307.6020	247.599	0.000000	17.63	75.553	11.327	578049890.387291	6	306.9940	2.62393e-03	1.21360e-03
2018/04/23	01:49:11	ok	ok	307.6200	247.597	0.000000	17.58	75.543	11.292	576030613.114522	6	307.0174	2.63193e-03	1.24118e-03
2018/04/23	01:54:11	ok	ok	307.6300	247.590	0.000000	17.53	75.562	11.261	578715554.340891	6	306.9763	2.70102e-03	1.19020e-03
2018/04/23	01:59:11	ok	ok	307.6480	247.583	0.000000	17.47	75.521	11.215	568532304.014689	7	307.3188	2.28367e-03	1.35754e-03
2018/04/23	02:04:11	ok	ok	307.6500	247.585	0.000000	17.40	75.535	11.170	555440057.993813	6	307.0358	2.66683e-03	1.18573e-03
2018/04/23	02:09:11	ok	ok	307.6580	247.579	0.000000	17.36	75.499	11.138	575179579.392580	6	307.0556	2.67913e-03	1.09732e-03
2018/04/23	02:14:11	ok	ok	307.6760	247.580	0.000000	17.30	75.487	11.097	566825474.044137	7	307.2800	2.36943e-03	1.46664e-03
2018/04/23	02:19:11	ok	ok	307.6940	247.577	0.000000	17.24	75.474	11.055	565384468.552839	6	307.0539	2.66553e-03	1.19426e-03
2018/04/23	02:24:11	ok	ok	307.7020	247.592	0.000000	17.18	75.462	11.014	556846246.155855	6	307.0173	2.69806e-03	1.36857e-03
2018/04/23	02:29:11	ok	ok	307.7080	247.590	0.000000	17.12	75.422	10.968	542454183.991646	6	307.1026	2.65686e-03	1.21179e-03
2018/04/23	02:34:11	ok	ok	307.7240	247.579	0.000000	17.07	75.440	10.938	552472700.927646	6	307.0884	2.70876e-03	1.24881e-03
2018/04/23	02:39:11	ok	ok	307.7360	247.589	0.000000	17.02	75.402	10.900	559667159.790037	7	307.3869	2.35744e-03	1.31280e-03
2018/04/23	02:44:11	ok	ok	307.7460	247.584	0.000000	16.98	75.393	10.873	570161147.700374	7	307.3393	2.33408e-03	1.44501e-03
2018/04/23	02:49:11	ok	ok	307.7600	247.573	0.000000	16.91	75.379	10.825	548757745.979486	6	307.1791	2.64180e-03	1.25525e-03
2018/04/23	02:54:11	ok	ok	307.7700	247.579	0.000000	16.88	75.373	10.805	549592524.966218	3	308.2211	1.59920e-03	6.37984e-04
2018/04/23	02:59:11	ok	ok	307.7820	247.565	0.000000	16.81	75.359	10.758	553778929.913792	6	307.1114	2.72229e-03	1.35478e-03
2018/04/23	03:04:11	ok	ok	307.7920	247.557	0.000000	16.76	75.349	10.724	559908550.313610	7	307.3433	2.36576e-03	1.57345e-03
2018/04/23	03:09:11	ok	ok	307.8080	247.543	0.000000	16.70	75.308	10.680	557848121.383479	6	307.1702	2.68698e-03	1.28344e-03
2018/04/23	03:14:11	ok	ok	307.8180	247.545	0.000000	16.64	75.296	10.640	547436519.977915	7	307.4331	2.42262e-03	1.53923e-03
2018/04/23	03:19:11	ok	ok	307.8260	247.534	0.000000	16.60	75.288	10.613	554960892.195830	6	307.2153	2.68241e-03	1.18578e-03
2018/04/23	03:24:11	ok	ok	307.8400	247.539	0.000000	16.54	75.276	10.573	544263534.707385	6	307.2314	2.66294e-03	1.41024e-03
2018/04/23	03:29:11	ok	ok	307.8500	247.534	0.000000	16.50	75.240	10.543	542672766.116284	6	307.2050	2.67244e-03	1.34860e-03
2018/04/23	03:34:11	ok	ok	307.8620	247.513	0.000000	16.44	75.199	10.499	542885390.755105	6	307.2829	2.65045e-03	1.35006e-03
2018/04/23	03:39:11	ok	ok	307.8680	247.513	0.000000	16.40	75.219	10.477	545754271.302854	6	307.2267	2.69091e-03	1.52431e-03
2018/04/23	03:44:11	ok	ok	307.8820	247.499	0.000000	16.34	75.207	10.437	546366368.289956	6	307.2130	2.72134e-03	1.48148e-03
2018/04/23	03:49:11	ok	ok	307.8900	247.491	0.000000	16.30	75.199	10.411	543889677.868821	6	307.2746	2.68279e-03	1.34124e-03
2018/04/23	03:54:11	ok	ok	307.9000	247.489	0.000000	16.26	75.191	10.385	523495178.645191	6	307.2995	2.66815e-03	1.33203e-03
2018/04/23	03:59:11	ok	ok	307.9120	247.483	0.000000	16.20	75.151	10.342	532870237.515916	7	307.5489	2.35948e-03	1.58494e-03
2018/04/23	04:04:11	ok	ok	307.9240	247.480	0.000000	16.14	75.138	10.303	514061082.475764	7	307.5430	2.36157e-03	1.46980e-03
2018/04/23	04:09:11	ok	ok	307.9320	247.470	0.000000	16.11	75.132	10.283	522525051.049852	6	307.3121	2.68046e-03	1.32577e-03
2018/04/23	04:14:11	ok	ok	307.9440	247.463	0.000000	16.05	75.120	10.245	532071392.744290	6	307.3369	2.63808e-03	1.43190e-03
2018/04/23	04:19:11	ok	ok	307.9560	247.431	0.000000	16.01	75.112	10.219	531010585.076976	6	307.3144	2.69110e-03	1.50811e-03
2018/04/23	04:24:11	ok	ok	307.9660	247.443	0.000000	15.95	75.100	10.180	525385994.422947	6	307.3044	2.68600e-03	1.47989e-03
2018/04/23	04:29:11	ok	ok	307.9720	247.437	0.000000	15.92	75.094	10.161	498395383.652270	7	307.6928	1.95362e-03	1.44393e-03
2018/04/23	04:34:11	ok	ok	307.9860	247.420	0.000000	15.87	75.084	10.129	516995140.485079	7	307.6770	2.01096e-03	1.47715e-03
2018/04/23	04:39:11	ok	ok	307.9920	247.419	0.000000	15.81	75.015	10.083	507098098.356790	7	307.7238	1.93665e-03	1.51740e-03
2018/04/23	04:44:11	ok	ok	308.0100	247.399	0.000000	15.77	75.064	10.065	495600280.651474	7	307.8121	1.72001e-03	1.66984e-03
2018/04/23	04:49:11	ok	ok	308.0080	247.401	0.000000	15.72	75.025	10.030	518399288.931302	7	307.6610	2.03909e-03	1.57375e-03
2018/04/23	04:54:11	ok	ok	308.0320	247.381	0.000000	15.69	75.019	10.011	530054238.684941	7	307.7044	1.97413e-03	1.49623e-03
2018/04/23	04:59:11	ok	ok	308.0380	247.383	0.000000	15.63	74.979	9.969	508708684.847406	7	307.7324	1.95568e-03	1.45739e-03
2018/04/23	05:04:11	ok	ok	308.0440	247.366	0.000000	15.59	74.971	9.944	512842433.591505	7	307.8055	1.94276e-03	1.44945e-03
2018/04/23	05:09:11	ok	ok	308.0560	247.362	0.000000	15.54	74.989	9.916	495479589.163382	7	307.8175	1.97841e-03	1.34378e-03
2018/04/23	05:14:11	ok	ok	308.0620	247.351	0.000000	15.50	74.952	9.887	502136884.398142	7	307.7658	2.00845e-03	1.51403e-03
2018/04/23	05:19:11	ok	ok	308.0740	247.345	0.000000	15.44	74.940	9.850	516824034.363944	6	307.7182	2.15489e-03	1.52760e-03
2018/04/23	05:24:11	ok	ok	308.0880	247.329	0.000000	15.40	74.904	9.821	516245569.417522	7	307.7934	1.86761e-03	1.59409e-03
2018/04/23	05:29:11	ok	ok	308.0920	247.324	0.000000	15.36	74.868	9.793	500765056.065276	7	307.8363	1.92442e-03	1.61187e-03
2018/04/23	05:34:11	ok	ok	308.1000	247.302	0.000000	15.32	74.888	9.772	511648183.363116	2	308.0881	-9.62420e-05	2.42251e-16
2018/04/23	05:39:11	ok	ok	308.1140	247.294	0.000000	15.27	74.849	9.737	501544761.362810	2	307.7533	1.88833e-03	2.04796e-16
2018/04/23	05:44:11	ok	ok	308.1160	247.287	0.000000	15.24	74.843	9.719	519719823.072753	7	307.8091	1.94877e-03	1.46927e-03
2018/04/23	05:49:11	ok	ok	308.1280	247.277	0.000000	15.21	74.809	9.696	494792590.349832	6	307.6902	2.47122e-03	1.63313e-03
2018/04/23	05:54:11	ok	ok	308.1340	247.266	0.000000	15.16	74.771	9.662	504030944.392137	3	308.1650	1.26887e-03	3.95697e-04
2018/04/23	05:59:11	ok	ok	308.1400	247.255	0.000000	15.12	74.763	9.638	501691460.235765	7	307.8553	1.88377e-03	1.39634e-03
2018/04/23	06:04:11	ok	ok	308.1480	247.247	0.000000	15.10	74.759	9.625	512727963.410428	6	307.8175	2.26066e-03	1.72475e-03
2018/04/23	06:09:11	ok	ok	308.1560	247.233	0.000000	15.08	74.698	9.606	508226193.262928	6	307.7728	2.36902e-03	1.70047e-03
2018/04/23	06:14:11	ok	ok	308.1580	247.226	0.000000	15.06	74.666	9.590	498048378.575993	7	307.8867	1.39585e-03	2.23586e-03
2018/04/23	06:19:11	ok	ok	308.1660	247.213	0.000000	15.01	74.627	9.556	504488895.943844	7	307.8409	2.08291e-03	1.55876e-03
2018/04/23	06:24:11	ok	ok	308.1660	247.206	0.000000	15.02	74.601	9.558	507058203.280258	7	307.9865	1.14495e-03	2.08862e-03
2018/04/23	06:29:11	ok	ok	308.1740	247.207	0.000000	14.98	74.565	9.531	508332672.425130	7	307.9250	1.81282e-03	1.74763e-03
2018/04/23	06:34:11	ok	ok	308.1780	247.197	0.000000	14.94	74.557	9.506	490254210.559619	7	307.9818	1.19562e-03	2.12033e-03
2018/04/23	06:39:11	ok	ok	308.1840	247.186	0.000000	14.92	74.553	9.494	493356381.454987	6	307.8343	2.01246e-03	1.76090e-03
2018/04/23	06:44:11	ok	ok	308.1920	247.199	0.000000	14.90	74.549	9.482	482633076.569198	3	307.9662	1.48899e-03	3.26233e-04
2018/04/23	06:49:11	ok	ok	308.1960	247.187	0.000000	14.85	74.510	9.449	499347729.062471	6	307.7741	2.47028e-03	1.51056e-03
2018/04/23	06:54:11	ok	ok	308.2020	247.201	0.000000	14.84	74.480	9.439	499090818.072486	7	307.9310	1.43393e-03	2.22927e-03
2018/04/23	06:59:11	ok	ok	308.2140	247.186	0.000000	14.80	74.472	9.415	496200311.143728	6	307.7464	2.50497e-03	1.76907e-03
2018/04/23	07:04:11	ok	ok	308.2080	247.194	0.000000	14.80	74.444	9.411	502938810.099817	2	308.2643	-2.88434e-04	1.79354e-16
2018/04/23	07:09:11	ok	ok	308.2100	247.186	0.000000	14.76	74.436	9.388	486569765.216599	2	308.0733	2.69364e-04	7.41559e-17
2018/04/23	07:14:11	ok	ok	308.2200	247.196	0.000000	14.74	74.403	9.372	505479866.259656	6	307.9124	1.99727e-03	1.67185e-03
2018/04/23	07:19:11	ok	ok	308.2220	247.195	0.000000	14.72	74.343	9.353	505455767.240322	6	307.8118	2.22112e-03	1.86035e-03
2018/04/23	07:24:11	ok	ok	308.2300	247.184	0.000000	14.72	74.343	9.353	512198381.277260	6	307.9433	2.03602e-03	1.82054e-03
2018/04/23	07:29:11	ok	ok	308.2300	247.185	0.000000	14.70	74.282	9.334	490904596.957496	2	308.4571	-1.15297e-03	6.23892e-16
2018/04/23	07:34:11	ok	ok	308.2320	247.195	0.000000	14.70	74.282	9.334	505509523.869812	2	308.3800	-8.07316e-04	3.97445e-17
2018/04/23	07:39:11	ok	ok	308.2360	247.200	0.000000	14.67	74.220	9.309	513778907.239909	6	307.8508	2.37485e-03	1.85367e-03
2018/04/23	07:44:11	ok	ok	308.2320	247.197	0.000000	14.67	74.192	9.306	500252742.924181	6	307.6241	2.70967e-03	1.35918e-03
2018/04/23	07:49:11	ok	ok	308.2360	247.198	0.000000	14.66	74.161	9.296	521464277.231597	2	308.2556	-2.49276e-04	1.03376e-16
2018/04/23	07:54:11	ok	ok	308.2340	247.198	0.000000	14.66	74.133	9.293	515022457.538194	7	307.9522	1.98422e-03	1.49509e-03
2018/04/23	07:59:11	ok	ok	308.2360	247.195	0.000000	14.68	74.109	9.301	515757189.240966	6	307.9268	2.03100e-03	1.83892e-03
2018/04/23	08:04:11	ok	ok	308.2320	247.194	0.000000	14.66	74.048	9.282	506720682.828737	7	307.9530	1.98828e-03	1.69124e-03
2018/04/23	08:09:11	ok	ok	308.2360	247.194	0.000000	14.68	74.024	9.290	521034781.113660	2	308.1458	1.55695e-03	5.76466e-17
2018/04/23	08:14:11	ok	ok	308.2260	247.206	0.000000	14.67	73.993	9.281	494384029.190516	6	307.9551	1.89790e-03	1.78158e-03
2018/04/23	08:19:11	ok	ok	308.2200	247.204	0.000000	14.68	73.911	9.276	518456327.090644	6	307.8542	2.44021e-03	1.40386e-03
2018/04/23	08:24:11	ok	ok	308.2180	247.194	0.000000	14.72	73.890	9.296	524531740.118258	2	308.4571	-1.15302e-03	6.23892e-16
2018/04/23	08:29:11	ok	ok	308.2160	247.201	0.000000	14.74	73.838	9.301	527961076.059965	6	307.9082	2.06443e-03	1.80135e-03
2018/04/23	08:34:11	ok	ok	308.2040	247.216	0.000000	14.76	73.785	9.305	513163715.870488	2	307.7633	1.98880e-03	1.88399e-16
2018/04/23	08:39:11	ok	ok	308.2040	247.228	0.000000	14.80	73.736	9.322	526652657.645010	2	308.0100	1.01049e-04	1.86514e-16
2018/04/23	08:44:11	ok	ok	308.1980	247.242	0.000000	14.81	73.710	9.324	528303455.498107	6	307.8574	2.26078e-03	1.70164e-03
2018/04/23	08:49:11	ok	ok	308.1900	247.255	0.000000	14.84	73.687	9.339	526547486.785265	6	307.8852	2.12667e-03	1.74984e-03
2018/04/23	08:54:11	ok	ok	308.1800	247.253	0.000000	14.86	73.635	9.343	525073284.707299	2	308.3048	-7.69240e-04	7.18563e-17
2018/04/23	08:59:11	ok	ok	308.1700	247.260	0.000000	14.92	73.562	9.368	516043852.677486	6	307.8256	2.13777e-03	1.49950e-03
2018/04/23	09:04:11	ok	ok	308.1640	247.259	0.000000	14.95	73.511	9.379	526733134.167518	6	307.8647	1.96394e-03	1.85540e-03
2018/04/23	09:09:11	ok	ok	308.1500	247.273	0.000000	14.99	73.490	9.399	521622763.058675	6	307.7489	2.38327e-03	1.77034e-03
2018/04/23	09:14:11	ok	ok	308.1440	247.297	0.000000	15.04	73.443	9.422	538700545.986028	7	307.8799	1.85417e-03	1.70119e-03
2018/04/23	09:19:11	ok	ok	308.1360	247.307	0.000000	15.08	73.423	9.442	553273522.132841	6	307.8559	2.04221e-03	1.60622e-03
2018/04/23	09:24:11	ok	ok	308.1200	247.314	0.000000	15.10	73.370	9.447	566068302.525068	7	307.8326	2.03283e-03	1.51267e-03
2018/04/23	09:29:11	ok	ok	308.1180	247.336	0.000000	15.14	73.378	9.471	556491406.962219	7	307.8616	1.96135e-03	1.61317e-03
2018/04/23	09:34:11	ok	ok	308.1120	247.355	0.000000	15.18	73.357	9.491	554900244.435592	7	307.8712	1.82340e-03	1.63349e-03
2018/04/23	09:39:11	ok	ok	308.1020	247.382	0.000000	15.21	73.335	9.505	549958946.013995	7	307.8521	1.93341e-03	1.61099e-03
2018/04/23	09:44:11	ok	ok	308.0980	247.393	0.000000	15.22	73.337	9.511	549660525.739618	7	307.8164	1.89386e-03	1.42991e-03
2018/04/23	09:49:11	ok	ok	308.0920	247.423	0.000000	15.26	73.316	9.532	542326827.797499	7	307.8310	1.96447e-03	1.64567e-03
2018/04/23	09:54:11	ok	ok	308.0900	247.440	0.000000	15.29	73.322	9.550	552650428.748252	7	307.8124	1.89032e-03	1.47756e-03
2018/04/23	09:59:11	ok	ok	308.0780	247.446	0.000000	15.31	73.298	9.558	567089559.030955	6	307.7337	2.28375e-03	1.49691e-03
2018/04/23	10:04:11	ok	ok	308.0740	247.462	0.000000	15.35	73.306	9.583	560874643.118502	6	307.7620	2.15588e-03	1.81763e-03
2018/04/23	10:09:11	ok	ok	308.0660	247.470	0.000000	15.39	73.285	9.603	555262780.060064	7	307.7812	1.98548e-03	1.48789e-03
2018/04/23	10:14:11	ok	ok	308.0660	247.485	0.000000	15.40	73.287	9.609	559628210.724489	7	307.9054	1.68891e-03	1.62294e-03
2018/04/23	10:19:11	ok	ok	308.0600	247.490	0.000000	15.42	73.263	9.618	534524694.759494	7	307.7730	2.00768e-03	1.44374e-03
2018/04/23	10:24:11	ok	ok	308.0480	247.496	0.000000	15.47	73.244	9.645	533469457.445748	7	307.6892	2.07695e-03	1.57698e-03
2018/04/23	10:29:11	ok	ok	308.0460	247.514	0.000000	15.49	73.248	9.657	547889645.700476	7	307.6931	2.02031e-03	1.55957e-03
2018/04/23	10:34:11	ok	ok	308.0400	247.519	0.000000	15.53	73.199	9.674	571475674.752774	7	307.8122	1.84401e-03	1.67157e-03
2018/04/23	10:39:11	ok	ok	308.0220	247.527	0.000000	15.55	73.203	9.686	562026447.946118	7	307.7441	1.99786e-03	1.48847e-03
2018/04/23	10:44:11	ok	ok	308.0240	247.533	0.000000	15.59	73.182	9.707	554291513.664144	7	307.7338	2.00353e-03	1.45216e-03
2018/04/23	10:49:11	ok	ok	308.0180	247.559	0.000000	15.64	73.164	9.734	538134602.738597	7	307.7393	1.92082e-03	1.73205e-03
2018/04/23	10:54:11	ok	ok	308.0080	247.564	0.000000	15.66	73.168	9.746	555749672.444044	7	307.7334	1.98690e-03	1.45382e-03
2018/04/23	10:59:11	ok	ok	308.0000	247.568	0.000000	15.69	73.145	9.761	563371882.460329	7	307.7054	1.94823e-03	1.47125e-03
2018/04/23	11:04:11	ok	ok	307.9940	247.548	0.000000	15.73	73.153	9.785	564394849.212433	7	307.6493	2.00601e-03	1.55719e-03
2018/04/23	11:09:11	ok	ok	307.9860	247.575	0.000000	15.78	73.106	9.809	572822799.883344	6	307.4067	2.63090e-03	1.36350e-03
2018/04/23	11:14:11	ok	ok	307.9720	247.592	0.000000	15.83	73.144	9.843	570133467.202330	7	307.5805	2.41261e-03	1.36050e-03
2018/04/23	11:19:11	ok	ok	307.9700	247.594	0.000000	15.86	73.093	9.854	558153948.696175	7	307.5723	2.37236e-03	1.58584e-03
2018/04/23	11:24:11	ok	ok	307.9580	247.607	0.000000	15.91	73.046	9.878	549580711.053851	7	307.5682	2.42065e-03	1.32630e-03
2018/04/23	11:29:11	ok	ok	307.9460	247.609	0.000000	15.97	73.029	9.911	569248625.634549	7	307.5547	2.40760e-03	1.54912e-03
2018/04/23	11:34:11	ok	ok	307.9280	247.623	0.000000	16.03	73.012	9.945	576944235.697821	6	307.3341	2.61895e-03	1.38585e-03
2018/04/23	11:39:11	ok	ok	307.9180	247.640	0.000000	16.06	72.961	9.956	574851794.841312	6	307.2323	2.72547e-03	1.51195e-03
2018/04/23	11:44:11	ok	ok	307.9100	247.661	0.000000	16.11	72.942	9.984	580680471.041073	6	307.3091	2.72783e-03	1.40015e-03
2018/04/23	11:49:11	ok	ok	307.8960	247.679	0.000000	16.18	72.956	10.028	589333737.826973	7	307.5416	2.34060e-03	1.55958e-03
2018/04/23	11:54:11	ok	ok	307.8860	247.690	0.000000	16.22	72.935	10.049	598138148.384464	6	307.2731	2.70760e-03	1.37782e-03
2018/04/23	11:59:11	ok	ok	307.8740	247.725	0.000000	16.28	72.918	10.083	581406283.062184	6	307.2047	2.75644e-03	1.47554e-03
2018/04/23	12:04:11	ok	ok	307.8600	247.736	0.000000	16.34	72.873	10.113	596326144.340467	7	307.5895	2.35864e-03	1.02517e-03
2018/04/23	12:09:11	ok	ok	307.8440	247.732	0.000000	16.40	72.856	10.147	602809648.545103	7	307.4680	2.37333e-03	1.52700e-03
2018/04/23	12:14:11	ok	ok	307.8340	247.739	0.000000	16.48	72.872	10.199	603991933.968308	7	307.4262	2.41408e-03	1.39531e-03
2018/04/23	12:19:11	ok	ok	307.8240	247.744	0.000000	16.53	72.853	10.227	615903742.202414	7	307.4206	2.45558e-03	1.47095e-03
2018/04/23	12:24:11	ok	ok	307.8060	247.757	0.000000	16.59	72.836	10.261	608877011.509326	7	307.4394	2.38219e-03	1.53587e-03
2018/04/23	12:29:11	ok	ok	307.7980	247.764	0.000000	16.65	72.848	10.300	614140344.048233	6	307.1727	2.73671e-03	1.39691e-03
2018/04/23	12:34:11	ok	ok	307.7840	247.761	0.000000	16.70	72.829	10.328	602930873.082337	7	307.5381	2.30133e-03	9.78590e-04
2018/04/23	12:39:11	ok	ok	307.7700	247.774	0.000000	16.75	72.810	10.357	596176101.435693	6	307.1144	2.69659e-03	1.50909e-03
2018/04/23	12:44:11	ok	ok	307.7500	247.768	0.000000	16.83	72.797	10.404	610834240.139440	7	307.3838	2.42903e-03	1.28339e-03
2018/04/23	12:49:11	ok	ok	307.7420	247.773	0.000000	16.88	72.778	10.433	619251739.331757	7	307.3266	2.46601e-03	1.45433e-03
2018/04/23	12:54:11	ok	ok	307.7320	247.781	0.000000	16.95	72.792	10.479	603024160.647463	6	307.1542	2.65520e-03	1.20946e-03
2018/04/23	12:59:11	ok	ok	307.7200	247.794	0.000000	17.00	72.744	10.503	601322844.849078	6	307.0697	2.69561e-03	1.54658e-03
2018/04/23	13:04:11	ok	ok	307.7040	247.800	0.000000	17.07	72.758	10.549	613304245.763458	6	307.0953	2.65928e-03	1.29903e-03
2018/04/23	13:09:11	ok	ok	307.6880	247.803	0.000000	17.16	72.747	10.605	612486819.147830	6	307.0896	2.64533e-03	1.39766e-03
2018/04/23	13:14:11	ok	ok	307.6700	247.821	0.000000	17.20	72.754	10.631	620216520.253119	6	307.0954	2.66803e-03	1.34816e-03
2018/04/23	13:19:11	ok	ok	307.6620	247.826	0.000000	17.27	72.739	10.674	628187346.005823	6	307.0155	2.70278e-03	1.49183e-03
2018/04/23	13:24:11	ok	ok	307.6480	247.835	0.000000	17.32	72.749	10.707	605417761.680310	6	307.0185	2.65751e-03	1.42384e-03
2018/04/23	13:29:11	ok	ok	307.6360	247.832	0.000000	17.40	72.736	10.756	643499351.807159	7	307.2266	2.45079e-03	1.40910e-03
2018/04/23	13:34:11	ok	ok	307.6220	247.834	0.000000	17.44	72.744	10.783	622609366.076164	7	307.2241	2.39121e-03	1.41687e-03
2018/04/23	13:39:11	ok	ok	307.6120	247.834	0.000000	17.51	72.757	10.830	633713760.694961	6	307.0214	2.66261e-03	1.38404e-03
2018/04/23	13:44:11	ok	ok	307.5980	247.838	0.000000	17.56	72.738	10.860	628709353.224503	6	307.0023	2.66511e-03	1.32348e-03
2018/04/23	13:49:11	ok	ok	307.5900	247.835	0.000000	17.60	72.775	10.891	650000251.829119	6	306.9842	2.65399e-03	1.36367e-03
2018/04/23	13:54:11	ok	ok	307.5780	247.842	0.000000	17.68	72.762	10.941	637928862.946893	6	306.9897	2.65260e-03	1.32750e-03
2018/04/23	13:59:11	ok	ok	307.5680	247.844	0.000000	17.74	72.802	10.986	646491344.173579	7	307.2391	2.33772e-03	1.42695e-03
2018/04/23	14:04:11	ok	ok	307.5560	247.830	0.000000	17.81	72.787	11.030	633374340.073784	6	306.9538	2.63188e-03	1.30890e-03
2018/04/23	14:09:11	ok	ok	307.5460	247.838	0.000000	17.84	72.793	11.051	647961248.971154	6	306.9063	2.69667e-03	1.33074e-03
2018/04/23	14:14:11	ok	ok	307.5360	247.837	0.000000	17.91	72.807	11.099	655205985.233220	7	307.1769	2.35440e-03	1.43203e-03
2018/04/23	14:19:11	ok	ok	307.5220	247.845	0.000000	17.96	72.816	11.133	648906691.581612	6	306.9010	2.65277e-03	1.29862e-03
2018/04/23	14:24:11	ok	ok	307.5140	247.841	0.000000	17.99	72.851	11.158	662194359.421664	6	306.8886	2.64870e-03	1.35027e-03
2018/04/23	14:29:11	ok	ok	307.5000	247.841	0.000000	18.06	72.836	11.203	665911751.140386	6	306.9078	2.57144e-03	1.24207e-03
2018/04/23	14:34:11	ok	ok	307.4880	247.856	0.000000	18.11	72.874	11.242	651138198.098159	7	307.1126	2.38597e-03	1.37686e-03
2018/04/23	14:39:11	ok	ok	307.4880	247.848	0.000000	18.16	72.884	11.277	671215341.281279	6	306.8786	2.61228e-03	1.36596e-03
2018/04/23	14:44:11	ok	ok	307.4740	247.856	0.000000	18.18	72.888	11.291	638852180.277483	6	306.8297	2.65275e-03	1.45884e-03
2018/04/23	14:49:11	ok	ok	307.4600	247.854	0.000000	18.24	72.928	11.337	644383752.907349	7	307.0611	2.39148e-03	1.36328e-03
2018/04/23	14:54:11	ok	ok	307.4560	247.860	0.000000	18.27	72.934	11.358	663794567.875119	7	307.0649	2.40595e-03	1.36137e-03
2018/04/23	14:59:11	ok	ok	307.4460	247.850	0.000000	18.31	72.942	11.386	673920364.105052	6	306.8479	2.60095e-03	1.36765e-03
2018/04/23	15:04:11	ok	ok	307.4420	247.851	0.000000	18.35	72.979	11.419	663172189.079926	6	306.8135	2.66026e-03	1.36195e-03
2018/04/23	15:09:11	ok	ok	307.4360	247.848	0.000000	18.40	73.017	11.459	668330003.303661	7	307.0916	2.31730e-03	1.44549e-03
2018/04/23	15:14:11	ok	ok	307.4220	247.846	0.000000	18.43	73.052	11.485	665843047.077587	6	306.8136	2.60086e-03	1.12703e-03
2018/04/23	15:19:11	ok	ok	307.4180	247.844	0.000000	18.45	73.056	11.499	650422182.889277	6	306.7900	2.64362e-03	1.28706e-03
2018/04/23	15:24:11	ok	ok	307.4160	247.839	0.000000	18.48	73.090	11.525	643281555.539007	6	306.7900	2.64357e-03	1.28706e-03
2018/04/23	15:29:11	ok	ok	307.4160	247.845	0.000000	18.52	73.127	11.558	680081705.882502	7	307.0951	2.27802e-03	1.44343e-03
2018/04/23	15:34:11	ok	ok	307.4080	247.842	0.000000	18.53	73.158	11.570	661874279.404018	6	306.8346	2.58924e-03	1.17704e-03
2018/04/23	15:39:11	ok	ok	307.4000	247.842	0.000000	18.56	73.164	11.591	666824233.627562	6	306.7885	2.59495e-03	1.22319e-03
2018/04/23	15:44:11	ok	ok	307.4000	247.833	0.000000	18.57	73.194	11.603	665185708.076816	6	306.7707	2.60081e-03	1.10834e-03
2018/04/23	15:49:11	ok	ok	307.3940	247.833	0.000000	18.60	73.229	11.629	655838270.149900	6	306.7885	2.59486e-03	1.22319e-03
2018/04/23	15:54:11	ok	ok	307.3880	247.834	0.000000	18.61	73.260	11.641	652453156.957445	6	306.7815	2.61557e-03	1.22108e-03
2018/04/23	15:59:11	ok	ok	307.3920	247.837	0.000000	18.62	73.290	11.653	667183000.354762	6	306.8113	2.56188e-03	1.05670e-03
2018/04/23	16:04:11	ok	ok	307.3880	247.836	0.000000	18.64	73.323	11.672	660425452.728856	6	306.8082	2.57602e-03	1.17744e-03
2018/04/23	16:09:11	ok	ok	307.3860	247.842	0.000000	18.66	73.356	11.691	659455476.696070	6	306.8196	2.56052e-03	1.01697e-03
2018/04/23	16:14:11	ok	ok	307.3880	247.844	0.000000	18.67	73.415	11.707	622747614.472744	6	306.7817	2.60494e-03	1.18063e-03
2018/04/23	16:19:11	ok	ok	307.3920	247.845	0.000000	18.65	73.440	11.697	663428633.662851	6	306.7997	2.56742e-03	1.21115e-03
2018/04/23	16:24:11	ok	ok	307.3960	247.847	0.000000	18.66	73.471	11.709	672590818.309554	6	306.7733	2.62564e-03	1.30654e-03
2018/04/23	16:29:11	ok	ok	307.3880	247.859	0.000000	18.65	73.526	11.711	658943537.760423	6	306.8022	2.63581e-03	1.37119e-03
2018/04/23	16:34:11	ok	ok	307.3940	247.846	0.000000	18.64	73.553	11.708	651979572.813655	6	306.8348	2.57856e-03	1.13176e-03
2018/04/23	16:39:11	ok	ok	307.4060	247.858	0.000000	18.65	73.584	11.720	663670909.711080	5	306.6323	2.73842e-03	1.18007e-03
2018/04/23	16:44:11	ok	ok	307.4120	247.865	0.000000	18.64	73.640	11.722	669137301.813753	6	306.8123	2.42865e-03	1.23287e-03
2018/04/23	16:49:11	ok	ok	307.4080	247.865	0.000000	18.63	73.638	11.715	665924687.791826	5	306.6856	2.70838e-03	1.21713e-03
2018/04/23	16:54:11	ok	ok	307.4040	247.874	0.000000	18.61	73.662	11.705	633423306.809204	6	306.7451	2.63769e-03	1.35697e-03
2018/04/23	16:59:11	ok	ok	307.4100	247.869	0.000000	18.59	73.687	11.695	668116480.261698	6	306.7914	2.62119e-03	1.25204e-03
2018/04/23	17:04:11	ok	ok	307.4160	247.883	0.000000	18.60	73.718	11.707	648874380.427978	6	306.7436	2.66049e-03	1.39016e-03
2018/04/23	17:09:11	ok	ok	307.4160	247.876	0.000000	18.57	73.741	11.690	656822918.227791	6	306.7760	2.61400e-03	1.18372e-03
2018/04/23	17:14:11	ok	ok	307.4200	247.886	0.000000	18.58	73.771	11.701	657810726.661589	6	306.8401	2.59170e-03	1.21902e-03
2018/04/23	17:19:11	ok	ok	307.4260	247.878	0.000000	18.56	73.767	11.687	649430361.158378	6	306.7940	2.66870e-03	1.36226e-03
2018/04/23	17:24:11	ok	ok	307.4260	247.883	0.000000	18.55	73.794	11.684	641668623.873107	6	306.7930	2.62988e-03	1.16632e-03
2018/04/23	17:29:11	ok	ok	307.4340	247.890	0.000000	18.52	73.817	11.667	637657953.470269	6	306.8457	2.57797e-03	1.22979e-03
2018/04/23	17:34:11	ok	ok	307.4360	247.900	0.000000	18.52	73.846	11.672	634196720.493903	6	306.8078	2.62246e-03	1.39910e-03
2018/04/23	17:39:11	ok	ok	307.4400	247.899	0.000000	18.50	73.870	11.662	638559281.537445	7	307.1374	2.27039e-03	1.42152e-03
2018/04/23	17:44:11	ok	ok	307.4440	247.906	0.000000	18.48	73.895	11.652	644753160.458809	6	306.8595	2.65008e-03	1.32908e-03
2018/04/23	17:49:11	ok	ok	307.4460	247.907	0.000000	18.47	73.922	11.649	659830879.396101	6	306.8848	2.46085e-03	1.29672e-03
2018/04/23	17:54:11	ok	ok	307.4580	247.915	0.000000	18.47	73.922	11.649	630873482.617622	6	306.8054	2.63426e-03	1.12029e-03
2018/04/23	17:59:11	ok	ok	307.4600	247.912	0.000000	18.44	73.945	11.632	618184605.713949	6	306.9082	2.60122e-03	1.20000e-03
2018/04/23	18:04:11	ok	ok	307.4600	247.912	0.000000	18.43	73.971	11.630	631473813.175453	6	306.8621	2.60694e-03	1.25150e-03
2018/04/23	18:09:11	ok	ok	307.4680	247.922	0.000000	18.40	73.994	11.612	644854415.946725	6	306.9097	2.57863e-03	1.16235e-03
2018/04/23	18:14:11	ok	ok	307.4740	247.924	0.000000	18.38	74.019	11.603	642254331.367057	6	306.8664	2.65230e-03	1.23469e-03
2018/04/23	18:19:11	ok	ok	307.4860	247.927	0.000000	18.36	74.044	11.593	614466852.574001	6	306.9050	2.60701e-03	1.27234e-03
2018/04/23	18:24:11	ok	ok	307.4800	247.924	0.000000	18.35	74.070	11.590	645133140.714420	7	307.0836	2.34907e-03	1.37602e-03
2018/04/23	18:29:11	ok	ok	307.4900	247.928	0.000000	18.30	74.089	11.559	631516969.898004	6	306.9096	2.57017e-03	1.11663e-03
2018/04/23	18:34:11	ok	ok	307.5020	247.935	0.000000	18.26	74.110	11.535	620659660.036964	6	306.8995	2.60509e-03	1.23417e-03
2018/04/23	18:39:11	ok	ok	307.5080	247.943	0.000000	18.24	74.135	11.525	632766115.358313	7	307.1472	2.31681e-03	1.53153e-03
2018/04/23	18:44:11	ok	ok	307.5180	247.940	0.000000	18.20	74.155	11.501	634586798.591090	7	307.1866	2.30865e-03	1.35226e-03
2018/04/23	18:49:11	ok	ok	307.5280	247.944	0.000000	18.16	74.205	11.481	623959783.121886	6	306.9374	2.63213e-03	1.17475e-03
2018/04/23	18:54:11	ok	ok	307.5320	247.935	0.000000	18.14	74.229	11.471	620265763.857567	6	306.9089	2.62674e-03	1.37946e-03
2018/04/23	18:59:11	ok	ok	307.5480	247.952	0.000000	18.09	74.219	11.436	607765474.140376	6	306.9593	2.63518e-03	1.34748e-03
2018/04/23	19:04:11	ok	ok	307.5600	247.954	0.000000	18.08	74.275	11.437	612987961.691092	6	306.9801	2.64635e-03	1.30816e-03
2018/04/23	19:09:11	ok	ok	307.5640	247.954	0.000000	18.03	74.265	11.402	614498361.785602	6	306.9636	2.60908e-03	1.23363e-03
2018/04/23	19:14:11	ok	ok	307.5680	247.962	0.000000	17.97	74.310	11.368	629062411.371762	6	306.9937	2.60725e-03	1.30423e-03
2018/04/23	19:19:11	ok	ok	307.5740	247.972	0.000000	17.94	74.333	11.352	612266477.954888	6	307.0220	2.54510e-03	1.22457e-03
2018/04/23	19:24:11	ok	ok	307.5960	247.966	0.000000	17.90	74.325	11.323	615867466.605617	6	306.9983	2.64179e-03	1.24601e-03
2018/04/23	19:29:11	ok	ok	307.6040	247.978	0.000000	17.86	74.345	11.300	607361092.457061	7	307.1960	2.39900e-03	1.41068e-03
2018/04/23	19:34:11	ok	ok	307.6080	247.986	0.000000	17.82	74.366	11.276	602334623.600938	6	306.9985	2.66252e-03	1.15567e-03
2018/04/23	19:39:11	ok	ok	307.6220	247.990	0.000000	17.77	74.384	11.245	605150104.129029	7	307.2247	2.44245e-03	1.47178e-03
2018/04/23	19:44:11	ok	ok	307.6320	247.982	0.000000	17.72	74.375	11.210	612257406.353251	6	307.0411	2.61408e-03	1.38342e-03
2018/04/23	19:49:11	ok	ok	307.6420	247.983	0.000000	17.68	74.395	11.187	609721415.501048	7	307.2463	2.42304e-03	1.35867e-03
2018/04/23	19:54:11	ok	ok	307.6460	247.984	0.000000	17.64	74.416	11.163	615887398.743900	7	307.2965	2.34592e-03	1.55106e-03
2018/04/23	19:59:11	ok	ok	307.6620	247.984	0.000000	17.60	74.465	11.144	621169643.475179	6	307.0470	2.66788e-03	1.28591e-03
2018/04/23	20:04:11	ok	ok	307.6640	247.985	0.000000	17.56	74.457	11.116	587823064.549363	6	307.1000	2.63296e-03	1.18945e-03
2018/04/23	20:09:11	ok	ok	307.6800	247.982	0.000000	17.54	74.453	11.102	608114137.484665	6	307.0578	2.66334e-03	1.31573e-03
2018/04/23	20:14:11	ok	ok	307.6900	247.980	0.000000	17.50	74.445	11.075	611871775.255811	7	307.3530	2.30485e-03	1.41908e-03
2018/04/23	20:19:11	ok	ok	307.6960	247.985	0.000000	17.46	74.437	11.047	595272308.344716	6	307.0951	2.67199e-03	1.34157e-03
2018/04/23	20:24:11	ok	ok	307.7000	247.993	0.000000	17.42	74.429	11.020	590051930.930774	6	307.0634	2.69671e-03	1.30625e-03
2018/04/23	20:29:11	ok	ok	307.7120	247.996	0.000000	17.39	74.451	11.003	599030196.459107	6	307.0896	2.67011e-03	1.30280e-03
2018/04/23	20:34:11	ok	ok	307.7220	248.000	0.000000	17.34	74.442	10.969	581347873.522247	6	307.0953	2.69267e-03	1.25075e-03
2018/04/23	20:39:11	ok	ok	307.7280	248.003	0.000000	17.32	74.438	10.955	588538398.434463	6	307.0364	2.76795e-03	1.46046e-03
2018/04/23	20:44:11	ok	ok	307.7300	247.999	0.000000	17.28	74.458	10.932	596022149.204947	6	307.0981	2.72933e-03	1.32035e-03
2018/04/23	20:49:11	ok	ok	307.7460	248.000	0.000000	17.23	74.448	10.898	591576814.668107	6	307.1468	2.64919e-03	1.24294e-03
2018/04/23	20:54:11	ok	ok	307.7500	248.007	0.000000	17.21	74.473	10.889	568796567.238166	6	307.1107	2.72272e-03	1.23118e-03
2018/04/23	20:59:11	ok	ok	307.7560	247.994	0.000000	17.17	74.493	10.866	583912521.062827	6	307.1508	2.67729e-03	1.38045e-03
2018/04/23	21:04:11	ok	ok	307.7680	247.994	0.000000	17.13	74.457	10.835	592614975.330271	6	307.1522	2.67732e-03	1.25544e-03
2018/04/23	21:09:11	ok	ok	307.7800	248.002	0.000000	17.09	74.477	10.812	579209627.741403	7	307.4233	2.39187e-03	1.42323e-03
2018/04/23	21:14:11	ok	ok	307.7820	247.995	0.000000	17.06	74.471	10.791	595423188.438776	6	307.1495	2.74323e-03	1.23620e-03
2018/04/23	21:19:11	ok	ok	307.7840	247.997	0.000000	17.02	74.463	10.764	563023002.191068	6	307.1550	2.74525e-03	1.27337e-03
2018/04/23	21:24:11	ok	ok	307.8000	247.991	0.000000	17.00	74.459	10.751	586272724.079373	6	307.1757	2.69384e-03	1.32199e-03
2018/04/23	21:29:11	ok	ok	307.8020	247.984	0.000000	16.96	74.451	10.724	575685630.855213	6	307.1721	2.75206e-03	1.06688e-03
2018/04/23	21:34:11	ok	ok	307.8120	247.985	0.000000	16.92	74.472	10.701	586527773.752001	6	307.1690	2.70374e-03	1.27692e-03
2018/04/23	21:39:11	ok	ok	307.8200	247.979	0.000000	16.88	74.464	10.675	562917688.906742	6	307.1885	2.69554e-03	1.27300e-03
2018/04/23	21:44:11	ok	ok	307.8300	247.979	0.000000	16.85	74.458	10.655	580581347.700749	6	307.2357	2.63810e-03	1.23086e-03
2018/04/23	21:49:11	ok	ok	307.8380	247.978	0.000000	16.81	74.478	10.632	588677735.067081	6	307.2393	2.66845e-03	1.36991e-03
2018/04/23	21:54:11	ok	ok	307.8400	247.974	0.000000	16.79	74.446	10.615	582721192.437692	7	307.4301	2.47594e-03	1.57964e-03
2018/04/23	21:59:11	ok	ok	307.8520	247.977	0.000000	16.74	74.464	10.585	551731115.126748	6	307.2145	2.70392e-03	1.44848e-03
2018/04/23	22:04:11	ok	ok	307.8620	247.970	0.000000	16.70	74.428	10.555	585067681.077340	7	307.5840	2.36071e-03	8.95543e-04
2018/04/23	22:09:11	ok	ok	307.8680	247.968	0.000000	16.68	74.452	10.546	577179532.291485	7	307.5132	2.35877e-03	1.38594e-03
2018/04/23	22:14:11	ok	ok	307.8760	247.959	0.000000	16.63	74.442	10.513	549627686.080996	6	307.2087	2.71243e-03	1.45014e-03
2018/04/23	22:19:11	ok	ok	307.8780	247.952	0.000000	16.62	74.440	10.506	545493349.299620	6	307.2085	2.72308e-03	1.48955e-03
2018/04/23	22:24:11	ok	ok	307.8800	247.953	0.000000	16.58	74.432	10.480	573859806.105832	6	307.2679	2.69775e-03	1.29732e-03
2018/04/23	22:29:11	ok	ok	307.8940	247.954	0.000000	16.54	74.424	10.453	578681906.671620	7	307.5182	2.37882e-03	1.54118e-03
2018/04/23	22:34:11	ok	ok	307.8960	247.954	0.000000	16.52	74.420	10.440	560510536.397839	6	307.2730	2.70197e-03	1.33513e-03
2018/04/23	22:39:11	ok	ok	307.9040	247.954	0.000000	16.50	74.416	10.427	563766032.598573	6	307.3497	2.62086e-03	1.26408e-03
2018/04/23	22:44:11	ok	ok	307.9140	247.949	0.000000	16.47	74.410	10.408	571142636.982304	5	307.0141	3.01065e-03	1.45511e-03
2018/04/23	22:49:11	ok	ok	307.9200	247.940	0.000000	16.43	74.402	10.382	577565542.150223	7	307.5219	2.42816e-03	1.53981e-03
2018/04/23	22:54:11	ok	ok	307.9160	247.955	0.000000	16.40	74.396	10.362	535940742.455150	7	307.5659	2.36921e-03	1.42694e-03
2018/04/23	22:59:11	ok	ok	307.9220	247.949	0.000000	16.39	74.366	10.352	550788024.284305	6	307.2951	2.70109e-03	1.29501e-03
2018/04/23	23:04:11	ok	ok	307.9280	247.949	0.000000	16.36	74.388	10.336	559097146.622225	6	307.3246	2.66698e-03	1.37016e-03
2018/04/23	23:09:11	ok	ok	307.9460	247.933	0.000000	16.32	74.380	10.310	565544414.476301	6	307.3453	2.67289e-03	1.34085e-03
2018/04/23	23:14:11	ok	ok	307.9420	247.925	0.000000	16.29	74.317	10.283	553785405.722480	6	307.3657	2.65493e-03	1.34253e-03
2018/04/23	23:19:11	ok	ok	307.9520	247.919	0.000000	16.28	74.372	10.284	557511735.233017	7	307.5671	2.41464e-03	1.32899e-03
2018/04/23	23:24:11	ok	ok	307.9600	247.916	0.000000	16.26	74.340	10.267	563622014.095694	6	307.2794	2.79975e-03	1.49918e-03
2018/04/23	23:29:11	ok	ok	307.9600	247.910	0.000000	16.22	74.332	10.241	551285908.115088	6	307.3689	2.66995e-03	1.32541e-03
2018/04/23	23:34:11	ok	ok	307.9620	247.905	0.000000	16.19	74.354	10.226	536746958.818149	6	307.3713	2.68791e-03	1.33679e-03
2018/04/23	23:39:11	ok	ok	307.9760	247.905	0.000000	16.16	74.320	10.203	543960181.365718	7	307.5986	2.42829e-03	1.27698e-03
2018/04/23	23:44:11	ok	ok	307.9800	247.895	0.000000	16.14	74.344	10.194	537399912.797400	6	307.5539	2.57194e-03	1.45358e-03
2018/04/23	23:49:11	ok	ok	307.9900	247.887	0.000000	16.12	74.340	10.181	566795762.604862	7	307.6983	1.84470e-03	1.70063e-03
2018/04/23	23:54:11	ok	ok	307.9900	247.887	0.000000	16.10	74.308	10.164	545415358.363184	6	307.3478	2.74053e-03	1.51733e-03
2018/04/23	23:59:11	ok	ok	308.0040	247.886	0.000000	16.08	74.304	10.152	550336289.400111	6	307.7002	1.96342e-03	1.61448e-03
2018/04/24	00:04:11	ok	ok	308.0040	247.874	0.000000	16.04	74.267	10.122	537726413.756915	7	307.6628	2.03906e-03	1.57137e-03
2018/04/24	00:09:11	ok	ok	308.0020	247.868	0.000000	16.03	74.265	10.116	551122049.749858	5	307.3029	2.93887e-03	1.40382e-03
2018/04/24	00:14:11	ok	ok	308.0120	247.880	0.000000	15.98	74.255	10.084	547182121.216540	7	307.7114	2.00585e-03	1.46195e-03
2018/04/24	00:19:11	ok	ok	308.0160	247.867	0.000000	15.99	74.257	10.090	539723615.024818	7	307.6813	2.06340e-03	1.60343e-03
2018/04/24	00:24:11	ok	ok	308.0180	247.859	0.000000	15.95	74.249	10.065	538287784.623480	5	307.3557	2.87493e-03	1.40333e-03
2018/04/24	00:29:11	ok	ok	308.0200	247.868	0.000000	15.92	74.243	10.046	536590471.609623	6	307.3956	2.72392e-03	1.29630e-03
2018/04/24	00:34:11	ok	ok	308.0280	247.861	0.000000	15.90	74.239	10.033	533108433.569966	5	307.3256	2.95224e-03	1.29779e-03
2018/04/24	00:39:11	ok	ok	308.0240	247.869	0.000000	15.88	74.235	10.021	530291711.517327	7	307.7361	2.00870e-03	1.42307e-03
2018/04/24	00:44:11	ok	ok	308.0420	247.862	0.000000	15.87	74.205	10.010	535349407.005499	7	307.7277	2.01901e-03	1.56297e-03
2018/04/24	00:49:11	ok	ok	308.0480	247.870	0.000000	15.85	74.201	9.998	549498719.941772	7	307.7220	2.03827e-03	1.44635e-03
2018/04/24	00:54:11	ok	ok	308.0420	247.866	0.000000	15.82	74.195	9.979	539411733.842608	7	307.7843	1.94826e-03	1.61436e-03
2018/04/24	00:59:11	ok	ok	308.0540	247.858	0.000000	15.82	74.167	9.975	527032972.468023	7	307.7818	1.88194e-03	1.65342e-03
2018/04/24	01:04:11	ok	ok	308.0540	247.853	0.000000	15.79	74.161	9.956	535594984.366310	5	307.4302	2.82947e-03	1.36620e-03
2018/04/24	01:09:11	ok	ok	308.0600	247.864	0.000000	15.76	74.155	9.937	537418339.583705	7	307.7739	1.99918e-03	1.43687e-03
2018/04/24	01:14:11	ok	ok	308.0640	247.869	0.000000	15.76	74.155	9.937	557118470.317935	5	307.3563	2.88125e-03	1.56953e-03
2018/04/24	01:19:11	ok	ok	308.0660	247.883	0.000000	15.72	74.118	9.908	540514551.733767	7	307.7751	1.98760e-03	1.51742e-03
2018/04/24	01:24:11	ok	ok	308.0720	247.876	0.000000	15.72	74.118	9.908	529064372.278664	7	307.7596	2.02389e-03	1.43991e-03
2018/04/24	01:29:11	ok	ok	308.0740	247.875	0.000000	15.70	74.114	9.896	526169822.619505	7	307.7415	2.04253e-03	1.53531e-03
2018/04/24	01:34:11	ok	ok	308.0820	247.874	0.000000	15.66	74.106	9.871	547221022.171582	7	307.7433	2.05076e-03	1.54378e-03
2018/04/24	01:39:11	ok	ok	308.0860	247.881	0.000000	15.65	74.133	9.869	532919351.807492	5	307.3569	2.91615e-03	1.64323e-03
2018/04/24	01:44:11	ok	ok	308.0920	247.874	0.000000	15.64	74.131	9.862	543971171.647530	6	307.7880	1.96218e-03	1.57917e-03
2018/04/24	01:49:11	ok	ok	308.0920	247.867	0.000000	15.61	74.096	9.840	549410942.409332	4	308.6671	1.16898e-03	1.04547e-03
2018/04/24	01:54:11	ok	ok	308.1000	247.871	0.000000	15.59	74.092	9.827	540452373.562262	7	307.7600	2.05826e-03	1.63526e-03
2018/04/24	01:59:11	ok	ok	308.1020	247.877	0.000000	15.57	74.060	9.811	543492571.237471	7	307.7830	2.02151e-03	1.64543e-03
2018/04/24	02:04:11	ok	ok	308.1040	247.867	0.000000	15.55	74.056	9.799	536872406.805124	5	307.4183	2.94521e-03	1.46190e-03
2018/04/24	02:09:11	ok	ok	308.1120	247.856	0.000000	15.54	74.054	9.793	549977152.540841	7	307.8124	2.00819e-03	1.44182e-03
2018/04/24	02:14:11	ok	ok	308.1140	247.854	0.000000	15.52	74.050	9.780	539119200.172841	7	307.7353	2.10915e-03	1.52516e-03
2018/04/24	02:19:11	ok	ok	308.1200	247.864	0.000000	15.51	74.048	9.774	524207311.670300	5	307.3769	2.91577e-03	1.63761e-03
2018/04/24	02:24:11	ok	ok	308.1220	247.856	0.000000	15.47	74.040	9.749	542118635.999692	6	307.7589	2.39691e-03	1.68945e-03
2018/04/24	02:29:11	ok	ok	308.1220	247.859	0.000000	15.48	74.013	9.752	551927234.598842	7	307.8330	1.95539e-03	1.49026e-03
2018/04/24	02:34:11	ok	ok	308.1240	247.851	0.000000	15.45	74.036	9.737	543439049.507944	6	307.7660	2.36406e-03	1.69208e-03
2018/04/24	02:39:11	ok	ok	308.1280	247.848	0.000000	15.44	74.006	9.727	531858121.169217	6	307.7490	2.43819e-03	1.65989e-03
2018/04/24	02:44:11	ok	ok	308.1300	247.836	0.000000	15.42	74.002	9.715	536151712.234785	6	307.7851	2.39705e-03	1.54624e-03
2018/04/24	02:49:11	ok	ok	308.1320	247.841	0.000000	15.40	73.969	9.699	533334010.338269	6	307.7209	2.46607e-03	1.52636e-03
2018/04/24	02:54:11	ok	ok	308.1420	247.839	0.000000	15.40	73.969	9.699	540489590.257488	6	307.8168	2.14956e-03	1.75618e-03
2018/04/24	02:59:11	ok	ok	308.1380	247.833	0.000000	15.38	73.965	9.686	536565253.739303	7	307.8523	2.02361e-03	1.51669e-03
2018/04/24	03:04:11	ok	ok	308.1480	247.838	0.000000	15.36	73.961	9.674	528534748.192978	6	307.7108	2.40088e-03	1.64579e-03
2018/04/24	03:09:11	ok	ok	308.1480	247.822	0.000000	15.32	73.953	9.650	541263930.210448	6	307.7365	2.50855e-03	1.47267e-03
2018/04/24	03:14:11	ok	ok	308.1540	247.834	0.000000	15.33	73.955	9.656	519358866.545702	7	307.8419	2.03297e-03	1.59783e-03
2018/04/24	03:19:11	ok	ok	308.1580	247.824	0.000000	15.30	73.949	9.638	516272356.990210	6	307.7993	2.35645e-03	1.63634e-03
2018/04/24	03:24:11	ok	ok	308.1620	247.825	0.000000	15.28	73.945	9.625	523394126.493414	6	307.7360	2.44194e-03	1.65190e-03
2018/04/24	03:29:11	ok	ok	308.1660	247.811	0.000000	15.27	73.943	9.619	524927657.846224	5	307.5383	2.88632e-03	1.31622e-03
2018/04/24	03:34:11	ok	ok	308.1680	247.820	0.000000	15.26	73.941	9.613	525670588.239091	5	307.4516	2.88723e-03	1.63212e-03
2018/04/24	03:39:11	ok	ok	308.1700	247.806	0.000000	15.24	73.937	9.601	529202749.078276	5	307.5710	2.82268e-03	1.33776e-03
2018/04/24	03:44:11	ok	ok	308.1720	247.811	0.000000	15.22	73.933	9.589	519682447.349334	6	307.7691	2.39150e-03	1.48715e-03
2018/04/24	03:49:11	ok	ok	308.1840	247.807	0.000000	15.21	73.931	9.583	532753434.275760	5	307.4809	3.01465e-03	1.52227e-03
2018/04/24	03:54:11	ok	ok	308.1860	247.792	0.000000	15.20	73.929	9.577	531914370.531848	6	307.7762	2.45127e-03	1.51209e-03
2018/04/24	03:59:11	ok	ok	308.1880	247.796	0.000000	15.18	73.925	9.564	516223633.499405	2	307.8933	1.08075e-03	1.09763e-16
2018/04/24	04:04:11	ok	ok	308.1900	247.788	0.000000	15.16	73.921	9.552	523509457.691972	6	307.7702	2.44682e-03	1.55758e-03
2018/04/24	04:09:11	ok	ok	308.1900	247.791	0.000000	15.15	73.919	9.546	510990148.384030	5	307.4621	2.94140e-03	1.65426e-03
2018/04/24	04:14:11	ok	ok	308.1980	247.781	0.000000	15.12	73.885	9.524	532441751.025973	2	308.4095	-1.54124e-03	2.37035e-16
2018/04/24	04:19:11	ok	ok	308.2040	247.784	0.000000	15.12	73.885	9.524	522361706.329605	6	307.8536	2.29337e-03	1.70126e-03
2018/04/24	04:24:11	ok	ok	308.2060	247.780	0.000000	15.10	73.909	9.516	522584315.514331	6	307.8002	2.43742e-03	1.67786e-03
2018/04/24	04:29:11	ok	ok	308.2100	247.768	0.000000	15.08	73.905	9.504	538979669.922848	5	307.4806	2.91117e-03	1.65047e-03
2018/04/24	04:34:11	ok	ok	308.2120	247.774	0.000000	15.07	73.903	9.498	512941395.114856	2	308.4571	-1.15572e-03	6.23892e-16
2018/04/24	04:39:11	ok	ok	308.2160	247.760	0.000000	15.06	73.901	9.492	506455513.844695	2	307.8933	1.08059e-03	1.09763e-16
2018/04/24	04:44:11	ok	ok	308.2200	247.765	0.000000	15.04	73.869	9.476	519570683.060047	7	308.0180	1.72305e-03	1.79731e-03
2018/04/24	04:49:11	ok	ok	308.2180	247.759	0.000000	15.02	73.893	9.468	532291929.834115	5	307.5461	2.92657e-03	1.43287e-03
2018/04/24	04:54:11	ok	ok	308.2300	247.768	0.000000	15.00	73.889	9.456	517141574.046110	6	307.7820	2.47451e-03	1.62508e-03
2018/04/24	04:59:11	ok	ok	308.2300	247.751	0.000000	14.99	73.859	9.446	530481913.550908	6	307.8229	2.49669e-03	1.53015e-03
2018/04/24	05:04:11	ok	ok	308.2340	247.753	0.000000	14.97	73.855	9.434	518700717.689909	6	307.7898	2.45809e-03	1.65937e-03
2018/04/24	05:09:11	ok	ok	308.2320	247.742	0.000000	14.96	73.853	9.428	520105658.651243	2	308.3286	-5.78027e-04	8.00237e-17
2018/04/24	05:14:11	ok	ok	308.2360	247.749	0.000000	14.95	73.851	9.422	505584388.205314	6	307.8516	2.40012e-03	1.50211e-03
2018/04/24	05:19:11	ok	ok	308.2420	247.735	0.000000	14.92	73.845	9.404	517772997.978948	6	307.8643	2.36886e-03	1.72091e-03
2018/04/24	05:24:11	ok	ok	308.2380	247.742	0.000000	14.93	73.819	9.407	500104544.669020	6	307.8542	2.26062e-03	1.55037e-03
2018/04/24	05:29:11	ok	ok	308.2400	247.719	0.000000	14.90	73.869	9.396	517488506.905597	2	308.3286	-5.77974e-04	8.00237e-17
2018/04/24	05:34:11	ok	ok	308.2420	247.727	0.000000	14.88	73.837	9.380	504212089.001128	5	307.5980	2.92447e-03	1.43310e-03
2018/04/24	05:39:11	ok	ok	308.2540	247.719	0.000000	14.87	73.835	9.374	516032886.996652	2	307.9800	1.82268e-03	1.37778e-16
2018/04/24	05:44:11	ok	ok	308.2520	247.719	0.000000	14.86	73.833	9.368	513086142.000939	2	308.3929	-8.66781e-04	1.43254e-16
2018/04/24	05:49:11	ok	ok	308.2600	247.724	0.000000	14.84	73.829	9.357	531890603.991093	5	307.6079	2.88713e-03	1.44281e-03
2018/04/24	05:54:11	ok	ok	308.2580	247.706	0.000000	14.84	73.801	9.353	519486929.046570	6	307.8253	2.44303e-03	1.63931e-03
2018/04/24	05:59:11	ok	ok	308.2660	247.715	0.000000	14.81	73.767	9.332	502361356.334371	6	307.8147	2.46764e-03	1.68795e-03
2018/04/24	06:04:11	ok	ok	308.2620	247.716	0.000000	14.82	73.797	9.341	503814656.281872	6	307.7840	2.47844e-03	1.80648e-03
2018/04/24	06:09:11	ok	ok	308.2680	247.698	0.000000	14.80	73.793	9.329	507667822.501655	6	307.8093	2.49767e-03	1.68646e-03
2018/04/24	06:14:11	ok	ok	308.2700	247.704	0.000000	14.80	73.765	9.326	528082570.779312	6	307.8655	2.35995e-03	1.48093e-03
2018/04/24	06:19:11	ok	ok	308.2760	247.701	0.000000	14.80	73.765	9.326	512302560.987627	5	307.6177	2.84957e-03	1.45294e-03
2018/04/24	06:24:11	ok	ok	308.2720	247.707	0.000000	14.78	73.732	9.310	507454255.202120	5	307.5372	2.98683e-03	1.62804e-03
2018/04/24	06:29:11	ok	ok	308.2760	247.684	0.000000	14.76	73.728	9.298	512591455.703707	6	307.9332	2.32802e-03	1.71596e-03
2018/04/24	06:34:11	ok	ok	308.2840	247.687	0.000000	14.76	73.728	9.298	515910478.198362	6	307.8994	2.37601e-03	1.81297e-03
2018/04/24	06:39:11	ok	ok	308.2760	247.692	0.000000	14.74	73.724	9.286	512698613.785645	6	307.9253	2.14155e-03	1.57526e-03
2018/04/24	06:44:11	ok	ok	308.2760	247.692	0.000000	14.74	73.724	9.286	505243141.719094	6	308.0236	2.50138e-03	9.99899e-04
2018/04/24	06:49:11	ok	ok	308.2780	247.695	0.000000	14.74	73.724	9.286	508597384.772118	6	307.8834	2.48751e-03	1.46977e-03
2018/04/24	06:54:11	ok	ok	308.2840	247.678	0.000000	14.72	73.720	9.275	476784227.984365	6	307.8477	2.45653e-03	1.66766e-03
2018/04/24	06:59:11	ok	ok	308.2860	247.681	0.000000	14.73	73.694	9.277	512423266.359492	6	308.0217	2.44397e-03	1.05280e-03
2018/04/24	07:04:11	ok	ok	308.2800	247.683	0.000000	14.70	73.688	9.259	512614897.644915	6	307.8405	2.41494e-03	1.68431e-03
2018/04/24	07:09:11	ok	ok	308.2800	247.684	0.000000	14.71	73.662	9.262	498730756.339746	2	307.9267	1.95775e-03	6.93896e-17
2018/04/24	07:14:11	ok	ok	308.2840	247.682	0.000000	14.72	73.664	9.268	505177317.676428	6	307.9421	2.38486e-03	1.72880e-03
2018/04/24	07:19:11	ok	ok	308.2780	247.688	0.000000	14.69	73.658	9.250	504627586.905919	6	307.8834	2.48744e-03	1.46977e-03
2018/04/24	07:24:11	ok	ok	308.2820	247.690	0.000000	14.70	73.631	9.252	496580035.599802	5	307.5372	2.98662e-03	1.62804e-03
2018/04/24	07:29:11	ok	ok	308.2840	247.690	0.000000	14.70	73.631	9.252	499031140.964895	2	308.3800	-8.08934e-04	3.97445e-17
2018/04/24	07:34:11	ok	ok	308.2820	247.691	0.000000	14.71	73.605	9.255	503098500.209786	5	307.6056	2.94753e-03	1.51071e-03
2018/04/24	07:39:11	ok	ok	308.2820	247.690	0.000000	14.70	73.603	9.249	498050782.532003	6	307.8752	2.48318e-03	1.66111e-03
2018/04/24	07:44:11	ok	ok	308.2820	247.690	0.000000	14.70	73.575	9.245	510388032.781458	6	307.8851	2.46707e-03	1.43619e-03
2018/04/24	07:49:11	ok	ok	308.2840	247.707	0.000000	14.72	73.579	9.257	517334070.800400	2	308.5452	-1.25134e-03	2.34279e-16
2018/04/24	07:54:11	ok	ok	308.2760	247.713	0.000000	14.70	73.575	9.245	511027243.496434	6	307.8611	2.49902e-03	1.51841e-03
2018/04/24	07:59:11	ok	ok	308.2820	247.711	0.000000	14.72	73.579	9.257	525634932.103630	6	307.8712	2.49694e-03	1.47516e-03
2018/04/24	08:04:11	ok	ok	308.2760	247.710	0.000000	14.71	73.548	9.247	505473335.061120	2	308.4571	-1.15542e-03	6.23892e-16
2018/04/24	08:09:11	ok	ok	308.2780	247.710	0.000000	14.72	73.550	9.253	513546270.835601	6	308.0128	2.38740e-03	1.06823e-03
2018/04/24	08:14:11	ok	ok	308.2780	247.714	0.000000	14.72	73.550	9.253	498891176.117021	6	307.8617	2.41983e-03	1.92409e-03
2018/04/24	08:19:11	ok	ok	308.2720	247.720	0.000000	14.73	73.524	9.256	498089020.818224	2	308.0200	8.09976e-04	1.46992e-16
2018/04/24	08:24:11	ok	ok	308.2660	247.721	0.000000	14.76	73.501	9.270	510537331.335334	2	308.4810	-9.62823e-04	1.05583e-16
2018/04/24	08:29:11	ok	ok	308.2720	247.721	0.000000	14.77	73.503	9.276	487963313.629002	6	307.9115	2.40989e-03	1.79042e-03
2018/04/24	08:34:11	ok	ok	308.2680	247.733	0.000000	14.78	73.449	9.274	501492040.136520	6	307.8155	2.46652e-03	1.68876e-03
2018/04/24	08:39:11	ok	ok	308.2620	247.732	0.000000	14.77	73.447	9.268	522124850.682676	6	307.9210	2.34451e-03	1.51960e-03
2018/04/24	08:44:11	ok	ok	308.2580	247.749	0.000000	14.80	73.424	9.283	529508728.717635	5	307.5919	2.84540e-03	1.50990e-03
2018/04/24	08:49:11	ok	ok	308.2560	247.740	0.000000	14.83	73.402	9.297	510165794.463196	6	307.8044	2.50583e-03	1.68155e-03
2018/04/24	08:54:11	ok	ok	308.2420	247.749	0.000000	14.86	73.351	9.307	505590240.925045	6	307.8493	2.47889e-03	1.48418e-03
2018/04/24	08:59:11	ok	ok	308.2380	247.763	0.000000	14.88	73.298	9.312	518817888.351344	6	307.8262	2.49165e-03	1.53333e-03
2018/04/24	09:04:11	ok	ok	308.2240	247.775	0.000000	14.93	73.251	9.334	510771946.478905	2	308.4571	-1.15573e-03	6.23892e-16
2018/04/24	09:09:11	ok	ok	308.2160	247.775	0.000000	14.98	73.204	9.357	516431494.275262	6	307.8890	2.32850e-03	1.57897e-03
2018/04/24	09:14:11	ok	ok	308.2020	247.798	0.000000	15.03	73.157	9.379	507657356.424076	6	307.7655	2.46196e-03	1.60345e-03
2018/04/24	09:19:11	ok	ok	308.1860	247.817	0.000000	15.09	73.084	9.404	524601054.713468	6	307.7751	2.42484e-03	1.69512e-03
2018/04/24	09:24:11	ok	ok	308.1780	247.827	0.000000	15.16	73.069	9.442	518509601.900039	7	307.8685	2.04573e-03	1.47180e-03
2018/04/24	09:29:11	ok	ok	308.1640	247.848	0.000000	15.20	73.020	9.459	516332579.056640	7	307.8224	2.05360e-03	1.68414e-03
2018/04/24	09:34:11	ok	ok	308.1460	247.880	0.000000	15.28	72.979	9.500	517348851.042731	6	307.7170	2.51587e-03	1.63907e-03
2018/04/24	09:39:11	ok	ok	308.1380	247.890	0.000000	15.31	72.956	9.514	539574183.015624	6	307.7310	2.44668e-03	1.45015e-03
2018/04/24	09:44:11	ok	ok	308.1240	247.892	0.000000	15.36	72.938	9.540	534601088.331145	6	307.7586	2.45844e-03	1.37395e-03
2018/04/24	09:49:11	ok	ok	308.1120	247.910	0.000000	15.42	72.949	9.577	531707357.489634	5	307.4282	2.90838e-03	1.47154e-03
2018/04/24	09:54:11	ok	ok	308.1040	247.932	0.000000	15.48	72.904	9.606	537770109.593242	5	307.4508	2.86495e-03	1.43441e-03
2018/04/24	09:59:11	ok	ok	308.0960	247.950	0.000000	15.53	72.914	9.636	531082966.274613	5	307.3699	2.92802e-03	1.63029e-03
2018/04/24	10:04:11	ok	ok	308.0820	247.955	0.000000	15.56	72.891	9.651	537737158.322183	5	307.4247	2.84311e-03	1.45122e-03
2018/04/24	10:09:11	ok	ok	308.0720	247.980	0.000000	15.62	72.875	9.683	567463449.850513	7	307.7584	2.04699e-03	1.46485e-03
2018/04/24	10:14:11	ok	ok	308.0600	247.980	0.000000	15.68	72.886	9.720	547576407.506296	6	307.7190	2.34081e-03	1.76174e-03
2018/04/24	10:19:11	ok	ok	308.0460	248.002	0.000000	15.72	72.837	9.737	557830704.728275	4	307.4480	2.21252e-03	3.81623e-04
2018/04/24	10:24:11	ok	ok	308.0360	248.020	0.000000	15.78	72.849	9.774	564647702.177403	7	307.8007	1.92588e-03	1.66748e-03
2018/04/24	10:29:11	ok	ok	308.0260	248.031	0.000000	15.85	72.834	9.814	573823906.398101	5	307.3458	2.91430e-03	1.39332e-03
2018/04/24	10:34:11	ok	ok	308.0180	248.038	0.000000	15.90	72.815	9.841	563580803.037100	5	307.3331	2.86354e-03	1.51438e-03
2018/04/24	10:39:11	ok	ok	308.0100	248.052	0.000000	15.94	72.823	9.866	557523970.264803	6	307.6560	2.32916e-03	1.76596e-03
2018/04/24	10:44:11	ok	ok	307.9940	248.049	0.000000	15.99	72.833	9.897	582177548.657248	7	307.7371	1.97221e-03	1.47420e-03
2018/04/24	10:49:11	ok	ok	307.9940	248.058	0.000000	16.03	72.812	9.918	568545694.378288	6	307.5541	2.47397e-03	1.71068e-03
2018/04/24	10:54:11	ok	ok	307.9840	248.074	0.000000	16.07	72.820	9.943	578023134.858797	6	307.3812	2.69498e-03	1.36028e-03
2018/04/24	10:59:11	ok	ok	307.9760	248.087	0.000000	16.12	72.830	9.974	583279811.300702	6	307.3870	2.68641e-03	1.35636e-03
2018/04/24	11:04:11	ok	ok	307.9680	248.103	0.000000	16.16	72.838	9.999	583403802.854940	7	307.6539	1.95603e-03	1.66718e-03
2018/04/24	11:09:11	ok	ok	307.9600	248.112	0.000000	16.20	72.845	10.025	592255637.930438	7	307.5171	2.47426e-03	1.53803e-03
2018/04/24	11:14:11	ok	ok	307.9500	248.122	0.000000	16.23	72.851	10.044	577841484.064136	6	307.3495	2.68889e-03	1.37346e-03
2018/04/24	11:19:11	ok	ok	307.9400	248.125	0.000000	16.28	72.861	10.075	602917348.596855	6	307.3510	2.66624e-03	1.33765e-03
2018/04/24	11:24:11	ok	ok	307.9400	248.128	0.000000	16.30	72.865	10.088	601512448.424616	6	307.2949	2.70682e-03	1.51837e-03
2018/04/24	11:29:11	ok	ok	307.9320	248.138	0.000000	16.34	72.901	10.117	603914557.765493	7	307.5254	2.42761e-03	1.38726e-03
2018/04/24	11:34:11	ok	ok	307.9240	248.145	0.000000	16.38	72.881	10.139	582403837.930513	7	307.5642	2.38363e-03	1.43240e-03
2018/04/24	11:39:11	ok	ok	307.9160	248.145	0.000000	16.44	72.921	10.181	601393823.014855	7	307.5044	2.42721e-03	1.40664e-03
2018/04/24	11:44:11	ok	ok	307.9140	248.156	0.000000	16.44	72.892	10.177	588352506.875929	6	307.2033	2.81519e-03	1.45814e-03
2018/04/24	11:49:11	ok	ok	307.9020	248.153	0.000000	16.47	72.927	10.200	607865258.303801	6	307.2857	2.72522e-03	1.37514e-03
2018/04/24	11:54:11	ok	ok	307.8980	248.177	0.000000	16.52	72.937	10.232	593331942.814846	6	307.2948	2.68305e-03	1.38602e-03
2018/04/24	11:59:11	ok	ok	307.8900	248.177	0.000000	16.54	72.912	10.241	593748567.807705	6	307.2523	2.73303e-03	1.37574e-03
2018/04/24	12:04:11	ok	ok	307.8820	248.178	0.000000	16.59	72.922	10.273	614375427.766002	7	307.5693	2.41728e-03	1.05038e-03
2018/04/24	12:09:11	ok	ok	307.8740	248.185	0.000000	16.62	72.956	10.297	619829734.374350	7	307.4597	2.43678e-03	1.43325e-03
2018/04/24	12:14:11	ok	ok	307.8700	248.190	0.000000	16.64	72.960	10.310	589838747.638108	7	307.4772	2.48146e-03	1.40004e-03
2018/04/24	12:19:11	ok	ok	307.8680	248.202	0.000000	16.67	72.995	10.333	619252675.395700	6	307.2289	2.72528e-03	1.35186e-03
2018/04/24	12:24:11	ok	ok	307.8640	248.201	0.000000	16.68	72.997	10.340	615564414.986779	6	307.2817	2.73230e-03	1.25171e-03
2018/04/24	12:29:11	ok	ok	307.8660	248.214	0.000000	16.70	73.058	10.361	610282796.285046	6	307.2017	2.73593e-03	1.44862e-03
2018/04/24	12:34:11	ok	ok	307.8660	248.215	0.000000	16.70	73.058	10.361	597638665.728340	6	307.2676	2.71134e-03	1.33819e-03
2018/04/24	12:39:11	ok	ok	307.8600	248.223	0.000000	16.72	73.090	10.378	608405255.522669	6	307.2646	2.65422e-03	1.35889e-03
2018/04/24	12:44:11	ok	ok	307.8600	248.224	0.000000	16.72	73.119	10.382	614727275.417581	7	307.4547	2.47455e-03	1.38864e-03
2018/04/24	12:49:11	ok	ok	307.8580	248.235	0.000000	16.75	73.153	10.405	598760095.294580	6	307.2283	2.73858e-03	1.39082e-03
2018/04/24	12:54:11	ok	ok	307.8520	248.232	0.000000	16.76	73.155	10.412	594262979.991868	7	307.4448	2.39791e-03	1.40056e-03
2018/04/24	12:59:11	ok	ok	307.8540	248.237	0.000000	16.75	73.182	10.409	586502294.316638	6	307.1881	2.74413e-03	1.48888e-03
2018/04/24	13:04:11	ok	ok	307.8560	248.236	0.000000	16.77	73.215	10.427	604308776.850468	6	307.4463	2.47856e-03	1.45915e-03
2018/04/24	13:09:11	ok	ok	307.8580	248.245	0.000000	16.80	73.221	10.446	612010338.186882	6	307.2549	2.70984e-03	1.38669e-03
2018/04/24	13:14:11	ok	ok	307.8560	248.242	0.000000	16.79	73.247	10.444	608347004.589487	7	307.4755	2.40912e-03	1.51346e-03
2018/04/24	13:19:11	ok	ok	307.8500	248.247	0.000000	16.78	73.274	10.441	597171972.306793	6	307.1951	2.72353e-03	1.49118e-03
2018/04/24	13:24:11	ok	ok	307.8520	248.245	0.000000	16.80	73.278	10.454	597912844.414980	6	307.2578	2.66443e-03	1.31488e-03
2018/04/24	13:29:11	ok	ok	307.8480	248.241	0.000000	16.83	73.255	10.470	613381640.827903	6	307.2104	2.72913e-03	1.33733e-03
2018/04/24	13:34:11	ok	ok	307.8380	248.245	0.000000	16.84	73.228	10.472	600341745.251846	6	307.2132	2.69449e-03	1.30725e-03
2018/04/24	13:39:11	ok	ok	307.8340	248.244	0.000000	16.87	73.206	10.488	618339617.355871	6	307.2064	2.70445e-03	1.26135e-03
2018/04/24	13:44:11	ok	ok	307.8240	248.248	0.000000	16.92	73.187	10.517	611485557.714481	6	307.2410	2.65371e-03	1.31716e-03
2018/04/24	13:49:11	ok	ok	307.8080	248.246	0.000000	16.96	73.166	10.539	607695697.079511	6	307.2004	2.69268e-03	1.35743e-03
2018/04/24	13:54:11	ok	ok	307.8080	248.235	0.000000	17.00	73.145	10.561	598611862.890478	6	307.2206	2.70274e-03	1.27320e-03
2018/04/24	13:59:11	ok	ok	307.7940	248.238	0.000000	17.04	73.125	10.584	608093011.239493	6	307.1256	2.74893e-03	1.40934e-03
2018/04/24	14:04:11	ok	ok	307.7880	248.253	0.000000	17.09	73.106	10.613	614418371.843457	6	307.1564	2.69410e-03	1.28654e-03
2018/04/24	14:09:11	ok	ok	307.7780	248.245	0.000000	17.13	73.114	10.639	602408783.247807	6	307.1150	2.77407e-03	1.28126e-03
2018/04/24	14:14:11	ok	ok	307.7660	248.253	0.000000	17.18	73.095	10.668	606792969.304026	7	307.3409	2.51261e-03	1.48148e-03
2018/04/24	14:19:11	ok	ok	307.7560	248.262	0.000000	17.22	73.074	10.691	607236135.481970	7	307.3785	2.43165e-03	1.38863e-03
2018/04/24	14:24:11	ok	ok	307.7440	248.253	0.000000	17.27	73.055	10.720	628064700.647589	6	307.1438	2.70079e-03	1.37837e-03
2018/04/24	14:29:11	ok	ok	307.7340	248.267	0.000000	17.30	73.032	10.736	636394750.154907	6	307.1130	2.71582e-03	1.35266e-03
2018/04/24	14:34:11	ok	ok	307.7260	248.258	0.000000	17.35	73.042	10.769	616878606.536909	7	307.2761	2.49601e-03	1.55739e-03
2018/04/24	14:39:11	ok	ok	307.7200	248.263	0.000000	17.40	73.052	10.803	604858440.871996	7	307.3296	2.42004e-03	1.53008e-03
2018/04/24	14:44:11	ok	ok	307.7080	248.264	0.000000	17.45	73.061	10.837	645650068.507737	7	307.3569	2.36551e-03	1.41101e-03
2018/04/24	14:49:11	ok	ok	307.6980	248.270	0.000000	17.47	73.065	10.850	602989061.538191	6	307.0200	2.74216e-03	1.43360e-03
2018/04/24	14:54:11	ok	ok	307.6880	248.275	0.000000	17.53	73.048	10.887	623036468.553201	6	307.0552	2.73247e-03	1.29757e-03
2018/04/24	14:59:11	ok	ok	307.6780	248.276	0.000000	17.58	73.030	10.916	603872578.182205	6	307.0072	2.74040e-03	1.48491e-03
2018/04/24	15:04:11	ok	ok	307.6720	248.274	0.000000	17.62	73.009	10.939	623517187.603970	6	307.0689	2.70177e-03	1.34545e-03
2018/04/24	15:09:11	ok	ok	307.6620	248.285	0.000000	17.66	73.045	10.971	625450484.614136	7	307.3206	2.37503e-03	1.62566e-03
2018/04/24	15:14:11	ok	ok	307.6540	248.285	0.000000	17.71	73.055	11.005	605702808.236147	6	306.9963	2.71374e-03	1.49674e-03
2018/04/24	15:19:11	ok	ok	307.6460	248.287	0.000000	17.74	73.061	11.025	644174949.801027	6	307.0170	2.68508e-03	1.45752e-03
2018/04/24	15:24:11	ok	ok	307.6340	248.285	0.000000	17.77	73.067	11.046	647259791.557042	6	307.0565	2.65424e-03	1.19780e-03
2018/04/24	15:29:11	ok	ok	307.6300	248.290	0.000000	17.80	73.101	11.071	637290702.483649	6	307.0242	2.70075e-03	1.38828e-03
2018/04/24	15:34:11	ok	ok	307.6220	248.288	0.000000	17.84	73.109	11.099	644487553.331366	6	306.9997	2.69392e-03	1.31111e-03
2018/04/24	15:39:11	ok	ok	307.6180	248.293	0.000000	17.86	73.113	11.112	637890427.212743	6	306.9338	2.71861e-03	1.41648e-03
2018/04/24	15:44:11	ok	ok	307.6180	248.290	0.000000	17.88	73.146	11.131	640392246.019560	6	307.0678	2.64756e-03	1.23381e-03
2018/04/24	15:49:11	ok	ok	307.6120	248.302	0.000000	17.91	73.152	11.151	641727772.989798	6	307.0132	2.69687e-03	1.30810e-03
2018/04/24	15:54:11	ok	ok	307.6140	248.302	0.000000	17.93	73.213	11.174	643991054.807671	7	307.2673	2.35654e-03	1.38222e-03
2018/04/24	15:59:11	ok	ok	307.6060	248.303	0.000000	17.97	73.221	11.202	641639621.323802	6	306.9461	2.71073e-03	1.49469e-03
2018/04/24	16:04:11	ok	ok	307.6020	248.305	0.000000	17.99	73.253	11.220	649011342.364154	6	307.0229	2.61018e-03	1.32829e-03
2018/04/24	16:09:11	ok	ok	307.6000	248.302	0.000000	18.00	73.284	11.231	665339922.856357	6	306.9937	2.68226e-03	1.40440e-03
2018/04/24	16:14:11	ok	ok	307.5940	248.307	0.000000	18.03	73.290	11.252	653558775.059939	6	306.9533	2.67931e-03	1.45815e-03
2018/04/24	16:19:11	ok	ok	307.6000	248.301	0.000000	18.03	73.319	11.257	657923464.759221	6	306.9561	2.71596e-03	1.52615e-03
2018/04/24	16:24:11	ok	ok	307.5940	248.296	0.000000	18.04	73.349	11.268	658102985.352885	7	307.2505	2.35784e-03	1.49415e-03
2018/04/24	16:29:11	ok	ok	307.5920	248.308	0.000000	18.05	73.380	11.280	650937548.737751	6	306.9730	2.66232e-03	1.25494e-03
2018/04/24	16:34:11	ok	ok	307.5940	248.316	0.000000	18.05	73.437	11.288	646637313.639577	7	307.1831	2.44245e-03	1.40577e-03
2018/04/24	16:39:11	ok	ok	307.5980	248.321	0.000000	18.03	73.462	11.279	647717208.051874	6	306.9324	2.74165e-03	1.45049e-03
2018/04/24	16:44:11	ok	ok	307.5980	248.335	0.000000	18.02	73.518	11.281	661281521.915913	7	307.2132	2.41616e-03	1.29942e-03
2018/04/24	16:49:11	ok	ok	307.6080	248.328	0.000000	18.00	73.571	11.275	634095236.952848	6	307.0259	2.66768e-03	1.30752e-03
2018/04/24	16:54:11	ok	ok	307.6160	248.339	0.000000	17.98	73.625	11.270	633355408.167144	6	306.9841	2.68215e-03	1.27909e-03
2018/04/24	16:59:11	ok	ok	307.6180	248.339	0.000000	17.97	73.651	11.268	650736837.189422	7	307.2576	2.34107e-03	1.56977e-03
2018/04/24	17:04:11	ok	ok	307.6220	248.339	0.000000	17.94	73.674	11.251	620166747.588444	6	306.9855	2.71537e-03	1.39493e-03
2018/04/24	17:09:11	ok	ok	307.6260	248.346	0.000000	17.91	73.697	11.234	618567823.023815	6	307.0134	2.65531e-03	1.31510e-03
2018/04/24	17:14:11	ok	ok	307.6320	248.339	0.000000	17.90	73.723	11.232	623353426.823342	6	306.9604	2.76168e-03	1.50917e-03
2018/04/24	17:19:11	ok	ok	307.6400	248.344	0.000000	17.90	73.781	11.241	631081454.619638	6	307.0149	2.73877e-03	1.39595e-03
2018/04/24	17:24:11	ok	ok	307.6500	248.340	0.000000	17.86	73.830	11.221	604368306.878326	7	307.2298	2.41199e-03	1.48862e-03
2018/04/24	17:29:11	ok	ok	307.6420	248.344	0.000000	17.85	73.828	11.214	627713363.058877	6	307.0470	2.69957e-03	1.17700e-03
2018/04/24	17:34:11	ok	ok	307.6540	248.339	0.000000	17.83	73.853	11.205	625564768.391979	7	307.2540	2.42585e-03	1.39474e-03
2018/04/24	17:39:11	ok	ok	307.6540	248.343	0.000000	17.81	73.906	11.200	609161750.038005	6	307.0482	2.69642e-03	1.38009e-03
2018/04/24	17:44:11	ok	ok	307.6720	248.342	0.000000	17.79	73.931	11.190	623865904.181214	6	307.0633	2.66921e-03	1.35393e-03
2018/04/24	17:49:11	ok	ok	307.6680	248.340	0.000000	17.76	73.954	11.173	622983290.044376	7	307.2981	2.43110e-03	1.30023e-03
2018/04/24	17:54:11	ok	ok	307.6780	248.344	0.000000	17.73	73.976	11.157	600406302.791347	6	307.0384	2.70667e-03	1.27448e-03
2018/04/24	17:59:11	ok	ok	307.6900	248.353	0.000000	17.71	74.001	11.147	602277587.537962	6	307.0477	2.69367e-03	1.39972e-03
2018/04/24	18:04:11	ok	ok	307.6900	248.347	0.000000	17.69	74.026	11.138	609624092.962219	6	307.0880	2.66532e-03	1.38702e-03
2018/04/24	18:09:11	ok	ok	307.6980	248.352	0.000000	17.65	74.046	11.114	599752190.453407	7	307.3063	2.45267e-03	1.33824e-03
2018/04/24	18:14:11	ok	ok	307.7100	248.356	0.000000	17.63	74.071	11.105	600841160.728577	6	307.1427	2.64754e-03	1.26186e-03
2018/04/24	18:19:11	ok	ok	307.7120	248.344	0.000000	17.60	74.065	11.084	614794237.897437	6	307.0938	2.68785e-03	1.33504e-03
2018/04/24	18:24:11	ok	ok	307.7240	248.350	0.000000	17.56	74.114	11.065	606209930.789534	6	307.0923	2.71064e-03	1.37163e-03
2018/04/24	18:29:11	ok	ok	307.7300	248.359	0.000000	17.54	74.110	11.051	609173535.967811	7	307.3944	2.40601e-03	1.51493e-03
2018/04/24	18:34:11	ok	ok	307.7380	248.354	0.000000	17.50	74.131	11.028	598086854.729035	7	307.3579	2.45067e-03	1.63186e-03
2018/04/24	18:39:11	ok	ok	307.7440	248.359	0.000000	17.48	74.184	11.023	595176460.906521	6	307.0925	2.75404e-03	1.19474e-03
2018/04/24	18:44:11	ok	ok	307.7500	248.367	0.000000	17.46	74.209	11.013	592658911.843642	6	307.1088	2.72379e-03	1.39453e-03
2018/04/24	18:49:11	ok	ok	307.7620	248.372	0.000000	17.41	74.199	10.979	610196572.220332	6	307.1526	2.67920e-03	1.25451e-03
2018/04/24	18:54:11	ok	ok	307.7660	248.374	0.000000	17.36	74.217	10.949	597139466.070210	6	307.1141	2.73662e-03	1.46603e-03
2018/04/24	18:59:11	ok	ok	307.7700	248.376	0.000000	17.35	74.244	10.947	604742917.830515	6	307.2106	2.66775e-03	1.28924e-03
2018/04/24	19:04:11	ok	ok	307.7840	248.376	0.000000	17.31	74.236	10.919	600866386.510776	6	307.1620	2.72872e-03	1.27494e-03
2018/04/24	19:09:11	ok	ok	307.7880	248.377	0.000000	17.28	74.258	10.903	596585793.869476	6	307.1632	2.71675e-03	1.28198e-03
2018/04/24	19:14:11	ok	ok	307.7960	248.377	0.000000	17.24	74.279	10.880	588329330.177351	7	307.3500	2.49420e-03	1.56187e-03
2018/04/24	19:19:11	ok	ok	307.8040	248.381	0.000000	17.21	74.301	10.864	567345497.837863	6	307.1516	2.71182e-03	1.53139e-03
2018/04/24	19:24:11	ok	ok	307.8140	248.368	0.000000	17.16	74.292	10.830	579938088.937152	6	307.1129	2.77982e-03	1.41083e-03
2018/04/24	19:29:11	ok	ok	307.8180	248.364	0.000000	17.16	74.320	10.834	585862744.213493	6	307.2202	2.67855e-03	1.37600e-03
2018/04/24	19:34:11	ok	ok	307.8220	248.364	0.000000	17.12	74.312	10.807	576446321.879945	6	307.1605	2.75132e-03	1.31127e-03
2018/04/24	19:39:11	ok	ok	307.8320	248.363	0.000000	17.08	74.333	10.784	561397031.744668	6	307.1506	2.77038e-03	1.43040e-03
2018/04/24	19:44:11	ok	ok	307.8340	248.359	0.000000	17.05	74.327	10.764	567700942.298938	6	307.1912	2.75912e-03	1.25051e-03
2018/04/24	19:49:11	ok	ok	307.8420	248.359	0.000000	17.02	74.321	10.744	590642000.723586	7	307.5039	2.38752e-03	1.49949e-03
2018/04/24	19:54:11	ok	ok	307.8500	248.357	0.000000	17.00	74.317	10.730	575752158.121160	6	307.1978	2.69003e-03	1.46140e-03
2018/04/24	19:59:11	ok	ok	307.8560	248.354	0.000000	16.97	74.339	10.714	583224254.115872	7	307.4741	2.44326e-03	1.57713e-03
2018/04/24	20:04:11	ok	ok	307.8600	248.350	0.000000	16.96	74.337	10.708	575261102.272034	7	307.4830	2.42024e-03	1.27268e-03
2018/04/24	20:09:11	ok	ok	307.8660	248.363	0.000000	16.92	74.358	10.685	575933205.511920	7	307.4999	2.41879e-03	1.53857e-03
2018/04/24	20:14:11	ok	ok	307.8760	248.355	0.000000	16.89	74.323	10.661	576877896.366986	6	307.2982	2.66862e-03	1.27288e-03
2018/04/24	20:19:11	ok	ok	307.8800	248.361	0.000000	16.86	74.346	10.645	579141417.555615	7	307.4735	2.44955e-03	1.41806e-03
2018/04/24	20:24:11	ok	ok	307.8860	248.366	0.000000	16.84	74.342	10.632	575402191.418623	5	307.0622	2.96026e-03	1.51221e-03
2018/04/24	20:29:11	ok	ok	307.8940	248.369	0.000000	16.80	74.362	10.609	572235652.737726	6	307.2771	2.76248e-03	1.35942e-03
2018/04/24	20:34:11	ok	ok	307.8980	248.368	0.000000	16.78	74.358	10.596	561025844.163465	6	307.2883	2.68435e-03	1.29556e-03
2018/04/24	20:39:11	ok	ok	307.8980	248.370	0.000000	16.76	74.354	10.583	579593547.367449	7	307.4809	2.51197e-03	1.44269e-03
2018/04/24	20:44:11	ok	ok	307.9100	248.359	0.000000	16.71	74.344	10.549	565759860.918931	6	307.2324	2.81680e-03	1.48478e-03
2018/04/24	20:49:11	ok	ok	307.9160	248.364	0.000000	16.70	74.371	10.547	556979490.682208	6	307.2335	2.74420e-03	1.43520e-03
2018/04/24	20:54:11	ok	ok	307.9200	248.371	0.000000	16.67	74.365	10.527	563712199.917039	6	307.3481	2.67072e-03	1.20294e-03
2018/04/24	20:59:11	ok	ok	307.9280	248.371	0.000000	16.64	74.359	10.507	557659131.030018	7	307.5843	2.38028e-03	1.59734e-03
2018/04/24	21:04:11	ok	ok	307.9400	248.361	0.000000	16.62	74.383	10.498	573933926.536443	7	307.5868	2.39463e-03	1.37910e-03
2018/04/24	21:09:11	ok	ok	307.9400	248.365	0.000000	16.60	74.379	10.485	567683626.286385	6	307.3228	2.72764e-03	1.35531e-03
2018/04/24	21:14:11	ok	ok	307.9460	248.361	0.000000	16.56	74.371	10.459	565042034.735804	7	307.5222	2.46864e-03	1.49531e-03
2018/04/24	21:19:11	ok	ok	307.9500	248.369	0.000000	16.53	74.365	10.439	562618060.309325	7	307.5885	2.41535e-03	1.28279e-03
2018/04/24	21:24:11	ok	ok	307.9560	248.366	0.000000	16.50	74.359	10.419	578521450.427167	6	307.4081	2.68985e-03	1.27199e-03
2018/04/24	21:29:11	ok	ok	307.9680	248.362	0.000000	16.48	74.355	10.406	564162226.650944	7	307.7660	1.88701e-03	1.57566e-03
2018/04/24	21:34:11	ok	ok	307.9740	248.355	0.000000	16.46	74.351	10.393	574033994.820017	7	307.5612	2.48193e-03	1.43228e-03
2018/04/24	21:39:11	ok	ok	307.9760	248.355	0.000000	16.43	74.345	10.374	546863699.362054	7	307.6505	2.01789e-03	1.59787e-03
2018/04/24	21:44:11	ok	ok	307.9840	248.345	0.000000	16.41	74.341	10.361	552135602.033107	7	307.6135	2.40216e-03	1.61648e-03
2018/04/24	21:49:11	ok	ok	307.9880	248.353	0.000000	16.38	74.364	10.345	571557168.100525	6	307.3995	2.70186e-03	1.35245e-03
2018/04/24	21:54:11	ok	ok	307.9900	248.345	0.000000	16.36	74.360	10.332	571178557.119698	7	307.5779	2.44765e-03	1.40830e-03
2018/04/24	21:59:11	ok	ok	308.0020	248.346	0.000000	16.32	74.380	10.310	552671349.552408	6	307.5447	2.52594e-03	1.60956e-03
2018/04/24	22:04:11	ok	ok	308.0080	248.354	0.000000	16.32	74.352	10.306	558264078.919789	7	307.6938	2.33189e-03	1.37906e-03
2018/04/24	22:09:11	ok	ok	308.0100	248.352	0.000000	16.28	74.372	10.284	542473263.319616	6	307.3967	2.70526e-03	1.43096e-03
2018/04/24	22:14:11	ok	ok	308.0200	248.344	0.000000	16.26	74.368	10.271	553098478.138971	7	307.7252	2.00849e-03	1.54851e-03
2018/04/24	22:19:11	ok	ok	308.0200	248.338	0.000000	16.24	74.364	10.258	557770314.795534	7	307.7714	1.91717e-03	1.63802e-03
2018/04/24	22:24:11	ok	ok	308.0240	248.333	0.000000	16.21	74.330	10.235	555489737.419020	6	307.3411	2.78670e-03	1.42457e-03
2018/04/24	22:29:11	ok	ok	308.0300	248.328	0.000000	16.19	74.326	10.222	564218686.895573	7	307.6659	2.39916e-03	1.54646e-03
2018/04/24	22:34:11	ok	ok	308.0340	248.324	0.000000	16.15	74.346	10.200	533973859.110896	7	307.7494	1.93537e-03	1.61538e-03
2018/04/24	22:39:11	ok	ok	308.0380	248.319	0.000000	16.15	74.346	10.200	543563498.148538	7	307.6487	2.41840e-03	1.35166e-03
2018/04/24	22:44:11	ok	ok	308.0420	248.310	0.000000	16.12	74.340	10.181	562492748.349021	7	307.7556	2.03547e-03	1.39640e-03
2018/04/24	22:49:11	ok	ok	308.0520	248.319	0.000000	16.10	74.308	10.164	546092273.245421	6	307.6291	2.40508e-03	1.60929e-03
2018/04/24	22:54:11	ok	ok	308.0480	248.311	0.000000	16.08	74.332	10.155	544325394.922879	7	307.7968	1.93478e-03	1.35721e-03
2018/04/24	22:59:11	ok	ok	308.0500	248.307	0.000000	16.06	74.328	10.143	549087912.812152	7	307.7508	2.03796e-03	1.53248e-03
2018/04/24	23:04:11	ok	ok	308.0620	248.294	0.000000	16.03	74.322	10.124	535593619.537164	7	307.7908	2.00812e-03	1.45006e-03
2018/04/24	23:09:11	ok	ok	308.0660	248.307	0.000000	16.02	74.320	10.117	540646088.564585	7	307.7606	2.05565e-03	1.51422e-03
2018/04/24	23:14:11	ok	ok	308.0660	248.302	0.000000	16.00	74.316	10.104	555303973.787303	7	307.7937	1.95434e-03	1.45927e-03
2018/04/24	23:19:11	ok	ok	308.0740	248.291	0.000000	15.98	74.312	10.092	544887594.118994	6	307.7801	1.91750e-03	1.60622e-03
2018/04/24	23:24:11	ok	ok	308.0800	248.304	0.000000	15.97	74.310	10.085	547030758.359597	6	307.7286	2.34649e-03	1.68625e-03
2018/04/24	23:29:11	ok	ok	308.0800	248.297	0.000000	15.92	74.300	10.054	534947635.465928	2	308.3452	-1.25513e-03	1.69724e-16
2018/04/24	23:34:11	ok	ok	308.0860	248.288	0.000000	15.92	74.272	10.050	555920075.999587	7	307.8362	1.95975e-03	1.39758e-03
2018/04/24	23:39:11	ok	ok	308.0880	248.296	0.000000	15.90	74.296	10.041	547075570.476297	6	307.8042	1.94997e-03	1.58586e-03
2018/04/24	23:44:11	ok	ok	308.1020	248.283	0.000000	15.90	74.296	10.041	552767706.428515	7	307.8132	1.88028e-03	1.44832e-03
2018/04/24	23:49:11	ok	ok	308.1040	248.289	0.000000	15.84	74.284	10.003	538060236.211538	7	307.8021	2.04681e-03	1.51921e-03
2018/04/24	23:54:11	ok	ok	308.1040	248.287	0.000000	15.83	74.282	9.997	532656293.898590	6	307.7765	2.28642e-03	1.69478e-03
2018/04/24	23:59:11	ok	ok	308.1120	248.276	0.000000	15.81	74.278	9.984	543704117.878721	6	307.8165	2.25692e-03	1.51712e-03
2018/04/25	00:04:11	ok	ok	308.1160	248.278	0.000000	15.78	74.272	9.965	539756176.691698	6	307.7565	2.40488e-03	1.68757e-03
2018/04/25	00:09:11	ok	ok	308.1220	248.276	0.000000	15.77	74.270	9.959	549435793.710910	2	308.2810	-9.65604e-04	2.21420e-16
2018/04/25	00:14:11	ok	ok	308.1280	248.245	0.000000	15.74	74.292	9.944	539918008.053905	6	307.7741	2.41176e-03	1.30349e-03
2018/04/25	00:19:11	ok	ok	308.1260	248.253	0.000000	15.72	74.288	9.931	541847376.645246	5	307.4708	2.86848e-03	1.42402e-03
2018/04/25	00:24:11	ok	ok	308.1300	248.259	0.000000	15.70	74.256	9.915	546930839.891713	6	307.7913	2.35172e-03	1.51753e-03
2018/04/25	00:29:11	ok	ok	308.1400	248.264	0.000000	15.69	74.254	9.909	532777677.346746	6	307.7013	2.45960e-03	1.67118e-03
2018/04/25	00:34:11	ok	ok	308.1400	248.258	0.000000	15.67	74.278	9.900	550688500.929102	2	308.1762	-1.93172e-04	7.72324e-17
2018/04/25	00:39:11	ok	ok	308.1460	248.247	0.000000	15.65	74.274	9.887	534608419.682061	2	308.3690	-1.06174e-03	2.76816e-16
2018/04/25	00:44:11	ok	ok	308.1520	248.257	0.000000	15.61	74.266	9.862	541901399.097436	6	307.7850	2.36953e-03	1.68333e-03
2018/04/25	00:49:11	ok	ok	308.1580	248.241	0.000000	15.60	74.264	9.856	522712847.682488	2	308.3067	-1.08123e-03	1.87978e-16
2018/04/25	00:54:11	ok	ok	308.1640	248.237	0.000000	15.56	74.285	9.835	531759323.776407	2	308.4738	-1.83322e-03	5.14561e-16
2018/04/25	00:59:11	ok	ok	308.1720	248.233	0.000000	15.54	74.281	9.823	519702527.442018	2	308.3690	-1.06168e-03	2.76816e-16
2018/04/25	01:04:11	ok	ok	308.1800	248.225	0.000000	15.50	74.301	9.802	521655212.677503	2	307.8933	1.08262e-03	1.09763e-16
2018/04/25	01:09:11	ok	ok	308.1880	248.212	0.000000	15.47	74.295	9.783	514078536.548307	5	307.5357	2.87734e-03	1.41468e-03
2018/04/25	01:14:11	ok	ok	308.1860	248.222	0.000000	15.46	74.293	9.777	523050796.853774	6	307.8005	2.40516e-03	1.50571e-03
2018/04/25	01:19:11	ok	ok	308.1960	248.217	0.000000	15.42	74.313	9.756	525263668.371311	5	307.4522	2.98386e-03	1.64721e-03
2018/04/25	01:24:11	ok	ok	308.2060	248.216	0.000000	15.40	74.309	9.743	503308542.910215	2	307.8400	1.62415e-03	3.60990e-16
2018/04/25	01:29:11	ok	ok	308.2080	248.213	0.000000	15.37	74.303	9.725	532757492.865853	2	308.4571	-1.15777e-03	6.23892e-16
2018/04/25	01:34:11	ok	ok	308.2120	248.203	0.000000	15.34	74.297	9.706	506962629.190176	5	307.5458	2.91443e-03	1.39241e-03
2018/04/25	01:39:11	ok	ok	308.2180	248.196	0.000000	15.30	74.318	9.686	526782702.860943	6	307.8788	2.32059e-03	1.66934e-03
2018/04/25	01:44:11	ok	ok	308.2240	248.192	0.000000	15.28	74.314	9.673	515986384.412647	2	308.3929	-8.68435e-04	1.43254e-16
2018/04/25	01:49:11	ok	ok	308.2360	248.187	0.000000	15.25	74.308	9.655	508794261.487332	6	307.7963	2.52328e-03	1.67355e-03
2018/04/25	01:54:11	ok	ok	308.2400	248.179	0.000000	15.23	74.332	9.646	520235939.390931	2	308.0200	8.11477e-04	1.46992e-16
2018/04/25	01:59:11	ok	ok	308.2440	248.167	0.000000	15.21	74.328	9.634	523998869.122760	2	308.3929	-8.68347e-04	1.43254e-16
2018/04/25	02:04:11	ok	ok	308.2540	248.166	0.000000	15.18	74.322	9.616	512994980.087059	7	308.1327	1.76663e-03	1.39191e-03
2018/04/25	02:09:11	ok	ok	308.2540	248.157	0.000000	15.15	74.316	9.598	507692911.868478	6	307.7850	2.62387e-03	1.70532e-03
2018/04/25	02:14:11	ok	ok	308.2660	248.149	0.000000	15.12	74.338	9.583	514977513.858668	6	307.8735	2.45102e-03	1.73716e-03
2018/04/25	02:19:11	ok	ok	308.2740	248.124	0.000000	15.07	74.300	9.549	497691773.367483	6	307.9061	2.42623e-03	1.76044e-03
2018/04/25	02:24:11	ok	ok	308.2780	248.106	0.000000	15.04	74.322	9.534	509892582.613104	2	308.5857	-1.73519e-03	5.84405e-17
2018/04/25	02:29:11	ok	ok	308.2840	248.098	0.000000	15.00	74.343	9.514	519856333.049111	2	308.5857	-1.73512e-03	5.84405e-17
2018/04/25	02:34:11	ok	ok	308.3000	248.092	0.000000	14.98	74.339	9.502	504446922.671381	6	308.1415	1.58319e-03	1.76508e-03
2018/04/25	02:39:11	ok	ok	308.3020	248.082	0.000000	14.93	74.357	9.475	501398459.858011	3	308.2392	1.32094e-03	3.56173e-04
2018/04/25	02:44:11	ok	ok	308.3120	248.051	0.000000	14.89	74.320	9.448	502065843.704788	2	308.4810	-9.64102e-04	1.05583e-16
2018/04/25	02:49:11	ok	ok	308.3260	248.041	0.000000	14.87	74.345	9.439	505614497.136938	6	307.8832	2.54574e-03	1.69044e-03
2018/04/25	02:54:11	ok	ok	308.3220	248.035	0.000000	14.83	74.365	9.419	492259552.006133	2	308.4810	-9.64043e-04	1.05583e-16
2018/04/25	02:59:11	ok	ok	308.3360	248.004	0.000000	14.79	74.357	9.395	496875131.807697	6	307.9432	2.25518e-03	1.73290e-03
2018/04/25	03:04:11	ok	ok	308.3420	248.001	0.000000	14.74	74.347	9.365	501308700.080107	6	307.9583	2.48013e-03	1.49391e-03
2018/04/25	03:09:11	ok	ok	308.3580	247.993	0.000000	14.70	74.367	9.345	503769796.286917	7	308.1673	1.63919e-03	1.73981e-03
2018/04/25	03:14:11	ok	ok	308.3600	247.966	0.000000	14.68	74.363	9.333	499148619.257549	6	307.9123	2.56233e-03	1.67348e-03
2018/04/25	03:19:11	ok	ok	308.3660	247.964	0.000000	14.64	74.383	9.313	493451888.541770	2	308.6333	-1.34860e-03	2.55809e-16
2018/04/25	03:24:11	ok	ok	308.3780	247.953	0.000000	14.60	74.375	9.289	477906476.093415	6	308.1331	2.40571e-03	1.14885e-03
2018/04/25	03:29:11	ok	ok	308.3860	247.945	0.000000	14.58	74.371	9.277	489268925.787770	6	308.0245	2.18361e-03	1.65802e-03
2018/04/25	03:34:11	ok	ok	308.3940	247.921	0.000000	14.52	74.359	9.242	497204988.479035	5	307.6653	2.98941e-03	1.63112e-03
2018/04/25	03:39:11	ok	ok	308.4040	247.905	0.000000	14.48	74.379	9.222	482892053.241385	6	307.9932	2.46985e-03	1.67518e-03
2018/04/25	03:44:11	ok	ok	308.4120	247.908	0.000000	14.45	74.373	9.204	477792007.748025	6	308.1817	2.40158e-03	1.03745e-03
2018/04/25	03:49:11	ok	ok	308.4200	247.900	0.000000	14.42	74.367	9.186	497096317.569644	6	308.0539	2.34976e-03	1.76399e-03
2018/04/25	03:54:11	ok	ok	308.4200	247.889	0.000000	14.40	74.363	9.175	492790534.887977	6	308.0050	2.53258e-03	1.56877e-03
2018/04/25	03:59:11	ok	ok	308.4380	247.858	0.000000	14.34	74.380	9.143	498746567.143419	2	308.6571	-1.15536e-03	1.77359e-16
2018/04/25	04:04:11	ok	ok	308.4420	247.845	0.000000	14.30	74.371	9.120	489732741.130599	6	307.9973	2.48097e-03	1.72669e-03
2018/04/25	04:09:11	ok	ok	308.4520	247.813	0.000000	14.27	74.365	9.102	486951811.095833	6	308.0028	2.52534e-03	1.70972e-03
2018/04/25	04:14:11	ok	ok	308.4580	247.781	0.000000	14.26	74.363	9.096	494333745.014247	2	308.0000	2.02557e-03	2.70652e-16
2018/04/25	04:19:11	ok	ok	308.4660	247.765	0.000000	14.21	74.353	9.067	468836212.495556	6	308.0797	2.41416e-03	1.73780e-03
2018/04/25	04:24:11	ok	ok	308.4700	247.754	0.000000	14.16	74.343	9.038	486820507.264110	2	308.1167	1.85587e-03	1.49246e-16
2018/04/25	04:29:11	ok	ok	308.4780	247.710	0.000000	14.11	74.333	9.010	487315657.838059	2	308.0000	2.02500e-03	2.70652e-16
2018/04/25	04:34:11	ok	ok	308.4840	247.704	0.000000	14.10	74.331	9.004	482334776.586996	4	308.1260	1.67129e-03	3.70150e-04
2018/04/25	04:39:11	ok	ok	308.4880	247.682	0.000000	14.07	74.325	8.987	481056060.321190	2	308.8095	-1.53863e-03	3.02951e-17
2018/04/25	04:44:11	ok	ok	308.5000	247.672	0.000000	14.03	74.317	8.964	485328349.548579	2	308.7452	-1.25035e-03	3.12109e-16
2018/04/25	04:49:11	ok	ok	308.5100	247.655	0.000000	14.02	74.315	8.958	482500525.101540	2	308.5667	3.36804e-04	2.78024e-16
2018/04/25	04:54:11	ok	ok	308.5160	247.649	0.000000	13.96	74.303	8.924	474005611.452180	6	308.2158	2.05020e-03	1.89660e-03
2018/04/25	04:59:11	ok	ok	308.5240	247.635	0.000000	13.93	74.297	8.906	485516161.870023	2	308.3467	5.39227e-04	2.81957e-16
2018/04/25	05:04:11	ok	ok	308.5320	247.619	0.000000	13.92	74.295	8.901	494407111.035110	6	308.2099	2.10254e-03	1.88852e-03
2018/04/25	05:09:11	ok	ok	308.5360	247.600	0.000000	13.88	74.287	8.878	473565303.065905	6	308.1895	2.07871e-03	1.64581e-03
2018/04/25	05:14:11	ok	ok	308.5360	247.610	0.000000	13.86	74.283	8.867	476057110.228732	2	308.7690	-1.05764e-03	3.76712e-16
2018/04/25	05:19:11	ok	ok	308.5460	247.596	0.000000	13.83	74.249	8.846	488211909.753763	2	307.9733	2.09171e-03	6.35932e-17
2018/04/25	05:24:11	ok	ok	308.5480	247.584	0.000000	13.81	74.245	8.835	482513298.482492	2	308.8333	-1.34567e-03	6.89462e-17
2018/04/25	05:29:11	ok	ok	308.5560	247.564	0.000000	13.78	74.239	8.818	483417845.077412	2	308.8333	-1.34556e-03	6.89462e-17
2018/04/25	05:34:11	ok	ok	308.5600	247.575	0.000000	13.74	74.174	8.789	487325223.950547	6	308.2699	2.07278e-03	1.70292e-03
2018/04/25	05:39:11	ok	ok	308.5660	247.552	0.000000	13.74	74.202	8.792	494596700.072778	2	308.7690	-1.05739e-03	3.76712e-16
2018/04/25	05:44:11	ok	ok	308.5640	247.539	0.000000	13.73	74.200	8.786	475679055.650695	2	308.6533	-5.38483e-04	2.81677e-16
2018/04/25	05:49:11	ok	ok	308.5740	247.550	0.000000	13.70	74.166	8.766	479336345.509463	2	308.8867	-1.88335e-03	1.98196e-16
2018/04/25	05:54:11	ok	ok	308.5680	247.529	0.000000	13.67	74.132	8.746	476498345.251446	6	308.2296	2.10948e-03	1.63162e-03
2018/04/25	05:59:11	ok	ok	308.5820	247.538	0.000000	13.65	74.128	8.735	474574365.408768	2	308.7690	-1.05734e-03	3.76712e-16
2018/04/25	06:04:11	ok	ok	308.5800	247.521	0.000000	13.62	74.122	8.718	477676230.755958	2	308.8333	-1.34533e-03	1.10657e-16
2018/04/25	06:09:11	ok	ok	308.5820	247.500	0.000000	13.61	74.092	8.709	482660304.327079	2	308.4200	8.08209e-04	1.09576e-16
2018/04/25	06:14:11	ok	ok	308.5920	247.502	0.000000	13.60	74.090	8.703	472447619.581131	6	308.2312	2.16756e-03	1.64264e-03
2018/04/25	06:19:11	ok	ok	308.5920	247.510	0.000000	13.57	74.056	8.683	483385030.278508	2	308.8333	-1.34526e-03	1.10657e-16
2018/04/25	06:24:11	ok	ok	308.5960	247.485	0.000000	13.56	74.054	8.678	462733881.820476	2	308.2933	1.07799e-03	2.91532e-16
2018/04/25	06:29:11	ok	ok	308.5940	247.489	0.000000	13.57	74.027	8.680	478904629.361555	2	306.9244	5.77500e-03	2.64790e-16
2018/04/25	06:34:11	ok	ok	308.5980	247.488	0.000000	13.54	73.993	8.660	489156242.296867	2	308.8571	-1.15289e-03	2.63008e-16
2018/04/25	06:39:11	ok	ok	308.6040	247.469	0.000000	13.53	73.991	8.654	477497160.997314	2	308.2400	1.61716e-03	7.94415e-17
2018/04/25	06:44:11	ok	ok	308.6020	247.475	0.000000	13.58	73.973	8.679	486623532.834117	2	308.2400	1.61720e-03	7.94415e-17
2018/04/25	06:49:11	ok	ok	308.6060	247.477	0.000000	13.52	73.989	8.649	480632871.564831	2	308.8571	-1.15284e-03	2.63008e-16
2018/04/25	06:54:11	ok	ok	308.6060	247.456	0.000000	13.51	73.959	8.640	455832377.615591	2	308.5333	-3.36570e-04	6.14425e-17
2018/04/25	06:59:11	ok	ok	308.6160	247.457	0.000000	13.48	73.953	8.623	485643174.564436	2	308.4200	8.08068e-04	1.09576e-16
2018/04/25	07:04:11	ok	ok	308.6160	247.464	0.000000	13.47	73.951	8.618	460139842.941749	2	308.7800	-8.07150e-04	1.01057e-16
2018/04/25	07:09:11	ok	ok	308.6120	247.438	0.000000	13.46	73.949	8.612	457816060.396915	2	308.7800	-8.07063e-04	1.01057e-16
2018/04/25	07:14:11	ok	ok	308.6240	247.444	0.000000	13.45	73.919	8.603	471549908.966468	6	308.3361	1.92580e-03	1.69196e-03
2018/04/25	07:19:11	ok	ok	308.6220	247.442	0.000000	13.43	73.915	8.592	474317306.166613	5	307.9380	3.02004e-03	1.51953e-03
2018/04/25	07:24:11	ok	ok	308.6240	247.423	0.000000	13.43	73.887	8.589	465619883.022168	2	308.7929	-8.64623e-04	5.03479e-16
2018/04/25	07:29:11	ok	ok	308.6280	247.424	0.000000	13.41	73.883	8.578	466887785.458280	2	308.1867	2.15619e-03	1.33332e-16
2018/04/25	07:34:11	ok	ok	308.6260	247.424	0.000000	13.40	73.881	8.573	461853965.848284	2	308.4200	8.07960e-04	1.09576e-16
2018/04/25	07:39:11	ok	ok	308.6380	247.401	0.000000	13.40	73.852	8.569	465112145.094228	2	307.6189	4.63494e-03	2.76773e-16
2018/04/25	07:44:11	ok	ok	308.6300	247.403	0.000000	13.39	73.850	8.564	473926867.295417	2	308.8571	-1.15250e-03	2.63008e-16
2018/04/25	07:49:11	ok	ok	308.6300	247.401	0.000000	13.40	73.824	8.566	460084726.351073	2	308.2548	1.25097e-03	3.12605e-16
2018/04/25	07:54:11	ok	ok	308.6280	247.401	0.000000	13.39	73.794	8.557	478931174.285141	2	308.7800	-8.06943e-04	1.01057e-16
2018/04/25	07:59:11	ok	ok	308.6300	247.401	0.000000	13.39	73.766	8.554	473202755.843221	2	308.9600	-1.61294e-03	1.72352e-16
[truncated: 2,011 more rows]
